# Supplementary material for: Visit probability and accessibility within space–time prism of activity program
Source: Int J Geogr Inf Sci. 2024 Jul 17;39(5):1076–99. doi: 10.1080/13658816.2024.2378066 (PMC11996065; doi:10.1080/13658816.2024.2378066)
Supplement: Supplemental Material [file TGIS_A_2378066_SM5406.zip]

Archive with 148 entries (109 files):
- [TGIS_[2378066]_Supplementary Material] 01.pdf
- [TGIS_[2378066]_Supplementary Material] 02.pdf
- CodesDataFiles/cppCodes/
- CodesDataFiles/cppCodes/DataFiles/
- CodesDataFiles/cppCodes/DataFiles/NLNBATPsAccessibilityMeasures/
- CodesDataFiles/cppCodes/DataFiles/NLNBATPsAccessibilityMeasures/ActLinks/
- CodesDataFiles/cppCodes/DataFiles/NLNBATPsAccessibilityMeasures/ActLinks/AMRes/
- CodesDataFiles/cppCodes/DataFiles/NLNBATPsAccessibilityMeasures/ActLinks/AMResAllTStates/
- CodesDataFiles/cppCodes/DataFiles/NLNBATPsEdgeVisitProbs/
- CodesDataFiles/cppCodes/DataFiles/NLNBATPsEdgeVisitProbs/ActLinks/
- CodesDataFiles/cppCodes/DataFiles/NLNBATPsEdgeVisitProbs/TravelLinks/
- CodesDataFiles/cppCodes/DataFiles/NLNBATPsMSNSTPNodes/
- CodesDataFiles/cppCodes/DataFiles/NLNBEstimateFiles/
- CodesDataFiles/cppCodes/DataFiles/NLNBEstimateFiles/NLNB_ATPsUserXiVec_3ageGroup_dummyCoding.csv
- CodesDataFiles/cppCodes/DataFiles/NLNBEstimateFiles/NLNB_FixedActLogNBetaParas_3ageGroup_c3.csv
- CodesDataFiles/cppCodes/DataFiles/NLNBEstimateFiles/NLNB_FixedActLogNDistParas_3ageGroup_c3.csv
- CodesDataFiles/cppCodes/DataFiles/NLNBEstimateFiles/NLNB_FlexActLogNBetaParas_3ageGroup_c2.csv
- CodesDataFiles/cppCodes/DataFiles/NLNBEstimateFiles/NLNB_FlexActLogNDistParas_3ageGroup_c2.csv
- CodesDataFiles/cppCodes/DataFiles/NLNBEstimateFiles/NLNB_TvlEXPBetaParas_3ageGroup_c1.csv
- CodesDataFiles/cppCodes/DataFiles/NLNBEstimateFiles/NLNB_TvlEXPDistParas_3ageGroup_c1.csv
- CodesDataFiles/cppCodes/DataFiles/NLNBEstimateFiles/NLNB_VP_TimePoints.csv
- CodesDataFiles/cppCodes/DataFiles/NLNBFlexActLocs/
- CodesDataFiles/cppCodes/DataFiles/NLNBFlexActLocs/NLNB_FlexActLocs.csv
- CodesDataFiles/cppCodes/DataFiles/NLNBLinkToPC/
- CodesDataFiles/cppCodes/DataFiles/NLNBLinkToPC/NLNB_FixedFlexActLocsNewNodeID_ATPID0_toPC.csv
- CodesDataFiles/cppCodes/DataFiles/NLNBOutATPs/
- CodesDataFiles/cppCodes/DataFiles/NLNBOutATPs/NLNB_outATPs.csv
- CodesDataFiles/cppCodes/DataFiles/NLNBOutATPs/NLNB_outATPs_startTimes.csv
- CodesDataFiles/cppCodes/DataFiles/NLNBRoadLinksNodes/
- CodesDataFiles/cppCodes/DataFiles/NLNBRoadLinksNodes/Links/
- CodesDataFiles/cppCodes/DataFiles/NLNBRoadLinksNodes/Links/NLNB_Links.txt
- CodesDataFiles/cppCodes/DataFiles/NLNBRoadLinksNodes/Nodes/
- CodesDataFiles/cppCodes/DataFiles/NLNBRoadLinksNodes/Nodes/NLNB_Nodes.txt
- CodesDataFiles/cppCodes/VisitProbability_STP_AP/
- CodesDataFiles/cppCodes/VisitProbability_STP_AP/.vs/
- CodesDataFiles/cppCodes/VisitProbability_STP_AP/.vs/VisitProbability_STP_AP/
- CodesDataFiles/cppCodes/VisitProbability_STP_AP/.vs/VisitProbability_STP_AP/v16/
- CodesDataFiles/cppCodes/VisitProbability_STP_AP/.vs/VisitProbability_STP_AP/v16/.suo
- CodesDataFiles/cppCodes/VisitProbability_STP_AP/.vs/VisitProbability_STP_AP/v16/Browse.VC.db
- CodesDataFiles/cppCodes/VisitProbability_STP_AP/.vs/VisitProbability_STP_AP/v16/ipch/
- CodesDataFiles/cppCodes/VisitProbability_STP_AP/.vs/VisitProbability_STP_AP/v16/ipch/AutoPCH/
- CodesDataFiles/cppCodes/VisitProbability_STP_AP/.vs/VisitProbability_STP_AP/v16/ipch/AutoPCH/119edbcc3e72fa84/
- CodesDataFiles/cppCodes/VisitProbability_STP_AP/.vs/VisitProbability_STP_AP/v16/ipch/AutoPCH/119edbcc3e72fa84/MAINVISITPROBABILITY.ipch
- CodesDataFiles/cppCodes/VisitProbability_STP_AP/.vs/VisitProbability_STP_AP/v16/ipch/AutoPCH/79a032fe6cabc759/
- CodesDataFiles/cppCodes/VisitProbability_STP_AP/.vs/VisitProbability_STP_AP/v16/ipch/AutoPCH/79a032fe6cabc759/MAINFUNCTIONS.ipch
- CodesDataFiles/cppCodes/VisitProbability_STP_AP/Debug/
- CodesDataFiles/cppCodes/VisitProbability_STP_AP/VisitProbability_STP_AP.sln
- CodesDataFiles/cppCodes/VisitProbability_STP_AP/VisitProbability_STP_AP/
- CodesDataFiles/cppCodes/VisitProbability_STP_AP/VisitProbability_STP_AP/AccessibilityMeasure.cpp
- CodesDataFiles/cppCodes/VisitProbability_STP_AP/VisitProbability_STP_AP/AccessibilityMeasure.h
- CodesDataFiles/cppCodes/VisitProbability_STP_AP/VisitProbability_STP_AP/ATPInOut.cpp
- CodesDataFiles/cppCodes/VisitProbability_STP_AP/VisitProbability_STP_AP/ATPInOut.h
- CodesDataFiles/cppCodes/VisitProbability_STP_AP/VisitProbability_STP_AP/ConstructPVNet.cpp
- CodesDataFiles/cppCodes/VisitProbability_STP_AP/VisitProbability_STP_AP/ConstructPVNet.h
- CodesDataFiles/cppCodes/VisitProbability_STP_AP/VisitProbability_STP_AP/ConstructPVNSNK.cpp
- CodesDataFiles/cppCodes/VisitProbability_STP_AP/VisitProbability_STP_AP/ConstructPVNSNK.h
- CodesDataFiles/cppCodes/VisitProbability_STP_AP/VisitProbability_STP_AP/ConstructSNK.cpp
- CodesDataFiles/cppCodes/VisitProbability_STP_AP/VisitProbability_STP_AP/ConstructSNK.h
- CodesDataFiles/cppCodes/VisitProbability_STP_AP/VisitProbability_STP_AP/Debug/
- CodesDataFiles/cppCodes/VisitProbability_STP_AP/VisitProbability_STP_AP/Debug/vc142.idb
- CodesDataFiles/cppCodes/VisitProbability_STP_AP/VisitProbability_STP_AP/Debug/vc142.pdb
- CodesDataFiles/cppCodes/VisitProbability_STP_AP/VisitProbability_STP_AP/Debug/VisitPro.46446f8b.tlog/
- CodesDataFiles/cppCodes/VisitProbability_STP_AP/VisitProbability_STP_AP/Debug/VisitPro.46446f8b.tlog/CL.command.1.tlog
- CodesDataFiles/cppCodes/VisitProbability_STP_AP/VisitProbability_STP_AP/Debug/VisitPro.46446f8b.tlog/unsuccessfulbuild
- CodesDataFiles/cppCodes/VisitProbability_STP_AP/VisitProbability_STP_AP/Debug/VisitPro.46446f8b.tlog/VisitProbability_STP_AP.lastbuildstate
- CodesDataFiles/cppCodes/VisitProbability_STP_AP/VisitProbability_STP_AP/Debug/VisitProbability_STP_AP.log
- CodesDataFiles/cppCodes/VisitProbability_STP_AP/VisitProbability_STP_AP/GPSElements.cpp
- CodesDataFiles/cppCodes/VisitProbability_STP_AP/VisitProbability_STP_AP/GPSElements.h
- CodesDataFiles/cppCodes/VisitProbability_STP_AP/VisitProbability_STP_AP/Graph.cpp
- CodesDataFiles/cppCodes/VisitProbability_STP_AP/VisitProbability_STP_AP/Graph.h
- CodesDataFiles/cppCodes/VisitProbability_STP_AP/VisitProbability_STP_AP/GraphElements.cpp
- CodesDataFiles/cppCodes/VisitProbability_STP_AP/VisitProbability_STP_AP/GraphElements.h
- CodesDataFiles/cppCodes/VisitProbability_STP_AP/VisitProbability_STP_AP/MainAccessibilityMeasures.cpp
- CodesDataFiles/cppCodes/VisitProbability_STP_AP/VisitProbability_STP_AP/MainFunctions.cpp
- CodesDataFiles/cppCodes/VisitProbability_STP_AP/VisitProbability_STP_AP/MainFunctions.h
- CodesDataFiles/cppCodes/VisitProbability_STP_AP/VisitProbability_STP_AP/MainVisitProbability.cpp
- CodesDataFiles/cppCodes/VisitProbability_STP_AP/VisitProbability_STP_AP/PathAndLabels.cpp
- CodesDataFiles/cppCodes/VisitProbability_STP_AP/VisitProbability_STP_AP/PathAndLabels.h
- CodesDataFiles/cppCodes/VisitProbability_STP_AP/VisitProbability_STP_AP/ReadWrite.cpp
- CodesDataFiles/cppCodes/VisitProbability_STP_AP/VisitProbability_STP_AP/ReadWrite.h
- CodesDataFiles/cppCodes/VisitProbability_STP_AP/VisitProbability_STP_AP/ReadWriteFile.cpp
- CodesDataFiles/cppCodes/VisitProbability_STP_AP/VisitProbability_STP_AP/ReadWriteFile.h
- CodesDataFiles/cppCodes/VisitProbability_STP_AP/VisitProbability_STP_AP/SimulateVisitProbability_Queue.cpp
- CodesDataFiles/cppCodes/VisitProbability_STP_AP/VisitProbability_STP_AP/SimulateVisitProbability_Queue.h
- CodesDataFiles/cppCodes/VisitProbability_STP_AP/VisitProbability_STP_AP/STPVPElements.cpp
- CodesDataFiles/cppCodes/VisitProbability_STP_AP/VisitProbability_STP_AP/STPVPElements.h
- CodesDataFiles/cppCodes/VisitProbability_STP_AP/VisitProbability_STP_AP/STPVPFuncs_Queue.cpp
- CodesDataFiles/cppCodes/VisitProbability_STP_AP/VisitProbability_STP_AP/STPVPFuncs_Queue.h
- CodesDataFiles/cppCodes/VisitProbability_STP_AP/VisitProbability_STP_AP/ToolsTBS.cpp
- CodesDataFiles/cppCodes/VisitProbability_STP_AP/VisitProbability_STP_AP/VisitProbability_STP_AP.vcxproj
- CodesDataFiles/cppCodes/VisitProbability_STP_AP/VisitProbability_STP_AP/VisitProbability_STP_AP.vcxproj.filters
- CodesDataFiles/cppCodes/VisitProbability_STP_AP/VisitProbability_STP_AP/VisitProbability_STP_AP.vcxproj.user
- CodesDataFiles/cppCodes/VisitProbability_STP_AP/VisitProbability_STP_AP/x64/
- CodesDataFiles/cppCodes/VisitProbability_STP_AP/VisitProbability_STP_AP/x64/Debug/
- CodesDataFiles/cppCodes/VisitProbability_STP_AP/VisitProbability_STP_AP/x64/Debug/AccessibilityMeasure.obj
- CodesDataFiles/cppCodes/VisitProbability_STP_AP/VisitProbability_STP_AP/x64/Debug/ATPInOut.obj
- CodesDataFiles/cppCodes/VisitProbability_STP_AP/VisitProbability_STP_AP/x64/Debug/ConstructPVNet.obj
- CodesDataFiles/cppCodes/VisitProbability_STP_AP/VisitProbability_STP_AP/x64/Debug/ConstructPVNSNK.obj
- CodesDataFiles/cppCodes/VisitProbability_STP_AP/VisitProbability_STP_AP/x64/Debug/ConstructSNK.obj
- CodesDataFiles/cppCodes/VisitProbability_STP_AP/VisitProbability_STP_AP/x64/Debug/GPSElements.obj
- CodesDataFiles/cppCodes/VisitProbability_STP_AP/VisitProbability_STP_AP/x64/Debug/Graph.obj
- CodesDataFiles/cppCodes/VisitProbability_STP_AP/VisitProbability_STP_AP/x64/Debug/GraphElements.obj
- CodesDataFiles/cppCodes/VisitProbability_STP_AP/VisitProbability_STP_AP/x64/Debug/MainAccessibilityMeasures.obj
- CodesDataFiles/cppCodes/VisitProbability_STP_AP/VisitProbability_STP_AP/x64/Debug/MainFunctions.obj
- CodesDataFiles/cppCodes/VisitProbability_STP_AP/VisitProbability_STP_AP/x64/Debug/MainVisitProbability.obj
- CodesDataFiles/cppCodes/VisitProbability_STP_AP/VisitProbability_STP_AP/x64/Debug/PathAndLabels.obj
- CodesDataFiles/cppCodes/VisitProbability_STP_AP/VisitProbability_STP_AP/x64/Debug/ReadWrite.obj
- CodesDataFiles/cppCodes/VisitProbability_STP_AP/VisitProbability_STP_AP/x64/Debug/ReadWriteFile.obj
- CodesDataFiles/cppCodes/VisitProbability_STP_AP/VisitProbability_STP_AP/x64/Debug/SimulateVisitProbability_Queue.obj
- CodesDataFiles/cppCodes/VisitProbability_STP_AP/VisitProbability_STP_AP/x64/Debug/STPVPElements.obj
- CodesDataFiles/cppCodes/VisitProbability_STP_AP/VisitProbability_STP_AP/x64/Debug/STPVPFuncs_Queue.obj
- CodesDataFiles/cppCodes/VisitProbability_STP_AP/VisitProbability_STP_AP/x64/Debug/ToolsTBS.obj
- CodesDataFiles/cppCodes/VisitProbability_STP_AP/VisitProbability_STP_AP/x64/Debug/vc142.idb
- CodesDataFiles/cppCodes/VisitProbability_STP_AP/VisitProbability_STP_AP/x64/Debug/vc142.pdb
- CodesDataFiles/cppCodes/VisitProbability_STP_AP/VisitProbability_STP_AP/x64/Debug/VisitPro.46446f8b.tlog/
- CodesDataFiles/cppCodes/VisitProbability_STP_AP/VisitProbability_STP_AP/x64/Debug/VisitPro.46446f8b.tlog/CL.command.1.tlog
- CodesDataFiles/cppCodes/VisitProbability_STP_AP/VisitProbability_STP_AP/x64/Debug/VisitPro.46446f8b.tlog/CL.read.1.tlog
- CodesDataFiles/cppCodes/VisitProbability_STP_AP/VisitProbability_STP_AP/x64/Debug/VisitPro.46446f8b.tlog/CL.write.1.tlog
- CodesDataFiles/cppCodes/VisitProbability_STP_AP/VisitProbability_STP_AP/x64/Debug/VisitPro.46446f8b.tlog/link.command.1.tlog
- CodesDataFiles/cppCodes/VisitProbability_STP_AP/VisitProbability_STP_AP/x64/Debug/VisitPro.46446f8b.tlog/link.read.1.tlog
- CodesDataFiles/cppCodes/VisitProbability_STP_AP/VisitProbability_STP_AP/x64/Debug/VisitPro.46446f8b.tlog/link.write.1.tlog
- CodesDataFiles/cppCodes/VisitProbability_STP_AP/VisitProbability_STP_AP/x64/Debug/VisitPro.46446f8b.tlog/VisitProbability_STP_AP.lastbuildstate
- CodesDataFiles/cppCodes/VisitProbability_STP_AP/VisitProbability_STP_AP/x64/Debug/VisitProbability_STP_AP.Build.CppClean.log
- CodesDataFiles/cppCodes/VisitProbability_STP_AP/VisitProbability_STP_AP/x64/Debug/VisitProbability_STP_AP.exe.recipe
- CodesDataFiles/cppCodes/VisitProbability_STP_AP/VisitProbability_STP_AP/x64/Debug/VisitProbability_STP_AP.log
- CodesDataFiles/cppCodes/VisitProbability_STP_AP/VisitProbability_STP_AP/x64/Debug/VisitProbability_STP_AP.vcxproj.FileListAbsolute.txt
- CodesDataFiles/cppCodes/VisitProbability_STP_AP/x64/
- CodesDataFiles/cppCodes/VisitProbability_STP_AP/x64/Debug/
- CodesDataFiles/cppCodes/VisitProbability_STP_AP/x64/Debug/VisitProbability_STP_AP.exe
- CodesDataFiles/cppCodes/VisitProbability_STP_AP/x64/Debug/VisitProbability_STP_AP.ilk
- CodesDataFiles/cppCodes/VisitProbability_STP_AP/x64/Debug/VisitProbability_STP_AP.pdb
- CodesDataFiles/pythonCodes/
- CodesDataFiles/pythonCodes/MLE_EM/
- CodesDataFiles/pythonCodes/MLE_EM/.idea/
- CodesDataFiles/pythonCodes/MLE_EM/.idea/.gitignore
- CodesDataFiles/pythonCodes/MLE_EM/.idea/inspectionProfiles/
- CodesDataFiles/pythonCodes/MLE_EM/.idea/inspectionProfiles/profiles_settings.xml
- CodesDataFiles/pythonCodes/MLE_EM/.idea/inspectionProfiles/Project_Default.xml
- CodesDataFiles/pythonCodes/MLE_EM/.idea/misc.xml
- CodesDataFiles/pythonCodes/MLE_EM/.idea/MLE_EM.iml
- CodesDataFiles/pythonCodes/MLE_EM/.idea/modules.xml
- CodesDataFiles/pythonCodes/MLE_EM/.idea/workspace.xml
- CodesDataFiles/pythonCodes/MLE_EM/DataFiles/
- CodesDataFiles/pythonCodes/MLE_EM/DataFiles/ExtraTvlTime_3ageGroup_dummyCoding.xlsx
- CodesDataFiles/pythonCodes/MLE_EM/DataFiles/NonDaily_extraDura_3ageGroup_dummyCoding.xlsx
- CodesDataFiles/pythonCodes/MLE_EM/DataFiles/Work_extraDura_3ageGroup_dummyCoding.xlsx
- CodesDataFiles/pythonCodes/MLE_EM/exponLatentClass_EM.py
- CodesDataFiles/pythonCodes/MLE_EM/lognormalLatentClassMLE_EM.py
