# Supplementary material for: Visit probability and accessibility within space–time prism of activity program
Source: Int J Geogr Inf Sci. 2024 Jul 17;39(5):1076–99. doi: 10.1080/13658816.2024.2378066 (PMC11996065; doi:10.1080/13658816.2024.2378066)
Supplement: Supplemental Material [file TGIS_A_2378066_SM5406.zip › CodesDataFiles/cppCodes/DataFiles/NLNBEstimateFiles/NLNB_FixedActLogNBetaParas_3ageGroup_c3.csv]

constBeta	genderBeta	ageBelowIn50Beta	age50In65Beta
0.35388533	-0.4163401	0.49135739	-0.04789557
-0.09992099	0.16078318	-0.27946826	-0.36823946
0	0	0	0
