# Supplementary material for: Visit probability and accessibility within space–time prism of activity program
Source: Int J Geogr Inf Sci. 2024 Jul 17;39(5):1076–99. doi: 10.1080/13658816.2024.2378066 (PMC11996065; doi:10.1080/13658816.2024.2378066)
Supplement: Supplemental Material [file TGIS_A_2378066_SM5406.zip › CodesDataFiles/cppCodes/DataFiles/NLNBEstimateFiles/NLNB_FixedActLogNDistParas_3ageGroup_c3.csv]

class1	class2	class3
6.28087328	4.65831745	5.84676222
0.07286104	1.02843048	0.38234693
