# Supplementary material for: Visit probability and accessibility within space–time prism of activity program
Source: Int J Geogr Inf Sci. 2024 Jul 17;39(5):1076–99. doi: 10.1080/13658816.2024.2378066 (PMC11996065; doi:10.1080/13658816.2024.2378066)
Supplement: Supplemental Material [file TGIS_A_2378066_SM5406.zip › CodesDataFiles/cppCodes/DataFiles/NLNBEstimateFiles/NLNB_FlexActLogNBetaParas_3ageGroup_c2.csv]

constBeta	genderBeta	ageBelowIn50Beta	age50In65Beta
0.2630985	0.44368652	-0.10435214	0.5751054
0	0	0	0
