# Supplementary material for: Visit probability and accessibility within space–time prism of activity program
Source: Int J Geogr Inf Sci. 2024 Jul 17;39(5):1076–99. doi: 10.1080/13658816.2024.2378066 (PMC11996065; doi:10.1080/13658816.2024.2378066)
Supplement: Supplemental Material [file TGIS_A_2378066_SM5406.zip › CodesDataFiles/cppCodes/DataFiles/NLNBFlexActLocs/NLNB_FlexActLocs.csv]

2	75462
2	76363
2	102411
2	102077
2	102447
2	101518
2	71552
2	100097
2	70483
2	101841
2	71548
2	120197
2	75152
2	74912
2	75891
2	76048
2	74894
2	74973
2	75503
2	26898
2	28811
2	85659
2	32483
2	26044
2	22900
2	21993
2	121360
2	29901
2	29285
2	84720
2	83991
2	82572
2	12131
2	12837
2	6648
2	3718
2	41331
2	45778
2	49452
2	32482
2	37423
2	94686
2	91614
2	33428
2	111101
2	33883
2	36536
2	78188
2	86924
2	110445
2	30355
2	109285
2	36511
2	32290
2	33702
2	27435
2	28372
2	110893
2	84685
2	30996
2	34116
2	46339
2	37359
2	45403
2	38287
2	44977
2	51024
2	40567
2	51426
2	54875
2	96288
2	54310
2	97366
2	96830
2	56373
2	95572
2	65968
2	98670
2	58476
2	117148
2	57593
2	97080
2	98233
2	91222
2	113692
2	113964
2	114717
2	92074
2	92489
2	91421
2	43130
2	42092
2	51509
2	51826
2	116476
2	51680
2	104467
2	49835
2	112628
2	112762
2	32445
2	39925
2	88800
2	91165
2	93204
2	57237
2	60181
2	93844
2	45909
2	87906
2	38877
2	32569
2	30999
2	33731
2	88769
2	29125
2	50249
2	42394
2	36386
2	41695
2	112850
2	36503
2	41395
2	39301
2	38293
2	20911
2	27046
2	14578
2	20457
2	30622
2	117404
2	95342
2	52330
2	52778
2	59282
2	57240
2	96622
2	59168
2	56430
2	96750
2	118437
2	67960
2	67521
2	98795
2	66249
2	66416
2	67853
2	99025
2	46134
2	45077
2	39979
2	112546
2	89921
2	111852
2	36449
2	35792
2	35298
2	36209
2	77009
2	121876
2	36713
2	44605
2	89706
2	37557
2	37597
2	89543
2	112995
2	114103
2	43446
2	90959
2	113474
2	46526
2	45205
2	48109
2	29451
2	32743
2	87129
2	41700
2	46338
2	89814
2	45095
2	89434
2	42403
2	33760
2	50901
2	52073
2	48902
2	85707
2	29728
2	16619
2	18306
2	85608
2	21108
2	8354
2	81038
2	5785
2	53251
2	54106
2	94952
2	94571
2	51445
2	94928
2	51145
2	58531
2	82293
2	17622
2	10343
2	115218
2	115527
2	38665
2	90486
2	33622
2	24896
2	30961
2	98325
2	98716
2	62068
2	61885
2	99534
2	118257
2	61705
2	118475
2	67065
2	69914
2	70687
2	100730
2	62562
2	62350
2	117787
2	57501
2	53052
2	52577
2	118810
2	99070
2	66083
2	63565
2	97963
2	100046
2	67458
2	118812
2	66944
2	68443
2	99613
2	68784
2	69908
2	121631
2	101391
2	100632
2	119467
2	68199
2	70673
2	69116
2	100721
2	66950
2	71036
2	99425
2	71853
2	64583
2	66596
2	98964
2	68750
2	70966
2	71535
2	100700
2	118197
2	56617
2	54244
2	57092
2	97781
2	60297
2	96263
2	96607
2	95789
2	97183
2	41353
2	49596
2	49349
2	51001
2	94877
2	116865
2	51545
2	51117
2	41232
2	120705
2	120355
2	101598
2	73132
2	102136
2	120888
2	102380
2	74620
2	73540
2	101945
2	102806
2	103226
2	103190
2	103029
2	102610
2	120817
2	102582
2	102150
2	120547
2	101632
2	72338
2	76472
2	121009
2	76257
2	102731
2	74287
2	72066
2	72423
2	70093
2	99645
2	99651
2	100299
2	72691
2	66754
2	101441
2	71941
2	76453
2	102795
2	75558
2	102710
2	75516
2	117806
2	117902
2	59988
2	56996
2	96615
2	61141
2	56360
2	55102
2	98749
2	112044
2	89482
2	90562
2	90615
2	88139
2	116395
2	50607
2	100445
2	120278
2	72958
2	99951
2	68157
2	100020
2	72269
2	120361
2	66959
2	65099
2	51793
2	57892
2	58620
2	56000
2	99260
2	66786
2	61672
2	57579
2	52771
2	94282
2	92993
2	53669
2	46294
2	92982
2	52603
2	115984
2	62070
2	60560
2	97215
2	97078
2	94134
2	116943
2	112298
2	37465
2	106325
2	11275
2	8744
2	6548
2	81501
2	9080
2	81964
2	12365
2	106783
2	7098
2	78761
2	14816
2	105056
2	5229
2	80717
2	3662
2	81240
2	81404
2	3164
2	7881
2	2146
2	80383
2	3382
2	105118
2	2084
2	80380
2	722
2	3416
2	1496
2	79958
2	79863
2	5601
2	5935
2	6159
2	5373
2	80184
2	13309
2	15924
2	82549
2	11845
2	106925
2	14020
2	107536
2	107879
2	18488
2	108065
2	20977
2	21503
2	21461
2	24761
2	23934
2	26249
2	17837
2	23249
2	26662
2	82748
2	14195
2	11603
2	9087
2	10588
2	9627
2	12016
2	83677
2	82545
2	11238
2	10276
2	9051
2	81480
2	17446
2	14308
2	8883
2	11454
2	106156
2	9086
2	9247
2	82070
2	12878
2	108867
2	19549
2	21279
2	25211
2	30842
2	86510
2	28563
2	29766
2	28727
2	29996
2	28263
2	30547
2	86814
2	31085
2	84612
2	27101
2	26421
2	17728
2	21042
2	18850
2	108638
2	84154
2	26087
2	6234
2	2088
2	81937
2	7028
2	81531
2	106471
2	4572
2	107000
2	31269
2	110465
2	111303
2	87796
2	19136
2	84420
2	107735
2	83885
2	15342
2	81641
2	4444
2	10285
2	29770
2	29045
2	88045
2	47488
2	40073
2	44223
2	42296
2	93124
2	93981
2	57504
2	97408
2	95082
2	46888
2	43620
2	49236
2	116921
2	55765
2	372
2	104682
2	20
2	1071
2	1065
2	79879
2	2337
2	81821
2	74829
2	57188
2	9828
2	7073
2	7073
2	45155
2	27039
2	34730
2	85121
2	24849
2	50842
2	7376
2	3929
2	67814
2	57888
2	86791
2	25546
2	613
2	84412
2	111878
2	111998
2	111734
2	46989
2	83021
2	18733
2	13333
2	105731
2	27701
2	9968
2	69203
2	45040
2	27216
2	32368
2	60079
2	2746
2	16261
2	83781
2	19702
2	81202
2	84222
2	117385
2	28403
2	38705
2	2752
2	2217
2	7907
2	60498
2	23633
2	116947
2	84333
2	54897
2	21227
2	121126
2	69228
2	96453
2	57224
2	21331
2	44544
2	53316
2	45388
2	48148
2	36793
2	68712
2	115641
2	120622
2	74807
2	70383
2	74591
2	70648
2	96825
2	111875
2	902
2	54902
2	15749
2	105269
2	106635
2	6868
2	29275
2	32144
2	98094
2	59617
2	43917
2	37293
2	93622
2	20172
2	118056
2	48536
2	27069
2	46171
2	50009
2	54241
2	109043
2	118035
2	110313
2	30783
2	56118
2	53939
2	46396
2	45068
2	68406
2	67447
2	65523
2	69079
2	7392
2	95929
2	80443
2	52651
2	3447
2	56946
2	1885
2	80895
2	115626
2	99485
2	111929
2	34107
2	17114
2	22986
2	26658
2	7401
2	3080
2	5991
2	28083
2	4372
2	72332
2	119589
2	43078
2	63154
2	10792
2	69124
2	57411
2	57411
2	57703
2	57412
2	77508
2	2808
2	60978
2	86728
2	119747
2	93838
2	14600
2	76558
2	61693
2	20991
2	50669
2	8590
2	44870
2	4037
2	63191
2	19377
2	117274
2	106597
2	99298
2	115106
2	12598
2	60171
2	48148
2	64411
2	12777
2	17635
2	46202
2	52216
2	120815
2	56267
2	51253
2	57275
2	66784
2	54288
2	96985
2	67973
2	119701
2	98390
2	57726
2	67529
2	108941
2	71147
2	112858
2	3060
2	105248
2	81830
2	58510
2	47100
2	95786
2	2824
2	91205
2	46528
2	100749
2	49677
2	83712
2	66484
2	59199
2	72747
2	42590
2	110607
2	83634
2	46460
2	49076
2	53621
2	66216
2	68110
2	51699
2	93059
2	117276
2	81595
2	82327
2	120588
2	70977
2	83831
2	109902
2	69099
2	67228
2	51531
2	54148
2	95350
2	83012
2	39658
2	60475
2	71990
2	17990
2	17990
2	21384
2	17990
2	118300
2	45678
2	61290
2	115727
2	93236
2	103833
2	3920
2	119446
2	60510
2	109898
2	29233
2	118923
2	61875
2	86720
2	44338
2	71645
2	74755
2	58261
2	85361
2	62273
2	36528
2	43815
2	93795
2	84176
2	27160
2	18770
2	104554
2	28545
2	82080
2	16660
2	7820
2	27791
2	16839
2	84350
2	7210
2	10138
2	25260
2	3480
2	62328
2	4438
2	4048
2	4613
2	110540
2	69059
2	5819
2	15537
2	21347
2	32613
2	110966
2	15537
2	71098
2	84258
2	8246
2	82328
2	6890
2	35891
2	59064
2	113494
2	121761
2	10577
2	119350
2	8305
2	13767
2	22196
2	59256
2	106304
2	103204
2	32163
2	11536
2	44027
2	114373
2	113650
2	101187
2	18760
2	61957
