# Supplementary material for: Visit probability and accessibility within space–time prism of activity program
Source: Int J Geogr Inf Sci. 2024 Jul 17;39(5):1076–99. doi: 10.1080/13658816.2024.2378066 (PMC11996065; doi:10.1080/13658816.2024.2378066)
Supplement: Supplemental Material [file TGIS_A_2378066_SM5406.zip › CodesDataFiles/cppCodes/DataFiles/NLNBLinkToPC/NLNB_FixedFlexActLocsNewNodeID_ATPID0_toPC.csv]

actLocType	actLocNewNodeID	PC4
1	31576	5612
2	28258	4251
2	28593	4254
2	39517	4255
2	39376	4261
2	39530	4264
2	39146	4265
2	26809	4266
2	38545	4267
2	26431	4268
2	39284	4269
2	26807	4271
2	47091	4273
2	28145	4281
2	28054	4283
2	28410	4284
2	28464	4285
2	28047	4286
2	28075	4287
2	28275	4288
2	9985	4611
2	10698	4612
2	32658	4613
2	12094	4614
2	9663	4615
2	8512	4616
2	8198	4617
2	47604	4621
2	11105	4614
2	10875	4622
2	32287	4624
2	31991	4625
2	31421	4631
2	4602	4634
2	4852	4635
2	2555	4641
2	1432	4645
2	15426	4651
2	17077	4651
2	18435	4655
2	12093	4661
2	13959	4664
2	36321	4671
2	35082	4681
2	12455	4701
2	43215	4702
2	12627	4703
2	13624	4704
2	29497	4702
2	33191	4706
2	42927	4707
2	11275	4708
2	42419	4709
2	13612	4711
2	12033	4714
2	12556	4715
2	10193	4721
2	10540	4722
2	43127	4724
2	32271	4725
2	11529	4726
2	12717	4727
2	17290	4731
2	13939	4735
2	16927	4741
2	14284	4744
2	16773	4751
2	19024	4754
2	15139	4756
2	19178	4758
2	20496	4759
2	36987	4761
2	20281	4762
2	37428	4765
2	37211	4765
2	21072	4771
2	36694	4772
2	24735	4781
2	37950	4782
2	21851	4791
2	45797	4793
2	21513	4794
2	37316	4796
2	37778	4797
2	34930	4811
2	44303	4812
2	44408	4813
2	44737	4814
2	35273	4815
2	35444	4816
2	35014	4817
2	16102	4818
2	15716	4819
2	19207	4822
2	19323	4823
2	45503	4824
2	19269	4826
2	40424	4826
2	18589	4827
2	43859	4834
2	43906	4835
2	12081	4836
2	14907	4837
2	33961	4838
2	34910	4839
2	35729	4841
2	21391	4844
2	22530	4845
2	35987	4847
2	17126	4849
2	33595	4851
2	14517	4854
2	12125	4855
2	11532	4856
2	12568	4858
2	33950	4859
2	10815	4861
2	18753	4871
2	15825	4872
2	13564	4873
2	15564	4874
2	43952	4875
2	13608	4876
2	15454	4877
2	14676	4878
2	14287	4879
2	7810	4881
2	10055	4882
2	5479	4884
2	7638	4885
2	11370	4891
2	45906	4901
2	36597	4902
2	19512	4903
2	19678	4904
2	22184	4907
2	21392	4911
2	37124	4907
2	22137	4908
2	21089	4909
2	37180	4911
2	46354	4921
2	25496	4924
2	25322	4926
2	38003	4927
2	24851	4931
2	24903	4941
2	25448	4942
2	38104	4944
2	17212	5011
2	16808	5012
2	14930	5013
2	43822	5014
2	34407	5015
2	43537	5017
2	13590	5018
2	13347	5021
2	13155	5021
2	13494	5025
2	28898	5026
2	47832	5038
2	13687	5032
2	16639	5035
2	34319	5036
2	14012	5037
2	14024	5038
2	34262	5041
2	44017	5042
2	44461	5043
2	16211	5043
2	34825	5045
2	44212	5046
2	17367	5045
2	16865	5048
2	17956	5049
2	10939	5051
2	12189	5052
2	33274	5053
2	15566	5056
2	17289	5056
2	34364	5059
2	16820	5061
2	34224	5062
2	15830	5063
2	12583	5066
2	18983	5071
2	19420	5074
2	18236	5076
2	32678	5081
2	11041	5084
2	6241	5085
2	6852	5087
2	32640	5089
2	7878	5091
2	3194	5094
2	30801	5095
2	2222	5096
2	19862	5101
2	20198	5102
2	36441	5103
2	36271	5104
2	19185	5105
2	36428	5106
2	19065	5107
2	21880	5109
2	31315	5111
2	6589	5113
2	3937	5114
2	44950	5121
2	45084	5121
2	14436	5124
2	34640	5125
2	12525	5126
2	9237	5131
2	11510	5133
2	37808	5141
2	37971	5142
2	23250	5143
2	23176	5144
2	38315	5145
2	46276	5146
2	23107	5151
2	46370	5152
2	25152	5154
2	26210	5156
2	26501	5157
2	38806	5158
2	23434	5161
2	23353	5165
2	46065	5171
2	21485	5171
2	19796	5175
2	19600	5176
2	46497	5211
2	38129	5212
2	24785	5213
2	23803	5215
2	37661	5216
2	38524	5221
2	25299	5222
2	46499	5223
2	25099	5224
2	25668	5231
2	38347	5232
2	25798	5233
2	26206	5237
2	47724	5235
2	39097	5236
2	38771	5237
2	46785	5241
2	25577	5242
2	26496	5247
2	25916	5244
2	38802	5245
2	25103	5246
2	26619	5247
2	38273	5248
2	26906	5249
2	24198	5251
2	24976	5252
2	38074	5253
2	25783	5254
2	26597	5255
2	26804	5256
2	38793	5257
2	46247	5258
2	21161	5261
2	20251	5262
2	21330	5263
2	37595	5263
2	22575	5266
2	36976	5268
2	37120	5271
2	36779	5271
2	37353	5275
2	15434	5281
2	18491	5296
2	18400	5283
2	19015	5291
2	36408	5292
2	45675	5293
2	19221	5294
2	19056	5296
2	15386	5298
2	47310	5348
2	47160	5342
2	39185	5343
2	27401	5344
2	39405	5345
2	47383	5346
2	39504	5347
2	27946	5348
2	27551	5349
2	39326	5351
2	39682	5352
2	39849	5353
2	39834	5354
2	39768	5355
2	39599	5356
2	47351	5357
2	39587	5358
2	39411	5359
2	47245	5361
2	39194	5363
2	27090	5364
2	28641	5366
2	47431	5367
2	28551	5368
2	39655	5358
2	27832	5373
2	26982	5374
2	27123	5375
2	26277	5381
2	38362	5382
2	38365	5381
2	38629	5384
2	27231	5386
2	25037	5388
2	39116	5391
2	26943	5392
2	28631	5394
2	39675	5395
2	28296	5396
2	39646	5397
2	28281	5398
2	46072	5401
2	46115	5402
2	22451	5403
2	21298	5404
2	37123	5405
2	22885	5402
2	21069	5408
2	20589	5409
2	37985	5411
2	43614	5421
2	34241	5422
2	34671	5423
2	34693	5424
2	33694	5425
2	45463	5427
2	18875	5428
2	38689	5431
2	47124	5432
2	27335	5433
2	38487	5434
2	25563	5435
2	38516	5437
2	27060	5438
2	47164	5439
2	25106	5441
2	24400	5443
2	19309	5445
2	21618	5446
2	21921	5447
2	20931	5449
2	38197	5451
2	25045	5453
2	23097	5454
2	21504	5455
2	19674	5461
2	36159	5462
2	35636	5463
2	20028	5464
2	17271	5465
2	35631	5466
2	19610	5467
2	45277	5469
2	23252	5472
2	22681	5472
2	37365	5473
2	37315	5476
2	36102	5481
2	45709	5482
2	43723	5491
2	13973	5492
2	41208	5501
2	4298	5502
2	3336	5503
2	2523	5504
2	30994	5505
2	3466	5506
2	31175	5507
2	4691	5508
2	41395	5509
2	2719	5511
2	29788	5512
2	5581	5513
2	40671	5521
2	2003	5524
2	30665	5525
2	1408	5527
2	30879	5528
2	30952	5529
2	1216	5531
2	3021	5534
2	831	5541
2	30518	5551
2	1316	5552
2	40698	5555
2	808	5554
2	30517	5555
2	294	5556
2	1326	5561
2	588	5563
2	30341	5571
2	30298	5575
2	2154	5581
2	2281	5582
2	2370	5583
2	2057	5591
2	30438	5595
2	5022	5611
2	5991	5612
2	31411	5613
2	4499	5614
2	41451	5615
2	5285	5616
2	41701	5617
2	41835	5621
2	6923	5622
2	41908	5623
2	7828	5624
2	8022	5625
2	8000	5626
2	9186	5627
2	8889	5628
2	9742	5629
2	6681	5631
2	8633	5632
2	9893	5633
2	31487	5641
2	5345	5642
2	4404	5643
2	3469	5644
2	4028	5645
2	3675	5646
2	4566	5645
2	31854	5651
2	31408	5652
2	4281	5653
2	3913	5654
2	3454	5655
2	30986	5656
2	6531	5657
2	5384	5658
2	3392	5663
2	4358	5662
2	41140	5663
2	3468	5664
2	3533	5665
2	31220	5666
2	4870	5667
2	42246	5671
2	7338	5672
2	7937	5673
2	9355	5674
2	11459	5681
2	33017	5682
2	10601	5683
2	11054	5684
2	10662	5685
2	11143	5688
2	10503	5688
2	11346	5691
2	33148	5691
2	11567	5694
2	32240	5701
2	10073	5702
2	9795	5709
2	6637	5704
2	7852	5705
2	7067	5706
2	42153	5707
2	32054	5708
2	9676	5709
2	2402	5711
2	810	5712
2	31164	5715
2	2695	5721
2	31003	5721
2	41272	5724
2	1747	5725
2	41485	5731
2	11642	5735
2	42939	5737
2	43302	5738
2	33540	5741
2	7177	5751
2	32167	5752
2	41781	5753
2	31946	5754
2	5782	5756
2	31047	5757
2	1702	5758
2	3915	5759
2	11056	5761
2	10774	5763
2	33656	5764
2	17721	5821
2	14968	5823
2	16495	5824
2	15788	5825
2	35691	5827
2	36039	5827
2	21486	5831
2	37449	5835
2	36497	5836
2	17493	5841
2	16279	5843
2	18364	5844
2	45696	5845
2	20845	5449
2	152	6021
2	40511	6023
2	10	6024
2	428	6026
2	426	6027
2	30308	6028
2	897	6029
2	31115	5664
2	28023	5373
2	21368	5446
2	3744	5507
2	2711	5511
2	16846	5061
2	10052	5684
2	12957	5738
2	32441	5674
2	9219	5081
2	18964	5463
2	2823	5582
2	1507	5541
2	25435	5248
2	21614	5401
2	33140	4891
2	9480	5707
2	247	6027
2	32164	5707
2	43547	5421
2	43595	5421
2	43486	5421
2	17533	4751
2	31592	5753
2	7022	5751
2	5032	5611
2	40955	5582
2	10297	5684
2	3795	5653
2	25948	5233
2	16794	4811
2	10111	5674
2	12059	5737
2	22498	5275
2	1057	5712
2	6107	5641
2	31904	5751
2	7398	5672
2	30864	5711
2	32083	5671
2	45900	4761
2	10548	5692
2	14450	4876
2	1060	5553
2	852	5595
2	3031	5721
2	22652	5261
2	8770	5087
2	45710	5481
2	32134	5701
2	20505	5106
2	7917	5091
2	47493	5211
2	25962	5241
2	37059	5271
2	21384	5831
2	7959	5706
2	16617	4731
2	19882	4904
2	16919	5283
2	17973	5491
2	13723	4851
2	25768	5244
2	45130	5283
2	47276	5341
2	28017	5351
2	26389	5374
2	27936	5341
2	26486	5384
2	37207	5401
2	43546	5421
2	363	6026
2	20509	5271
2	5926	5111
2	40760	5552
2	41340	5615
2	2637	5528
2	10872	5691
2	11978	4724
2	37719	5451
2	22309	5171
2	16395	4814
2	13913	4704
2	35896	5296
2	7550	5625
2	46188	5403
2	18110	5466
2	10064	4612
2	17226	4849
2	18661	4823
2	20249	5836
2	42321	4617
2	46177	5258
2	42867	5683
2	11433	5683
2	20981	4904
2	20135	5106
2	17315	5281
2	16804	5283
2	25653	5232
2	25293	5248
2	24565	5258
2	25901	5232
2	2829	5095
2	36840	5406
2	30546	5521
2	19626	5461
2	1339	5541
2	21276	5405
2	731	5595
2	30739	5725
2	45125	5282
2	38298	5388
2	43568	5421
2	12713	5741
2	6416	5612
2	8541	5624
2	9890	5752
2	2835	5721
2	1182	5541
2	2304	5096
2	10440	5683
2	1674	5531
2	27087	5386
2	46841	5391
2	16084	4813
2	23642	5223
2	4116	5653
2	25923	5231
2	21452	5401
2	21545	5401
2	21453	5401
2	29127	5251
2	1085	5551
2	22827	5403
2	33107	4701
2	46910	5247
2	35983	5461
2	5491	5611
2	28677	5366
2	23103	4921
2	7832	5651
2	18895	5482
2	3280	5664
2	16738	5281
2	1552	5531
2	23658	5451
2	7264	5623
2	45857	5831
2	41324	5654
2	38216	5388
2	44903	4871
2	4768	5653
2	22526	5268
2	24129	5151
2	4829	5616
2	6595	5657
2	17238	4811
2	19472	5464
2	47350	5345
2	21033	5473
2	19114	5481
2	21410	4901
2	25044	4931
2	20269	4841
2	37278	5401
2	25501	5232
2	46888	5391
2	37833	5453
2	21555	5408
2	25327	5248
2	42280	5671
2	26661	5431
2	43957	5825
2	1175	5551
2	40752	5552
2	31120	5501
2	21868	5401
2	17569	5282
2	36777	5406
2	1091	5551
2	34926	5469
2	17369	5121
2	38815	5236
2	18528	4825
2	31867	5707
2	24934	5411
2	22153	5403
2	27254	5374
2	15896	4813
2	42999	5694
2	31840	5706
2	17342	4814
2	18300	5427
2	20003	5461
2	24840	5213
2	25547	5232
2	19278	5482
2	35665	4824
2	45858	5271
2	31027	5503
2	31329	5643
2	47261	5342
2	26601	5391
2	31920	5091
2	42685	5688
2	25906	5453
2	25224	5232
2	19216	5481
2	20217	5846
2	36602	5464
2	31590	5731
2	14813	4756
2	22642	5402
2	26959	5374
2	6732	5706
2	7973	5707
2	46296	4921
2	17041	4811
2	22943	4921
2	45164	4817
2	35743	4841
2	40140	5451
2	1503	5521
2	46777	5233
2	22659	5275
2	42684	5688
2	10854	5683
2	46552	5211
2	23169	5258
2	33103	5735
2	16535	5491
2	26844	5384
2	27997	5351
2	21768	5405
2	32537	5692
2	23324	5258
2	13620	5492
2	16356	4818
2	35964	4824
2	32062	5671
2	10090	5684
2	7037	5672
2	40461	5571
2	10593	5691
2	31226	5508
2	6257	5612
2	2997	5644
2	10332	5692
2	6319	5631
2	32143	5627
2	2762	5504
2	3860	5512
2	9374	5629
2	1355	5521
2	23342	5411
2	1700	5527
2	1554	5541
2	1758	5527
2	42971	5737
2	25890	5231
2	2240	5591
2	5844	5611
2	7963	5624
2	12144	5691
2	43158	5692
2	26641	5247
2	32100	5688
2	3153	5721
2	31330	5643
2	2646	5511
2	13385	5066
2	22091	5406
2	44223	5491
2	47778	5261
2	4021	5644
2	46739	5231
2	3175	5721
2	5188	5667
2	8274	5624
2	22170	5268
2	41198	5664
2	39839	5394
2	11988	5681
2	4386	5666
2	16425	4814
2	44593	4818
2	44284	4835
2	39007	5431
2	7034	5674
2	23205	5216
