# Supplementary material for: Visit probability and accessibility within space–time prism of activity program
Source: Int J Geogr Inf Sci. 2024 Jul 17;39(5):1076–99. doi: 10.1080/13658816.2024.2378066 (PMC11996065; doi:10.1080/13658816.2024.2378066)
Supplement: Supplemental Material [file TGIS_A_2378066_SM5406.zip › CodesDataFiles/cppCodes/DataFiles/NLNBOutATPs/NLNB_outATPs.csv]

ATPID	UserID	ATPYear	ATPMonth	ATPDay	HomeNodeID	FixedActLocNodeID	ATPTotalTime	FixedActDura	FlexiActDura
46	2706	2014	6	26	106474	82985	674.75	557.95	36.1667
