# Supplementary material for: Visit probability and accessibility within space–time prism of activity program
Source: Int J Geogr Inf Sci. 2024 Jul 17;39(5):1076–99. doi: 10.1080/13658816.2024.2378066 (PMC11996065; doi:10.1080/13658816.2024.2378066)
Supplement: Supplemental Material [file TGIS_A_2378066_SM5406.zip › CodesDataFiles/cppCodes/DataFiles/NLNBOutATPs/NLNB_outATPs_startTimes.csv]

StartYear	StartMonth	StartDay	StartHour	StartMin	StartSec
2014	6	26	6	20	8
