# Supplementary material for: Visit probability and accessibility within space–time prism of activity program
Source: Int J Geogr Inf Sci. 2024 Jul 17;39(5):1076–99. doi: 10.1080/13658816.2024.2378066 (PMC11996065; doi:10.1080/13658816.2024.2378066)
Supplement: Supplemental Material [file TGIS_A_2378066_SM5406.zip › CodesDataFiles/cppCodes/DataFiles/NLNBRoadLinksNodes/Links/NLNB_Links.txt]

61032
1 1 2 491 6 0 0 80
2 3 4 372 6 0 0 80
3 4 6 10 6 0 0 80
4 7 4 34 5 0 1 80
5 6 7 33 5 0 1 80
6 7 12 1688 5 0 0 80
7 12 14 313 5 0 0 80
8 14 16 221 5 0 0 80
9 16 19 50 5 0 0 80
10 19 20 55 5 0 0 80
11 20 22 84 5 0 0 80
12 22 24 76 5 0 0 80
13 24 26 70 5 0 0 80
14 26 28 63 5 0 0 80
15 28 30 129 5 0 0 80
16 30 32 107 5 0 0 80
17 32 34 150 5 0 0 80
18 16 36 154 5 0 0 80
19 34 38 129 5 0 0 80
20 38 40 191 5 0 0 80
21 40 42 248 5 0 0 80
22 42 44 14 5 0 0 80
23 6 46 2729 6 0 0 80
24 44 48 126 5 0 0 80
25 48 50 187 5 0 0 80
26 50 52 37 5 0 0 80
27 36 54 761 5 0 0 80
28 52 57 323 5 0 0 80
29 57 58 161 5 0 0 80
30 58 104673 168 5 0 0 80
31 104673 62 12 5 0 0 80
32 62 65 244 5 0 0 80
33 65 67 22 5 0 0 80
34 67 68 16 5 0 0 80
35 68 70 166 5 0 0 80
36 54 72 1235 5 0 0 80
37 72 74 31 5 0 1 80
38 75 72 32 5 0 1 80
39 77 75 34 5 0 1 80
40 74 77 33 5 0 1 80
41 81 82 205 6 0 0 80
42 82 84 14 6 0 0 80
43 77 86 100 5 0 0 80
44 86 88 80 5 0 0 80
45 70 90 462 5 0 0 80
46 84 92 248 6 0 0 80
47 92 94 20 6 0 0 80
48 88 96 230 5 0 0 80
49 96 98 32 5 0 0 80
50 99 100 3 5 0 0 80
51 98 100 28 5 0 1 80
52 103 98 28 5 0 1 80
53 103 99 3 5 0 0 80
54 110 103 12 5 0 0 80
55 116 110 8 5 0 0 80
56 100 112 23 5 0 0 80
57 112 114 5 5 0 0 80
58 114 116 18 5 0 0 80
59 117 114 26 5 0 1 80
60 112 117 27 5 0 1 80
61 117 123 112 5 0 0 80
62 123 125 48 5 0 1 80
63 125 126 7 5 0 1 80
64 132 123 51 5 0 1 80
65 94 175 395 6 0 0 80
66 139 132 110 5 0 1 80
67 126 139 106 5 0 1 80
68 90 137 628 5 0 0 80
69 137 79794 46 5 0 0 80
70 139 141 158 5 0 0 80
71 141 145 50 5 0 0 80
72 143 157 3238 6 0 0 80
73 145 154 20 5 0 1 80
74 154 149 12 6 0 0 80
75 149 157 25 6 0 1 80
76 162 145 20 5 0 1 80
77 162 154 6 6 0 0 80
78 149 163 8 6 0 0 80
79 157 163 26 6 0 1 80
80 159 177 284 6 0 0 80
81 166 162 12 6 0 0 80
82 163 164 8 6 0 0 80
83 165 166 9 6 0 0 80
84 164 168 7 6 0 0 80
85 168 165 8 6 0 0 80
86 239 166 19 6 0 1 80
87 165 239 20 6 0 1 80
88 175 79811 378 6 0 0 80
89 177 181 413 6 0 0 80
90 182 185 179 6 0 0 80
91 181 182 132 6 0 0 80
92 79794 184 192 5 0 0 80
93 185 186 160 6 0 0 80
94 184 188 17 5 0 1 80
95 189 184 17 5 0 1 80
96 189 188 4 6 0 0 80
97 273 168 140 6 0 1 80
98 164 273 140 6 0 1 80
99 188 198 11 6 0 0 80
100 198 186 18 6 0 1 80
101 208 189 9 6 0 0 80
102 198 206 4 6 0 0 80
103 186 206 18 6 0 1 80
104 220 208 19 6 0 0 80
105 216 220 20 6 0 0 80
106 216 208 7 6 0 0 80
107 206 223 12 6 0 0 80
108 222 216 12 6 0 0 80
109 223 222 6 6 0 0 80
110 219 220 91 6 0 0 80
111 221 222 20 5 0 1 80
112 223 221 21 5 0 1 80
113 225 219 46 6 0 0 80
114 227 225 150 6 0 0 80
115 79811 227 428 6 0 0 80
116 221 259 24 5 0 0 80
117 258 225 68 5 0 1 80
118 79797 236 158 6 0 1 80
119 265 159 471 6 0 0 80
120 239 265 396 6 0 0 80
121 236 245 33 6 0 1 80
122 245 247 269 8 0 1 100
123 245 255 10 6 0 1 80
124 247 255 267 8 0 1 100
125 262 79797 40 6 0 1 80
126 262 245 9 7 0 1 80
127 263 262 10 6 0 1 80
128 255 263 7 7 0 1 80
129 269 258 118 5 0 1 80
130 259 269 118 5 0 0 80
131 264 262 96 7 0 1 80
132 263 264 94 7 0 1 80
133 265 266 223 5 0 0 80
134 266 268 83 5 0 0 80
135 269 270 137 5 0 0 80
136 268 272 258 5 0 0 80
137 273 343 345 6 0 0 80
138 264 276 129 7 0 0 80
139 276 278 64 7 0 1 80
140 279 276 64 7 0 1 80
141 281 279 29 7 0 1 80
142 278 281 29 7 0 1 80
143 270 286 130 5 0 0 80
144 272 288 220 5 0 0 80
145 288 291 102 5 0 0 80
146 291 293 39 5 0 0 80
147 293 317 89 5 0 0 80
148 286 104735 250 5 0 0 80
149 104735 298 153 5 0 0 80
150 104735 300 67 5 0 0 80
151 298 302 78 5 0 0 80
152 300 305 92 5 0 0 80
153 305 307 91 5 0 0 80
154 307 309 81 5 0 0 80
155 309 310 77 5 0 0 80
156 302 313 149 5 0 0 80
157 313 314 26 5 0 0 80
158 310 333 108 5 0 0 80
159 317 318 182 5 0 0 80
160 281 320 468 7 0 0 80
161 314 322 149 5 0 0 80
162 341 320 28 7 0 1 80
163 320 341 28 7 0 1 80
164 318 328 77 5 0 0 80
165 322 331 90 5 0 0 80
166 331 328 29 5 0 1 80
167 333 339 92 5 0 0 80
168 331 336 10 5 0 0 80
169 328 336 34 5 0 1 80
170 339 340 52 5 0 0 80
171 341 342 178 7 0 0 80
172 343 344 754 6 0 0 80
173 340 349 122 5 0 0 80
174 336 353 170 5 0 0 80
175 349 350 61 5 0 0 80
176 350 104768 88 5 0 0 80
177 353 371 123 5 0 0 80
178 342 359 185 7 0 0 80
179 344 79849 186 6 0 0 80
180 359 363 43 7 0 1 80
181 368 359 44 7 0 1 80
182 363 368 6 5 0 0 80
183 104768 373 109 5 0 0 80
184 367 368 51 7 0 1 80
185 363 367 51 7 0 1 80
186 371 372 207 5 0 0 80
187 373 79846 157 5 0 0 80
188 79846 376 113 5 0 0 80
189 372 383 177 5 0 0 80
190 379 386 62 5 0 0 80
191 386 383 16 5 0 1 80
192 383 391 13 5 0 1 80
193 389 386 20 5 0 1 80
194 391 389 25 5 0 1 80
195 389 390 23 5 0 0 80
196 391 392 233 5 0 0 80
197 376 401 106 5 0 0 80
198 390 431 44 5 0 0 80
199 397 398 2652 6 0 0 80
200 414 379 182 5 0 0 80
201 401 429 64 5 0 0 80
202 392 79852 262 5 0 0 80
203 408 411 86 5 0 0 80
204 407 408 43 5 0 0 80
205 409 407 49 5 0 0 80
206 411 412 39 5 0 0 80
207 412 414 80 5 0 0 80
208 415 409 65 5 0 0 80
209 422 415 124 5 0 0 80
210 79852 423 129 5 0 0 80
211 426 422 86 5 0 0 80
212 423 424 21 5 0 0 80
213 428 426 106 5 0 0 80
214 430 428 49 5 0 0 80
215 429 430 128 5 0 0 80
216 431 433 134 5 0 0 80
217 433 439 103 5 0 0 80
218 424 436 434 5 0 0 80
219 79849 446 748 6 0 0 80
220 439 440 102 5 0 0 80
221 436 442 339 5 0 0 80
222 446 449 170 6 0 1 80
223 447 446 176 6 0 1 80
224 447 449 10 6 0 0 80
225 449 450 31 6 0 0 80
226 451 447 12 6 0 0 80
227 450 454 8 6 0 0 80
228 461 451 8 6 0 0 80
229 454 461 14 6 0 0 80
230 470 451 21 5 0 1 80
231 461 470 23 5 0 1 80
232 442 79901 432 5 0 0 80
233 465 454 31 6 0 1 80
234 450 465 31 6 0 1 80
235 79901 470 68 5 0 0 80
236 429 79868 867 5 0 0 80
237 398 79870 625 6 0 0 80
238 440 517 270 5 0 0 80
239 79868 79882 237 5 0 0 80
240 79870 501 228 6 0 0 80
241 79882 489 13 5 0 0 80
242 368 78681 1501 5 0 0 80
243 78682 78683 6 5 0 0 80
244 367 488 1266 7 0 0 80
245 489 491 79 5 0 0 80
246 491 527 7 5 0 0 80
247 488 499 35 7 0 1 80
248 79888 488 36 7 0 1 80
249 500 79888 29 7 0 1 80
250 499 500 30 7 0 1 80
251 501 503 368 6 0 0 80
252 503 504 186 6 0 0 80
253 504 523 19 6 0 0 80
254 523 515 19 6 0 0 80
255 501 510 268 5 0 0 80
256 465 555 1121 6 0 0 80
257 513 514 201 6 0 0 80
258 515 535 165 6 0 0 80
259 517 518 472 5 0 0 80
260 519 513 88 6 0 1 80
261 513 519 89 6 0 1 80
262 523 524 154 5 0 0 80
263 510 533 226 5 0 0 80
264 527 528 348 5 0 0 80
265 529 530 52 5 0 0 80
266 540 529 98 5 0 0 80
267 533 537 178 5 0 0 80
268 535 536 486 6 0 0 80
269 537 538 28 5 0 0 80
270 538 540 66 5 0 0 80
271 78684 891 575 5 0 0 80
272 500 573 495 7 0 0 80
273 528 617 217 5 0 0 80
274 76636 549 989 9 0 1 100
275 549 76633 511 9 0 1 100
276 536 552 176 6 0 0 80
277 552 554 24 6 0 1 80
278 555 575 601 6 0 0 80
279 560 552 25 6 0 1 80
280 577 560 23 6 0 1 80
281 554 577 22 6 0 1 80
282 518 564 458 5 0 0 80
283 79896 568 462 5 0 0 80
284 567 568 646 5 0 0 80
285 564 607 107 5 0 0 80
286 519 572 429 6 0 0 80
287 573 574 240 7 0 0 80
288 575 576 195 6 0 0 80
289 577 578 242 6 0 0 80
290 601 572 51 6 0 1 80
291 572 601 51 6 0 1 80
292 574 587 28 7 0 0 80
293 777 587 38 7 0 1 80
294 587 777 38 7 0 1 80
295 578 590 140 6 0 0 80
296 606 592 680 9 0 1 100
297 576 603 415 6 0 0 80
298 595 643 703 9 0 1 100
299 590 598 175 6 0 0 80
300 598 600 76 6 0 0 80
301 601 665 379 6 0 0 80
302 603 611 233 6 0 0 80
303 611 606 436 9 0 1 100
304 607 613 560 5 0 0 80
305 620 615 762 5 0 0 80
306 611 78092 56 6 0 0 80
307 613 679 52 5 0 0 80
308 615 616 834 5 0 0 80
309 617 618 941 5 0 0 80
310 658 620 112 5 0 0 80
311 621 622 41 6 0 0 80
312 643 622 422 9 0 1 100
313 622 639 31 6 0 0 80
314 630 628 55 5 0 0 80
315 632 630 267 5 0 0 80
316 636 632 6 5 0 0 80
317 648 634 420 5 0 0 80
318 635 636 33 5 0 0 80
319 637 639 182 6 0 1 80
320 639 637 182 6 0 1 80
321 634 642 145 5 0 0 80
322 643 644 763 9 0 1 100
323 642 646 22 5 0 0 80
324 647 648 491 5 0 0 80
325 649 644 94 9 0 1 100
326 637 649 90 6 0 0 80
327 653 611 425 9 0 1 100
328 653 606 848 9 0 1 100
329 767 658 551 5 0 0 80
330 600 767 573 6 0 0 80
331 664 635 277 5 0 0 80
332 663 664 126 5 0 0 80
333 665 666 446 6 0 0 80
334 649 675 114 5 0 0 80
335 678 675 41 5 0 1 80
336 618 733 466 5 0 0 80
337 678 676 10 5 0 0 80
338 675 676 38 5 0 1 80
339 79928 678 29 5 0 0 80
340 679 680 356 5 0 0 80
341 666 686 35 6 0 1 80
342 685 666 35 6 0 1 80
343 685 686 10 6 0 0 80
344 694 79928 7 5 0 0 80
345 676 691 12 5 0 0 80
346 691 716 9 5 0 0 80
347 716 694 14 5 0 0 80
348 686 79931 14 6 0 0 80
349 697 685 14 6 0 0 80
350 699 697 31 5 0 1 80
351 79931 702 11 6 0 0 80
352 703 699 32 5 0 1 80
353 703 697 9 6 0 0 80
354 646 699 417 5 0 0 80
355 702 710 10 6 0 0 80
356 711 703 12 6 0 0 80
357 710 711 11 6 0 0 80
358 715 716 37 5 0 1 80
359 691 715 37 5 0 1 80
360 616 720 405 5 0 0 80
361 628 722 512 5 0 0 80
362 723 711 40 6 0 1 80
363 710 723 41 6 0 1 80
364 680 728 76 5 0 0 80
365 728 730 120 5 0 0 80
366 568 743 1374 5 0 0 80
367 733 735 336 5 0 0 80
368 735 736 16 5 0 0 80
369 730 738 157 5 0 0 80
370 736 740 49 5 0 0 80
371 738 740 43 5 0 0 80
372 743 744 131 5 0 0 80
373 715 746 516 5 0 0 80
374 740 748 66 5 0 0 80
375 749 750 2884 6 0 0 80
376 748 752 284 5 0 0 80
377 752 754 119 5 0 0 80
378 754 756 23 5 0 0 80
379 766 1129 72 6 0 0 80
380 746 879 481 5 0 0 80
381 744 879 284 5 0 0 80
382 756 779 124 5 0 0 80
383 80019 766 560 6 0 0 80
384 767 773 813 6 0 0 80
385 752 770 113 5 0 0 80
386 771 773 29 6 0 1 80
387 773 771 29 6 0 1 80
388 771 809 15 6 0 0 80
389 777 794 1678 7 0 0 80
390 779 837 172 5 0 0 80
391 722 797 897 5 0 0 80
392 794 796 50 7 0 1 80
393 80023 80019 970 6 0 0 80
394 796 799 16 7 0 0 80
395 799 801 28 5 0 1 80
396 770 1065 66 5 0 0 80
397 795 794 52 7 0 1 80
398 795 796 10 7 0 0 80
399 797 798 64 5 0 0 80
400 799 802 12 7 0 0 80
401 801 802 27 5 0 1 80
402 816 795 13 7 0 0 80
403 798 801 128 5 0 0 80
404 802 833 12 7 0 0 80
405 809 810 94 6 0 0 80
406 817 816 12 7 0 0 80
407 813 80023 218 6 0 0 80
408 813 816 39 6 0 1 80
409 817 813 42 6 0 1 80
410 832 817 12 7 0 0 80
411 833 832 13 7 0 0 80
412 823 810 22 6 0 1 80
413 810 823 22 6 0 1 80
414 823 847 16 6 0 0 80
415 720 841 956 5 0 0 80
416 857 832 55 7 0 1 80
417 833 857 55 7 0 1 80
418 840 836 206 5 0 0 80
419 837 838 618 5 0 0 80
420 859 840 153 5 0 0 80
421 841 859 115 5 0 0 80
422 838 844 55 5 0 0 80
423 844 861 50 5 0 0 80
424 847 848 120 6 0 0 80
425 848 104856 23 6 0 1 80
426 104855 848 23 6 0 1 80
427 873 104855 24 6 0 1 80
428 104856 873 22 6 0 1 80
429 857 866 143 7 0 0 80
430 859 860 138 5 0 0 80
431 861 79995 474 5 0 0 80
432 79995 864 8 5 0 0 80
433 868 866 45 7 0 1 80
434 866 868 45 7 0 1 80
435 869 653 1622 9 0 1 100
436 644 872 1673 9 0 1 100
437 873 874 265 6 0 0 80
438 875 931 23 9 0 1 100
439 860 985 134 5 0 0 80
440 879 880 517 5 0 0 80
441 908 76639 45 9 0 1 100
442 723 1273 1115 6 0 0 80
443 874 886 134 6 0 0 80
444 836 888 1071 5 0 0 80
445 880 890 140 5 0 0 80
446 891 892 2726 5 0 0 80
447 864 80017 454 5 0 0 80
448 892 935 26 5 0 0 80
449 80017 898 29 5 0 0 80
450 916 104882 343 5 0 0 80
451 890 902 66 5 0 0 80
452 898 904 81 5 0 0 80
453 904 908 294 9 0 1 100
454 76644 908 273 9 0 1 100
455 931 910 296 9 0 1 100
456 911 912 17 5 0 0 80
457 886 915 175 6 0 0 80
458 915 916 285 5 0 0 80
459 917 911 37 5 0 1 80
460 911 917 37 5 0 1 80
461 917 922 25 5 0 0 80
462 922 987 9 5 0 0 80
463 928 977 242 5 0 0 80
464 104892 928 126 5 0 0 80
465 904 930 122 5 0 0 80
466 931 930 321 9 0 1 100
467 915 934 62 6 0 0 80
468 935 78687 197 5 0 0 80
469 934 938 22 6 0 1 80
470 958 934 21 6 0 1 80
471 958 938 8 6 0 0 80
472 938 945 24 6 0 0 80
473 945 946 23 5 0 1 80
474 946 948 9 5 0 0 80
475 912 950 88 5 0 0 80
476 948 104892 226 5 0 0 80
477 945 954 9 6 0 0 80
478 946 954 24 5 0 1 80
479 957 958 27 6 0 0 80
480 959 957 8 6 0 0 80
481 954 959 22 6 0 0 80
482 104882 964 411 5 0 0 80
483 930 966 97 5 0 0 80
484 967 966 368 5 0 0 80
485 750 970 1826 6 0 0 80
486 888 970 748 5 0 0 80
487 976 957 25 6 0 1 80
488 959 976 25 6 0 1 80
489 977 995 312 5 0 0 80
490 902 1051 252 5 0 0 80
491 950 982 109 5 0 0 80
492 964 984 348 5 0 0 80
493 985 986 817 5 0 0 80
494 987 988 375 5 0 0 80
495 989 976 115 6 0 0 80
496 991 1009 330 5 0 0 80
497 966 1055 172 5 0 0 80
498 995 1020 171 5 0 0 80
499 988 998 106 5 0 0 80
500 998 1000 18 5 0 0 80
501 76642 1002 270 9 0 1 100
502 930 1002 295 9 0 1 100
503 1007 1009 24 5 0 1 80
504 1007 1010 5 5 0 0 80
505 1009 1010 23 5 0 1 80
506 1020 1022 23 5 0 1 80
507 1022 1007 14 5 0 0 80
508 1015 904 318 9 0 1 100
509 1015 76643 292 9 0 1 100
510 1019 1020 25 5 0 1 80
511 1019 1022 8 5 0 0 80
512 989 80031 40 6 0 1 80
513 1044 989 37 6 0 1 80
514 80031 1045 6 6 0 1 80
515 1010 1035 23 5 0 0 80
516 1038 1019 14 5 0 0 80
517 1000 1053 181 5 0 0 80
518 1035 1036 8 5 0 0 80
519 1037 1038 7 5 0 0 80
520 1036 1037 12 5 0 0 80
521 995 1099 195 5 0 0 80
522 1046 1044 28 6 0 1 80
523 1045 1046 27 6 0 1 80
524 1047 1036 27 5 0 1 80
525 1035 1047 27 5 0 1 80
526 1051 1071 178 5 0 0 80
527 1053 1071 174 5 0 0 80
528 1055 1067 76 5 0 0 80
529 1046 1058 72 6 0 0 80
530 984 1060 259 5 0 0 80
531 1060 1062 25 5 0 0 80
532 1058 1089 41 6 0 0 80
533 1065 1105 1033 5 0 0 80
534 1067 1073 67 5 0 0 80
535 1078 1079 104 5 0 0 80
536 1071 1072 222 5 0 0 80
537 1073 1077 45 5 0 0 80
538 1062 1076 256 5 0 0 80
539 1077 1078 63 5 0 0 80
540 1079 1081 62 5 0 0 80
541 1081 1082 71 5 0 0 80
542 982 1082 227 5 0 0 80
543 1076 986 820 5 0 0 80
544 1094 1088 190 5 0 0 80
545 1089 1090 76 6 0 0 80
546 1072 1092 292 5 0 0 80
547 1092 1094 269 5 0 0 80
548 1047 1096 273 5 0 0 80
549 1096 104901 46 5 0 0 80
550 1099 1101 305 5 0 0 80
551 1101 1125 65 5 0 0 80
552 1090 1107 140 6 0 0 80
553 1105 1367 249 5 0 0 80
554 1107 1141 48 6 0 0 80
555 1141 1119 37 5 0 0 80
556 986 80049 545 5 0 0 80
557 1118 1114 14 6 0 0 80
558 1114 1122 11 6 0 0 80
559 1117 1118 75 6 0 0 80
560 1119 1120 148 5 0 0 80
561 1121 1122 31 6 0 1 80
562 1122 1121 31 6 0 1 80
563 1125 1126 127 5 0 0 80
564 1127 1117 110 6 0 0 80
565 1129 1130 1742 6 0 0 80
566 1134 1127 60 6 0 0 80
567 1144 1134 85 6 0 0 80
568 104901 1136 423 5 0 0 80
569 1126 1138 53 5 0 0 80
570 1088 1140 1281 5 0 0 80
571 1141 1142 120 6 0 0 80
572 1142 1144 116 6 0 0 80
573 1145 1138 32 5 0 1 80
574 1145 1148 7 5 0 0 80
575 1138 1148 32 5 0 1 80
576 1151 1145 16 5 0 0 80
577 1148 1154 8 5 0 0 80
578 1172 1151 27 5 0 1 80
579 1164 1172 27 5 0 1 80
580 1164 1151 8 5 0 0 80
581 1154 104910 8 5 0 0 80
582 1174 1164 7 5 0 0 80
583 1120 1166 173 5 0 0 80
584 1175 1174 7 5 0 0 80
585 104910 1175 8 5 0 0 80
586 1166 1172 208 5 0 0 80
587 1173 1174 27 5 0 1 80
588 1175 1173 27 5 0 1 80
589 1177 1183 1325 5 0 0 80
590 1173 1181 112 5 0 0 80
591 1181 1182 6 5 0 0 80
592 1183 1349 38 5 0 0 80
593 1136 1189 255 5 0 0 80
594 1130 78093 325 6 0 0 80
595 1189 1190 142 5 0 0 80
596 1182 1192 121 5 0 0 80
597 1190 1194 24 5 0 1 80
598 1194 1201 15 5 0 0 80
599 1204 1190 24 5 0 1 80
600 1204 1194 8 5 0 0 80
601 1201 1205 9 5 0 0 80
602 1218 1204 17 5 0 0 80
603 1205 1206 13 5 0 0 80
604 1219 1218 9 5 0 0 80
605 1206 1222 9 5 0 0 80
606 1222 1219 12 5 0 0 80
607 1192 1214 46 5 0 0 80
608 868 1216 1521 7 0 0 80
609 1217 1218 23 5 0 1 80
610 1219 1217 25 5 0 1 80
611 1255 1222 24 5 0 1 80
612 1206 1255 24 5 0 1 80
613 1217 1226 115 5 0 0 80
614 1226 1228 163 5 0 0 80
615 1214 1251 72 5 0 0 80
616 1228 1232 95 5 0 0 80
617 1082 1234 861 5 0 0 80
618 1232 1236 205 5 0 0 80
619 104952 1238 29 5 0 0 80
620 1236 1241 54 5 0 0 80
621 1241 1245 107 5 0 0 80
622 1238 1259 18 5 0 0 80
623 1245 1271 16 5 0 0 80
624 80085 1216 149 7 0 1 80
625 1216 80086 154 7 0 1 80
626 1251 1252 84 5 0 0 80
627 1253 80085 12 7 0 1 80
628 1255 1263 247 5 0 0 80
629 1252 1258 35 5 0 0 80
630 1259 1260 124 5 0 0 80
631 1261 104952 268 5 0 0 80
632 1263 1264 148 5 0 0 80
633 78094 1286 311 6 0 0 80
634 1260 1269 95 5 0 0 80
635 1269 1323 19 5 0 0 80
636 1271 1323 128 5 0 0 80
637 1273 1274 1528 6 0 0 80
638 1258 1276 49 5 0 0 80
639 1287 1253 89 7 0 1 80
640 80086 1287 95 7 0 1 80
641 1276 1282 4 5 0 0 80
642 1264 1284 80 5 0 0 80
643 1289 1286 27 6 0 1 80
644 1287 1288 14 7 0 0 80
645 1289 1305 7 6 0 0 80
646 1286 1305 27 6 0 1 80
647 1284 1294 29 5 0 1 80
648 1294 1289 11 6 0 0 80
649 1297 1284 29 5 0 1 80
650 1297 1294 7 6 0 0 80
651 1282 1261 295 5 0 0 80
652 1316 1297 7 6 0 0 80
653 1305 1309 18 6 0 0 80
654 1310 1316 8 6 0 0 80
655 1309 1310 11 6 0 0 80
656 1288 80096 29 7 0 1 80
657 1313 1288 31 7 0 1 80
658 1318 1316 25 6 0 1 80
659 1310 1318 25 6 0 1 80
660 1325 1313 31 7 0 1 80
661 80096 1325 31 7 0 1 80
662 1323 1327 123 5 0 0 80
663 1325 1361 159 7 0 0 80
664 1327 1328 158 5 0 0 80
665 1318 1579 256 6 0 0 80
666 80049 80118 1077 5 0 0 80
667 1328 1395 21 5 0 0 80
668 1140 1336 1664 5 0 0 80
669 1309 80124 694 5 0 0 80
670 1339 1403 1871 5 0 0 80
671 1336 1353 563 5 0 0 80
672 80124 1371 142 5 0 0 80
673 1348 1121 1267 6 0 0 80
674 1364 1348 35 6 0 1 80
675 1349 1359 1038 5 0 0 80
676 1348 1365 36 6 0 1 80
677 1353 1357 454 5 0 0 80
678 1357 1359 34 5 0 1 80
679 1357 1358 9 5 0 0 80
680 1359 1358 35 5 0 1 80
681 1361 1447 360 7 0 1 80
682 1363 1364 36 6 0 1 80
683 1365 1363 35 6 0 1 80
684 1367 1387 1731 5 0 0 80
685 1432 1361 386 7 0 1 80
686 1371 1373 227 5 0 0 80
687 1373 1375 90 5 0 0 80
688 1375 1376 69 5 0 0 80
689 1376 80147 24 5 0 1 80
690 1379 1393 356 7 0 0 80
691 80148 1376 23 5 0 1 80
692 80147 1405 34 5 0 1 80
693 1405 80148 34 5 0 1 80
694 1387 1388 106 5 0 0 80
695 1388 80171 14 5 0 0 80
696 1391 1393 45 7 0 1 80
697 1393 1391 45 7 0 1 80
698 1395 1457 500 5 0 0 80
699 1400 80171 25 5 0 1 80
700 1388 1400 25 5 0 1 80
701 1391 1407 76 7 0 0 80
702 1403 1553 385 5 0 0 80
703 1405 1414 426 5 0 0 80
704 1407 1427 66 7 0 0 80
705 1358 1515 267 5 0 0 80
706 1414 80180 47 5 0 1 80
707 80179 1414 45 5 0 1 80
708 80180 1420 69 5 0 1 80
709 1417 80179 66 5 0 1 80
710 1417 1420 8 5 0 0 80
711 1443 1417 7 5 0 1 80
712 1420 1443 10 5 0 0 80
713 1428 1427 58 7 0 1 80
714 1427 1428 58 7 0 1 80
715 1429 1432 292 7 0 1 80
716 77864 1432 294 7 0 1 80
717 1447 1434 323 7 0 1 80
718 1435 1443 34 5 0 1 80
719 1420 1435 39 5 0 1 80
720 1439 1429 17 7 0 0 80
721 1441 1417 22 5 0 0 80
722 1443 1441 21 5 0 0 80
723 1429 1446 21 7 0 0 80
724 1447 1459 347 7 0 1 80
725 1466 1439 8 7 0 0 80
726 1446 1462 7 7 0 0 80
727 1446 1455 72 7 0 1 80
728 1455 1459 21 7 0 0 80
729 1457 1497 302 5 0 0 80
730 1459 1473 14 7 0 0 80
731 1463 1462 72 7 0 1 80
732 1463 1455 7 7 0 0 80
733 1468 1466 16 7 0 0 80
734 1462 1468 21 7 0 0 80
735 1473 1470 7 7 0 0 80
736 1474 1470 34 7 0 1 80
737 1473 1474 36 7 0 1 80
738 1529 1463 20 7 0 0 80
739 1470 1529 15 7 0 0 80
740 1474 1551 35 7 0 0 80
741 1435 1482 153 5 0 0 80
742 1441 1484 101 5 0 0 80
743 1482 80187 20 5 0 1 80
744 1484 1501 6 5 0 0 80
745 80188 1482 21 5 0 1 80
746 80118 1871 827 5 0 0 80
747 1496 80188 23 5 0 1 80
748 80187 1496 24 5 0 1 80
749 1497 1498 190 5 0 0 80
750 1499 1501 75 5 0 1 80
751 1501 1499 77 5 0 1 80
752 1499 1504 4 5 0 0 80
753 1496 1507 166 5 0 0 80
754 1507 1514 69 5 0 0 80
755 1504 1535 118 5 0 0 80
756 1514 80198 26 5 0 1 80
757 1518 1514 26 5 0 1 80
758 1515 1516 367 5 0 0 80
759 1561 1518 24 5 0 1 80
760 80198 1561 24 5 0 1 80
761 1400 80204 621 5 0 0 80
762 970 80202 3056 6 0 0 80
763 1274 1539 1265 6 0 0 80
764 1527 1751 348 7 0 1 80
765 1529 1751 363 7 0 1 80
766 1748 1468 354 7 0 1 80
767 1748 1534 350 7 0 1 80
768 1535 1545 109 5 0 0 80
769 1542 1539 33 6 0 1 80
770 1539 80208 33 6 0 1 80
771 1548 1542 8 6 0 1 80
772 80208 1549 8 6 0 1 80
773 1545 1546 61 5 0 0 80
774 1550 1548 43 6 0 1 80
775 1549 1550 43 6 0 1 80
776 1551 1552 437 7 0 0 80
777 1553 1554 572 5 0 0 80
778 1516 1641 167 5 0 0 80
779 1552 1558 21 7 0 0 80
780 1558 1685 9 7 0 0 80
781 1561 1562 281 5 0 0 80
782 1577 1659 179 5 0 0 80
783 1562 80230 29 5 0 1 80
784 1567 1562 28 5 0 1 80
785 1234 1713 1598 5 0 0 80
786 1836 1015 3389 9 0 1 100
787 1576 1567 22 5 0 1 80
788 80230 1576 21 5 0 1 80
789 1577 1836 122 9 0 1 100
790 1579 1583 1401 6 0 0 80
791 1576 1582 101 5 0 0 80
792 1583 1585 74 6 0 1 80
793 1585 1587 17 7 0 0 80
794 1587 1595 354 7 0 1 80
795 1591 1583 81 6 0 1 80
796 1591 1585 16 7 0 0 80
797 1582 1594 24 5 0 1 80
798 1595 1663 1409 7 0 0 80
799 1602 1582 22 5 0 1 80
800 1610 1591 16 7 0 0 80
801 1601 1602 5 5 0 1 80
802 1587 1604 23 7 0 0 80
803 1595 1604 346 7 0 1 80
804 1363 1630 1289 6 0 0 80
805 1693 1610 24 7 0 0 80
806 1611 1601 30 5 0 1 80
807 1594 1611 33 5 0 1 80
808 80204 78689 483 5 0 0 80
809 1604 1623 25 7 0 0 80
810 1498 1639 700 5 0 0 80
811 1621 1693 25 7 0 0 80
812 1623 1621 14 7 0 0 80
813 1546 1655 323 5 0 0 80
814 1630 1628 30 6 0 0 80
815 1629 1630 30 6 0 1 80
816 1629 1628 8 6 0 0 80
817 1628 1637 27 6 0 0 80
818 1637 1639 24 5 0 1 80
819 1637 1640 9 6 0 0 80
820 1639 1640 24 5 0 1 80
821 1641 1967 249 5 0 0 80
822 1643 1621 26 5 0 1 80
823 1623 80258 30 5 0 1 80
824 1967 1648 29 5 0 1 80
825 1648 1967 29 5 0 1 80
826 1651 1655 35 5 0 1 80
827 1651 1671 15 7 0 0 80
828 1655 1671 31 5 0 1 80
829 1670 1629 22 6 0 0 80
830 1659 78691 248 5 0 0 80
831 1640 1662 18 6 0 0 80
832 1663 1664 313 7 0 1 80
833 1664 1651 24 7 0 0 80
834 1662 1668 7 6 0 0 80
835 1668 1670 32 6 0 0 80
836 1671 1672 23 7 0 0 80
837 1690 1663 315 7 0 1 80
838 1690 1664 22 7 0 0 80
839 1677 1643 37 5 0 1 80
840 80258 1677 38 5 0 1 80
841 1681 1668 36 6 0 1 80
842 1662 1681 36 6 0 1 80
843 1685 1686 315 7 0 0 80
844 1672 1697 22 7 0 0 80
845 1700 1690 22 7 0 0 80
846 2119 1610 304 7 0 1 80
847 1693 2119 300 7 0 1 80
848 1701 1700 15 7 0 0 80
849 1697 1701 23 7 0 0 80
850 1702 1700 37 5 0 1 80
851 1701 1702 38 5 0 1 80
852 1672 1704 257 7 0 1 80
853 1002 1759 3959 9 0 1 100
854 1817 1697 297 7 0 1 80
855 1704 1817 40 7 0 1 80
856 1550 1715 403 6 0 0 80
857 1713 1714 326 5 0 0 80
858 1715 1723 11 6 0 0 80
859 1717 1718 358 5 0 0 80
860 1721 1723 28 6 0 1 80
861 1721 1724 10 7 0 0 80
862 1723 1724 29 6 0 1 80
863 1765 1734 36 7 0 1 80
864 1734 1721 15 7 0 0 80
865 1724 1735 14 7 0 0 80
866 1742 1765 37 7 0 1 80
867 1742 1734 9 7 0 0 80
868 1735 1749 35 7 0 1 80
869 1735 1743 10 7 0 0 80
870 1749 1743 36 7 0 1 80
871 1746 1742 13 7 0 0 80
872 1743 80277 10 7 0 0 80
873 80277 1746 13 7 0 0 80
874 77866 1748 811 7 0 1 80
875 1749 1753 274 7 0 0 80
876 1751 77867 818 7 0 1 80
877 1753 1754 34 7 0 1 80
878 1754 1756 15 7 0 0 80
879 1756 1758 11 7 0 0 80
880 1759 80286 256 9 0 1 100
881 1780 1753 35 7 0 1 80
882 1780 1754 10 7 0 0 80
883 1765 1778 325 7 0 0 80
884 1767 1859 41 7 0 1 80
885 1758 1773 13 7 0 0 80
886 1858 77865 64 7 0 1 80
887 1773 1786 10 7 0 0 80
888 1775 1776 15 7 0 0 80
889 1776 1778 32 7 0 1 80
890 1786 1780 37 7 0 0 80
891 1781 1775 10 7 0 0 80
892 1670 1784 439 5 0 0 80
893 1788 1786 22 7 0 1 80
894 1773 1788 22 7 0 1 80
895 1776 1792 11 7 0 0 80
896 1778 1792 32 7 0 1 80
897 1793 1781 14 7 0 0 80
898 1792 1796 13 7 0 0 80
899 1611 1798 413 5 0 0 80
900 1799 1793 9 7 0 0 80
901 1796 1802 9 7 0 0 80
902 1802 1799 15 7 0 0 80
903 1805 1793 28 7 0 1 80
904 1799 1805 28 7 0 1 80
905 1798 1810 26 5 0 1 80
906 1811 1798 22 5 0 1 80
907 1811 1810 12 7 0 0 80
908 1810 1816 7 7 0 0 80
909 1817 1818 982 7 0 0 80
910 1818 1820 42 7 0 1 80
911 1820 1811 8 7 0 0 80
912 1816 1829 12 7 0 0 80
913 1838 1818 43 7 0 1 80
914 1838 1820 11 7 0 0 80
915 1829 1830 43 7 0 1 80
916 1829 1839 11 7 0 0 80
917 1830 1839 43 7 0 1 80
918 1835 1836 1049 9 0 1 100
919 1837 1838 17 7 0 0 80
920 1839 1841 14 7 0 0 80
921 1841 1837 11 7 0 0 80
922 78692 1844 399 5 0 0 80
923 1759 1846 512 9 0 1 100
924 1847 1858 254 7 0 1 80
925 1859 77869 281 7 0 1 80
926 80286 1852 128 5 0 0 80
927 1844 1852 83 5 0 0 80
928 1830 1881 189 7 0 0 80
929 1980 1858 355 7 0 1 80
930 1859 1980 308 7 0 1 80
931 1718 1921 327 5 0 0 80
932 80320 2017 37 5 0 1 80
933 2017 1869 35 5 0 1 80
934 1867 80320 38 5 0 1 80
935 1869 1867 36 5 0 1 80
936 1871 80327 1190 5 0 0 80
937 1900 1874 256 7 0 0 80
938 77714 1876 550 7 0 0 80
939 80202 1878 946 6 0 0 80
940 1892 1881 154 7 0 1 80
941 1881 1931 180 7 0 1 80
942 1805 1904 264 7 0 0 80
943 1885 76645 234 9 0 1 100
944 1714 1888 389 5 0 0 80
945 1788 1890 255 7 0 0 80
946 1893 1892 26 7 0 1 80
947 1893 1931 9 7 0 0 80
948 1895 1896 232 9 0 1 100
949 1876 1898 31 7 0 1 80
950 1899 1900 336 7 0 0 80
951 1898 1911 15 7 0 0 80
952 1911 1904 34 7 0 1 80
953 1907 1876 31 7 0 1 80
954 1907 1898 9 7 0 0 80
955 1938 1893 15 7 0 0 80
956 1911 1912 10 7 0 0 80
957 1904 1912 34 7 0 1 80
958 1890 1945 32 7 0 1 80
959 1912 1918 15 7 0 0 80
960 80409 1907 19 7 0 0 80
961 1921 1922 83 5 0 0 80
962 2090 1892 50 7 0 1 80
963 2090 1938 23 7 0 1 80
964 1918 1929 10 7 0 0 80
965 1929 80409 20 7 0 0 80
966 1931 1935 140 7 0 0 80
967 1958 1899 146 7 0 0 80
968 1935 1936 10 7 0 0 80
969 1937 1938 106 7 0 0 80
970 1936 1937 18 7 0 0 80
971 1941 1929 31 5 0 1 80
972 1918 1941 30 5 0 1 80
973 1945 1946 38 7 0 1 80
974 1972 1890 71 7 0 1 80
975 1972 1946 16 7 0 0 80
976 1946 1959 8 7 0 0 80
977 1945 1960 84 7 0 1 80
978 1960 1963 13 7 0 1 80
979 1963 1958 141 7 0 0 80
980 1959 1960 51 7 0 1 80
981 1959 1969 15 7 0 0 80
982 1963 1969 63 7 0 1 80
983 1874 1966 220 7 0 0 80
984 1967 2063 611 5 0 0 80
985 1969 1973 10 7 0 0 80
986 1974 1972 29 7 0 0 80
987 1973 1974 11 7 0 0 80
988 1935 1976 174 7 0 1 80
989 1648 1978 1305 5 0 0 80
990 1979 1980 239 7 0 0 80
991 1554 1982 926 5 0 0 80
992 1983 1936 174 7 0 1 80
993 1966 2065 80 7 0 0 80
994 2025 1974 45 6 0 1 80
995 1973 2025 45 6 0 1 80
996 2000 1979 47 7 0 1 80
997 2000 1994 10 7 0 0 80
998 1979 1994 46 7 0 1 80
999 77874 1998 71 7 0 1 80
1000 1998 2000 13 7 0 0 80
1001 2001 77875 71 7 0 1 80
1002 2001 1998 12 7 0 0 80
1003 1941 2083 150 5 0 0 80
1004 1994 2015 16 7 0 0 80
1005 2009 76649 337 9 0 1 100
1006 1922 2012 265 5 0 0 80
1007 1878 2014 230 6 0 0 80
1008 2015 2023 12 7 0 0 80
1009 2017 2018 538 5 0 0 80
1010 2018 2020 55 5 0 1 80
1011 2021 76653 334 9 0 1 100
1012 2023 2001 42 7 0 0 80
1013 2025 2026 71 6 0 0 80
1014 2030 2023 49 5 0 1 80
1015 2015 2030 50 5 0 1 80
1016 1852 2032 545 5 0 0 80
1017 2012 2037 68 5 0 0 80
1018 2030 2036 103 5 0 0 80
1019 2037 2103 68 5 0 0 80
1020 2039 2103 27 5 0 0 80
1021 2036 104975 20 5 0 1 80
1022 104975 2049 6 5 0 1 80
1023 2052 2036 19 5 0 1 80
1024 2052 104975 13 5 0 1 80
1025 2049 2050 8 5 0 1 80
1026 2051 2052 9 5 0 1 80
1027 2050 2051 13 5 0 1 80
1028 2055 2018 237 5 0 1 80
1029 2020 2055 190 5 0 1 80
1030 2059 2051 20 5 0 1 80
1031 2050 2059 21 5 0 1 80
1032 2063 2077 209 5 0 0 80
1033 2065 2066 247 7 0 0 80
1034 2067 2039 137 5 0 0 80
1035 78694 2070 160 5 0 0 80
1036 2070 2067 38 5 0 0 80
1037 1681 2074 924 6 0 0 80
1038 2075 2077 36 5 0 1 80
1039 2077 2075 37 5 0 1 80
1040 77870 5465 333 7 0 1 80
1041 1937 5465 334 7 0 1 80
1042 2083 2084 222 5 0 0 80
1043 1982 2086 260 5 0 0 80
1044 1978 2088 513 5 0 0 80
1045 5460 2090 351 7 0 1 80
1046 5460 77871 367 7 0 1 80
1047 2075 2094 58 5 0 0 80
1048 1867 2102 692 5 0 0 80
1049 2097 76655 373 9 0 1 100
1050 76654 2100 368 9 0 1 100
1051 2101 2102 41 5 0 1 80
1052 2103 2104 160 5 0 0 80
1053 2102 2106 39 5 0 1 80
1054 2107 2094 36 5 0 1 80
1055 2094 2107 36 5 0 1 80
1056 2066 2161 177 7 0 0 80
1057 2104 2205 24 5 0 0 80
1058 80367 2101 34 5 0 1 80
1059 2106 80368 34 5 0 1 80
1060 2119 2120 1358 7 0 0 80
1061 2074 2122 165 6 0 0 80
1062 2126 80367 31 5 0 1 80
1063 80368 2126 30 5 0 1 80
1064 2136 2120 31 7 0 1 80
1065 2136 2130 7 7 0 0 80
1066 2120 2130 31 7 0 1 80
1067 2122 2134 37 6 0 1 80
1068 2134 2136 30 7 0 0 80
1069 2137 2122 37 6 0 1 80
1070 2137 2134 7 7 0 0 80
1071 2086 2145 147 5 0 0 80
1072 1784 2144 929 5 0 0 80
1073 2145 2146 30 5 0 0 80
1074 2059 2173 226 5 0 0 80
1075 2130 80433 43 7 0 0 80
1076 2026 2177 322 6 0 0 80
1077 2153 2137 39 7 0 0 80
1078 2084 80386 220 5 0 0 80
1079 2157 2153 11 7 0 0 80
1080 80433 2157 32 7 0 0 80
1081 2161 2162 117 7 0 0 80
1082 1702 2164 1111 5 0 0 80
1083 2164 2243 9 5 0 0 80
1084 2175 2177 23 6 0 1 80
1085 2171 2173 28 5 0 1 80
1086 2171 2172 8 5 0 0 80
1087 2173 2172 30 5 0 1 80
1088 2175 2178 8 6 0 0 80
1089 2177 2178 24 6 0 1 80
1090 104990 2175 10 6 0 0 80
1091 2088 80394 351 5 0 0 80
1092 2178 80396 11 6 0 0 80
1093 80394 2186 15 5 0 0 80
1094 2187 104990 15 6 0 0 80
1095 80327 2190 604 5 0 0 80
1096 80396 2192 16 6 0 0 80
1097 2192 2187 8 6 0 0 80
1098 2198 2171 27 5 0 1 80
1099 2172 2198 29 5 0 1 80
1100 2172 2211 80 5 0 0 80
1101 2204 2153 59 7 0 1 80
1102 2157 2204 59 7 0 1 80
1103 2205 2217 149 5 0 0 80
1104 2369 2187 30 6 0 1 80
1105 2192 2369 29 6 0 1 80
1106 2211 2215 104 5 0 0 80
1107 2126 2220 166 5 0 0 80
1108 2215 2235 88 5 0 0 80
1109 2217 2291 54 5 0 0 80
1110 2219 2220 32 5 0 1 80
1111 2220 80437 32 5 0 1 80
1112 2198 2257 74 5 0 0 80
1113 2225 2226 6196 9 0 1 100
1114 2014 2273 572 6 0 0 80
1115 2229 2225 6258 9 0 1 100
1116 80386 105017 166 5 0 0 80
1117 78696 2255 161 5 0 0 80
1118 2235 2253 160 5 0 0 80
1119 2190 2431 105 5 0 0 80
1120 2251 105017 32 5 0 1 80
1121 105017 2251 35 5 0 1 80
1122 2243 2557 173 5 0 0 80
1123 2100 2283 320 9 0 1 100
1124 2295 2219 43 5 0 1 80
1125 80437 2295 43 5 0 1 80
1126 2251 2259 45 5 0 0 80
1127 2253 80412 33 5 0 0 80
1128 2255 2256 25 5 0 0 80
1129 2257 2258 47 5 0 0 80
1130 2259 2260 15 5 0 0 80
1131 2107 2262 275 5 0 0 80
1132 2275 2097 431 9 0 1 100
1133 2145 2266 316 5 0 0 80
1134 2267 2097 388 9 0 1 100
1135 2278 2275 31 7 0 1 80
1136 2100 2272 383 9 0 1 100
1137 2273 2274 67 6 0 0 80
1138 2275 2279 31 7 0 0 80
1139 2277 2278 19 7 0 0 80
1140 2279 2293 39 7 0 1 80
1141 2314 2277 16 7 0 1 80
1142 2283 2297 63 9 0 1 100
1143 2055 2309 548 5 0 0 80
1144 2287 3317 367 7 0 0 80
1145 2277 2335 28 7 0 1 80
1146 2291 2323 98 5 0 0 80
1147 2293 2297 49 7 0 0 80
1148 2295 78697 64 5 0 0 80
1149 2297 2301 10 7 0 1 80
1150 2283 2301 65 9 0 1 100
1151 2301 2302 6 7 0 1 80
1152 2343 2274 45 6 0 1 80
1153 2274 2343 45 6 0 1 80
1154 2401 2309 29 5 0 1 80
1155 2309 2401 29 5 0 1 80
1156 2302 2330 19 7 0 0 80
1157 2318 2314 118 7 0 1 80
1158 2260 2365 82 5 0 0 80
1159 2317 2318 11 7 0 1 80
1160 2330 2317 11 7 0 1 80
1161 2321 2278 141 7 0 1 80
1162 2323 2468 37 5 0 0 80
1163 2302 2329 95 6 0 1 80
1164 1428 2328 2041 7 0 0 80
1165 2329 2330 96 6 0 1 80
1166 2329 2387 33 6 0 0 80
1167 1888 2337 851 5 0 0 80
1168 2335 2336 105 7 0 1 80
1169 2337 2338 6 5 0 0 80
1170 2862 2335 89 9 0 1 100
1171 2862 2314 64 9 0 1 100
1172 2343 2344 61 6 0 0 80
1173 2345 2482 1786 6 0 0 80
1174 2347 2348 62 5 0 0 80
1175 2349 2321 158 7 0 1 80
1176 2336 2349 164 7 0 1 80
1177 80412 2378 160 5 0 0 80
1178 2258 2375 135 5 0 0 80
1179 2318 2358 63 9 0 1 100
1180 2317 2358 66 9 0 1 100
1181 2348 2362 16 5 0 0 80
1182 2378 2383 7 5 0 0 80
1183 2365 2366 102 5 0 0 80
1184 2262 2573 138 5 0 0 80
1185 2369 2530 244 6 0 0 80
1186 2366 2389 62 5 0 0 80
1187 2344 2477 58 6 0 0 80
1188 2375 2376 30 5 0 0 80
1189 2380 2378 45 5 0 1 80
1190 2383 2380 44 5 0 1 80
1191 2226 2382 351 9 0 1 100
1192 2383 2403 56 5 0 0 80
1193 2382 2386 5 7 0 1 80
1194 2387 2409 214 6 0 0 80
1195 2389 105054 70 5 0 0 80
1196 77880 2382 24 7 0 1 80
1197 2393 2362 62 5 0 1 80
1198 2362 2393 62 5 0 1 80
1199 2397 80420 318 5 0 0 80
1200 2386 77877 24 7 0 1 80
1201 2401 2402 133 5 0 0 80
1202 2403 2411 54 5 0 0 80
1203 2256 2406 224 5 0 0 80
1204 2407 2408 408 5 0 0 80
1205 2409 2410 42 6 0 1 80
1206 2411 2412 45 5 0 0 80
1207 2435 2407 120 5 0 0 80
1208 2406 2791 8 5 0 0 80
1209 2338 2419 108 5 0 0 80
1210 2419 2420 58 5 0 0 80
1211 2420 2425 41 5 0 0 80
1212 2468 2479 134 6 0 0 80
1213 2425 2427 55 5 0 0 80
1214 2427 2433 135 5 0 0 80
1215 2429 2409 44 6 0 1 80
1216 2431 2553 224 5 0 0 80
1217 2433 2451 107 5 0 0 80
1218 2435 2436 37 5 0 1 80
1219 2436 2438 5 5 0 1 80
1220 105054 2440 289 5 0 0 80
1221 2438 2449 39 5 0 1 80
1222 2440 2449 22 5 0 0 80
1223 2448 2435 38 5 0 1 80
1224 105077 2448 5 5 0 1 80
1225 2449 105077 40 5 0 1 80
1226 2451 2452 756 5 0 0 80
1227 2162 105082 380 7 0 0 80
1228 2455 2328 121 7 0 1 80
1229 2328 2455 122 7 0 1 80
1230 2462 2429 63 6 0 1 80
1231 2410 2462 60 6 0 1 80
1232 2463 2397 317 5 0 0 80
1233 2452 2469 24 5 0 0 80
1234 2467 2468 215 6 0 0 80
1235 2469 2470 12 5 0 0 80
1236 2462 2467 83 6 0 0 80
1237 105082 2475 49 7 0 1 80
1238 2475 105082 53 7 0 1 80
1239 2477 2478 92 6 0 0 80
1240 2479 2480 56 6 0 0 80
1241 2484 2482 341 6 0 1 80
1242 2482 2484 336 6 0 1 80
1243 2349 2486 1505 7 0 0 80
1244 2402 2488 71 5 0 0 80
1245 2419 2490 50 5 0 0 80
1246 2490 2492 52 5 0 0 80
1247 2484 2494 33 6 0 0 80
1248 2492 2496 44 5 0 0 80
1249 2497 2229 374 9 0 1 100
1250 2497 2500 25 7 0 1 80
1251 2501 2497 5 7 0 1 80
1252 77878 2501 25 7 0 1 80
1253 2266 2506 504 5 0 0 80
1254 2380 2508 120 5 0 0 80
1255 2478 2510 29 6 0 0 80
1256 77884 2497 19 7 0 1 80
1257 2501 2514 18 7 0 1 80
1258 2376 2555 119 5 0 0 80
1259 2475 105092 191 7 0 0 80
1260 105054 2601 105 5 0 0 80
1261 2480 2522 70 6 0 0 80
1262 2455 2524 79 7 0 0 80
1263 80420 2551 923 5 0 0 80
1264 2536 2524 36 5 0 1 80
1265 2714 2530 151 6 0 1 80
1266 2714 2532 8 5 0 0 80
1267 2530 2532 151 6 0 1 80
1268 2760 2536 29 5 0 1 80
1269 2760 2524 13 7 0 1 80
1270 2761 2760 7 5 0 1 80
1271 2524 2761 12 7 0 1 80
1272 105092 2564 26 7 0 0 80
1273 2508 2546 51 5 0 0 80
1274 2496 2548 183 5 0 0 80
1275 2532 2567 33 5 0 0 80
1276 2551 2552 278 5 0 0 80
1277 2553 105107 117 5 0 0 80
1278 2555 2569 46 5 0 0 80
1279 2557 2558 337 5 0 0 80
1280 2532 2560 25 6 0 1 80
1281 2564 2581 23 7 0 1 80
1282 2563 2564 23 7 0 1 80
1283 2563 2581 9 7 0 0 80
1284 2567 2585 99 5 0 0 80
1285 2569 2661 13 5 0 0 80
1286 2552 2572 234 5 0 0 80
1287 2573 2574 190 5 0 0 80
1288 2522 2576 118 6 0 0 80
1289 2576 2578 52 6 0 0 80
1290 2579 2563 23 7 0 0 80
1291 2581 2582 26 7 0 0 80
1292 2486 2584 1330 7 0 0 80
1293 2585 2586 172 5 0 0 80
1294 2586 2588 21 5 0 0 80
1295 2186 2590 657 5 0 0 80
1296 2588 2592 92 5 0 0 80
1297 2582 2599 8 7 0 0 80
1298 2605 2579 10 7 0 0 80
1299 2592 2613 42 5 0 0 80
1300 2599 2605 20 7 0 0 80
1301 2601 2669 83 5 0 0 80
1302 2606 2579 31 5 0 1 80
1303 2605 2606 34 5 0 1 80
1304 2610 2599 30 7 0 1 80
1305 2582 2610 29 7 0 1 80
1306 2606 2643 14 5 0 0 80
1307 2613 2614 166 5 0 0 80
1308 2615 2610 226 7 0 0 80
1309 2614 2619 56 5 0 0 80
1310 2619 2625 22 5 0 1 80
1311 2621 2574 33 5 0 1 80
1312 2574 2621 33 5 0 1 80
1313 2625 2626 22 5 0 1 80
1314 2627 2636 200 6 0 0 80
1315 105114 2619 21 5 0 1 80
1316 2626 105114 22 5 0 1 80
1317 2488 2653 248 5 0 0 80
1318 2635 2636 141 5 0 0 80
1319 2578 2638 117 6 0 0 80
1320 2639 2771 14 5 0 0 80
1321 2510 2658 127 6 0 0 80
1322 2643 105118 106 5 0 0 80
1323 2546 2646 78 5 0 0 80
1324 2658 105116 8 6 0 1 80
1325 2626 2650 285 5 0 0 80
1326 2650 2663 20 5 0 0 80
1327 2653 2654 32 5 0 0 80
1328 105107 2656 90 5 0 0 80
1329 2694 2658 8 6 0 1 80
1330 2738 2638 34 5 0 0 80
1331 2661 2662 64 5 0 0 80
1332 2663 2664 45 5 0 0 80
1333 2665 2669 35 5 0 1 80
1334 2665 2683 11 5 0 1 80
1335 2669 2683 37 5 0 1 80
1336 2536 2763 164 5 0 0 80
1337 2592 2674 47 5 0 0 80
1338 80441 2639 280 5 0 0 80
1339 2558 80441 87 5 0 0 80
1340 2664 2650 67 5 0 0 80
1341 105122 2665 14 5 0 1 80
1342 2683 2684 14 5 0 1 80
1343 2656 2723 48 5 0 0 80
1344 1677 2757 1607 5 0 0 80
1345 2772 2757 106 5 0 0 80
1346 105116 105125 33 6 0 1 80
1347 2726 2694 32 6 0 1 80
1348 2506 2696 195 5 0 0 80
1349 2638 2783 44 6 0 0 80
1350 2699 105122 18 5 0 1 80
1351 2684 2733 16 5 0 1 80
1352 2733 2699 8 5 0 1 80
1353 2705 2664 192 5 0 0 80
1354 2646 2777 44 5 0 0 80
1355 2746 80767 1162 5 0 0 80
1356 105118 2705 526 5 0 0 80
1357 2713 2714 137 6 0 1 80
1358 2560 2817 112 6 0 1 80
1359 105125 2729 34 6 0 1 80
1360 2226 3367 732 9 0 1 100
1361 2386 3367 383 9 0 1 100
1362 2723 2801 56 5 0 0 80
1363 2728 2726 33 6 0 1 80
1364 2727 2728 12 6 0 1 80
1365 2729 2727 13 6 0 1 80
1366 2921 2699 40 5 0 1 80
1367 2733 2921 41 5 0 1 80
1368 2590 2736 149 5 0 0 80
1369 2742 2738 147 5 0 0 80
1370 2739 2741 210 5 0 0 80
1371 2741 2742 127 5 0 0 80
1372 2146 2744 683 5 0 0 80
1373 2745 2746 343 5 0 0 80
1374 2801 2748 107 5 0 0 80
1375 2748 2750 4 5 0 0 80
1376 2674 2752 87 5 0 0 80
1377 3370 2501 421 9 0 1 100
1378 3370 2229 791 9 0 1 100
1379 2757 2773 78 5 0 0 80
1380 2762 2760 193 7 0 1 80
1381 2761 2762 193 7 0 1 80
1382 2763 2764 138 5 0 0 80
1383 2727 2803 40 6 0 0 80
1384 2767 6911 503 9 0 1 100
1385 2358 6911 461 9 0 1 100
1386 2771 2772 1147 5 0 0 80
1387 2773 2937 28 5 0 0 80
1388 2548 2776 343 5 0 0 80
1389 2777 2837 101 5 0 0 80
1390 2764 2780 52 5 0 0 80
1391 2662 2782 150 5 0 0 80
1392 2783 2785 141 6 0 0 80
1393 2785 2873 11 6 0 0 80
1394 2744 2795 78 5 0 0 80
1395 2204 2790 792 7 0 0 80
1396 2791 2849 435 5 0 0 80
1397 2750 105195 121 5 0 0 80
1398 2795 2931 30 5 0 0 80
1399 2782 2805 70 5 0 0 80
1400 2654 2854 218 5 0 0 80
1401 2801 2875 210 5 0 0 80
1402 2803 2804 107 6 0 0 80
1403 2805 2806 66 5 0 0 80
1404 2806 2808 19 5 0 0 80
1405 2821 2811 64 5 0 1 80
1406 2811 2713 175 6 0 1 80
1407 80767 2814 308 5 0 0 80
1408 2811 105147 9 5 0 1 80
1409 2817 105147 174 6 0 1 80
1410 2736 2851 201 5 0 0 80
1411 2821 2822 39 5 0 0 80
1412 2808 2824 163 5 0 0 80
1413 2827 2821 63 5 0 1 80
1414 2827 2811 6 6 0 1 80
1415 2824 2835 20 5 0 1 80
1416 2877 2827 9 5 0 1 80
1417 105147 2877 7 6 0 1 80
1418 2835 2857 29 5 0 1 80
1419 2837 2888 97 5 0 0 80
1420 105149 2849 44 5 0 1 80
1421 2866 2824 21 5 0 1 80
1422 2866 2835 7 5 0 1 80
1423 80441 2846 230 5 0 0 80
1424 2822 2848 47 5 0 0 80
1425 2849 2895 44 5 0 1 80
1426 2851 2852 15 5 0 0 80
1427 3193 2854 31 5 0 1 80
1428 2854 3193 31 5 0 1 80
1429 2857 2858 10 5 0 1 80
1430 2752 105158 141 5 0 0 80
1431 6814 2862 580 9 0 1 100
1432 6814 2864 636 9 0 1 100
1433 2982 2866 10 5 0 1 80
1434 2983 2982 7 5 0 1 80
1435 2858 2983 10 5 0 1 80
1436 2804 2898 39 6 0 0 80
1437 2873 3053 122 6 0 0 80
1438 2875 2876 52 5 0 0 80
1439 2877 2951 27 6 0 1 80
1440 2898 2882 23 6 0 0 80
1441 105195 2882 158 5 0 0 80
1442 2848 2959 104 5 0 0 80
1443 2857 2886 175 5 0 1 80
1444 2886 2888 36 5 0 1 80
1445 2886 2919 8 5 0 1 80
1446 2888 2919 35 5 0 1 80
1447 2893 105149 40 5 0 1 80
1448 2895 2893 40 5 0 1 80
1449 3065 2898 31 6 0 0 80
1450 2882 3065 29 6 0 0 80
1451 2906 2858 179 5 0 1 80
1452 2906 2886 12 5 0 1 80
1453 2919 2906 12 5 0 1 80
1454 2937 2908 410 5 0 0 80
1455 2393 2947 693 5 0 0 80
1456 2876 2927 32 5 0 1 80
1457 2913 2959 100 5 0 0 80
1458 105174 2876 33 5 0 1 80
1459 2917 77883 417 7 0 1 80
1460 2919 2941 106 5 0 1 80
1461 2921 3070 227 5 0 0 80
1462 2923 2939 415 7 0 1 80
1463 2925 105174 8 5 0 1 80
1464 2927 2925 7 5 0 1 80
1465 2941 2906 112 5 0 1 80
1466 2931 2932 98 5 0 0 80
1467 2780 2934 159 5 0 0 80
1468 3108 2917 10 7 0 1 80
1469 2937 3171 242 5 0 0 80
1470 2939 80469 10 7 0 1 80
1471 2941 2943 88 5 0 0 80
1472 2943 2967 46 5 0 1 80
1473 2948 2947 25 5 0 1 80
1474 2947 2948 26 5 0 1 80
1475 105182 2943 46 5 0 1 80
1476 2951 3181 57 6 0 1 80
1477 105158 3021 76 5 0 0 80
1478 2948 2956 11 5 0 0 80
1479 2621 2958 342 5 0 0 80
1480 2959 2960 66 5 0 0 80
1481 105176 2962 53 5 0 0 80
1482 2932 2964 30 5 0 0 80
1483 2852 2966 116 5 0 0 80
1484 2967 2968 100 5 0 1 80
1485 2846 3003 103 5 0 0 80
1486 105184 105182 100 5 0 1 80
1487 78708 2934 291 5 0 0 80
1488 2975 2913 151 5 0 0 80
1489 3006 105176 76 5 0 0 80
1490 2979 2991 277 7 0 0 80
1491 3056 2982 106 5 0 1 80
1492 2983 2984 105 5 0 1 80
1493 2988 105184 39 5 0 1 80
1494 2968 2988 41 5 0 1 80
1495 2966 2990 30 5 0 0 80
1496 2991 2992 59 5 0 0 80
1497 2494 2994 783 6 0 0 80
1498 2962 2996 71 5 0 0 80
1499 2996 2975 74 5 0 0 80
1500 80547 78707 204 5 0 0 80
1501 3001 80547 268 5 0 0 80
1502 3003 3301 42 5 0 0 80
1503 3032 3006 64 5 0 0 80
1504 2960 3023 65 5 0 0 80
1505 2893 3145 120 5 0 0 80
1506 2776 3199 385 5 0 0 80
1507 2925 3027 111 5 0 0 80
1508 2994 3016 53 6 0 0 80
1509 2992 3061 92 5 0 0 80
1510 2636 3020 666 6 0 0 80
1511 3021 3022 87 5 0 0 80
1512 3023 3024 20 5 0 0 80
1513 2991 3026 66 7 0 0 80
1514 3027 3043 17 5 0 0 80
1515 2934 3037 118 5 0 0 80
1516 3116 3032 48 5 0 0 80
1517 2908 3155 525 5 0 0 80
1518 2988 3050 158 5 0 0 80
1519 3037 3183 13 5 0 0 80
1520 3050 3041 49 5 0 1 80
1521 3041 3067 470 5 0 0 80
1522 3043 3045 17 5 0 0 80
1523 3045 3047 47 5 0 0 80
1524 3047 3173 18 5 0 0 80
1525 3041 3050 50 5 0 1 80
1526 3082 3067 73 5 0 1 80
1527 3053 3935 223 6 0 0 80
1528 105199 3056 87 5 0 1 80
1529 3026 3113 28 7 0 0 80
1530 2984 3060 88 5 0 1 80
1531 3061 3062 95 5 0 0 80
1532 2696 3185 474 5 0 0 80
1533 3065 3337 192 6 0 0 80
1534 3067 3069 123 5 0 1 80
1535 3069 3070 179 5 0 1 80
1536 3062 3087 25 5 0 0 80
1537 3069 3095 11 5 0 1 80
1538 3070 3095 179 5 0 1 80
1539 3097 2790 330 7 0 1 80
1540 3016 3080 115 6 0 0 80
1541 3094 3082 48 5 0 1 80
1542 3094 3069 10 5 0 1 80
1543 2964 3086 129 5 0 0 80
1544 3087 3088 27 5 0 0 80
1545 3209 3090 22 5 0 1 80
1546 3090 3097 23 7 0 0 80
1547 3124 3094 11 5 0 1 80
1548 3095 3124 9 5 0 1 80
1549 3097 3098 24 7 0 0 80
1550 2790 3098 329 7 0 1 80
1551 3022 3102 61 5 0 0 80
1552 3130 3209 20 5 0 1 80
1553 3130 3090 10 7 0 0 80
1554 3107 3108 170 7 0 1 80
1555 80469 3107 169 7 0 1 80
1556 3088 3255 47 5 0 0 80
1557 3113 3114 38 7 0 0 80
1558 3134 3116 114 5 0 0 80
1559 2956 3118 166 5 0 0 80
1560 3122 105199 50 5 0 1 80
1561 3060 3122 50 5 0 1 80
1562 3123 3124 72 5 0 1 80
1563 3095 3123 71 5 0 0 80
1564 3098 3128 26 7 0 0 80
1565 3129 3130 23 7 0 0 80
1566 3123 3132 12 5 0 0 80
1567 3132 3134 48 5 0 0 80
1568 3128 3150 13 7 0 0 80
1569 3137 3129 23 7 0 0 80
1570 3150 3137 21 7 0 0 80
1571 3114 3167 35 7 0 0 80
1572 2990 3144 189 5 0 0 80
1573 3145 3161 142 5 0 0 80
1574 3024 3189 120 5 0 0 80
1575 3152 3150 50 5 0 1 80
1576 3128 3152 51 5 0 1 80
1577 2958 3154 217 5 0 0 80
1578 3155 78709 412 5 0 0 80
1579 3144 3219 24 5 0 0 80
1580 3159 3161 20 5 0 1 80
1581 3161 3159 19 5 0 1 80
1582 3118 3164 67 5 0 0 80
1583 3102 3281 92 5 0 0 80
1584 3167 3168 51 7 0 0 80
1585 3168 3170 4 7 0 0 80
1586 3171 3177 330 5 0 0 80
1587 3173 3233 370 5 0 0 80
1588 3159 3233 44 5 0 0 80
1589 3177 3178 6 5 0 0 80
1590 3357 2827 353 6 0 1 80
1591 3181 3357 267 6 0 1 80
1592 3183 3184 183 5 0 0 80
1593 3185 3237 234 5 0 0 80
1594 3152 3188 72 5 0 0 80
1595 3189 3190 66 5 0 0 80
1596 3191 3192 10 5 0 0 80
1597 3193 3194 382 5 0 0 80
1598 3188 3196 52 5 0 0 80
1599 3197 3159 201 5 0 0 80
1600 3199 3200 258 5 0 0 80
1601 3201 3191 106 5 0 0 80
1602 3192 3204 68 5 0 0 80
1603 3205 3201 43 5 0 0 80
1604 3204 3208 41 5 0 0 80
1605 3209 3205 395 5 0 0 80
1606 3211 3212 1017 6 0 0 80
1607 3196 3214 176 5 0 0 80
1608 3214 3216 264 5 0 0 80
1609 3122 3244 164 5 0 0 80
1610 3219 3220 114 5 0 0 80
1611 3184 3220 67 5 0 0 80
1612 3223 3197 73 5 0 0 80
1613 3225 3194 39 5 0 1 80
1614 3194 3225 39 5 0 1 80
1615 3208 3230 69 5 0 0 80
1616 3230 3232 29 5 0 0 80
1617 3233 3234 119 5 0 0 80
1618 3080 3236 483 6 0 0 80
1619 3237 3238 77 5 0 0 80
1620 3225 3240 18 5 0 0 80
1621 3232 3223 155 5 0 0 80
1622 3243 3244 34 5 0 1 80
1623 3244 3246 34 5 0 1 80
1624 3124 3248 239 5 0 1 80
1625 3249 3094 245 5 0 1 80
1626 3249 3248 11 5 0 1 80
1627 3086 3254 227 5 0 0 80
1628 3255 3256 606 5 0 0 80
1629 3240 3258 24 5 0 0 80
1630 3178 3260 142 5 0 0 80
1631 3261 3249 13 5 0 1 80
1632 3248 3261 10 5 0 1 80
1633 3265 3243 24 5 0 1 80
1634 3246 3265 24 5 0 1 80
1635 3238 3270 41 5 0 0 80
1636 78712 3272 98 5 0 0 80
1637 3154 3274 177 5 0 0 80
1638 3254 3361 34 5 0 0 80
1639 3277 3258 30 5 0 1 80
1640 3258 3277 31 5 0 1 80
1641 3281 3335 165 5 0 0 80
1642 3170 3284 167 7 0 0 80
1643 3288 3129 298 7 0 1 80
1644 3137 3288 298 7 0 1 80
1645 3299 3261 105 5 0 1 80
1646 3248 3299 108 5 0 1 80
1647 3220 3315 103 5 0 0 80
1648 2814 4071 596 5 0 0 80
1649 3236 3308 251 6 0 0 80
1650 3299 3345 59 5 0 0 80
1651 3301 3415 392 5 0 0 80
1652 3261 3341 88 5 0 1 80
1653 105286 3249 99 5 0 1 80
1654 3311 3308 41 6 0 1 80
1655 3308 3311 40 6 0 1 80
1656 3311 3312 18 6 0 0 80
1657 3265 3314 106 5 0 0 80
1658 3315 3316 64 5 0 0 80
1659 3317 3318 1755 7 0 0 80
1660 3270 3320 117 5 0 0 80
1661 3020 3713 438 6 0 0 80
1662 3260 3531 203 5 0 0 80
1663 3284 3326 95 7 0 0 80
1664 3327 3314 48 5 0 1 80
1665 3314 3327 47 5 0 1 80
1666 3234 3431 240 5 0 0 80
1667 3320 3409 29 5 0 0 80
1668 3335 3336 181 5 0 0 80
1669 3337 3338 437 6 0 0 80
1670 3364 105286 80 5 0 1 80
1671 3341 3365 82 5 0 1 80
1672 3338 3344 17 6 0 1 80
1673 3345 3346 189 5 0 0 80
1674 3347 3338 19 6 0 1 80
1675 3312 3350 203 6 0 0 80
1676 3351 3347 16 6 0 1 80
1677 3344 3351 18 6 0 1 80
1678 3190 3358 310 5 0 0 80
1679 3357 3358 299 6 0 0 80
1680 3350 3360 11 6 0 0 80
1681 3361 3362 167 5 0 0 80
1682 3366 3364 24 5 0 1 80
1683 3365 3366 24 5 0 1 80
1684 3367 76661 1423 9 0 1 100
1685 76664 3370 1360 9 0 1 100
1686 3360 3374 31 6 0 1 80
1687 3362 3374 8 5 0 0 80
1688 3316 3376 105 5 0 0 80
1689 3377 3360 33 6 0 1 80
1690 3374 3377 6 5 0 0 80
1691 3346 3382 56 5 0 1 80
1692 3383 3346 57 5 0 1 80
1693 3327 3386 68 5 0 0 80
1694 3326 3465 86 7 0 0 80
1695 3366 3477 39 5 0 0 80
1696 3374 3392 73 6 0 1 80
1697 3469 3383 43 5 0 1 80
1698 3382 3469 43 5 0 1 80
1699 3164 3398 391 5 0 0 80
1700 3575 3386 23 5 0 1 80
1701 3386 3575 23 5 0 1 80
1702 3403 3409 79 5 0 1 80
1703 3405 3377 71 6 0 1 80
1704 3403 3421 11 7 0 0 80
1705 3409 3421 80 5 0 1 80
1706 3392 3413 20 6 0 1 80
1707 3413 3417 10 6 0 0 80
1708 3415 3416 177 5 0 0 80
1709 3417 3418 9 6 0 0 80
1710 3460 3403 20 7 0 0 80
1711 3421 3441 12 7 0 0 80
1712 3423 3405 21 6 0 1 80
1713 3423 3413 13 6 0 0 80
1714 3427 3423 6 6 0 0 80
1715 3418 3448 13 6 0 0 80
1716 3431 3479 139 5 0 0 80
1717 3448 3437 3 6 0 0 80
1718 3435 3460 11 7 0 0 80
1719 3437 3427 13 6 0 0 80
1720 3441 3443 48 7 0 1 80
1721 3441 3444 12 7 0 0 80
1722 3443 3444 48 7 0 1 80
1723 3418 3446 151 6 0 1 80
1724 3447 3448 149 6 0 1 80
1725 3516 3435 12 7 0 0 80
1726 3444 3453 16 7 0 0 80
1727 3453 3516 10 7 0 0 80
1728 3676 3107 491 7 0 0 80
1729 3443 3458 76 7 0 0 80
1730 3459 3460 187 6 0 1 80
1731 3435 105322 187 6 0 1 80
1732 3398 3464 51 5 0 0 80
1733 3465 3466 70 7 0 0 80
1734 3458 3468 874 7 0 0 80
1735 3469 3470 124 5 0 0 80
1736 105322 3472 24 6 0 1 80
1737 3446 105324 111 6 0 1 80
1738 3470 3476 27 5 0 1 80
1739 3477 3525 79 5 0 0 80
1740 3479 3480 52 5 0 0 80
1741 3476 3491 26 5 0 1 80
1742 3491 3484 203 5 0 0 80
1743 105326 3470 28 5 0 1 80
1744 105328 3447 110 6 0 1 80
1745 3277 3490 287 5 0 0 80
1746 3491 105326 28 5 0 1 80
1747 3496 3427 50 6 0 1 80
1748 3437 3496 51 6 0 1 80
1749 3484 3498 54 5 0 0 80
1750 3522 3500 185 7 0 1 80
1751 3500 3464 32 5 0 1 80
1752 3503 3522 797 7 0 0 80
1753 3505 3503 10 7 0 0 80
1754 3212 3508 556 6 0 0 80
1755 3500 3510 11 7 0 1 80
1756 3464 3510 32 5 0 1 80
1757 3336 3567 408 5 0 0 80
1758 4017 3516 51 7 0 1 80
1759 3453 4017 50 7 0 1 80
1760 3498 3579 44 5 0 0 80
1761 3560 3522 183 7 0 1 80
1762 3560 3500 12 5 0 1 80
1763 3525 3563 31 5 0 0 80
1764 3272 4021 351 5 0 0 80
1765 3468 3505 868 7 0 0 80
1766 3531 3532 261 5 0 0 80
1767 3604 3560 10 7 0 1 80
1768 3510 3604 12 5 0 1 80
1769 3480 3565 37 5 0 0 80
1770 105324 3549 49 6 0 1 80
1771 3532 3542 12 5 0 0 80
1772 3713 3544 401 5 0 0 80
1773 3545 105328 52 6 0 1 80
1774 3547 3545 42 6 0 1 80
1775 3549 3547 42 6 0 1 80
1776 3551 3557 94 5 0 0 80
1777 3256 3555 931 5 0 0 80
1778 3555 3551 254 5 0 0 80
1779 3557 3508 502 5 0 0 80
1780 80531 3560 27 5 0 1 80
1781 105335 3563 30 5 0 1 80
1782 3563 3564 29 5 0 1 80
1783 3565 105340 28 5 0 0 80
1784 3567 3584 82 5 0 0 80
1785 3604 80532 27 5 0 1 80
1786 3547 3572 58 6 0 0 80
1787 3496 3677 53 6 0 0 80
1788 3575 3629 123 5 0 0 80
1789 105342 3459 251 6 0 1 80
1790 3579 3591 153 5 0 0 80
1791 3358 3583 174 6 0 0 80
1792 3583 3584 50 5 0 1 80
1793 3508 4975 66 6 0 0 80
1794 3472 105344 226 6 0 1 80
1795 3572 3607 57 6 0 0 80
1796 3591 3602 12 5 0 0 80
1797 3602 3583 40 5 0 1 80
1798 80532 3621 11 5 0 1 80
1799 3583 3601 7 6 0 0 80
1800 3584 3601 51 5 0 1 80
1801 3601 3602 42 5 0 1 80
1802 3787 3604 134 7 0 1 80
1803 3510 3787 134 7 0 1 80
1804 3607 3608 99 6 0 0 80
1805 3627 105342 70 6 0 1 80
1806 105344 3627 71 6 0 1 80
1807 3608 3625 53 6 0 1 80
1808 3615 105335 35 5 0 1 80
1809 3564 3615 35 5 0 1 80
1810 3721 80531 36 5 0 1 80
1811 3621 3721 26 5 0 1 80
1812 3644 3629 30 5 0 1 80
1813 3625 3633 53 6 0 1 80
1814 3627 3633 67 6 0 0 80
1815 3629 105346 30 5 0 1 80
1816 3631 3608 54 6 0 1 80
1817 3633 3631 54 6 0 1 80
1818 3490 3656 95 5 0 0 80
1819 3503 3647 86 5 0 1 80
1820 3641 3505 90 5 0 1 80
1821 3641 3647 8 5 0 1 80
1822 3643 3644 23 5 0 1 80
1823 105346 3643 23 5 0 1 80
1824 3647 3801 26 5 0 1 80
1825 3667 3641 8 5 0 1 80
1826 3647 3667 10 5 0 1 80
1827 3801 3667 25 5 0 1 80
1828 3658 3656 28 5 0 1 80
1829 3656 3658 30 5 0 1 80
1830 3615 3687 36 5 0 0 80
1831 3658 3662 14 5 0 0 80
1832 3351 3664 249 6 0 0 80
1833 3668 3641 33 5 0 1 80
1834 3667 3668 29 5 0 1 80
1835 3544 3670 309 5 0 0 80
1836 3416 3791 231 5 0 0 80
1837 3676 3683 188 7 0 1 80
1838 3686 3676 189 7 0 1 80
1839 3677 3678 110 6 0 0 80
1840 105340 3827 163 5 0 0 80
1841 3274 3682 439 5 0 0 80
1842 3683 3684 9 7 0 1 80
1843 3948 3686 9 7 0 1 80
1844 3687 3688 52 5 0 0 80
1845 3466 3717 203 7 0 0 80
1846 3706 3664 49 6 0 1 80
1847 76662 76665 501 9 0 1 100
1848 3706 3698 11 6 0 1 80
1849 3664 3698 52 6 0 1 80
1850 3532 3700 189 5 0 0 80
1851 3701 76663 504 9 0 1 100
1852 3668 3704 53 5 0 0 80
1853 3705 3706 80 6 0 1 80
1854 3707 3706 8 6 0 1 80
1855 3698 3707 12 6 0 1 80
1856 3707 3705 80 6 0 1 80
1857 3713 80575 369 6 0 0 80
1858 80575 3716 3 6 0 0 80
1859 3717 3718 24 7 0 0 80
1860 3376 3720 325 5 0 0 80
1861 3721 3722 156 5 0 0 80
1862 3678 3743 50 6 0 0 80
1863 3688 3737 38 5 0 0 80
1864 80556 3851 23 5 0 0 80
1865 2762 3851 1099 7 0 0 80
1866 3818 80556 108 5 0 0 80
1867 3746 3737 25 5 0 1 80
1868 3746 3736 7 5 0 0 80
1869 3737 3736 25 5 0 1 80
1870 3739 3743 35 6 0 1 80
1871 3739 3744 7 5 0 0 80
1872 3743 3744 35 6 0 1 80
1873 3766 3746 16 5 0 0 80
1874 3747 3748 46 6 0 1 80
1875 3542 3763 366 5 0 0 80
1876 3736 3767 13 5 0 0 80
1877 3753 3707 93 6 0 1 80
1878 3698 3753 86 6 0 1 80
1879 3722 3809 58 5 0 0 80
1880 3759 3747 8 6 0 0 80
1881 3748 3759 41 6 0 1 80
1882 3763 3764 36 5 0 0 80
1883 3770 3766 15 5 0 0 80
1884 3767 3769 12 5 0 0 80
1885 3769 3770 8 5 0 0 80
1886 3705 3812 274 6 0 0 80
1887 3815 3747 32 6 0 1 80
1888 3759 3815 31 6 0 1 80
1889 3780 3739 38 6 0 1 80
1890 3744 3780 39 6 0 1 80
1891 3753 3782 89 6 0 0 80
1892 3748 3785 246 6 0 0 80
1893 3785 3803 20 6 0 1 80
1894 3787 80603 449 7 0 0 80
1895 3764 4147 108 5 0 0 80
1896 3791 4147 148 5 0 0 80
1897 3744 3835 107 5 0 0 80
1898 3670 3999 142 5 0 0 80
1899 3800 3770 31 5 0 1 80
1900 3769 3800 32 5 0 1 80
1901 3801 3802 409 5 0 0 80
1902 3803 3804 26 6 0 1 80
1903 3804 3785 46 6 0 1 80
1904 3802 3808 6 5 0 0 80
1905 3809 3810 56 5 0 0 80
1906 3811 3812 59 6 0 1 80
1907 3812 3811 59 6 0 1 80
1908 3815 3816 37 6 0 0 80
1909 3882 3818 265 5 0 0 80
1910 3782 3820 37 6 0 1 80
1911 3846 3782 36 6 0 1 80
1912 3846 3820 11 6 0 1 80
1913 3820 3826 26 6 0 1 80
1914 3827 3828 237 5 0 0 80
1915 3643 3830 204 5 0 0 80
1916 3828 3832 3 5 0 0 80
1917 3720 3886 113 5 0 0 80
1918 3835 3836 87 5 0 0 80
1919 3837 3816 49 6 0 1 80
1920 3836 3840 2 5 0 0 80
1921 3826 3842 29 6 0 1 80
1922 3826 3848 10 6 0 1 80
1923 3845 3846 18 6 0 1 80
1924 3847 3848 29 6 0 1 80
1925 5339 3851 111 7 0 1 80
1926 3851 5339 111 7 0 1 80
1927 3804 3920 200 6 0 0 80
1928 3855 3847 20 6 0 1 80
1929 3842 3855 20 6 0 1 80
1930 3837 3869 9 6 0 0 80
1931 3816 3869 49 6 0 1 80
1932 3870 3855 29 6 0 0 80
1933 3870 3837 34 6 0 1 80
1934 3682 3868 164 5 0 0 80
1935 3869 3870 39 6 0 1 80
1936 3811 3872 62 6 0 0 80
1937 3873 3845 9 6 0 1 80
1938 3848 3873 19 6 0 1 80
1939 3840 3929 42 5 0 0 80
1940 3886 3881 24 5 0 1 80
1941 3881 3882 248 5 0 0 80
1942 3704 3884 166 5 0 0 80
1943 3887 3886 26 5 0 1 80
1944 3887 3881 10 5 0 0 80
1945 3889 3830 39 5 0 1 80
1946 3830 3889 35 5 0 1 80
1947 3920 3901 94 6 0 1 80
1948 3808 3896 118 5 0 0 80
1949 3872 3946 55 6 0 0 80
1950 3716 3983 157 6 0 0 80
1951 3901 3902 65 6 0 1 80
1952 3902 3832 53 5 0 1 80
1953 3902 3906 26 6 0 1 80
1954 3832 3906 60 5 0 1 80
1955 3912 3845 47 5 0 1 80
1956 3873 3912 48 5 0 1 80
1957 3810 3985 89 5 0 0 80
1958 3780 3975 108 6 0 0 80
1959 3906 3939 34 6 0 1 80
1960 3921 3920 104 6 0 1 80
1961 3921 3901 24 6 0 1 80
1962 76666 3924 276 9 0 1 100
1963 3889 3926 71 5 0 0 80
1964 3934 3921 24 6 0 1 80
1965 3929 3930 60 5 0 0 80
1966 3662 3951 360 5 0 0 80
1967 3933 3934 12 6 0 1 80
1968 3935 80600 1049 6 0 0 80
1969 3937 76667 298 9 0 1 100
1970 3939 3958 26 6 0 1 80
1971 3958 3933 88 6 0 1 80
1972 3943 3953 13 6 0 0 80
1973 3953 3946 117 6 0 1 80
1974 3950 3948 264 7 0 1 80
1975 3684 3950 259 7 0 1 80
1976 3951 4013 42 5 0 0 80
1977 3953 3954 6 6 0 0 80
1978 3946 3954 118 6 0 1 80
1979 3957 3958 59 6 0 1 80
1980 3939 3957 69 6 0 1 80
1981 3961 3943 18 6 0 0 80
1982 3718 4031 233 7 0 0 80
1983 3926 105377 89 5 0 0 80
1984 3288 4070 818 7 0 0 80
1985 3974 3961 6 6 0 0 80
1986 3954 3972 11 6 0 0 80
1987 3972 3974 16 6 0 0 80
1988 3975 4079 63 6 0 0 80
1989 3912 3978 77 5 0 0 80
1990 3974 3980 20 6 0 1 80
1991 3985 3982 82 5 0 0 80
1992 3983 3997 73 6 0 0 80
1993 3985 4037 133 5 0 0 80
1994 3896 4010 142 5 0 0 80
1995 4003 3982 27 5 0 1 80
1996 80607 3961 88 6 0 1 80
1997 4010 4012 20 5 0 1 80
1998 4012 4003 12 5 0 1 80
1999 3997 4107 20 6 0 0 80
2000 3999 4121 172 5 0 0 80
2001 4001 3887 176 5 0 0 80
2002 4003 4004 7 5 0 1 80
2003 3982 4004 28 5 0 1 80
2004 3980 4008 68 6 0 1 80
2005 4009 4010 21 5 0 1 80
2006 4009 4012 5 5 0 1 80
2007 4013 4014 117 5 0 0 80
2008 3318 4016 1017 7 0 0 80
2009 4017 4018 468 7 0 0 80
2010 105377 4020 125 5 0 0 80
2011 4021 4022 500 5 0 0 80
2012 4023 4009 12 5 0 1 80
2013 4004 80619 17 5 0 1 80
2014 4030 4023 5 5 0 1 80
2015 80619 4030 10 5 0 1 80
2016 4031 4061 67 7 0 0 80
2017 4089 4023 23 5 0 1 80
2018 4030 4089 23 5 0 1 80
2019 4037 4055 74 5 0 0 80
2020 80600 4085 110 6 0 0 80
2021 4044 80607 104 6 0 1 80
2022 4008 4044 105 6 0 1 80
2023 4020 80673 42 5 0 0 80
2024 3930 4048 137 5 0 0 80
2025 4049 3957 204 6 0 0 80
2026 4066 4022 39 5 0 1 80
2027 4022 4054 39 5 0 1 80
2028 4055 4056 84 5 0 0 80
2029 4016 4127 115 7 0 0 80
2030 4092 4049 62 6 0 1 80
2031 4061 4409 72 7 0 0 80
2032 4100 4001 126 5 0 0 80
2033 4065 4066 46 5 0 1 80
2034 4054 4065 46 5 0 1 80
2035 4073 4070 180 7 0 1 80
2036 4071 4985 849 5 0 0 80
2037 4073 4076 18 7 0 1 80
2038 4070 4076 178 7 0 1 80
2039 4056 4078 90 5 0 0 80
2040 4079 4080 143 6 0 0 80
2041 4049 4082 130 6 0 1 80
2042 4082 4073 46 7 0 1 80
2043 4085 4086 73 6 0 0 80
2044 4014 4088 154 5 0 0 80
2045 4089 4090 105 5 0 0 80
2046 4093 4092 73 6 0 1 80
2047 4093 4082 19 7 0 1 80
2048 4080 4096 21 6 0 0 80
2049 4263 3950 232 7 0 0 80
2050 4126 4100 60 5 0 0 80
2051 4065 4289 58 5 0 0 80
2052 4076 4141 44 7 0 1 80
2053 4044 4106 257 6 0 0 80
2054 4107 4108 167 6 0 0 80
2055 4088 4135 40 5 0 0 80
2056 4141 4140 18 7 0 1 80
2057 4113 4093 38 7 0 1 80
2058 4401 4113 18 7 0 1 80
2059 4140 4401 20 7 0 1 80
2060 4119 4106 42 6 0 1 80
2061 4121 4122 178 5 0 0 80
2062 4106 4131 41 6 0 1 80
2063 4125 4126 47 5 0 0 80
2064 4127 4128 148 7 0 0 80
2065 4129 4119 46 6 0 1 80
2066 4131 4129 46 6 0 1 80
2067 4108 4134 37 6 0 0 80
2068 4135 4165 69 5 0 0 80
2069 4048 4295 158 5 0 0 80
2070 4159 4140 80 5 0 1 80
2071 4141 4159 79 5 0 1 80
2072 3868 4461 346 5 0 0 80
2073 4145 4125 27 5 0 0 80
2074 4147 4161 617 5 0 0 80
2075 4149 4018 221 7 0 1 80
2076 4149 4175 12 7 0 0 80
2077 4018 4175 221 7 0 1 80
2078 80656 4149 13 7 0 0 80
2079 3700 78713 732 5 0 0 80
2080 4159 4178 34 5 0 0 80
2081 4161 4355 28 5 0 0 80
2082 105433 80656 9 7 0 0 80
2083 4165 105449 69 5 0 0 80
2084 4078 4181 174 5 0 0 80
2085 105449 4223 14 5 0 0 80
2086 4171 4092 171 7 0 1 80
2087 4171 4113 84 7 0 1 80
2088 4175 4187 19 7 0 0 80
2089 4180 4178 33 5 0 1 80
2090 4178 4180 33 5 0 1 80
2091 4181 4195 16 5 0 0 80
2092 4134 4287 51 6 0 0 80
2093 4304 105433 20 7 0 0 80
2094 4187 4193 13 7 0 0 80
2095 4096 4203 128 6 0 0 80
2096 4191 4304 12 7 0 0 80
2097 4193 4191 8 7 0 0 80
2098 4195 4219 106 5 0 0 80
2099 4208 4199 8 6 0 0 80
2100 4199 4213 17 6 0 0 80
2101 4204 4203 48 6 0 1 80
2102 4203 4204 48 6 0 1 80
2103 4205 4206 16 5 0 0 80
2104 4207 4208 14 6 0 0 80
2105 4213 4210 61 6 0 1 80
2106 4129 4210 333 6 0 0 80
2107 4213 4221 11 6 0 0 80
2108 4210 4221 58 6 0 1 80
2109 4233 4207 8 6 0 0 80
2110 4219 4243 211 5 0 0 80
2111 4221 4233 36 6 0 0 80
2112 4223 4224 147 5 0 0 80
2113 4205 4238 49 5 0 1 80
2114 4238 4128 222 7 0 1 80
2115 4204 4487 34 6 0 0 80
2116 4234 4207 85 6 0 1 80
2117 4233 4234 85 6 0 1 80
2118 4235 4205 46 5 0 1 80
2119 4235 4238 12 7 0 1 80
2120 4239 4263 191 7 0 1 80
2121 3884 4257 516 5 0 0 80
2122 4243 4309 133 5 0 0 80
2123 4238 4248 28 5 0 1 80
2124 4128 4248 220 7 0 1 80
2125 4234 4266 204 6 0 0 80
2126 4254 4235 29 5 0 1 80
2127 4248 4254 12 7 0 1 80
2128 4248 80692 17 5 0 1 80
2129 4257 105455 38 5 0 1 80
2130 105456 4257 38 5 0 1 80
2131 4278 4254 16 5 0 1 80
2132 4263 4283 226 7 0 1 80
2133 4283 4266 193 6 0 1 80
2134 4650 4268 726 9 0 1 100
2135 4269 4239 31 6 0 1 80
2136 4269 4283 7 6 0 1 80
2137 4273 4239 40 7 0 1 80
2138 4273 4269 22 6 0 1 80
2139 4365 4278 12 5 0 1 80
2140 80692 4365 13 5 0 1 80
2141 4286 4269 8 6 0 1 80
2142 4283 4286 9 7 0 1 80
2143 4266 4286 198 6 0 1 80
2144 4287 4325 127 6 0 0 80
2145 4289 4320 250 5 0 0 80
2146 4291 105456 37 5 0 1 80
2147 105455 4291 37 5 0 1 80
2148 4295 4296 191 5 0 0 80
2149 4297 4298 208 5 0 0 80
2150 4180 4300 265 5 0 0 80
2151 3978 80702 437 5 0 0 80
2152 4391 4304 163 7 0 1 80
2153 4191 4391 166 7 0 1 80
2154 76670 4501 829 9 0 1 100
2155 4309 4335 226 5 0 0 80
2156 4296 4323 28 5 0 0 80
2157 4316 4300 28 5 0 1 80
2158 4300 4316 28 5 0 1 80
2159 4086 4559 351 6 0 0 80
2160 4319 4320 42 5 0 1 80
2161 4320 4329 42 5 0 1 80
2162 4323 4377 38 5 0 0 80
2163 4325 4326 58 6 0 0 80
2164 4330 4319 24 5 0 1 80
2165 4329 4330 24 5 0 1 80
2166 4224 4332 146 5 0 0 80
2167 4122 4397 286 5 0 0 80
2168 4335 4336 106 5 0 0 80
2169 4090 4338 334 5 0 0 80
2170 4339 4340 100 5 0 0 80
2171 4291 4429 108 5 0 0 80
2172 4326 4443 33 6 0 0 80
2173 4298 4346 107 5 0 0 80
2174 4340 4348 86 5 0 0 80
2175 4443 4357 120 5 0 0 80
2176 4351 4235 218 7 0 1 80
2177 4254 4351 219 7 0 1 80
2178 4355 4356 432 5 0 0 80
2179 4357 4358 33 5 0 0 80
2180 4339 4370 64 5 0 1 80
2181 4370 4273 430 7 0 1 80
2182 4358 4395 84 5 0 0 80
2183 4365 4681 231 5 0 0 80
2184 4388 4339 59 5 0 1 80
2185 4388 4370 9 7 0 1 80
2186 80603 4372 930 7 0 0 80
2187 4332 4374 64 5 0 0 80
2188 4348 4393 195 5 0 0 80
2189 4377 4531 124 5 0 0 80
2190 4399 4356 34 5 0 1 80
2191 4356 4399 34 5 0 1 80
2192 4370 4384 13 5 0 1 80
2193 4286 4384 452 7 0 1 80
2194 4390 4388 13 5 0 1 80
2195 4384 4390 8 7 0 1 80
2196 4391 4408 317 7 0 0 80
2197 4393 4417 74 5 0 0 80
2198 4395 80829 97 5 0 0 80
2199 4397 80829 69 5 0 0 80
2200 4399 5143 17 5 0 0 80
2201 4401 4507 396 7 0 1 80
2202 4403 4404 10 7 0 0 80
2203 4404 4406 18 7 0 0 80
2204 4406 4408 107 7 0 1 80
2205 4409 4809 469 7 0 0 80
2206 4338 4412 71 5 0 0 80
2207 4426 4403 12 7 0 0 80
2208 4374 4453 31 5 0 0 80
2209 4417 4453 172 5 0 0 80
2210 4406 4422 11 7 0 0 80
2211 4408 4422 106 7 0 1 80
2212 4423 4145 349 5 0 0 80
2213 4425 4426 11 7 0 0 80
2214 4422 4459 11 7 0 0 80
2215 4429 4430 85 5 0 0 80
2216 4431 4425 15 7 0 0 80
2217 4459 4431 10 7 0 0 80
2218 4316 4456 264 5 0 0 80
2219 4384 4438 53 5 0 1 80
2220 4513 4390 53 5 0 1 80
2221 4438 4513 6 5 0 0 80
2222 4443 4444 95 6 0 0 80
2223 4336 4446 266 5 0 0 80
2224 4447 4426 135 7 0 1 80
2225 4425 4447 136 7 0 1 80
2226 4456 80757 29 5 0 1 80
2227 4453 4454 144 5 0 0 80
2228 4468 4456 29 5 0 1 80
2229 4621 4431 26 5 0 1 80
2230 4459 4621 27 5 0 1 80
2231 4461 4462 382 5 0 0 80
2232 4446 4465 35 5 0 1 80
2233 4465 4372 86 5 0 1 80
2234 4547 4468 28 5 0 1 80
2235 80757 4547 27 5 0 1 80
2236 4454 4655 46 5 0 0 80
2237 4476 4489 23 5 0 0 80
2238 4655 4476 59 5 0 0 80
2239 4465 4480 8 5 0 1 80
2240 4372 4480 88 5 0 1 80
2241 4486 4446 36 5 0 1 80
2242 4486 4465 6 5 0 1 80
2243 4480 4486 10 5 0 1 80
2244 4487 4529 269 6 0 0 80
2245 4489 80762 85 5 0 0 80
2246 4206 4499 904 5 0 0 80
2247 4330 4494 167 5 0 0 80
2248 4462 4496 30 5 0 0 80
2249 80702 4619 247 5 0 0 80
2250 4499 4545 114 5 0 0 80
2251 4501 4502 484 9 0 1 100
2252 4502 4171 426 7 0 1 80
2253 4502 4506 25 9 0 1 100
2254 4507 4506 117 7 0 1 80
2255 80762 4510 198 5 0 0 80
2256 4510 4512 36 5 0 0 80
2257 4513 4613 221 5 0 0 80
2258 4512 4516 113 5 0 0 80
2259 4694 4388 282 7 0 1 80
2260 4390 4694 283 7 0 1 80
2261 4516 4523 51 5 0 0 80
2262 4523 4555 16 5 0 0 80
2263 4506 4526 53 9 0 1 100
2264 4507 4526 144 9 0 1 100
2265 4529 4532 71 6 0 1 80
2266 4531 4532 254 5 0 0 80
2267 4412 4534 128 5 0 0 80
2268 4535 4529 72 6 0 1 80
2269 4532 4535 8 5 0 0 80
2270 77888 4502 55 7 0 1 80
2271 4544 4486 77 5 0 1 80
2272 4480 4544 80 5 0 1 80
2273 4545 4546 666 5 0 0 80
2274 4547 4548 170 5 0 0 80
2275 4534 4565 11 5 0 0 80
2276 4506 4552 59 7 0 1 80
2277 4494 4665 89 5 0 0 80
2278 4555 4573 215 5 0 0 80
2279 4546 4571 438 5 0 0 80
2280 4559 4594 346 6 0 0 80
2281 4447 4584 595 7 0 0 80
2282 80829 80805 615 5 0 0 80
2283 4565 4644 40 5 0 0 80
2284 80805 4771 11 5 0 0 80
2285 4532 4570 60 6 0 1 80
2286 4571 4572 161 5 0 0 80
2287 4573 4607 49 5 0 0 80
2288 4577 4535 59 6 0 1 80
2289 4577 4570 12 7 0 0 80
2290 4430 4717 181 5 0 0 80
2291 4570 4582 21 7 0 0 80
2292 4582 4584 103 7 0 1 80
2293 4444 4586 168 6 0 0 80
2294 4590 4577 14 7 0 0 80
2295 4803 4590 70 5 0 1 80
2296 4594 4596 35 6 0 1 80
2297 4700 4594 34 6 0 1 80
2298 4700 4596 9 6 0 1 80
2299 4372 4638 677 7 0 0 80
2300 4638 4607 26 5 0 1 80
2301 4582 4604 16 7 0 0 80
2302 4584 4604 102 7 0 1 80
2303 4638 4641 10 7 0 0 80
2304 4607 4641 24 5 0 1 80
2305 4639 4700 9 6 0 1 80
2306 4596 4639 7 6 0 1 80
2307 4613 4691 245 5 0 0 80
2308 4630 4803 69 5 0 1 80
2309 4630 4590 13 7 0 0 80
2310 4619 4620 159 5 0 0 80
2311 4621 4622 185 5 0 0 80
2312 4626 4639 28 6 0 1 80
2313 4596 4626 31 6 0 1 80
2314 4604 4631 13 7 0 0 80
2315 4734 4630 12 7 0 0 80
2316 4631 4635 10 7 0 0 80
2317 4735 4734 14 7 0 0 80
2318 4635 4735 12 7 0 0 80
2319 105514 4638 22 5 0 1 80
2320 4639 4705 23 6 0 1 80
2321 4641 4663 21 5 0 1 80
2322 4695 4644 51 5 0 1 80
2323 4644 4695 51 5 0 1 80
2324 4586 4667 41 6 0 0 80
2325 4898 4650 598 9 0 1 100
2326 4898 4652 58 7 0 1 80
2327 4670 4667 12 6 0 1 80
2328 4655 78653 191 5 0 0 80
2329 4800 4898 24 9 0 1 100
2330 77886 4800 52 7 0 1 80
2331 4683 105514 14 5 0 1 80
2332 4663 4683 11 5 0 1 80
2333 4665 4679 185 5 0 0 80
2334 4667 4671 13 6 0 1 80
2335 4672 4670 13 6 0 1 80
2336 4671 4672 14 6 0 1 80
2337 3601 4674 1189 6 0 0 80
2338 4675 4679 27 5 0 1 80
2339 4677 4675 13 6 0 0 80
2340 4679 4677 22 5 0 1 80
2341 4681 4682 603 5 0 0 80
2342 4683 5727 32 5 0 0 80
2343 4672 4789 135 6 0 0 80
2344 4572 4745 331 5 0 0 80
2345 4544 4711 159 5 0 0 80
2346 4691 4773 132 5 0 0 80
2347 4641 4694 1479 7 0 0 80
2348 4695 4696 72 5 0 0 80
2349 4697 4677 140 6 0 0 80
2350 4699 4700 185 6 0 1 80
2351 4626 4702 133 6 0 0 80
2352 4675 4723 135 6 0 0 80
2353 4705 4765 167 6 0 1 80
2354 4716 4711 62 5 0 1 80
2355 4709 4725 130 5 0 0 80
2356 4711 4721 67 5 0 1 80
2357 4782 4423 324 5 0 0 80
2358 4709 4716 75 5 0 1 80
2359 4717 4718 148 5 0 0 80
2360 3800 80804 1048 5 0 0 80
2361 4721 4709 79 5 0 1 80
2362 4723 4724 31 6 0 0 80
2363 4725 4777 114 5 0 0 80
2364 4696 4728 47 5 0 0 80
2365 78654 4737 84 5 0 0 80
2366 4620 4732 139 5 0 0 80
2367 5613 4734 141 7 0 1 80
2368 4735 5613 139 7 0 1 80
2369 4737 5297 13 5 0 0 80
2370 4732 4760 10 5 0 0 80
2371 4702 4811 52 6 0 0 80
2372 4750 4697 251 6 0 0 80
2373 4745 4746 230 5 0 0 80
2374 4750 4757 34 6 0 1 80
2375 4749 4750 34 6 0 1 80
2376 4754 4728 39 5 0 1 80
2377 4728 4754 40 5 0 1 80
2378 4755 4749 37 6 0 1 80
2379 4757 4755 37 6 0 1 80
2380 4759 4760 39 5 0 1 80
2381 4760 4759 38 5 0 1 80
2382 4770 4699 222 6 0 1 80
2383 4765 4766 220 6 0 1 80
2384 4766 4775 4 6 0 1 80
2385 4780 4770 53 6 0 1 80
2386 4771 78715 766 5 0 0 80
2387 4773 4774 194 5 0 0 80
2388 4775 4776 51 6 0 1 80
2389 4777 4778 89 5 0 0 80
2390 4840 4780 86 6 0 1 80
2391 4900 4782 117 5 0 0 80
2392 4776 4784 87 6 0 1 80
2393 4718 4786 109 5 0 0 80
2394 4724 4788 179 6 0 0 80
2395 4789 4790 279 6 0 0 80
2396 105517 4778 28 5 0 1 80
2397 4746 4889 187 5 0 0 80
2398 4754 4851 61 5 0 0 80
2399 4778 4817 28 5 0 1 80
2400 4801 4800 489 9 0 1 100
2401 4801 4650 1097 9 0 1 100
2402 4803 4804 345 5 0 0 80
2403 4501 4806 1031 9 0 1 100
2404 4526 4806 484 9 0 1 100
2405 4809 4810 544 7 0 0 80
2406 4811 4812 131 6 0 0 80
2407 4496 4879 508 5 0 0 80
2408 4818 105517 30 5 0 1 80
2409 4817 4818 30 5 0 1 80
2410 4774 4820 88 5 0 0 80
2411 80804 4822 193 5 0 0 80
2412 4786 4824 119 5 0 0 80
2413 4875 80813 33 5 0 1 80
2414 4622 5405 294 5 0 0 80
2415 4836 4875 32 5 0 1 80
2416 4824 4857 59 5 0 0 80
2417 4833 4834 59 6 0 0 80
2418 4996 4836 30 5 0 1 80
2419 80813 4996 30 5 0 1 80
2420 105524 4840 299 6 0 1 80
2421 4784 105522 293 6 0 1 80
2422 4682 5153 495 5 0 0 80
2423 4849 4851 67 5 0 1 80
2424 105522 4848 6 6 0 1 80
2425 4849 4865 8 5 0 0 80
2426 4851 4865 67 5 0 1 80
2427 4755 5219 438 6 0 0 80
2428 4936 105524 37 6 0 1 80
2429 4857 4870 68 5 0 1 80
2430 4870 4849 9 5 0 0 80
2431 4812 4891 62 6 0 0 80
2432 4848 4937 36 6 0 1 80
2433 4865 4873 14 5 0 0 80
2434 4878 4857 69 5 0 1 80
2435 4878 4870 7 5 0 0 80
2436 4759 5025 129 5 0 0 80
2437 4873 4886 10 5 0 0 80
2438 4875 5043 189 5 0 0 80
2439 4902 4878 12 5 0 0 80
2440 4879 5047 69 5 0 0 80
2441 4903 4902 8 5 0 0 80
2442 4886 4903 10 5 0 0 80
2443 4895 4886 60 5 0 1 80
2444 4873 4895 60 5 0 1 80
2445 4889 4890 282 5 0 0 80
2446 4891 5035 46 6 0 0 80
2447 4346 5121 931 5 0 0 80
2448 4895 4912 60 5 0 0 80
2449 4908 4898 402 5 0 1 80
2450 4964 4900 184 5 0 0 80
2451 4901 4902 43 5 0 1 80
2452 4903 4901 44 5 0 1 80
2453 4912 4917 29 5 0 1 80
2454 4907 4908 9 5 0 1 80
2455 4800 4910 414 5 0 1 80
2456 4911 4912 29 5 0 1 80
2457 4901 4914 9 5 0 0 80
2458 4834 4969 112 6 0 0 80
2459 4917 4919 33 5 0 1 80
2460 4919 4911 34 5 0 1 80
2461 5063 4907 32 5 0 1 80
2462 4910 5063 36 5 0 1 80
2463 78716 4926 311 5 0 0 80
2464 4818 4939 218 5 0 0 80
2465 4919 4933 115 5 0 0 80
2466 4952 4939 24 5 0 1 80
2467 4933 4947 36 5 0 1 80
2468 4935 4936 235 6 0 1 80
2469 4937 80823 225 6 0 1 80
2470 4939 4940 24 5 0 1 80
2471 4548 4942 948 5 0 0 80
2472 4950 4933 36 5 0 1 80
2473 4890 5097 206 5 0 0 80
2474 4947 5045 31 5 0 1 80
2475 5045 4950 31 5 0 1 80
2476 4951 4952 64 5 0 1 80
2477 4942 4955 20 5 0 1 80
2478 4955 4956 8 5 0 1 80
2479 4956 4958 8 5 0 1 80
2480 4790 4960 200 6 0 0 80
2481 4940 4962 64 5 0 1 80
2482 4963 4964 98 5 0 0 80
2483 4982 4942 21 5 0 1 80
2484 4982 4955 7 5 0 1 80
2485 4969 4970 71 6 0 0 80
2486 4971 4951 32 5 0 1 80
2487 4962 4971 32 5 0 1 80
2488 4975 4976 1947 6 0 0 80
2489 4914 6027 88 5 0 0 80
2490 4958 4987 13 5 0 1 80
2491 4990 4982 11 5 0 1 80
2492 4983 4963 15 5 0 0 80
2493 4985 4986 1114 5 0 0 80
2494 4987 4998 7 5 0 1 80
2495 4989 4990 5 5 0 1 80
2496 4998 4989 6 5 0 1 80
2497 4993 4983 7 5 0 0 80
2498 4995 4996 269 5 0 0 80
2499 4997 4998 20 5 0 1 80
2500 4987 4997 19 5 0 1 80
2501 4971 5023 114 5 0 0 80
2502 5003 4935 50 6 0 1 80
2503 80823 5195 51 6 0 1 80
2504 5012 5023 39 5 0 1 80
2505 5017 4993 27 5 0 1 80
2506 5028 5012 8 5 0 1 80
2507 4995 5034 30 5 0 1 80
2508 5034 5017 12 5 0 1 80
2509 5017 5020 8 5 0 1 80
2510 4993 5020 26 5 0 1 80
2511 5012 5029 6 5 0 1 80
2512 5023 5029 39 5 0 1 80
2513 5025 5026 163 5 0 0 80
2514 5039 5028 6 5 0 1 80
2515 5029 5039 8 5 0 1 80
2516 5033 4995 30 5 0 1 80
2517 5033 5034 8 5 0 1 80
2518 5035 5036 127 6 0 0 80
2519 5040 5028 36 5 0 1 80
2520 5039 5040 36 5 0 1 80
2521 4997 5042 43 5 0 0 80
2522 5043 5044 422 5 0 0 80
2523 5045 5040 341 5 0 0 80
2524 5047 5100 184 5 0 0 80
2525 5020 5117 16 5 0 1 80
2526 4970 5091 67 6 0 0 80
2527 5053 5033 14 5 0 1 80
2528 5117 5056 7 5 0 1 80
2529 5036 5067 18 6 0 1 80
2530 5062 5053 9 5 0 1 80
2531 5056 5062 14 5 0 1 80
2532 5063 5064 117 5 0 0 80
2533 5065 5036 20 6 0 1 80
2534 5067 5065 5 5 0 0 80
2535 5069 5039 29 5 0 1 80
2536 5029 5069 28 5 0 1 80
2537 5081 5044 24 5 0 1 80
2538 5075 5091 21 6 0 1 80
2539 5100 5079 33 5 0 1 80
2540 5079 5081 12 5 0 0 80
2541 5081 5084 7 5 0 0 80
2542 5044 5084 24 5 0 1 80
2543 5067 5106 19 6 0 1 80
2544 5106 5075 10 6 0 0 80
2545 5075 5090 7 6 0 0 80
2546 5091 5090 20 6 0 1 80
2547 5065 5094 79 5 0 0 80
2548 4986 5096 70 5 0 0 80
2549 5097 5096 211 5 0 0 80
2550 5099 5100 34 5 0 1 80
2551 5099 5079 8 5 0 0 80
2552 5105 5065 21 6 0 1 80
2553 5105 5106 8 6 0 0 80
2554 4810 5409 278 7 0 0 80
2555 4822 5157 258 5 0 0 80
2556 5094 5112 150 5 0 0 80
2557 5084 80855 15 5 0 0 80
2558 5115 5056 46 5 0 1 80
2559 5117 5115 46 5 0 1 80
2560 5090 5151 13 6 0 0 80
2561 5121 5229 167 5 0 0 80
2562 5123 5099 12 5 0 0 80
2563 5112 5161 24 5 0 0 80
2564 5151 5133 7 6 0 0 80
2565 5132 5064 33 5 0 1 80
2566 5064 5132 34 5 0 1 80
2567 5133 5105 25 6 0 0 80
2568 80855 80854 8 5 0 0 80
2569 5137 5123 8 5 0 0 80
2570 80854 5137 21 5 0 0 80
2571 5026 5142 241 5 0 0 80
2572 5143 78719 1159 5 0 0 80
2573 5179 5123 29 5 0 1 80
2574 5137 5179 30 5 0 1 80
2575 5203 5133 26 5 0 1 80
2576 5151 5203 27 5 0 1 80
2577 5153 81011 545 5 0 0 80
2578 81011 4960 825 5 0 0 80
2579 5157 5381 54 5 0 0 80
2580 5069 5160 92 5 0 0 80
2581 5161 5163 257 5 0 0 80
2582 5163 5164 70 5 0 0 80
2583 5164 5171 91 5 0 0 80
2584 5167 5181 315 9 0 1 100
2585 5169 5170 39 5 0 0 80
2586 5171 5169 66 5 0 0 80
2587 5170 5187 35 5 0 0 80
2588 5042 5184 186 5 0 0 80
2589 4820 80866 382 5 0 0 80
2590 5179 5180 149 5 0 0 80
2591 5181 76675 300 9 0 1 100
2592 5245 5184 21 5 0 1 80
2593 5184 5245 20 5 0 1 80
2594 5187 5188 59 5 0 0 80
2595 5224 5188 22 5 0 1 80
2596 5188 5192 21 5 0 1 80
2597 5096 5289 182 5 0 0 80
2598 5195 5215 204 6 0 1 80
2599 5164 5233 67 5 0 0 80
2600 5218 5003 209 6 0 1 80
2601 5201 5115 227 5 0 0 80
2602 5203 5204 148 5 0 0 80
2603 5201 5209 27 5 0 1 80
2604 5212 5201 27 5 0 1 80
2605 5209 5210 35 5 0 1 80
2606 5210 5212 37 5 0 1 80
2607 5132 5214 207 5 0 0 80
2608 5215 5216 51 6 0 1 80
2609 5217 5218 51 6 0 1 80
2610 5219 5222 1852 6 0 0 80
2611 3199 5222 3229 5 0 0 80
2612 5238 5224 290 5 0 1 80
2613 5204 5311 50 5 0 0 80
2614 5192 5228 292 5 0 1 80
2615 5229 5254 242 5 0 0 80
2616 5231 5287 60 5 0 0 80
2617 5233 5231 79 5 0 0 80
2618 5216 5236 35 6 0 1 80
2619 5236 5238 103 5 0 1 80
2620 5241 5217 36 6 0 1 80
2621 5241 5236 8 5 0 1 80
2622 78718 5244 743 5 0 0 80
2623 5245 5246 287 5 0 0 80
2624 5247 5241 9 5 0 1 80
2625 5236 5247 6 6 0 1 80
2626 5228 5247 104 5 0 1 80
2627 5253 5254 18 5 0 1 80
2628 5246 5261 16 5 0 0 80
2629 5253 5265 7 5 0 1 80
2630 5254 5265 18 5 0 1 80
2631 5261 5262 19 5 0 1 80
2632 5262 5253 13 5 0 1 80
2633 5265 5271 7 5 0 1 80
2634 5267 5261 20 5 0 1 80
2635 5267 5262 7 5 0 1 80
2636 5271 5278 8 5 0 1 80
2637 5273 5267 7 5 0 1 80
2638 5271 5277 19 5 0 1 80
2639 5277 5278 19 5 0 1 80
2640 5279 5273 5 5 0 1 80
2641 5278 5279 13 5 0 1 80
2642 5286 5273 19 5 0 1 80
2643 5279 5286 19 5 0 1 80
2644 5287 5299 98 5 0 0 80
2645 5289 5305 174 5 0 0 80
2646 5247 5292 47 6 0 1 80
2647 5293 5241 51 6 0 1 80
2648 5292 5293 9 6 0 0 80
2649 5297 5298 661 5 0 0 80
2650 5299 5303 12 5 0 0 80
2651 5277 5310 111 5 0 0 80
2652 5303 5373 13 5 0 0 80
2653 5305 5379 26 5 0 0 80
2654 5310 5345 25 5 0 1 80
2655 5345 5310 27 5 0 1 80
2656 5311 105571 108 5 0 0 80
2657 5180 5320 415 5 0 0 80
2658 5315 5316 258 5 0 0 80
2659 4960 5318 421 6 0 0 80
2660 80891 5320 32 5 0 1 80
2661 5320 80911 31 5 0 1 80
2662 5323 5214 192 5 0 1 80
2663 5214 5326 195 5 0 1 80
2664 5327 5328 532 5 0 0 80
2665 5329 5323 8 5 0 1 80
2666 5160 5332 355 5 0 0 80
2667 5333 80891 38 5 0 1 80
2668 80911 5333 39 5 0 1 80
2669 4914 5338 552 5 0 0 80
2670 5339 80900 1772 7 0 0 80
2671 5316 5347 95 5 0 0 80
2672 105571 5349 104 5 0 0 80
2673 5345 5353 207 5 0 0 80
2674 5347 78721 8 5 0 0 80
2675 5349 5350 17 5 0 0 80
2676 5351 5353 27 5 0 1 80
2677 5353 5351 26 5 0 1 80
2678 4926 78723 759 5 0 0 80
2679 78722 5593 3 5 0 0 80
2680 5026 80919 533 5 0 0 80
2681 5286 5362 184 5 0 0 80
2682 5328 5429 159 5 0 0 80
2683 5142 5366 723 5 0 0 80
2684 5366 5329 119 5 0 1 80
2685 5366 5529 10 5 0 0 80
2686 5326 5529 126 5 0 1 80
2687 5373 5374 168 5 0 0 80
2688 5318 5376 151 6 0 0 80
2689 5374 5378 20 5 0 0 80
2690 5379 5380 225 5 0 0 80
2691 5381 5382 454 5 0 0 80
2692 5362 5384 68 5 0 0 80
2693 5244 5386 458 5 0 0 80
2694 5350 5455 127 5 0 0 80
2695 5351 5394 269 5 0 0 80
2696 5394 5392 31 5 0 1 80
2697 80934 5394 31 5 0 1 80
2698 5378 5401 47 5 0 0 80
2699 5400 80934 30 5 0 1 80
2700 5392 5400 30 5 0 1 80
2701 5401 5403 11 5 0 0 80
2702 5403 5411 10 5 0 0 80
2703 5405 5406 855 5 0 0 80
2704 5384 5408 58 5 0 0 80
2705 5409 5475 752 7 0 0 80
2706 5411 5433 12 5 0 0 80
2707 5413 5499 491 5 0 0 80
2708 5418 5382 74 5 0 1 80
2709 5436 5418 18 5 0 1 80
2710 5478 5293 317 6 0 1 80
2711 5292 5469 318 6 0 1 80
2712 5386 5513 105 5 0 0 80
2713 5428 5451 7 5 0 0 80
2714 5440 5428 126 5 0 0 80
2715 5429 5432 223 5 0 0 80
2716 78725 5432 454 5 0 0 80
2717 5433 5439 52 5 0 0 80
2718 5438 5436 16 5 0 1 80
2719 5382 5438 107 5 0 1 80
2720 5439 5440 109 5 0 0 80
2721 5408 5442 85 5 0 0 80
2722 5450 5471 18 5 0 0 80
2723 5450 5446 19 5 0 1 80
2724 5446 5452 19 5 0 1 80
2725 5452 5450 38 5 0 1 80
2726 5451 5452 109 5 0 0 80
2727 5333 5454 306 5 0 0 80
2728 5455 5481 151 5 0 0 80
2729 5502 5475 142 7 0 1 80
2730 77892 5460 4544 7 0 1 80
2731 5380 5507 187 5 0 0 80
2732 5332 5637 467 5 0 0 80
2733 5465 77889 4578 7 0 1 80
2734 4674 5518 1184 6 0 0 80
2735 5469 5521 70 6 0 1 80
2736 5471 5521 135 5 0 0 80
2737 5502 5476 9 7 0 0 80
2738 5475 5476 142 7 0 1 80
2739 5524 5478 72 6 0 1 80
2740 5521 5524 8 5 0 0 80
2741 5481 5483 27 5 0 0 80
2742 5483 5531 14 5 0 0 80
2743 80866 5486 625 5 0 0 80
2744 5492 5210 616 5 0 1 80
2745 5298 5490 439 5 0 0 80
2746 5510 5492 37 5 0 1 80
2747 5493 5709 446 5 0 0 80
2748 5492 5511 38 5 0 1 80
2749 5438 5581 153 5 0 0 80
2750 5499 5500 555 5 0 0 80
2751 5885 5502 140 7 0 1 80
2752 5476 5885 139 7 0 1 80
2753 4351 6899 2428 7 0 0 80
2754 5507 81029 126 5 0 0 80
2755 5533 5510 34 5 0 1 80
2756 5511 5533 34 5 0 1 80
2757 5513 5555 197 5 0 0 80
2758 5518 5516 127 6 0 1 80
2759 5540 5518 127 6 0 1 80
2760 5486 5520 87 5 0 0 80
2761 5521 5522 137 6 0 1 80
2762 5523 5524 139 6 0 1 80
2763 5500 5526 152 5 0 0 80
2764 81029 5528 87 5 0 0 80
2765 5529 5530 813 5 0 0 80
2766 5531 5532 165 5 0 0 80
2767 5533 5562 87 5 0 0 80
2768 5376 5589 409 6 0 0 80
2769 5222 5552 2403 6 0 0 80
2770 5935 5540 100 6 0 1 80
2771 5516 5935 100 6 0 1 80
2772 5552 81024 85 6 0 1 80
2773 81024 81025 7 6 0 1 80
2774 5490 5548 177 5 0 0 80
2775 5432 5865 393 5 0 0 80
2776 81023 5552 91 6 0 1 80
2777 5522 5554 111 6 0 1 80
2778 5555 5571 270 5 0 0 80
2779 5620 5523 110 6 0 1 80
2780 5559 6223 1716 5 0 0 80
2781 5561 5562 47 5 0 1 80
2782 5442 5564 267 5 0 0 80
2783 5562 5579 47 5 0 1 80
2784 5526 5601 179 5 0 0 80
2785 5532 5570 68 5 0 0 80
2786 5571 5572 50 5 0 0 80
2787 5592 81023 141 6 0 1 80
2788 81025 5592 139 6 0 1 80
2789 5577 5561 40 5 0 1 80
2790 5579 5577 39 5 0 1 80
2791 5581 5582 202 5 0 0 80
2792 5400 5596 792 5 0 0 80
2793 5528 5745 129 5 0 0 80
2794 5555 81283 691 5 0 0 80
2795 5589 5590 138 6 0 0 80
2796 5591 5592 183 6 0 0 80
2797 5593 5594 591 5 0 0 80
2798 5595 5596 38 5 0 1 80
2799 5596 5595 38 5 0 1 80
2800 5599 5600 38 5 0 0 80
2801 5601 105613 123 5 0 0 80
2802 105613 5607 48 5 0 0 80
2803 5582 5635 47 5 0 0 80
2804 5607 5639 33 5 0 0 80
2805 5572 5610 120 5 0 0 80
2806 5595 5625 40 5 0 0 80
2807 5613 5662 1417 7 0 0 80
2808 5600 81063 88 5 0 0 80
2809 5554 5618 151 6 0 1 80
2810 5619 5620 152 6 0 1 80
2811 5619 5618 8 6 0 0 80
2812 5689 5625 46 5 0 1 80
2813 5625 5689 46 5 0 1 80
2814 5570 5628 228 5 0 0 80
2815 5454 105609 408 5 0 0 80
2816 5520 5632 278 5 0 0 80
2817 5633 5599 145 5 0 0 80
2818 5635 5707 68 5 0 0 80
2819 5637 78729 487 5 0 0 80
2820 5639 5640 162 5 0 0 80
2821 5577 5667 134 5 0 0 80
2822 5643 5591 380 6 0 0 80
2823 5610 5713 106 5 0 0 80
2824 5647 5628 44 5 0 1 80
2825 5684 5667 19 5 0 1 80
2826 81283 5691 214 5 0 0 80
2827 5643 81056 44 6 0 1 80
2828 5628 5703 43 5 0 1 80
2829 81056 81057 6 6 0 1 80
2830 5662 5660 52 7 0 1 80
2831 5661 5662 52 7 0 1 80
2832 5661 5660 11 7 0 1 80
2833 5665 5643 44 6 0 1 80
2834 5667 5668 20 5 0 1 80
2835 5669 5665 7 6 0 1 80
2836 5671 5633 51 5 0 0 80
2837 5660 5674 14 7 0 1 80
2838 5674 5676 32 5 0 1 80
2839 5677 5669 40 6 0 1 80
2840 81057 5677 40 6 0 1 80
2841 5700 5661 17 7 0 1 80
2842 5719 5684 22 5 0 1 80
2843 5668 5719 18 5 0 1 80
2844 5698 5700 32 5 0 1 80
2845 5689 5863 67 5 0 0 80
2846 5691 5698 484 5 0 0 80
2847 5674 5694 12 7 0 1 80
2848 5676 5694 31 5 0 1 80
2849 5699 5698 35 5 0 1 80
2850 5699 5700 11 7 0 1 80
2851 5701 5647 50 5 0 1 80
2852 5703 5701 50 5 0 1 80
2853 5640 5721 80 5 0 0 80
2854 5707 5721 58 5 0 0 80
2855 5709 5755 600 5 0 0 80
2856 5694 5717 21 7 0 1 80
2857 5713 5723 68 5 0 0 80
2858 5715 5699 20 7 0 1 80
2859 5717 5715 11 7 0 1 80
2860 5719 5815 29 5 0 0 80
2861 5721 5722 19 5 0 0 80
2862 5723 81062 58 5 0 0 80
2863 5725 6117 303 5 0 0 80
2864 5727 6117 1695 5 0 0 80
2865 5701 5759 66 5 0 0 80
2866 81062 5811 25 5 0 0 80
2867 5736 5715 43 7 0 1 80
2868 5717 5736 44 7 0 1 80
2869 81063 5738 221 5 0 0 80
2870 5668 5740 219 5 0 0 80
2871 5722 5742 77 6 0 0 80
2872 5338 6007 808 5 0 0 80
2873 5745 5746 255 5 0 0 80
2874 5780 5671 154 5 0 0 80
2875 5618 5857 143 6 0 1 80
2876 5677 5752 301 6 0 0 80
2877 5862 5619 143 6 0 1 80
2878 5755 6029 120 5 0 0 80
2879 5740 5781 47 5 0 0 80
2880 5759 5760 75 5 0 0 80
2881 5760 5762 2 5 0 0 80
2882 5632 5764 134 5 0 0 80
2883 5762 5766 9 5 0 0 80
2884 6029 5768 109 5 0 0 80
2885 5768 5770 8 5 0 0 80
2886 5752 5772 88 6 0 1 80
2887 5772 81081 5 6 0 1 80
2888 5775 5752 91 6 0 1 80
2889 5766 5794 38 5 0 0 80
2890 5792 5780 75 5 0 0 80
2891 5781 5782 111 5 0 0 80
2892 5742 5803 91 6 0 0 80
2893 5785 5786 245 5 0 0 80
2894 5406 5788 705 5 0 0 80
2895 5788 5785 21 5 0 0 80
2896 5808 5792 35 5 0 0 80
2897 5800 5794 33 5 0 1 80
2898 5738 5796 134 5 0 0 80
2899 105609 5823 233 5 0 0 80
2900 5799 5800 7 5 0 1 80
2901 5794 5802 32 5 0 1 80
2902 5803 5841 33 6 0 0 80
2903 5805 5813 224 5 0 0 80
2904 5807 5808 33 5 0 0 80
2905 5802 5810 7 5 0 1 80
2906 5811 5875 99 5 0 0 80
2907 5813 5807 92 5 0 0 80
2908 5815 5903 149 5 0 0 80
2909 5817 5805 172 5 0 0 80
2910 5819 5860 99 6 0 1 80
2911 5860 5819 102 6 0 1 80
2912 5823 5825 31 5 0 1 80
2913 5825 5817 24 5 0 1 80
2914 5873 5722 171 6 0 0 80
2915 5788 5830 184 5 0 0 80
2916 5796 5999 43 5 0 0 80
2917 5836 5775 146 6 0 1 80
2918 81081 5836 144 6 0 1 80
2919 5905 5799 43 5 0 1 80
2920 5810 5905 44 5 0 1 80
2921 5841 5869 58 6 0 0 80
2922 5848 5823 33 5 0 1 80
2923 5848 5825 9 5 0 1 80
2924 5852 5848 8 5 0 1 80
2925 5825 5852 9 5 0 1 80
2926 5817 5852 24 5 0 1 80
2927 5770 5854 173 5 0 0 80
2928 5594 5901 326 5 0 0 80
2929 5857 5861 126 6 0 1 80
2930 5861 5860 186 6 0 0 80
2931 5861 5862 134 6 0 1 80
2932 5863 6047 264 5 0 0 80
2933 5865 7219 524 5 0 0 80
2934 5913 5869 34 6 0 1 80
2935 5869 5913 33 6 0 1 80
2936 5887 5873 37 6 0 1 80
2937 5873 5887 37 6 0 1 80
2938 5875 5876 43 5 0 0 80
2939 6197 5848 27 5 0 1 80
2940 5852 6197 26 5 0 1 80
2941 5786 5893 198 5 0 0 80
2942 5854 5884 68 5 0 0 80
2943 5885 5886 774 7 0 0 80
2944 5887 5927 24 6 0 0 80
2945 5782 5891 223 5 0 0 80
2946 5891 5892 14 5 0 0 80
2947 5893 5991 17 5 0 0 80
2948 80900 5912 961 7 0 0 80
2949 5764 6397 139 5 0 0 80
2950 5884 5900 62 5 0 0 80
2951 5901 5900 54 5 0 0 80
2952 5903 5904 75 5 0 0 80
2953 5905 5906 104 5 0 0 80
2954 5590 81100 511 6 0 0 80
2955 5892 5910 71 5 0 0 80
2956 5922 5912 42 7 0 1 80
2957 5913 5914 131 6 0 0 80
2958 5922 5918 10 7 0 0 80
2959 5912 5918 42 7 0 1 80
2960 5910 5926 40 5 0 1 80
2961 5926 5922 26 7 0 0 80
2962 5923 5910 40 5 0 1 80
2963 5923 5926 11 7 0 0 80
2964 5927 5953 104 6 0 0 80
2965 5914 5957 43 6 0 1 80
2966 5819 5939 175 6 0 0 80
2967 5956 5914 42 6 0 1 80
2968 5935 6159 515 6 0 0 80
2969 5982 5923 25 7 0 0 80
2970 5939 5963 19 6 0 1 80
2971 5906 5962 102 5 0 0 80
2972 5946 5982 9 7 0 0 80
2973 5918 5946 54 7 0 0 80
2974 5947 5939 19 6 0 1 80
2975 5949 5950 3567 9 0 1 100
2976 5951 5953 27 6 0 1 80
2977 5953 5951 27 6 0 1 80
2978 5958 5956 41 6 0 1 80
2979 5957 5958 41 6 0 1 80
2980 5530 6023 624 5 0 0 80
2981 5966 5962 47 5 0 1 80
2982 5963 5965 36 6 0 1 80
2983 5965 5966 10 6 0 0 80
2984 7219 5968 184 5 0 0 80
2985 5900 5970 108 5 0 0 80
2986 5876 5972 135 5 0 0 80
2987 5973 5947 36 6 0 1 80
2988 5973 5965 9 6 0 0 80
2989 5966 5978 12 6 0 0 80
2990 5962 5978 46 5 0 1 80
2991 5981 5982 38 7 0 1 80
2992 5946 5981 38 7 0 1 80
2993 5951 6059 33 6 0 0 80
2994 6038 5973 11 6 0 0 80
2995 5978 5990 10 6 0 0 80
2996 5991 5992 200 5 0 0 80
2997 5676 5994 853 5 0 0 80
2998 5830 5994 456 5 0 0 80
2999 5997 6151 3630 9 0 1 100
3000 5999 6011 314 5 0 0 80
3001 5990 6005 9 6 0 0 80
3002 6006 6038 11 6 0 0 80
3003 6005 6006 10 6 0 0 80
3004 6007 6008 293 5 0 0 80
3005 78728 6010 484 5 0 0 80
3006 6011 6019 43 5 0 1 80
3007 5904 6019 136 5 0 0 80
3008 5548 6016 575 5 0 0 80
3009 6017 6011 43 5 0 1 80
3010 6019 6017 12 5 0 0 80
3011 5992 6022 191 5 0 0 80
3012 6023 6024 85 5 0 0 80
3013 6022 6028 29 5 0 0 80
3014 6027 6028 2319 5 0 0 80
3015 6029 6093 754 5 0 0 80
3016 6031 6213 351 5 0 0 80
3017 5958 6044 203 6 0 0 80
3018 5970 6071 93 5 0 0 80
3019 6040 6038 103 6 0 1 80
3020 6006 6040 103 6 0 1 80
3021 6044 6042 30 6 0 1 80
3022 6043 6044 30 6 0 1 80
3023 6310 5949 478 9 0 1 100
3024 6047 6048 331 5 0 0 80
3025 6017 6323 72 5 0 0 80
3026 6051 6043 33 6 0 1 80
3027 6042 6051 33 6 0 1 80
3028 6397 6056 369 5 0 0 80
3029 76680 5949 468 9 0 1 100
3030 6059 6085 152 6 0 0 80
3031 6151 76677 421 9 0 1 100
3032 6051 6088 132 6 0 0 80
3033 6065 6143 460 5 0 0 80
3034 6048 6069 112 5 0 1 80
3035 6069 77891 1090 7 0 1 80
3036 6071 6072 122 5 0 0 80
3037 6073 6074 102 5 0 0 80
3038 6074 6065 348 5 0 0 80
3039 6079 6048 114 5 0 1 80
3040 6079 6069 10 7 0 1 80
3041 6088 6082 34 6 0 1 80
3042 6792 4801 3554 9 0 1 100
3043 6085 6086 43 6 0 0 80
3044 6087 6088 34 6 0 1 80
3045 6069 6733 18 6 0 1 80
3046 77890 6733 1095 7 0 1 80
3047 6093 6094 563 5 0 0 80
3048 6104 6073 137 5 0 0 80
3049 5746 78735 616 5 0 0 80
3050 6102 6079 18 6 0 1 80
3051 6733 6102 9 7 0 1 80
3052 6103 6104 38 5 0 0 80
3053 78734 6241 100 5 0 0 80
3054 6110 6108 154 5 0 0 80
3055 78733 6110 52 5 0 0 80
3056 6114 6087 45 6 0 1 80
3057 6082 6114 44 6 0 1 80
3058 6072 6709 37 5 0 0 80
3059 6117 6138 563 5 0 0 80
3060 6102 6445 29 7 0 1 80
3061 6114 6131 54 6 0 0 80
3062 6142 6103 77 5 0 0 80
3063 6127 6445 38 7 0 1 80
3064 6127 6102 30 6 0 1 80
3065 81100 81237 384 6 0 0 80
3066 6131 6149 49 6 0 1 80
3067 6149 6131 49 6 0 1 80
3068 5886 6429 498 7 0 0 80
3069 6140 6138 33 5 0 1 80
3070 6138 6140 34 5 0 1 80
3071 6428 6142 56 5 0 0 80
3072 6143 6144 159 5 0 0 80
3073 6310 6152 180 6 0 0 80
3074 5994 6603 283 5 0 0 80
3075 6149 6150 74 6 0 0 80
3076 6151 6152 530 9 0 1 100
3077 6028 6154 311 5 0 0 80
3078 6144 6156 52 5 0 0 80
3079 6108 6158 234 5 0 0 80
3080 6159 6160 338 6 0 0 80
3081 6156 6162 22 5 0 0 80
3082 6163 6150 64 6 0 1 80
3083 6150 6163 64 6 0 1 80
3084 6086 6168 100 6 0 0 80
3085 5968 6170 440 5 0 0 80
3086 6162 6172 88 5 0 0 80
3087 6094 6174 481 5 0 0 80
3088 6163 6176 122 6 0 0 80
3089 6160 6178 38 6 0 1 80
3090 6178 6180 28 5 0 1 80
3091 6158 6180 141 5 0 0 80
3092 6183 6160 39 6 0 1 80
3093 6183 6178 8 6 0 1 80
3094 6187 6168 28 6 0 1 80
3095 6187 6190 8 6 0 0 80
3096 6168 6190 28 6 0 1 80
3097 6178 6194 6 6 0 1 80
3098 6180 6194 27 5 0 1 80
3099 6197 6198 531 5 0 0 80
3100 6207 6183 6 6 0 1 80
3101 6194 6207 8 6 0 1 80
3102 6208 6183 22 6 0 1 80
3103 4806 6206 3818 9 0 1 100
3104 6207 6208 22 6 0 1 80
3105 6172 6229 66 5 0 0 80
3106 6208 6212 66 6 0 0 80
3107 6213 6214 880 5 0 0 80
3108 6176 6227 84 6 0 0 80
3109 6190 6231 19 6 0 0 80
3110 6212 6220 64 6 0 0 80
3111 6220 6245 22 6 0 0 80
3112 6223 6224 881 5 0 0 80
3113 6225 6187 26 6 0 0 80
3114 6227 6228 35 6 0 1 80
3115 6229 6230 24 5 0 0 80
3116 6231 6237 8 6 0 0 80
3117 6198 6234 34 5 0 0 80
3118 6273 6225 8 6 0 0 80
3119 6237 6273 10 6 0 0 80
3120 6248 6227 34 6 0 1 80
3121 6241 6242 181 5 0 0 80
3122 6243 6289 40 5 0 0 80
3123 6245 6255 175 6 0 0 80
3124 6247 6248 36 6 0 1 80
3125 6228 6247 36 6 0 1 80
3126 76678 8287 445 9 0 1 100
3127 6152 8287 439 9 0 1 100
3128 6255 6260 81 6 0 0 80
3129 6257 6224 120 5 0 1 80
3130 6259 6260 56 6 0 1 80
3131 6438 6207 43 6 0 1 80
3132 6194 6438 41 6 0 1 80
3133 6267 6247 45 6 0 0 80
3134 6267 6259 46 6 0 1 80
3135 6293 5836 1380 6 0 0 80
3136 6274 6225 28 6 0 1 80
3137 6273 6274 30 6 0 1 80
3138 6257 6276 167 5 0 0 80
3139 6277 6234 42 5 0 1 80
3140 6230 6315 62 5 0 0 80
3141 6276 6321 108 5 0 0 80
3142 6259 6284 10 5 0 0 80
3143 6260 6284 57 6 0 1 80
3144 6290 6289 26 5 0 1 80
3145 6289 6290 27 5 0 1 80
3146 6284 6267 48 6 0 1 80
3147 6293 6294 51 6 0 1 80
3148 6294 6277 19 6 0 1 80
3149 6277 6301 12 6 0 1 80
3150 6234 6301 39 5 0 1 80
3151 6301 6329 7 6 0 1 80
3152 6224 6304 43 5 0 0 80
3153 6307 6293 51 6 0 1 80
3154 6307 6294 10 6 0 1 80
3155 6311 6310 660 9 0 1 100
3156 6311 76679 575 9 0 1 100
3157 6304 6257 132 5 0 1 80
3158 6315 6317 90 5 0 0 80
3159 6317 6319 21 5 0 0 80
3160 6319 6325 4 5 0 0 80
3161 6321 6333 466 5 0 0 80
3162 6323 6374 346 5 0 0 80
3163 6325 6357 15 5 0 0 80
3164 6352 6328 8 6 0 1 80
3165 6329 6330 12 6 0 1 80
3166 6331 6307 10 6 0 1 80
3167 6333 6334 207 5 0 0 80
3168 6274 6336 84 6 0 0 80
3169 6328 6338 12 6 0 1 80
3170 6338 6336 30 6 0 1 80
3171 6334 6342 141 5 0 0 80
3172 6346 6331 13 6 0 1 80
3173 6330 6346 16 6 0 1 80
3174 6350 6330 47 6 0 1 80
3175 6329 6350 48 6 0 1 80
3176 6370 6352 12 6 0 1 80
3177 6342 6354 387 5 0 0 80
3178 6355 6356 128 5 0 0 80
3179 6357 6358 81 5 0 0 80
3180 6359 6360 30 5 0 0 80
3181 6338 6362 8 6 0 1 80
3182 6336 6362 30 6 0 1 80
3183 6365 6359 117 5 0 0 80
3184 6242 6368 61 5 0 0 80
3185 6389 6370 8 6 0 1 80
3186 6358 6372 32 5 0 0 80
3187 6373 6374 27 5 0 1 80
3188 6384 6381 109 5 0 0 80
3189 6304 6379 32 5 0 0 80
3190 6379 6365 135 5 0 0 80
3191 6381 6382 86 5 0 0 80
3192 6383 6384 59 5 0 0 80
3193 6385 6373 12 5 0 0 80
3194 6390 6370 30 6 0 1 80
3195 6389 6390 30 6 0 1 80
3196 6373 6394 7 5 0 0 80
3197 6374 6394 27 5 0 1 80
3198 6360 6396 58 5 0 0 80
3199 6397 6481 916 5 0 0 80
3200 6362 6389 31 6 0 1 80
3201 6372 6402 108 5 0 0 80
3202 81183 6383 14 5 0 0 80
3203 6402 81183 6 5 0 0 80
3204 6284 6408 49 5 0 0 80
3205 6424 6385 9 5 0 0 80
3206 6394 6415 10 5 0 0 80
3207 6396 6419 39 5 0 0 80
3208 6415 6421 7 5 0 0 80
3209 6390 6467 42 6 0 0 80
3210 6419 6439 6 5 0 0 80
3211 6421 6422 8 5 0 0 80
3212 6423 6424 20 5 0 0 80
3213 6422 6423 8 5 0 0 80
3214 6707 6428 297 5 0 0 80
3215 6429 6707 203 7 0 0 80
3216 6434 6423 29 5 0 1 80
3217 6422 6434 29 5 0 1 80
3218 6368 6436 62 5 0 0 80
3219 6455 6438 124 6 0 0 80
3220 6439 6440 134 5 0 0 80
3221 6440 6543 7 5 0 0 80
3222 6382 6543 76 5 0 0 80
3223 6445 6446 363 7 0 1 80
3224 6408 6501 109 5 0 0 80
3225 6449 6455 13 6 0 1 80
3226 6436 6471 26 5 0 0 80
3227 6453 6449 19 6 0 1 80
3228 6455 6453 32 6 0 1 80
3229 6206 6459 466 9 0 1 100
3230 6459 6079 431 7 0 1 80
3231 6290 6547 166 5 0 0 80
3232 6459 6491 17 9 0 1 100
3233 6446 6491 30 7 0 1 80
3234 6467 6468 132 6 0 0 80
3235 6010 6483 550 5 0 0 80
3236 6471 6489 39 5 0 0 80
3237 77896 6459 22 7 0 1 80
3238 6481 6505 727 5 0 0 80
3239 6491 6739 27 9 0 1 100
3240 6446 6739 41 9 0 1 100
3241 6481 78741 327 5 0 0 80
3242 6483 6775 8 5 0 0 80
3243 6485 6499 579 5 0 0 80
3244 6495 6468 23 6 0 1 80
3245 6489 6490 52 5 0 0 80
3246 6491 77893 21 7 0 1 80
3247 6140 6494 297 5 0 0 80
3248 6495 6498 8 6 0 0 80
3249 6468 6498 24 6 0 1 80
3250 6499 6500 12 5 0 0 80
3251 6501 6502 77 5 0 0 80
3252 6532 6495 31 6 0 0 80
3253 6505 6523 89 5 0 0 80
3254 6498 6515 12 6 0 0 80
3255 6502 6731 12 5 0 0 80
3256 6518 6532 8 6 0 0 80
3257 6056 6537 434 5 0 0 80
3258 6515 6517 8 6 0 0 80
3259 6517 6518 11 6 0 0 80
3260 81237 78097 333 6 0 0 80
3261 78742 6539 106 5 0 0 80
3262 6523 6537 83 5 0 0 80
3263 6434 6526 97 5 0 0 80
3264 81178 6494 29 5 0 1 80
3265 6494 81180 28 5 0 1 80
3266 6971 6532 25 6 0 0 80
3267 6518 6971 24 6 0 0 80
3268 5736 6598 847 7 0 0 80
3269 6537 105709 30 5 0 0 80
3270 6539 6540 241 5 0 0 80
3271 78736 6582 408 5 0 0 80
3272 6543 6544 228 5 0 0 80
3273 6545 6613 120 5 0 0 80
3274 6547 6548 92 5 0 0 80
3275 6490 6550 62 5 0 0 80
3276 6550 6827 72 5 0 0 80
3277 6553 81178 36 5 0 1 80
3278 6555 6545 138 5 0 0 80
3279 6553 6637 6 5 0 0 80
3280 81180 6637 36 5 0 1 80
3281 6500 6562 572 5 0 0 80
3282 6608 6555 11 5 0 0 80
3283 6565 81192 9 6 0 1 80
3284 6582 6584 26 5 0 1 80
3285 6588 6565 8 6 0 1 80
3286 6540 6572 667 5 0 0 80
3287 80919 6572 1644 5 0 0 80
3288 6544 6576 63 5 0 0 80
3289 6584 6609 12 6 0 1 80
3290 6609 6689 161 6 0 1 80
3291 6644 6582 33 5 0 1 80
3292 6644 6584 14 6 0 1 80
3293 6576 6647 19 5 0 0 80
3294 6620 6588 8 6 0 1 80
3295 6350 6618 910 6 0 0 80
3296 6618 6620 54 6 0 1 80
3297 6174 6765 1735 5 0 0 80
3298 81192 6621 17 6 0 1 80
3299 6650 6598 49 7 0 1 80
3300 6650 6641 11 7 0 1 80
3301 6598 6641 48 7 0 1 80
3302 6603 6604 771 5 0 0 80
3303 6637 81207 205 5 0 0 80
3304 81207 6608 36 5 0 0 80
3305 6609 6651 8 6 0 1 80
3306 6689 6651 157 6 0 1 80
3307 6613 6614 678 5 0 0 80
3308 6621 6623 50 6 0 1 80
3309 6619 6618 54 6 0 1 80
3310 6619 6620 7 6 0 1 80
3311 6621 6622 6 6 0 1 80
3312 6623 6622 50 6 0 1 80
3313 6625 6526 63 5 0 1 80
3314 6625 6628 10 6 0 0 80
3315 6526 6628 63 5 0 1 80
3316 6016 6903 616 5 0 0 80
3317 6614 6903 367 5 0 0 80
3318 6915 6553 30 5 0 1 80
3319 6637 6915 30 5 0 1 80
3320 6604 6658 19 5 0 0 80
3321 6641 6642 17 7 0 1 80
3322 6664 6644 18 6 0 1 80
3323 105709 6646 68 5 0 0 80
3324 6647 6648 32 5 0 0 80
3325 6684 6650 20 7 0 1 80
3326 6651 6667 14 6 0 1 80
3327 6660 6619 16 6 0 1 80
3328 6622 6659 16 6 0 1 80
3329 6642 6658 48 5 0 1 80
3330 6659 6660 8 6 0 1 80
3331 6024 7091 840 5 0 0 80
3332 6663 6664 9 6 0 1 80
3333 6665 6625 22 6 0 0 80
3334 6667 6725 8 6 0 1 80
3335 6628 6670 24 6 0 0 80
3336 6642 6672 12 7 0 1 80
3337 6658 6672 49 5 0 1 80
3338 6724 6663 12 6 0 1 80
3339 6725 6724 10 6 0 1 80
3340 6679 6623 508 6 0 0 80
3341 6679 6665 67 6 0 1 80
3342 6683 6684 14 7 0 1 80
3343 81215 6664 30 6 0 1 80
3344 6670 6697 56 6 0 1 80
3345 6689 6991 427 6 0 0 80
3346 6670 6698 10 6 0 0 80
3347 6693 6679 67 6 0 1 80
3348 6693 6665 12 6 0 0 80
3349 6697 6698 56 6 0 1 80
3350 6699 6683 14 7 0 1 80
3351 6672 6757 18 7 0 1 80
3352 6757 6699 12 7 0 1 80
3353 6152 6736 413 6 0 0 80
3354 6707 8463 244 7 0 0 80
3355 6709 6710 606 5 0 0 80
3356 6728 6792 783 9 0 1 100
3357 6728 77895 28 7 0 1 80
3358 6646 6716 36 5 0 0 80
3359 6717 6693 22 6 0 0 80
3360 6698 6721 24 6 0 0 80
3361 6721 6717 10 6 0 0 80
3362 6726 6724 29 5 0 1 80
3363 6725 6726 30 5 0 1 80
3364 6790 6728 18 9 0 1 100
3365 6729 6790 29 7 0 1 80
3366 6731 6732 138 5 0 0 80
3367 6733 78373 559 6 0 1 80
3368 6743 6736 30 6 0 1 80
3369 6206 6738 892 9 0 1 100
3370 6739 6738 380 9 0 1 100
3371 78376 6127 525 6 0 1 80
3372 6743 6744 10 6 0 0 80
3373 6736 6744 31 6 0 1 80
3374 6572 6901 1022 5 0 0 80
3375 6855 6770 28 6 0 1 80
3376 6770 6743 17 6 0 0 80
3377 6744 6763 4 6 0 0 80
3378 7167 6699 40 7 0 1 80
3379 6757 7167 41 7 0 1 80
3380 6759 81215 73 6 0 1 80
3381 6663 6759 103 6 0 1 80
3382 6763 6766 29 5 0 1 80
3383 6765 6766 221 5 0 0 80
3384 6769 6855 29 6 0 1 80
3385 6769 6770 10 6 0 0 80
3386 6763 6772 10 6 0 0 80
3387 6766 6772 30 5 0 1 80
3388 6775 6847 188 5 0 0 80
3389 6780 6769 10 6 0 0 80
3390 6795 6780 8 6 0 0 80
3391 6772 6795 19 6 0 0 80
3392 6831 6717 47 6 0 1 80
3393 6721 6831 47 6 0 1 80
3394 5972 6919 766 5 0 0 80
3395 6789 6790 651 9 0 1 100
3396 6789 6792 1379 9 0 1 100
3397 6793 6780 24 6 0 1 80
3398 6795 6793 24 6 0 1 80
3399 6648 6809 144 5 0 0 80
3400 78743 6800 73 5 0 0 80
3401 6800 6805 32 5 0 0 80
3402 78744 6811 55 5 0 0 80
3403 6805 6823 108 5 0 0 80
3404 6697 78099 307 6 0 0 80
3405 6809 6819 34 5 0 0 80
3406 6811 6825 102 5 0 0 80
3407 7712 6814 5212 9 0 1 100
3408 6726 6816 103 5 0 0 80
3409 6817 6485 275 5 0 0 80
3410 6819 81233 16 5 0 0 80
3411 6453 105736 292 6 0 0 80
3412 6823 105736 104 5 0 0 80
3413 6825 6826 109 5 0 0 80
3414 6827 6826 191 5 0 0 80
3415 6826 6883 46 5 0 0 80
3416 6831 6891 87 6 0 0 80
3417 6732 6834 136 5 0 0 80
3418 6716 105743 153 5 0 0 80
3419 6548 6838 247 5 0 0 80
3420 6839 6853 214 6 0 0 80
3421 105736 6842 54 6 0 0 80
3422 81233 6844 80 5 0 0 80
3423 6845 78101 138 6 0 0 80
3424 6847 6848 141 5 0 0 80
3425 6849 6850 10 6 0 0 80
3426 6851 6852 83 6 0 0 80
3427 6853 6856 31 6 0 1 80
3428 6855 6856 845 6 0 0 80
3429 6834 6909 64 5 0 0 80
3430 6852 6874 90 6 0 1 80
3431 6874 6849 16 6 0 0 80
3432 6975 6853 31 6 0 1 80
3433 6856 6975 8 6 0 0 80
3434 105743 6868 67 5 0 0 80
3435 6850 6875 16 6 0 0 80
3436 6880 6852 90 6 0 1 80
3437 6880 6874 8 6 0 0 80
3438 6875 6877 9 6 0 0 80
3439 6877 6878 15 6 0 0 80
3440 6879 6880 22 6 0 0 80
3441 6878 6879 6 6 0 0 80
3442 6883 6931 104 5 0 0 80
3443 6885 6877 75 6 0 1 80
3444 6875 6885 77 6 0 1 80
3445 6848 6890 52 5 0 0 80
3446 6891 6979 110 6 0 0 80
3447 6893 6879 18 5 0 1 80
3448 6878 6893 18 5 0 1 80
3449 6897 6817 482 5 0 0 80
3450 6899 7028 1937 7 0 0 80
3451 6901 7129 1209 5 0 0 80
3452 6903 6921 686 5 0 0 80
3453 6868 6921 79 5 0 0 80
3454 6893 105785 18 5 0 0 80
3455 6909 7011 65 5 0 0 80
3456 6911 7685 5505 9 0 1 100
3457 6816 6935 165 5 0 0 80
3458 6915 6916 330 5 0 0 80
3459 6919 7177 243 5 0 0 80
3460 6919 81241 265 5 0 0 80
3461 6921 7199 39 5 0 0 80
3462 6940 6728 308 6 0 1 80
3463 6940 6926 13 6 0 0 80
3464 6790 6926 303 6 0 1 80
3465 6937 6955 28 5 0 0 80
3466 6931 7089 66 5 0 0 80
3467 6379 7425 603 5 0 0 80
3468 6935 6936 23 5 0 1 80
3469 6937 6939 76 5 0 1 80
3470 6939 6940 16 6 0 0 80
3471 6943 6935 24 5 0 1 80
3472 6943 6936 9 5 0 1 80
3473 7173 6916 27 5 0 1 80
3474 7021 7173 6 5 0 0 80
3475 6916 7021 25 5 0 1 80
3476 6936 6961 14 5 0 1 80
3477 6759 7000 894 6 0 0 80
3478 6955 6956 799 5 0 0 80
3479 6926 6985 18 6 0 0 80
3480 6959 6943 11 5 0 1 80
3481 6961 6969 19 5 0 1 80
3482 7002 6937 76 5 0 1 80
3483 7002 6939 13 6 0 0 80
3484 6961 6987 6 5 0 1 80
3485 6969 6987 19 5 0 1 80
3486 6971 7213 588 6 0 0 80
3487 6356 6897 830 5 0 0 80
3488 6975 6976 602 5 0 0 80
3489 6885 6978 302 6 0 0 80
3490 6979 81261 71 6 0 1 80
3491 6981 6959 7 5 0 1 80
3492 105795 6984 9 6 0 1 80
3493 6985 81260 10 6 0 0 80
3494 6987 6981 19 5 0 1 80
3495 81262 6979 76 6 0 1 80
3496 6991 81258 985 6 0 0 80
3497 6956 6994 297 5 0 0 80
3498 81258 6996 111 6 0 0 80
3499 6984 7029 11 6 0 1 80
3500 7029 7000 119 6 0 1 80
3501 7228 7002 17 6 0 0 80
3502 7003 105795 12 6 0 1 80
3503 6978 7003 116 6 0 1 80
3504 81260 7009 14 6 0 0 80
3505 7009 7228 14 6 0 0 80
3506 7011 7012 62 5 0 0 80
3507 6969 105804 56 5 0 0 80
3508 7051 6959 21 5 0 1 80
3509 6981 7051 17 5 0 1 80
3510 7022 7173 26 5 0 1 80
3511 7021 7022 27 5 0 1 80
3512 6994 7025 202 5 0 0 80
3513 7025 7026 19 5 0 0 80
3514 7027 7028 93 7 0 1 80
3515 7029 7032 9 6 0 1 80
3516 7000 7032 120 6 0 1 80
3517 6890 7034 106 5 0 0 80
3518 7037 6978 118 6 0 1 80
3519 7037 7003 10 6 0 1 80
3520 7026 7040 96 5 0 0 80
3521 6996 7042 45 6 0 1 80
3522 7042 7027 16 7 0 0 80
3523 7027 7046 11 7 0 0 80
3524 7028 7046 93 7 0 1 80
3525 7032 7050 13 6 0 1 80
3526 7051 7052 15 5 0 0 80
3527 7058 7037 13 6 0 1 80
3528 5981 7056 1391 7 0 0 80
3529 7050 7058 11 6 0 1 80
3530 7061 6996 44 6 0 1 80
3531 7061 7042 11 7 0 0 80
3532 7040 7064 216 5 0 0 80
3533 7064 7073 129 5 0 0 80
3534 7046 7077 17 7 0 0 80
3535 105785 7070 95 5 0 0 80
3536 7074 7034 37 5 0 0 80
3537 7073 7074 150 5 0 0 80
3538 7084 7061 15 7 0 0 80
3539 7077 7078 8 7 0 0 80
3540 7175 7058 24 5 0 1 80
3541 7050 7175 23 5 0 1 80
3542 7197 7084 11 7 0 0 80
3543 7078 7197 17 7 0 0 80
3544 6844 7187 324 5 0 0 80
3545 7089 7165 81 5 0 0 80
3546 7091 7115 484 5 0 0 80
3547 7093 7078 48 5 0 1 80
3548 7077 7093 48 5 0 1 80
3549 7115 7098 52 5 0 0 80
3550 7099 81262 80 6 0 1 80
3551 7056 7102 76 7 0 1 80
3552 7034 7193 134 5 0 0 80
3553 81261 7120 105 6 0 1 80
3554 7012 7108 77 5 0 0 80
3555 7120 7111 26 7 0 0 80
3556 7111 7056 115 7 0 1 80
3557 78656 7114 217 5 0 0 80
3558 7115 81371 350 5 0 0 80
3559 7117 7099 30 6 0 1 80
3560 7117 7120 13 7 0 0 80
3561 7111 7122 11 7 0 0 80
3562 7102 7122 40 7 0 1 80
3563 7125 7143 541 6 0 1 80
3564 7127 7193 122 5 0 0 80
3565 7129 8343 169 5 0 0 80
3566 81371 8343 232 5 0 0 80
3567 7098 7134 127 5 0 0 80
3568 7052 7349 85 5 0 0 80
3569 7139 78375 548 6 0 1 80
3570 7139 7143 13 5 0 1 80
3571 7141 7139 7 6 0 1 80
3572 7143 7141 13 5 0 1 80
3573 7134 7146 60 5 0 0 80
3574 7147 7117 26 7 0 0 80
3575 7146 7150 52 5 0 0 80
3576 7150 7127 128 5 0 0 80
3577 7093 7535 86 5 0 0 80
3578 7535 7201 56 5 0 0 80
3579 7022 7158 108 5 0 0 80
3580 7108 7160 36 5 0 0 80
3581 7161 7147 13 7 0 0 80
3582 7122 7161 45 7 0 0 80
3583 7165 7191 74 5 0 0 80
3584 7167 7168 419 7 0 0 80
3585 7161 7327 24 7 0 1 80
3586 7102 7327 108 7 0 1 80
3587 7173 7174 435 5 0 0 80
3588 7175 105854 136 5 0 0 80
3589 7177 81284 594 5 0 0 80
3590 7326 7099 81 7 0 1 80
3591 7326 7147 38 7 0 1 80
3592 7186 7139 44 5 0 1 80
3593 7141 7186 44 5 0 1 80
3594 7187 7188 181 5 0 0 80
3595 6842 7190 309 6 0 0 80
3596 7191 7192 19 5 0 0 80
3597 7193 7259 96 5 0 0 80
3598 7511 7084 123 7 0 1 80
3599 7197 7511 122 7 0 1 80
3600 7199 7200 220 5 0 0 80
3601 7201 7202 221 5 0 0 80
3602 7070 7204 302 5 0 0 80
3603 105804 7365 163 5 0 0 80
3604 81284 7545 35 5 0 0 80
3605 7114 7210 113 5 0 0 80
3606 7186 7315 23 5 0 0 80
3607 7213 7214 249 6 0 0 80
3608 6008 7415 1198 5 0 0 80
3609 7210 7240 11 5 0 0 80
3610 7219 7220 1474 5 0 0 80
3611 7204 7309 49 5 0 0 80
3612 7192 7345 29 5 0 0 80
3613 7160 7226 69 5 0 0 80
3614 7230 7228 184 6 0 1 80
3615 7009 7230 185 6 0 1 80
3616 7230 7232 5 6 0 0 80
3617 7200 81297 44 5 0 0 80
3618 81297 7236 5 5 0 0 80
3619 7143 7243 203 6 0 1 80
3620 7243 7240 33 5 0 1 80
3621 7241 78657 25 5 0 0 80
3622 7243 7255 10 6 0 1 80
3623 7240 7255 32 5 0 1 80
3624 7258 7248 7 6 0 0 80
3625 7190 78377 69 6 0 1 80
3626 7251 7141 205 6 0 1 80
3627 7251 7243 11 5 0 1 80
3628 7255 7251 11 5 0 1 80
3629 7257 7258 11 6 0 0 80
3630 7259 7485 87 5 0 0 80
3631 7277 7265 31 6 0 1 80
3632 78380 7190 70 6 0 1 80
3633 7265 7266 76 6 0 0 80
3634 7266 7257 28 6 0 1 80
3635 7248 7295 8 6 0 0 80
3636 6976 81391 300 5 0 0 80
3637 7226 7274 36 5 0 1 80
3638 7286 7277 34 6 0 1 80
3639 7277 7280 5 5 0 0 80
3640 7265 7280 31 6 0 1 80
3641 7318 7266 27 6 0 1 80
3642 7318 7257 8 6 0 0 80
3643 7285 7286 6 6 0 1 80
3644 7280 7285 28 6 0 1 80
3645 7308 7226 39 5 0 1 80
3646 7308 7274 8 6 0 0 80
3647 7295 7303 26 6 0 1 80
3648 7295 7300 7 6 0 0 80
3649 7286 7298 68 6 0 0 80
3650 7303 7300 26 6 0 1 80
3651 7274 7302 10 6 0 0 80
3652 7303 7333 24 6 0 0 80
3653 7298 7313 28 6 0 0 80
3654 7320 7308 7 6 0 0 80
3655 7309 7381 95 5 0 0 80
3656 7302 7323 29 6 0 1 80
3657 7313 7323 23 6 0 0 80
3658 7315 7343 74 5 0 0 80
3659 7300 7318 30 6 0 0 80
3660 7383 7320 29 6 0 1 80
3661 7302 7335 8 6 0 0 80
3662 7323 7335 28 6 0 1 80
3663 7328 7326 108 7 0 1 80
3664 7327 7328 125 7 0 1 80
3665 7336 7320 9 6 0 0 80
3666 7336 7383 29 6 0 1 80
3667 7333 7334 57 6 0 0 80
3668 7335 7336 26 6 0 0 80
3669 7340 7343 22 5 0 1 80
3670 7339 7340 10 5 0 0 80
3671 7340 7351 6 5 0 0 80
3672 7343 7351 22 5 0 1 80
3673 7345 7385 76 5 0 0 80
3674 7347 7339 6 5 0 0 80
3675 7349 7401 170 5 0 0 80
3676 7351 7357 11 5 0 0 80
3677 7353 7347 8 5 0 0 80
3678 7334 7356 97 6 0 0 80
3679 7357 7363 6 5 0 0 80
3680 7364 7353 7 5 0 0 80
3681 76682 7712 513 9 0 1 100
3682 7363 7364 9 5 0 0 80
3683 7365 7459 117 5 0 0 80
3684 105854 7368 171 5 0 0 80
3685 7369 7363 18 5 0 1 80
3686 7357 7369 18 5 0 1 80
3687 7373 7617 77 6 0 0 80
3688 7356 7376 57 6 0 0 80
3689 7411 7353 21 5 0 1 80
3690 7364 7411 20 5 0 1 80
3691 7381 7487 85 5 0 0 80
3692 7383 7409 227 6 0 0 80
3693 7385 7389 36 5 0 0 80
3694 7390 7397 231 5 0 0 80
3695 7389 7390 10 5 0 0 80
3696 81241 7392 366 5 0 0 80
3697 7376 7394 87 6 0 0 80
3698 7395 7396 516 5 0 0 80
3699 7397 7413 111 5 0 0 80
3700 7202 7400 1218 5 0 0 80
3701 7401 7547 61 5 0 0 80
3702 7368 7404 52 5 0 0 80
3703 7394 81332 54 6 0 0 80
3704 7653 7409 86 6 0 1 80
3705 7409 7653 75 6 0 1 80
3706 7411 7412 58 5 0 0 80
3707 7413 7418 88 5 0 0 80
3708 7415 7416 165 5 0 0 80
3709 7417 7418 26 5 0 1 80
3710 81332 7420 94 6 0 0 80
3711 7421 7422 117 6 0 1 80
3712 7422 7417 30 5 0 1 80
3713 7425 8447 488 5 0 0 80
3714 7418 81346 28 5 0 1 80
3715 7429 7430 180 5 0 0 80
3716 7431 7432 115 6 0 1 80
3717 7431 7422 10 6 0 1 80
3718 7435 7431 27 6 0 1 80
3719 7422 7797 7 6 0 1 80
3720 81346 7797 30 5 0 1 80
3721 7441 7431 7 6 0 1 80
3722 7797 7441 10 6 0 1 80
3723 7369 7446 160 5 0 0 80
3724 7420 7448 65 6 0 0 80
3725 78106 7451 21 6 0 0 80
3726 7451 7435 37 6 0 1 80
3727 7441 7454 28 6 0 1 80
3728 78746 7456 434 5 0 0 80
3729 7454 7451 36 6 0 1 80
3730 7459 7460 100 5 0 0 80
3731 7188 7462 455 5 0 0 80
3732 7463 7483 339 6 0 0 80
3733 7430 7466 253 5 0 0 80
3734 7466 7468 50 5 0 0 80
3735 7468 7470 93 5 0 0 80
3736 7412 7489 41 5 0 0 80
3737 7476 7446 28 5 0 1 80
3738 7446 7476 29 5 0 1 80
3739 7470 7479 58 5 0 0 80
3740 7479 7480 38 5 0 0 80
3741 7480 7482 5 5 0 0 80
3742 7483 7484 8 7 0 0 80
3743 7485 7486 260 5 0 0 80
3744 7487 7488 108 5 0 0 80
3745 7489 7543 13 5 0 0 80
3746 7482 7514 81 5 0 0 80
3747 7588 81324 115 5 0 0 80
3748 7476 7519 17 5 0 0 80
3749 7497 7429 382 5 0 0 80
3750 7484 81354 14 7 0 1 80
3751 81353 7484 14 7 0 1 80
3752 7416 7577 65 5 0 0 80
3753 7396 7506 282 5 0 0 80
3754 7460 121813 33 5 0 0 80
3755 7214 78107 292 6 0 0 80
3756 7511 7512 280 7 0 0 80
3757 7513 7514 37 5 0 1 80
3758 7514 7513 32 5 0 1 80
3759 105926 7518 86 5 0 0 80
3760 7519 7529 22 5 0 0 80
3761 7538 105926 97 5 0 0 80
3762 7513 7557 14 5 0 0 80
3763 78108 7531 6 6 0 0 80
3764 7527 7529 21 5 0 1 80
3765 7529 7527 21 5 0 1 80
3766 7531 7532 11 6 0 0 80
3767 7533 7497 90 5 0 0 80
3768 7535 7533 446 5 0 0 80
3769 7570 7538 41 5 0 0 80
3770 7567 7506 62 5 0 1 80
3771 7506 7567 74 5 0 1 80
3772 7543 7544 61 5 0 0 80
3773 7545 7719 375 5 0 0 80
3774 7547 7571 169 5 0 0 80
3775 7158 7550 367 5 0 0 80
3776 6154 7552 1600 5 0 0 80
3777 6710 7727 910 5 0 0 80
3778 121813 7556 109 5 0 0 80
3779 7557 7556 50 5 0 0 80
3780 81359 81353 77 7 0 1 80
3781 81354 81360 79 7 0 1 80
3782 7544 7645 38 5 0 0 80
3783 7552 7607 78 5 0 0 80
3784 7567 7643 45 5 0 0 80
3785 7641 7570 76 5 0 0 80
3786 7571 7641 120 5 0 0 80
3787 7527 7604 63 5 0 0 80
3788 105955 7579 6 5 0 1 80
3789 7577 7609 93 5 0 0 80
3790 7579 7593 10 5 0 1 80
3791 7404 7582 238 5 0 0 80
3792 7518 7582 110 5 0 0 80
3793 7585 105955 11 5 0 1 80
3794 7589 7588 374 5 0 0 80
3795 7589 7585 20 5 0 1 80
3796 7593 7592 19 5 0 1 80
3797 7593 7621 6 5 0 1 80
3798 7592 7621 19 5 0 1 80
3799 7597 7589 20 5 0 1 80
3800 7597 7585 5 5 0 1 80
3801 7601 7617 236 6 0 1 80
3802 7603 7604 18 5 0 1 80
3803 7604 7603 18 5 0 1 80
3804 7607 7663 74 5 0 0 80
3805 7609 7663 18 5 0 0 80
3806 7614 81359 39 7 0 1 80
3807 81360 7614 40 7 0 1 80
3808 7601 7618 11 6 0 0 80
3809 7617 7618 234 6 0 1 80
3810 7582 7673 11 5 0 0 80
3811 7621 7597 26 5 0 1 80
3812 7592 7649 156 5 0 0 80
3813 7577 7661 128 5 0 0 80
3814 81324 7634 255 5 0 0 80
3815 7636 7601 18 6 0 0 80
3816 7618 7633 16 6 0 0 80
3817 7633 7634 42 5 0 1 80
3818 81367 7636 8 6 0 0 80
3819 7633 7638 9 6 0 0 80
3820 7634 7638 46 5 0 1 80
3821 7641 7751 62 5 0 0 80
3822 7643 7710 57 5 0 0 80
3823 7645 7651 66 5 0 0 80
3824 7614 7703 36 7 0 0 80
3825 7649 7652 309 5 0 0 80
3826 7651 7652 9 5 0 0 80
3827 7653 7654 245 6 0 0 80
3828 8038 81367 52 6 0 0 80
3829 7638 8049 53 6 0 0 80
3830 8049 8038 9 6 0 0 80
3831 7661 7662 74 5 0 0 80
3832 7663 7771 75 5 0 0 80
3833 7532 78109 191 6 0 0 80
3834 7488 7805 220 5 0 0 80
3835 7603 105971 93 5 0 0 80
3836 105971 7682 7 5 0 0 80
3837 7673 7891 101 5 0 0 80
3838 7556 7676 138 5 0 0 80
3839 7682 7687 32 5 0 1 80
3840 7456 7680 391 5 0 0 80
3841 7687 7682 33 5 0 1 80
3842 7683 7684 66 5 0 0 80
3843 7685 7694 687 9 0 1 100
3844 7687 7688 103 5 0 0 80
3845 7700 7690 201 9 0 1 100
3846 7693 7692 283 9 0 1 100
3847 7693 7694 140 8 0 1 100
3848 6572 81376 1102 5 0 0 80
3849 6738 7699 3023 9 0 1 100
3850 7699 7700 300 9 0 1 100
3851 7701 7703 72 7 0 1 80
3852 7703 7701 72 7 0 1 80
3853 7688 7706 51 5 0 0 80
3854 7255 7709 812 6 0 1 80
3855 7709 7710 83 5 0 1 80
3856 76690 7712 1066 9 0 1 100
3857 7713 7693 14 8 0 1 100
3858 7709 8181 13 6 0 1 80
3859 7710 8181 84 5 0 1 80
3860 7719 7720 230 5 0 0 80
3861 7684 7743 121 5 0 0 80
3862 7694 7939 30 8 0 1 100
3863 81391 7726 538 5 0 0 80
3864 7727 10285 221 5 0 0 80
3865 7731 7251 820 6 0 1 80
3866 7731 7709 11 5 0 1 80
3867 7685 76685 897 9 0 1 100
3868 7700 76687 215 9 0 1 100
3869 7833 7731 13 6 0 1 80
3870 8181 7833 12 5 0 1 80
3871 7662 7742 74 5 0 0 80
3872 7743 7742 76 5 0 0 80
3873 7706 7759 190 5 0 0 80
3874 7680 7683 398 5 0 0 80
3875 7836 6789 2820 9 0 1 100
3876 7751 7774 194 5 0 0 80
3877 7742 7754 64 5 0 0 80
3878 7755 7756 40 5 0 0 80
3879 7652 7758 137 5 0 0 80
3880 7759 7760 131 5 0 0 80
3881 7774 7776 22 5 0 1 80
3882 7776 7781 10 5 0 1 80
3883 7781 7766 45 5 0 1 80
3884 79530 7770 247 8 0 1 100
3885 7769 7770 265 9 0 1 100
3886 7771 7885 97 5 0 0 80
3887 7773 7774 21 5 0 1 80
3888 7773 7776 6 5 0 1 80
3889 7756 7778 20 5 0 0 80
3890 7779 7755 23 5 0 0 80
3891 7781 7784 8 5 0 1 80
3892 121830 7784 37 5 0 1 80
3893 7778 7779 11 5 0 0 80
3894 7754 7881 29 5 0 0 80
3895 7810 7773 8 5 0 1 80
3896 7804 7713 1185 8 0 1 100
3897 7793 7796 144 9 0 1 100
3898 76688 7796 152 9 0 1 100
3899 7797 7802 333 6 0 1 80
3900 7974 7441 330 6 0 1 80
3901 7974 7802 21 8 0 1 100
3902 7802 7804 279 8 0 1 100
3903 7805 7806 100 5 0 0 80
3904 7807 7810 26 5 0 1 80
3905 7809 7810 6 5 0 1 80
3906 7809 7807 26 5 0 1 80
3907 7939 7969 507 9 0 1 100
3908 7815 7816 153 9 0 1 100
3909 7817 7969 451 9 0 1 100
3910 7821 7820 712 9 0 1 100
3911 7821 76689 392 9 0 1 100
3912 7784 105989 17 5 0 1 80
3913 105989 7809 20 5 0 1 80
3914 6040 7828 1691 6 0 0 80
3915 7829 8056 64 6 0 0 80
3916 7947 7731 72 5 0 1 80
3917 7833 7947 69 5 0 1 80
3918 7835 7836 266 9 0 1 100
3919 7837 7838 513 9 0 1 100
3920 7839 7840 153 9 0 1 100
3921 7885 7842 81 5 0 0 80
3922 7654 8203 131 6 0 1 80
3923 7845 7654 131 6 0 1 80
3924 79374 7779 25 5 0 1 80
3925 7770 7877 330 8 0 1 100
3926 7877 7755 276 8 0 1 100
3927 7778 7854 26 5 0 1 80
3928 79512 7804 256 8 0 1 100
3929 7676 7865 161 5 0 0 80
3930 7807 7860 52 5 0 0 80
3931 7726 7862 150 5 0 0 80
3932 76686 7864 338 9 0 1 100
3933 7865 7866 3 5 0 0 80
3934 7867 7974 250 8 0 1 100
3935 7867 79511 234 8 0 1 100
3936 7871 7867 12 8 0 1 100
3937 7873 7864 600 9 0 1 100
3938 7875 76703 128 9 0 1 100
3939 7877 7895 575 8 0 1 100
3940 7756 7895 283 8 0 1 100
3941 7881 7886 53 5 0 0 80
3942 76706 7821 664 9 0 1 100
3943 7885 7886 114 5 0 0 80
3944 7887 79513 197 8 0 1 100
3945 7701 8685 116 7 0 0 80
3946 7891 7907 207 5 0 0 80
3947 7860 7917 67 5 0 0 80
3948 7895 7896 627 8 0 1 100
3949 7758 7927 84 5 0 0 80
3950 7899 7828 41 6 0 1 80
3951 7828 7961 41 6 0 1 80
3952 7903 76705 250 9 0 1 100
3953 7864 7906 760 9 0 1 100
3954 7907 8071 11 5 0 0 80
3955 7862 8271 62 5 0 0 80
3956 79518 79515 729 8 0 1 100
3957 7913 76695 649 9 0 1 100
3958 7915 7916 202 9 0 1 100
3959 7917 7937 73 5 0 0 80
3960 7796 76713 1637 9 0 1 100
3961 76710 76715 253 9 0 1 100
3962 7806 8167 74 5 0 0 80
3963 7760 8041 168 5 0 0 80
3964 7927 7928 32 5 0 0 80
3965 76714 76711 725 9 0 1 100
3966 7934 7932 239 8 0 1 100
3967 7935 7934 1179 8 0 1 100
3968 7935 7713 161 8 0 1 100
3969 7937 8305 61 5 0 0 80
3970 7939 7942 157 8 0 1 100
3971 7837 7942 577 9 0 1 100
3972 79646 7944 189 8 0 1 100
3973 7945 7946 207 9 0 1 100
3974 7947 7948 76 5 0 0 80
3975 7942 7993 10 8 0 1 100
3976 7964 79646 611 8 0 1 100
3977 7953 7913 1135 9 0 1 100
3978 7959 7899 43 6 0 1 80
3979 7994 7935 15 8 0 1 100
3980 7959 7960 17 6 0 0 80
3981 7961 7960 40 6 0 1 80
3982 7992 7964 269 8 0 1 100
3983 7965 7966 718 9 0 1 100
3984 7720 81396 269 5 0 0 80
3985 7969 7970 3233 9 0 1 100
3986 7971 7972 225 8 0 1 100
3987 7973 7974 104 6 0 1 80
3988 7972 79523 33 8 0 1 100
3989 7977 7973 22 8 0 1 100
3990 7802 7977 106 6 0 1 80
3991 7934 7977 255 8 0 1 100
3992 7960 7997 16 6 0 0 80
3993 7973 7972 248 8 0 1 100
3994 79524 79525 210 8 0 1 100
3995 7989 7837 3168 9 0 1 100
3996 79528 7992 709 8 0 1 100
3997 7993 7994 146 8 0 1 100
3998 7866 8016 121 5 0 0 80
3999 7997 8005 12 6 0 0 80
4000 8305 8013 66 5 0 0 80
4001 7928 8002 55 5 0 0 80
4002 8003 7959 43 6 0 0 80
4003 8005 8059 17 6 0 0 80
4004 8059 8003 11 6 0 0 80
4005 79526 79527 713 8 0 1 100
4006 8014 8071 108 5 0 0 80
4007 8013 8014 123 5 0 0 80
4008 8015 8016 19 5 0 1 80
4009 7766 8034 249 5 0 1 80
4010 8034 8015 8 5 0 1 80
4011 8015 8051 7 5 0 1 80
4012 8016 8051 19 5 0 1 80
4013 8002 8026 10 5 0 0 80
4014 7168 8124 694 7 0 0 80
4015 6793 8811 1219 6 0 0 80
4016 8054 121830 242 5 0 1 80
4017 8054 8034 9 5 0 1 80
4018 7948 8036 75 5 0 0 80
4019 8037 8038 376 6 0 1 80
4020 7462 8040 612 5 0 0 80
4021 8041 8081 72 5 0 0 80
4022 81396 8044 53 5 0 0 80
4023 76726 76699 242 9 0 1 100
4024 8037 8050 11 6 0 0 80
4025 8049 8050 382 6 0 1 80
4026 8051 8095 18 5 0 1 80
4027 8062 8054 13 5 0 1 80
4028 8074 8056 185 6 0 1 80
4029 8057 8003 30 6 0 1 80
4030 8059 8057 31 6 0 1 80
4031 8079 8062 6 5 0 1 80
4032 8095 8094 8 5 0 1 80
4033 8094 8079 13 5 0 1 80
4034 8074 8070 11 5 0 1 80
4035 8056 8070 185 6 0 1 80
4036 8071 8072 220 5 0 0 80
4037 8073 8074 11 6 0 1 80
4038 8050 8076 14 6 0 0 80
4039 8077 8062 19 5 0 1 80
4040 8079 8077 20 5 0 1 80
4041 8081 8085 26 5 0 1 80
4042 8083 8037 39 6 0 0 80
4043 8085 8086 9 5 0 0 80
4044 8086 8036 58 5 0 1 80
4045 8335 8073 12 5 0 1 80
4046 8070 8335 10 6 0 1 80
4047 8339 8094 26 5 0 1 80
4048 8095 8339 26 5 0 1 80
4049 7842 8098 1928 5 0 0 80
4050 8132 8081 28 5 0 1 80
4051 8132 8085 7 5 0 0 80
4052 8076 8117 10 6 0 0 80
4053 8122 7964 197 8 0 1 100
4054 8107 76727 245 9 0 1 100
4055 8109 8083 12 6 0 0 80
4056 8086 8137 7 5 0 0 80
4057 8036 8137 58 5 0 1 80
4058 76722 76729 178 9 0 1 100
4059 8117 8109 15 6 0 0 80
4060 8119 8120 91 5 0 1 80
4061 8120 8122 19 5 0 0 80
4062 8123 8124 44 7 0 1 80
4063 8123 8157 9 7 0 1 80
4064 8124 8157 44 7 0 1 80
4065 8206 8159 8 5 0 0 80
4066 106008 8132 9 5 0 0 80
4067 8122 8136 14 5 0 0 80
4068 7992 8136 169 8 0 1 100
4069 8137 8138 9 5 0 0 80
4070 7550 81404 423 5 0 0 80
4071 8044 8169 37 5 0 0 80
4072 76732 8144 178 9 0 1 100
4073 106009 106008 7 5 0 0 80
4074 8216 8148 97 5 0 1 80
4075 8216 8120 13 5 0 0 80
4076 8138 8218 7 5 0 0 80
4077 8218 106009 7 5 0 0 80
4078 8186 8123 20 7 0 1 80
4079 8157 8175 13 7 0 1 80
4080 8159 8161 121 5 0 0 80
4081 8161 8186 49 5 0 1 80
4082 8077 8164 58 5 0 0 80
4083 8175 8166 70 5 0 1 80
4084 8167 8168 124 5 0 0 80
4085 8169 8170 15 5 0 0 80
4086 8260 8057 45 6 0 0 80
4087 7977 8311 100 6 0 1 80
4088 8175 8178 10 7 0 1 80
4089 8166 8178 69 5 0 1 80
4090 8072 8180 80 5 0 0 80
4091 8181 8199 480 6 0 1 80
4092 8185 8161 49 5 0 1 80
4093 8185 8186 13 7 0 1 80
4094 8187 8188 44 9 0 1 100
4095 8211 81421 232 5 0 0 80
4096 7400 8317 620 5 0 0 80
4097 8196 8335 65 5 0 1 80
4098 8070 8196 67 5 0 1 80
4099 8212 7845 194 6 0 1 80
4100 8199 81411 12 6 0 1 80
4101 8212 8202 12 5 0 1 80
4102 8203 8202 198 6 0 1 80
4103 8268 8206 37 5 0 0 80
4104 8168 8209 18 5 0 1 80
4105 8209 8180 27 5 0 1 80
4106 8211 8212 40 5 0 1 80
4107 8222 8185 12 7 0 1 80
4108 8215 8216 29 5 0 0 80
4109 8220 8218 46 5 0 1 80
4110 8138 8220 44 5 0 1 80
4111 8221 8222 9 7 0 1 80
4112 8178 8221 24 7 0 1 80
4113 81412 7833 482 6 0 1 80
4114 8231 8212 7 6 0 1 80
4115 8202 8231 13 5 0 1 80
4116 8231 8211 45 5 0 1 80
4117 8235 8168 22 5 0 1 80
4118 8235 8209 9 5 0 1 80
4119 8415 8215 14 5 0 0 80
4120 8136 8415 53 5 0 0 80
4121 8246 8235 7 5 0 1 80
4122 8209 8246 10 5 0 1 80
4123 8180 8246 32 5 0 1 80
4124 8188 8005 405 9 0 1 100
4125 8026 8313 128 5 0 0 80
4126 81421 81413 531 5 0 0 80
4127 8436 7836 404 9 0 1 100
4128 8170 8265 54 5 0 0 80
4129 8260 8277 32 6 0 1 80
4130 8274 8260 37 6 0 1 80
4131 8274 8277 16 6 0 0 80
4132 8246 8264 19 5 0 0 80
4133 8265 8267 6 5 0 0 80
4134 8267 8268 32 5 0 0 80
4135 8269 6311 3876 9 0 1 100
4136 8271 8272 337 5 0 0 80
4137 8273 8274 9 6 0 0 80
4138 8275 8166 146 5 0 0 80
4139 8277 8278 16 6 0 0 80
4140 8541 8235 32 5 0 1 80
4141 8246 8541 35 5 0 1 80
4142 8196 8307 61 5 0 0 80
4143 8285 8273 11 6 0 0 80
4144 8287 76735 3997 9 0 1 100
4145 8289 76731 144 9 0 1 100
4146 8164 8292 79 5 0 0 80
4147 8278 8303 12 6 0 0 80
4148 8295 8222 49 7 0 1 80
4149 8221 8295 49 7 0 1 80
4150 8299 8285 13 6 0 0 80
4151 8301 8299 12 6 0 0 80
4152 8303 8301 17 6 0 0 80
4153 8305 8327 187 5 0 1 80
4154 8307 8308 30 5 0 0 80
4155 8316 7973 175 6 0 1 80
4156 8311 81424 73 6 0 1 80
4157 8313 8351 65 5 0 0 80
4158 81426 8316 8 6 0 1 80
4159 8317 8501 92 5 0 0 80
4160 8264 8341 103 5 0 0 80
4161 7699 8322 582 9 0 1 100
4162 8378 8073 208 6 0 1 80
4163 8220 8355 173 5 0 0 80
4164 8327 8383 46 5 0 1 80
4165 8403 81426 36 6 0 1 80
4166 81424 8403 41 6 0 1 80
4167 8292 8334 111 5 0 0 80
4168 8335 106035 214 6 0 1 80
4169 8334 8347 38 5 0 0 80
4170 8339 8362 206 5 0 0 80
4171 8341 8363 108 5 0 0 80
4172 8343 8344 1621 5 0 0 80
4173 8354 8275 289 5 0 0 80
4174 8347 8385 35 5 0 0 80
4175 8098 8539 339 5 0 0 80
4176 8351 8352 120 5 0 0 80
4177 8353 8354 153 5 0 0 80
4178 8355 8569 68 5 0 0 80
4179 8308 8483 143 5 0 0 80
4180 8362 8521 31 5 0 1 80
4181 8361 8362 31 5 0 1 80
4182 8363 8497 87 5 0 0 80
4183 106035 8389 136 6 0 1 80
4184 8369 8436 153 9 0 1 100
4185 8369 8370 238 9 0 1 100
4186 8371 8299 131 6 0 1 80
4187 7886 8374 463 5 0 0 80
4188 81411 8376 281 6 0 1 80
4189 8376 8378 184 6 0 1 80
4190 8301 8380 133 6 0 1 80
4191 8278 8289 455 9 0 1 100
4192 8383 8384 86 5 0 1 80
4193 8385 8386 70 5 0 0 80
4194 8376 8390 14 6 0 1 80
4195 8389 8390 42 6 0 1 80
4196 8516 81412 282 6 0 1 80
4197 8516 8376 20 6 0 1 80
4198 8188 8425 452 9 0 1 100
4199 7997 8425 564 9 0 1 100
4200 7486 8400 806 5 0 0 80
4201 8384 8402 10 5 0 1 80
4202 8403 8583 92 6 0 0 80
4203 8728 8516 14 6 0 1 80
4204 8390 8728 20 6 0 1 80
4205 81413 8445 182 5 0 0 80
4206 8390 8412 35 6 0 1 80
4207 8389 8412 45 6 0 1 80
4208 8415 8443 318 5 0 1 80
4209 8402 8418 20 5 0 1 80
4210 8443 8445 38 5 0 1 80
4211 8400 81456 26 5 0 1 80
4212 8423 8400 28 5 0 1 80
4213 8425 76737 78 9 0 1 100
4214 8418 8432 13 5 0 1 80
4215 8450 8418 13 5 0 1 80
4216 8450 8432 7 5 0 1 80
4217 8660 79529 235 8 0 1 100
4218 8660 8436 214 9 0 1 100
4219 81459 8371 64 6 0 1 80
4220 8352 8459 84 5 0 0 80
4221 8432 8473 10 5 0 1 80
4222 8443 8446 39 5 0 1 80
4223 8445 8446 32 5 0 0 80
4224 8447 8448 798 5 0 0 80
4225 8449 8450 10 5 0 1 80
4226 8040 8452 386 5 0 0 80
4227 8380 8491 64 6 0 1 80
4228 8386 8471 88 5 0 0 80
4229 8473 8472 15 5 0 1 80
4230 8459 8518 4 5 0 0 80
4231 8452 8464 18 7 0 0 80
4232 8463 8464 1562 7 0 0 80
4233 8468 8423 20 5 0 1 80
4234 81456 8468 22 5 0 1 80
4235 8478 8449 16 5 0 1 80
4236 8471 8472 29 5 0 0 80
4237 8473 8474 6 5 0 1 80
4238 8472 8474 14 5 0 1 80
4239 8479 8478 16 5 0 1 80
4240 8479 8449 5 5 0 1 80
4241 8474 8482 11 5 0 1 80
4242 8483 8484 128 5 0 0 80
4243 8508 8479 11 5 0 1 80
4244 8482 8508 6 5 0 1 80
4245 8492 81459 17 6 0 1 80
4246 8491 8492 17 6 0 1 80
4247 8322 8494 159 9 0 1 100
4248 79522 8494 486 8 0 1 100
4249 8497 8498 176 5 0 0 80
4250 8498 8478 151 5 0 0 80
4251 8501 8502 186 5 0 0 80
4252 8464 8513 24 7 0 0 80
4253 8645 8452 29 7 0 0 80
4254 8701 8508 13 5 0 0 80
4255 8482 8701 14 5 0 0 80
4256 7236 8597 1165 5 0 0 80
4257 8513 8645 23 7 0 0 80
4258 8564 8516 167 6 0 1 80
4259 106055 8518 35 5 0 1 80
4260 8446 8520 38 5 0 0 80
4261 8521 8545 113 5 0 1 80
4262 8523 8361 112 5 0 1 80
4263 8518 106056 35 5 0 1 80
4264 8502 8528 17 5 0 0 80
4265 8529 8215 390 5 0 1 80
4266 8448 8847 45 5 0 0 80
4267 8728 8567 170 6 0 1 80
4268 8520 8529 27 5 0 1 80
4269 8344 8538 181 5 0 0 80
4270 8539 8353 832 5 0 0 80
4271 8541 8542 354 5 0 0 80
4272 8546 8523 34 5 0 1 80
4273 8545 8546 33 5 0 1 80
4274 8550 106055 38 5 0 1 80
4275 106056 8550 37 5 0 1 80
4276 8554 8529 42 5 0 1 80
4277 8520 8554 46 5 0 0 80
4278 8636 8557 99 5 0 1 80
4279 8557 8643 93 5 0 1 80
4280 8492 8571 103 6 0 0 80
4281 8554 8562 26 5 0 0 80
4282 8596 8564 172 6 0 1 80
4283 8546 8582 49 5 0 0 80
4284 8567 81476 174 6 0 1 80
4285 8569 8570 244 5 0 0 80
4286 8571 8572 37 6 0 1 80
4287 76728 8576 411 9 0 1 100
4288 8322 8576 296 9 0 1 100
4289 8557 8588 184 5 0 0 80
4290 8582 8629 35 5 0 1 80
4291 8632 8582 35 5 0 1 80
4292 8583 8697 199 6 0 0 80
4293 8588 8586 71 5 0 1 80
4294 81484 8588 71 5 0 1 80
4295 8572 8590 32 6 0 1 80
4296 8550 8647 102 5 0 0 80
4297 8570 8603 46 5 0 0 80
4298 8603 8596 135 6 0 1 80
4299 8597 8598 222 5 0 0 80
4300 8599 81484 73 5 0 1 80
4301 8586 8599 74 5 0 1 80
4302 8603 8604 11 5 0 0 80
4303 81476 8604 135 6 0 1 80
4304 8374 8657 375 5 0 0 80
4305 8612 8571 127 6 0 1 80
4306 8624 8612 7 5 0 1 80
4307 8590 8624 61 6 0 1 80
4308 8272 8616 504 5 0 0 80
4309 8617 8612 40 6 0 1 80
4310 8624 8617 40 6 0 1 80
4311 8484 8797 297 5 0 0 80
4312 8623 8624 23 5 0 1 80
4313 8590 81494 74 5 0 1 80
4314 8468 8628 268 5 0 0 80
4315 8629 8630 101 5 0 1 80
4316 8631 8632 101 5 0 1 80
4317 8599 8634 181 5 0 0 80
4318 8635 8636 187 5 0 1 80
4319 8617 8706 52 6 0 0 80
4320 8542 8640 311 5 0 0 80
4321 8635 8655 8 5 0 0 80
4322 8643 8655 181 5 0 1 80
4323 8645 8646 345 7 0 0 80
4324 8647 81502 93 5 0 0 80
4325 8662 8635 17 5 0 0 80
4326 8654 8623 28 5 0 1 80
4327 81494 8654 29 5 0 1 80
4328 8655 8671 15 5 0 0 80
4329 8657 8658 71 5 0 0 80
4330 79534 8660 284 8 0 1 100
4331 8834 8662 18 5 0 0 80
4332 8663 8369 346 9 0 1 100
4333 8634 8681 54 5 0 1 80
4334 8681 8603 194 6 0 1 80
4335 8672 8834 5 5 0 0 80
4336 8671 8672 18 5 0 0 80
4337 8576 76739 140 9 0 1 100
4338 8675 8634 53 5 0 1 80
4339 8675 8681 7 6 0 1 80
4340 8494 79531 274 8 0 1 100
4341 8681 8682 8 5 0 1 80
4342 8604 8682 190 6 0 1 80
4343 8685 8716 697 7 0 0 80
4344 8616 8761 71 5 0 0 80
4345 8753 8675 9 5 0 1 80
4346 8682 8753 5 6 0 1 80
4347 8604 8743 125 5 0 0 80
4348 8202 8696 538 6 0 1 80
4349 8697 8733 140 6 0 0 80
4350 8808 8231 533 6 0 1 80
4351 8701 8702 271 5 0 0 80
4352 8295 8732 557 7 0 0 80
4353 106071 8706 180 6 0 1 80
4354 106070 106071 8 6 0 1 80
4355 81502 8710 79 5 0 0 80
4356 8706 106072 185 6 0 1 80
4357 8716 8803 51 7 0 1 80
4358 8715 8716 52 7 0 1 80
4359 8630 8741 102 5 0 1 80
4360 106075 8631 103 5 0 1 80
4361 8412 8729 483 6 0 1 80
4362 8723 106070 30 6 0 1 80
4363 106072 8723 30 6 0 1 80
4364 8727 8728 515 6 0 1 80
4365 8729 8727 22 5 0 0 80
4366 81518 8732 57 7 0 1 80
4367 8733 8768 69 6 0 0 80
4368 8732 8736 57 7 0 1 80
4369 8702 8747 72 5 0 0 80
4370 8742 106075 37 5 0 1 80
4371 8741 8742 37 5 0 1 80
4372 8743 8744 141 5 0 0 80
4373 8710 8746 59 5 0 0 80
4374 8747 8748 25 5 0 0 80
4375 8640 8750 189 5 0 0 80
4376 8780 8675 123 6 0 1 80
4377 8753 8781 120 6 0 1 80
4378 8628 8777 164 5 0 0 80
4379 8746 8816 24 5 0 0 80
4380 8646 8893 233 7 0 0 80
4381 8761 8762 203 5 0 0 80
4382 8768 8764 66 6 0 1 80
4383 8765 8083 771 6 0 1 80
4384 8888 8768 65 6 0 1 80
4385 8765 8770 11 6 0 0 80
4386 8109 8770 767 6 0 1 80
4387 8744 8857 73 5 0 0 80
4388 8775 8777 30 5 0 1 80
4389 8777 8775 30 5 0 1 80
4390 8779 8780 38 6 0 1 80
4391 8781 8779 38 6 0 1 80
4392 8696 81545 143 6 0 1 80
4393 8788 81518 83 7 0 1 80
4394 8736 8788 83 7 0 1 80
4395 8800 8765 17 6 0 0 80
4396 81376 8792 1053 5 0 0 80
4397 8770 8794 12 6 0 0 80
4398 8775 8796 10 5 0 0 80
4399 8797 8798 292 5 0 0 80
4400 8799 8800 7 6 0 0 80
4401 8804 8715 104 7 0 1 80
4402 8803 8804 105 7 0 1 80
4403 8798 8729 251 5 0 0 80
4404 8940 8808 153 6 0 1 80
4405 8794 81552 8 6 0 0 80
4406 8811 9119 952 6 0 0 80
4407 8826 8829 216 5 0 0 80
4408 8815 8816 54 5 0 1 80
4409 9264 8799 14 6 0 0 80
4410 9271 9264 11 6 0 0 80
4411 81552 9271 20 6 0 0 80
4412 8816 8824 55 5 0 1 80
4413 8825 8826 92 5 0 0 80
4414 8762 8853 85 5 0 0 80
4415 8829 8830 116 5 0 0 80
4416 8562 8875 536 5 0 0 80
4417 8846 8834 230 5 0 1 80
4418 8846 8836 8 5 0 0 80
4419 8672 8836 231 5 0 1 80
4420 79532 9429 192 8 0 1 100
4421 8844 8815 53 5 0 1 80
4422 8824 8844 56 5 0 1 80
4423 8856 8846 16 5 0 0 80
4424 8847 9021 509 5 0 0 80
4425 8796 8863 74 5 0 0 80
4426 8851 8825 202 5 0 0 80
4427 8853 8851 52 5 0 0 80
4428 9096 8856 18 5 0 0 80
4429 8857 8858 151 5 0 0 80
4430 8862 9096 6 5 0 0 80
4431 8836 8862 33 5 0 0 80
4432 8863 8929 10 5 0 0 80
4433 8865 9147 1398 7 0 0 80
4434 8867 8868 723 5 0 0 80
4435 8779 8892 111 6 0 0 80
4436 78750 8872 544 5 0 0 80
4437 8858 8874 65 5 0 0 80
4438 8875 8905 242 5 0 0 80
4439 8877 8872 22 5 0 0 80
4440 8750 8880 257 5 0 0 80
4441 8830 8877 305 5 0 0 80
4442 8883 8884 7 6 0 1 80
4443 8874 8913 48 5 0 0 80
4444 8993 8888 154 6 0 1 80
4445 8764 8993 153 6 0 1 80
4446 8891 8892 39 6 0 1 80
4447 8893 8894 274 7 0 0 80
4448 8892 8896 39 6 0 1 80
4449 8723 8898 265 6 0 0 80
4450 8884 8901 301 6 0 1 80
4451 8901 8902 9 6 0 1 80
4452 8903 79533 299 8 0 1 100
4453 8905 8906 186 5 0 0 80
4454 8742 8908 226 5 0 0 80
4455 8654 8915 347 5 0 0 80
4456 9006 106107 303 6 0 1 80
4457 8913 81596 165 5 0 0 80
4458 8915 8916 16 5 0 0 80
4459 8917 8995 119 5 0 0 80
4460 8908 8920 33 5 0 1 80
4461 8851 9089 124 5 0 0 80
4462 8946 8908 33 5 0 1 80
4463 8946 8920 8 5 0 1 80
4464 8920 8928 13 5 0 1 80
4465 8929 106123 116 5 0 0 80
4466 8966 8894 84 7 0 1 80
4467 8928 8951 8 5 0 1 80
4468 8966 8983 14 7 0 0 80
4469 8894 8983 81 7 0 1 80
4470 8941 8940 203 6 0 1 80
4471 8941 8949 11 5 0 1 80
4472 81545 8949 215 6 0 1 80
4473 8954 8946 16 5 0 1 80
4474 8950 8941 7 6 0 1 80
4475 8949 8950 12 5 0 1 80
4476 8951 9281 15 5 0 1 80
4477 8953 8954 11 5 0 1 80
4478 9281 9322 10 5 0 1 80
4479 9322 8953 12 5 0 1 80
4480 8959 8941 56 5 0 1 80
4481 8950 8959 56 5 0 1 80
4482 8748 8964 294 5 0 0 80
4483 9018 8966 50 7 0 0 80
4484 8906 8959 318 5 0 0 80
4485 9136 8891 91 6 0 1 80
4486 9064 8954 34 5 0 1 80
4487 8953 9064 35 5 0 1 80
4488 8896 106134 90 6 0 1 80
4489 8898 9013 98 6 0 0 80
4490 8979 9018 8 7 0 0 80
4491 8916 9031 54 5 0 0 80
4492 8983 9057 33 7 0 0 80
4493 9057 9056 12 7 0 0 80
4494 9056 8979 26 7 0 0 80
4495 81596 9049 136 5 0 0 80
4496 8902 8997 316 6 0 1 80
4497 8993 9087 115 6 0 0 80
4498 8995 9073 154 5 0 0 80
4499 8997 8998 13 6 0 1 80
4500 8998 9013 36 6 0 1 80
4501 8788 9002 294 7 0 0 80
4502 9003 9053 62 5 0 0 80
4503 9005 9006 310 6 0 1 80
4504 9005 8997 13 6 0 1 80
4505 8538 9010 946 5 0 0 80
4506 8998 9027 9 6 0 1 80
4507 9013 9027 37 6 0 1 80
4508 106123 9016 72 5 0 0 80
4509 9017 9018 78 6 0 1 80
4510 8979 9017 78 6 0 1 80
4511 9021 9022 210 5 0 0 80
4512 81610 9005 12 6 0 1 80
4513 9025 9003 74 5 0 0 80
4514 9027 9067 14 6 0 1 80
4515 9017 9030 16 6 0 0 80
4516 9031 9032 42 5 0 1 80
4517 9033 81610 8 6 0 1 80
4518 8880 9045 385 5 0 0 80
4519 9067 9038 8 6 0 1 80
4520 9086 9031 46 5 0 1 80
4521 9046 9042 501 5 0 0 80
4522 9038 9033 19 6 0 1 80
4523 9045 9046 288 5 0 0 80
4524 9050 9049 59 5 0 1 80
4525 9049 9050 67 5 0 1 80
4526 9051 9025 85 5 0 0 80
4527 9053 9287 53 5 0 0 80
4528 9058 9056 59 7 0 1 80
4529 9057 9058 61 7 0 1 80
4530 9032 9077 17 5 0 1 80
4531 81613 9002 52 7 0 1 80
4532 9336 9064 155 5 0 0 80
4533 9607 9038 34 6 0 1 80
4534 9067 9607 34 6 0 1 80
4535 9002 9171 52 7 0 1 80
4536 8949 9072 104 6 0 1 80
4537 9073 9074 58 5 0 0 80
4538 9075 8950 101 6 0 1 80
4539 9077 81619 17 5 0 1 80
4540 8844 9080 339 5 0 0 80
4541 9081 9051 124 5 0 0 80
4542 9081 8917 149 5 0 0 80
4543 81620 9086 40 5 0 1 80
4544 9087 9328 71 6 0 0 80
4545 9089 9209 143 5 0 0 80
4546 78384 9099 40 6 0 1 80
4547 9140 7994 1176 7 0 1 80
4548 9159 9096 270 5 0 1 80
4549 8862 9159 270 5 0 1 80
4550 9099 9100 42 6 0 1 80
4551 9099 9117 37 6 0 0 80
4552 9140 9197 20 7 0 1 80
4553 7993 9197 1218 7 0 1 80
4554 9130 9108 217 6 0 1 80
4555 9114 9123 65 6 0 1 80
4556 9010 9617 251 5 0 0 80
4557 81628 9114 30 6 0 1 80
4558 9074 9178 69 5 0 0 80
4559 9117 9151 32 6 0 1 80
4560 9119 9193 449 6 0 0 80
4561 106149 81628 30 6 0 1 80
4562 9123 9145 58 6 0 1 80
4563 9125 9117 32 6 0 1 80
4564 9188 106149 67 6 0 1 80
4565 9129 9130 103 6 0 1 80
4566 9131 81620 25 5 0 1 80
4567 81619 9131 34 5 0 1 80
4568 9135 9136 121 6 0 1 80
4569 9108 9190 168 6 0 1 80
4570 9190 9140 51 7 0 1 80
4571 106134 9217 121 6 0 1 80
4572 9130 9175 14 5 0 0 80
4573 9145 9175 59 6 0 1 80
4574 9147 9284 320 7 0 0 80
4575 9152 9125 55 6 0 1 80
4576 9151 9152 55 6 0 1 80
4577 8598 9167 748 5 0 0 80
4578 9155 9129 102 6 0 1 80
4579 9157 9159 87 5 0 1 80
4580 9159 9157 86 5 0 1 80
4581 9328 9162 36 6 0 1 80
4582 9178 9164 49 5 0 1 80
4583 9164 9166 43 6 0 1 80
4584 9167 9168 9 5 0 0 80
4585 9169 81613 62 7 0 1 80
4586 9171 9169 62 7 0 1 80
4587 9196 9193 31 6 0 1 80
4588 9175 9205 92 6 0 1 80
4589 9177 9178 48 5 0 1 80
4590 9177 9164 7 6 0 1 80
4591 9181 9177 6 5 0 1 80
4592 9164 9181 6 5 0 1 80
4593 9185 9181 39 6 0 1 80
4594 9189 9188 66 6 0 1 80
4595 9189 9190 18 7 0 1 80
4596 9196 9194 11 6 0 0 80
4597 9193 9194 32 6 0 1 80
4598 9195 9196 16 6 0 0 80
4599 9197 9198 49 7 0 1 80
4600 9194 9200 10 6 0 0 80
4601 9201 9229 89 5 0 0 80
4602 9152 9237 123 6 0 0 80
4603 9205 9206 112 6 0 1 80
4604 81644 9211 21 5 0 0 80
4605 9209 9210 60 5 0 0 80
4606 9211 9213 63 5 0 0 80
4607 9213 9201 26 5 0 0 80
4608 9215 9135 34 6 0 1 80
4609 9217 9215 34 6 0 1 80
4610 9206 9220 24 6 0 1 80
4611 78752 9549 56 5 0 0 80
4612 8792 9549 457 5 0 0 80
4613 9042 9375 498 5 0 0 80
4614 9227 9195 15 6 0 0 80
4615 9229 9841 16 5 0 0 80
4616 9231 81644 37 5 0 0 80
4617 81404 81691 1108 5 0 0 80
4618 9240 9231 43 5 0 0 80
4619 9237 9245 55 6 0 1 80
4620 9242 9240 23 5 0 0 80
4621 9248 9242 38 5 0 0 80
4622 9198 9244 13 7 0 1 80
4623 9245 9237 57 6 0 1 80
4624 9247 9248 20 5 0 0 80
4625 8964 81647 167 5 0 0 80
4626 9251 9227 13 6 0 0 80
4627 9200 9251 25 6 0 0 80
4628 9255 9247 39 5 0 0 80
4629 9257 9255 14 5 0 0 80
4630 106163 9155 237 6 0 1 80
4631 9268 9257 46 5 0 0 80
4632 9278 9264 415 6 0 1 80
4633 8729 9316 529 6 0 1 80
4634 9286 9268 65 5 0 0 80
4635 9278 9272 9 6 0 0 80
4636 9271 9272 417 6 0 1 80
4637 9220 9303 131 6 0 1 80
4638 9198 9276 109 6 0 1 80
4639 9704 9278 23 6 0 0 80
4640 9348 9189 41 7 0 1 80
4641 9281 9283 231 5 0 1 80
4642 9283 9284 172 7 0 1 80
4643 9579 9286 41 5 0 0 80
4644 9287 9531 116 5 0 0 80
4645 9292 9177 43 6 0 1 80
4646 9181 9292 45 6 0 1 80
4647 9293 9244 108 6 0 1 80
4648 9295 9635 2556 9 0 1 100
4649 9157 9353 193 5 0 0 80
4650 9245 9300 169 6 0 0 80
4651 9215 9647 29 6 0 0 80
4652 9303 9304 81 6 0 1 80
4653 9305 9227 30 6 0 1 80
4654 9251 9305 31 6 0 1 80
4655 9309 9293 29 6 0 1 80
4656 9276 9309 29 6 0 1 80
4657 9344 8727 535 6 0 1 80
4658 9344 9316 23 5 0 1 80
4659 9162 9330 54 6 0 1 80
4660 9330 106163 111 6 0 1 80
4661 9730 9322 231 5 0 1 80
4662 9730 9283 15 7 0 1 80
4663 9300 9326 40 6 0 1 80
4664 9378 9328 92 6 0 1 80
4665 9378 9330 11 6 0 1 80
4666 9326 9363 6 6 0 1 80
4667 9333 76733 2629 9 0 1 100
4668 9335 9336 257 5 0 0 80
4669 9543 9730 15 5 0 1 80
4670 9283 9543 10 5 0 1 80
4671 9284 9543 177 7 0 1 80
4672 9433 9344 7 6 0 1 80
4673 9316 9433 23 5 0 1 80
4674 9358 9348 26 7 0 1 80
4675 9349 9300 40 6 0 1 80
4676 9420 9704 17 6 0 0 80
4677 9353 9354 52 5 0 1 80
4678 9355 9349 6 6 0 1 80
4679 9244 9358 69 7 0 1 80
4680 9426 9362 18 6 0 0 80
4681 9030 9362 226 6 0 0 80
4682 9363 9364 42 6 0 1 80
4683 9330 9995 9 6 0 1 80
4684 9304 9995 110 6 0 1 80
4685 9272 9407 24 6 0 0 80
4686 9364 9355 42 6 0 1 80
4687 9159 9644 99 5 0 0 80
4688 9375 78753 69 5 0 0 80
4689 9409 9378 9 6 0 1 80
4690 9995 9409 14 6 0 1 80
4691 9394 9382 41 6 0 1 80
4692 9382 9391 116 6 0 0 80
4693 9388 9353 49 5 0 1 80
4694 81658 9388 7 5 0 1 80
4695 9392 9391 69 6 0 1 80
4696 9391 9392 70 6 0 1 80
4697 9393 9394 40 6 0 1 80
4698 9364 9393 159 6 0 0 80
4699 9394 9400 6 5 0 0 80
4700 9382 9400 42 6 0 1 80
4701 9410 9378 101 6 0 1 80
4702 9400 9393 41 6 0 1 80
4703 9405 8903 280 8 0 1 100
4704 9407 9850 13 6 0 0 80
4705 9409 9410 101 6 0 1 80
4706 9434 9050 181 5 0 1 80
4707 9434 9344 58 5 0 1 80
4708 9471 81658 45 5 0 1 80
4709 9354 9471 50 5 0 1 80
4710 9419 9420 17 6 0 0 80
4711 9421 9422 577 9 0 1 100
4712 9309 9623 94 6 0 0 80
4713 9436 9426 17 6 0 0 80
4714 9427 76743 576 9 0 1 100
4715 9429 9430 382 8 0 1 100
4716 9362 9432 20 6 0 0 80
4717 9433 9434 64 5 0 1 80
4718 9432 9436 16 6 0 0 80
4719 9440 9419 13 6 0 0 80
4720 9850 9440 23 6 0 0 80
4721 9467 9461 44 6 0 1 80
4722 9460 9467 43 6 0 1 80
4723 9410 9469 88 6 0 0 80
4724 9316 9492 189 6 0 1 80
4725 9492 8903 302 8 0 1 100
4726 9081 9625 130 5 0 0 80
4727 7392 9454 2573 5 0 0 80
4728 9777 9348 44 7 0 1 80
4729 9358 9777 40 7 0 1 80
4730 9539 9460 51 6 0 1 80
4731 9461 9539 52 6 0 1 80
4732 9463 9473 7 6 0 1 80
4733 9400 9466 24 5 0 0 80
4734 9467 78111 187 6 0 0 80
4735 9469 9476 65 6 0 0 80
4736 9471 9582 93 5 0 0 80
4737 9473 9475 8 6 0 1 80
4738 9475 9476 26 6 0 1 80
4739 9477 9506 8 6 0 0 80
4740 9392 9570 91 6 0 0 80
4741 9492 9484 198 7 0 1 80
4742 9429 9484 414 8 0 1 100
4743 9498 9463 9 6 0 1 80
4744 9506 9547 13 6 0 1 80
4745 9526 9433 198 6 0 1 80
4746 9526 9492 17 8 0 1 100
4747 9475 9494 8 6 0 1 80
4748 9476 9494 26 6 0 1 80
4749 9497 9498 34 6 0 1 80
4750 9501 9497 34 6 0 1 80
4751 9501 9498 9 6 0 1 80
4752 9503 9530 110 6 0 1 80
4753 9530 9506 113 6 0 1 80
4754 9292 9815 70 6 0 0 80
4755 9509 9681 60 5 0 0 80
4756 9494 9501 28 6 0 1 80
4757 81647 9514 92 5 0 0 80
4758 9514 9517 5 5 0 0 80
4759 9517 9335 215 5 0 0 80
4760 9534 9520 29 5 0 0 80
4761 9484 9522 16 8 0 1 100
4762 9520 9535 29 5 0 0 80
4763 9522 9526 196 7 0 1 80
4764 9529 9528 109 6 0 1 80
4765 9529 9530 16 6 0 1 80
4766 9531 9532 75 5 0 0 80
4767 9536 9534 28 5 0 0 80
4768 9535 9536 25 5 0 0 80
4769 9570 9538 72 6 0 1 80
4770 9539 9540 161 6 0 0 80
4771 9541 9705 20 5 0 0 80
4772 9543 9677 68 7 0 1 80
4773 9530 9546 9 6 0 1 80
4774 9547 9546 97 6 0 1 80
4775 9549 9591 191 5 0 0 80
4776 9538 9529 72 6 0 1 80
4777 9582 9554 141 5 0 1 80
4778 9554 9556 16 5 0 0 80
4779 9497 9558 91 6 0 0 80
4780 9577 9579 88 5 0 1 80
4781 9175 9562 137 5 0 0 80
4782 9566 9529 10 6 0 1 80
4783 9546 9566 17 6 0 1 80
4784 9556 9597 13 5 0 0 80
4785 9586 9570 74 6 0 1 80
4786 9016 9572 311 5 0 0 80
4787 9520 9575 112 5 0 0 80
4788 9575 9576 8 5 0 0 80
4789 9577 9580 15 5 0 1 80
4790 9579 9580 91 5 0 1 80
4791 9581 9582 142 5 0 1 80
4792 9581 9554 10 5 0 0 80
4793 9566 9586 78 6 0 1 80
4794 9540 78114 237 6 0 0 80
4795 9589 9333 333 9 0 1 100
4796 9591 9592 40 5 0 0 80
4797 9576 9613 181 5 0 0 80
4798 9622 9577 255 5 0 1 80
4799 9597 9598 10 5 0 0 80
4800 9599 9577 14 5 0 1 80
4801 9580 9599 13 5 0 1 80
4802 9606 9514 26 5 0 1 80
4803 9517 9606 27 5 0 1 80
4804 9607 9608 368 6 0 0 80
4805 9609 9581 13 5 0 0 80
4806 9598 9609 14 5 0 0 80
4807 9613 9665 64 5 0 0 80
4808 9536 9627 35 5 0 0 80
4809 9617 9618 275 5 0 0 80
4810 9131 9670 161 5 0 0 80
4811 79376 9622 189 5 0 1 80
4812 9623 9837 149 6 0 0 80
4813 9625 9626 67 5 0 0 80
4814 9627 9628 8 5 0 0 80
4815 9632 79375 44 5 0 1 80
4816 9631 9632 42 6 0 1 80
4817 9599 9634 256 5 0 1 80
4818 9635 9636 408 9 0 1 100
4819 9597 9638 106 5 0 1 80
4820 9638 9647 111 6 0 1 80
4821 9572 9642 38 5 0 0 80
4822 9655 9644 107 5 0 1 80
4823 9638 9687 8 5 0 1 80
4824 9647 9687 111 6 0 1 80
4825 9484 9650 313 7 0 1 80
4826 9650 9532 42 5 0 1 80
4827 81681 9631 89 6 0 1 80
4828 9655 9656 7 5 0 0 80
4829 9644 9656 105 5 0 1 80
4830 9650 9660 11 7 0 1 80
4831 9532 9660 42 5 0 1 80
4832 9634 9664 189 5 0 1 80
4833 9665 9666 19 5 0 0 80
4834 9608 9668 55 6 0 1 80
4835 9668 9670 38 5 0 1 80
4836 78755 9839 128 5 0 0 80
4837 9632 9676 13 6 0 1 80
4838 9675 9676 44 5 0 1 80
4839 9677 9679 56 9 0 1 100
4840 9679 9333 588 9 0 1 100
4841 9681 78758 90 5 0 0 80
4842 9685 9598 109 5 0 1 80
4843 9685 9638 10 6 0 1 80
4844 9687 9685 11 5 0 1 80
4845 9744 9655 17 5 0 0 80
4846 9691 9631 14 6 0 1 80
4847 9702 81681 193 6 0 1 80
4848 9626 9696 78 5 0 0 80
4849 9668 9707 36 6 0 1 80
4850 9670 9707 26 5 0 0 80
4851 9701 9702 119 6 0 1 80
4852 9703 9704 495 6 0 1 80
4853 9705 10343 379 5 0 0 80
4854 9707 9701 83 6 0 1 80
4855 9676 9725 14 6 0 1 80
4856 9798 9691 13 6 0 1 80
4857 9713 9714 209 5 0 0 80
4858 9642 9716 29 5 0 1 80
4859 9716 9703 15 6 0 0 80
4860 9691 81751 89 6 0 1 80
4861 9677 9723 54 7 0 1 80
4862 9723 9679 41 9 0 1 100
4863 9725 9798 12 6 0 1 80
4864 9656 9753 21 5 0 0 80
4865 9729 9730 128 7 0 1 80
4866 9729 9723 18 9 0 1 100
4867 9764 9642 29 5 0 1 80
4868 9764 9716 5 6 0 0 80
4869 9580 9789 45 5 0 1 80
4870 9788 9599 40 5 0 1 80
4871 9714 9541 638 5 0 0 80
4872 9743 9744 17 5 0 0 80
4873 81751 9761 192 6 0 1 80
4874 9703 9748 15 6 0 0 80
4875 9420 9748 487 6 0 1 80
4876 9754 9743 8 5 0 0 80
4877 9753 9754 15 5 0 0 80
4878 9758 9608 100 6 0 1 80
4879 9707 9758 14 5 0 0 80
4880 9562 10025 61 5 0 0 80
4881 9761 9758 203 6 0 1 80
4882 11240 9764 15 6 0 0 80
4883 9879 9766 98 5 0 0 80
4884 9628 9913 58 5 0 0 80
4885 9748 9827 14 6 0 0 80
4886 9666 9772 36 5 0 0 80
4887 76752 76747 209 9 0 1 100
4888 9696 9776 129 5 0 0 80
4889 9777 9831 117 7 0 0 80
4890 9776 9780 13 5 0 0 80
4891 11243 11240 12 6 0 0 80
4892 9827 9784 8 6 0 0 80
4893 9784 11243 15 6 0 0 80
4894 9787 9788 26 5 0 1 80
4895 9789 9787 26 5 0 1 80
4896 9848 9650 52 5 0 1 80
4897 9780 9813 40 5 0 1 80
4898 9813 9815 107 6 0 1 80
4899 9800 9798 35 6 0 1 80
4900 9725 9800 35 6 0 1 80
4901 9592 9802 87 5 0 0 80
4902 9780 9811 40 5 0 0 80
4903 9811 9813 3 6 0 1 80
4904 9660 9808 53 5 0 1 80
4905 76750 9810 209 9 0 1 100
4906 9811 10023 21 5 0 0 80
4907 9813 10023 21 5 0 1 80
4908 9815 10023 106 6 0 1 80
4909 9819 9780 40 5 0 1 80
4910 9819 9811 5 6 0 1 80
4911 10023 9819 21 5 0 1 80
4912 9626 9906 75 5 0 0 80
4913 9828 9784 33 5 0 1 80
4914 9827 9828 33 5 0 1 80
4915 9959 9831 27 7 0 1 80
4916 9831 9959 27 7 0 1 80
4917 9407 9852 554 6 0 1 80
4918 9466 9836 141 5 0 0 80
4919 9837 9838 95 6 0 0 80
4920 9839 9840 128 5 0 0 80
4921 9841 10129 216 5 0 0 80
4922 9852 9933 44 6 0 0 80
4923 9866 9522 315 7 0 1 80
4924 9866 9848 40 5 0 1 80
4925 9849 9850 555 6 0 1 80
4926 9849 9852 11 6 0 0 80
4927 9210 10183 240 5 0 0 80
4928 9687 9856 245 6 0 1 80
4929 9856 9858 4 6 0 0 80
4930 10489 9566 125 6 0 1 80
4931 9546 10489 128 6 0 1 80
4932 9933 9864 8 6 0 0 80
4933 9865 9866 12 7 0 1 80
4934 9808 9865 45 5 0 1 80
4935 9858 9871 10 6 0 0 80
4936 9871 9872 24 5 0 1 80
4937 9916 9409 191 6 0 1 80
4938 9723 9878 80 7 0 1 80
4939 9635 9878 713 9 0 1 100
4940 9879 10057 416 5 0 0 80
4941 9881 9685 245 6 0 1 80
4942 9881 9856 11 6 0 0 80
4943 9901 9729 79 7 0 1 80
4944 9878 9901 15 9 0 1 100
4945 9872 9890 111 5 0 0 80
4946 9891 9849 15 6 0 0 80
4947 9896 9891 10 6 0 0 80
4948 9864 9896 18 6 0 0 80
4949 9871 9900 8 6 0 0 80
4950 9872 9900 24 5 0 1 80
4951 9901 9924 23 9 0 1 100
4952 9660 9907 430 7 0 1 80
4953 9907 9906 38 5 0 1 80
4954 9907 9910 9 7 0 1 80
4955 9906 9910 38 5 0 1 80
4956 9890 9912 44 5 0 0 80
4957 9913 9927 101 5 0 0 80
4958 9994 9916 17 6 0 1 80
4959 9900 9918 11 6 0 0 80
4960 10108 9881 25 6 0 0 80
4961 9918 10108 9 6 0 0 80
4962 9925 9924 32 9 0 1 100
4963 9925 9901 20 7 0 1 80
4964 9927 9973 15 5 0 0 80
4965 9787 9999 74 5 0 0 80
4966 9080 9932 372 5 0 0 80
4967 9933 9935 163 6 0 1 80
4968 9935 9932 16 6 0 0 80
4969 9937 9891 27 5 0 1 80
4970 9896 9937 26 5 0 1 80
4971 9772 9942 127 5 0 0 80
4972 9022 10291 410 5 0 0 80
4973 9912 9961 62 5 0 0 80
4974 9970 9864 161 6 0 1 80
4975 9970 9935 8 6 0 0 80
4976 9932 9965 14 6 0 0 80
4977 9802 9954 114 5 0 0 80
4978 9957 9729 399 9 0 1 100
4979 9957 76751 367 9 0 1 100
4980 9959 9960 69 7 0 0 80
4981 9961 9962 31 5 0 0 80
4982 9962 9964 16 5 0 0 80
4983 9965 9966 9 6 0 0 80
4984 9979 9968 43 5 0 0 80
4985 81727 9970 18 6 0 0 80
4986 9966 81727 16 6 0 0 80
4987 9973 9997 40 5 0 0 80
4988 9954 10043 29 5 0 0 80
4989 9985 9866 93 5 0 1 80
4990 9979 9992 33 5 0 1 80
4991 9992 9985 10 5 0 0 80
4992 9964 10017 75 5 0 0 80
4993 9985 10011 7 5 0 0 80
4994 9865 10011 94 5 0 1 80
4995 9989 9979 32 5 0 1 80
4996 9989 9992 8 5 0 0 80
4997 10109 9994 57 6 0 1 80
4998 9995 10109 266 6 0 1 80
4999 9997 10161 19 5 0 0 80
5000 9999 10297 45 5 0 0 80
5001 9836 10121 96 5 0 0 80
5002 10003 10111 460 9 0 1 100
5003 9924 10111 464 9 0 1 100
5004 9910 10009 251 7 0 1 80
5005 10009 9819 118 6 0 1 80
5006 10011 10015 13 5 0 0 80
5007 10016 9989 13 5 0 0 80
5008 10015 10016 8 5 0 0 80
5009 10017 10018 77 5 0 0 80
5010 10074 106219 15 5 0 0 80
5011 10009 10024 20 7 0 1 80
5012 10023 10024 128 6 0 1 80
5013 10025 10026 156 5 0 0 80
5014 7328 10028 2495 7 0 0 80
5015 9878 10045 97 7 0 1 80
5016 10045 10032 161 6 0 1 80
5017 9606 10034 208 5 0 0 80
5018 10018 10041 78 5 0 0 80
5019 10024 10038 22 7 0 1 80
5020 9838 10040 125 6 0 0 80
5021 10041 10042 33 5 0 0 80
5022 10043 10044 79 5 0 0 80
5023 10045 10046 8 7 0 1 80
5024 10032 10046 158 6 0 1 80
5025 10374 9925 85 7 0 1 80
5026 10374 10045 17 6 0 1 80
5027 10046 10374 16 6 0 1 80
5028 9937 10153 144 5 0 0 80
5029 10057 81732 153 5 0 0 80
5030 10313 9865 271 7 0 1 80
5031 10061 10083 46 6 0 1 80
5032 10044 10137 22 5 0 0 80
5033 10311 10016 33 5 0 1 80
5034 10015 10311 33 5 0 1 80
5035 10126 10061 5 6 0 1 80
5036 9960 10167 75 7 0 0 80
5037 10073 10074 99 5 0 0 80
5038 9618 10091 245 5 0 0 80
5039 10042 10094 55 5 0 0 80
5040 10094 10085 13 5 0 1 80
5041 76756 9957 363 9 0 1 100
5042 10083 10084 49 6 0 1 80
5043 10085 10095 11 5 0 1 80
5044 9879 10249 198 5 0 0 80
5045 10040 10090 21 6 0 0 80
5046 10091 10295 17 5 0 0 80
5047 10096 10094 15 5 0 1 80
5048 10095 10096 16 5 0 1 80
5049 10099 9743 215 5 0 1 80
5050 10099 10143 8 5 0 0 80
5051 9754 10143 215 5 0 1 80
5052 10083 10104 157 6 0 0 80
5053 10120 10115 7 6 0 0 80
5054 10115 10108 123 6 0 1 80
5055 10109 10110 68 6 0 0 80
5056 10111 10112 277 9 0 1 100
5057 10113 10099 16 5 0 0 80
5058 10115 10118 6 6 0 0 80
5059 9918 10118 130 6 0 1 80
5060 10119 10120 7 6 0 0 80
5061 10121 10275 72 5 0 0 80
5062 10275 10073 88 5 0 0 80
5063 10128 10126 43 6 0 1 80
5064 10084 10128 42 6 0 1 80
5065 10129 10130 155 5 0 0 80
5066 10131 10132 266 8 0 1 100
5067 9522 10132 302 8 0 1 100
5068 10104 81741 45 6 0 1 80
5069 10137 10138 100 5 0 0 80
5070 10139 10119 7 6 0 0 80
5071 10152 10145 61 5 0 0 80
5072 10143 81750 17 5 0 0 80
5073 10145 10146 81 5 0 0 80
5074 81742 10104 46 6 0 1 80
5075 10118 10150 12 6 0 0 80
5076 10151 10152 57 5 0 0 80
5077 10153 10309 98 5 0 0 80
5078 10155 10113 17 5 0 0 80
5079 10157 10151 55 5 0 0 80
5080 10150 10181 6 6 0 0 80
5081 10161 10187 119 5 0 0 80
5082 10551 10155 8 5 0 0 80
5083 81750 10551 16 5 0 0 80
5084 10167 10232 44 7 0 0 80
5085 10180 10139 11 6 0 0 80
5086 10146 10299 115 5 0 0 80
5087 10173 10157 62 5 0 0 80
5088 10517 81742 48 6 0 1 80
5089 81741 10517 48 6 0 1 80
5090 10449 10180 7 6 0 0 80
5091 10181 10449 13 6 0 0 80
5092 10183 10195 179 5 0 0 80
5093 10090 10188 49 6 0 1 80
5094 10187 10188 9 5 0 0 80
5095 9169 77719 453 7 0 0 80
5096 106219 10192 97 5 0 0 80
5097 10193 10173 60 5 0 0 80
5098 10195 10196 5 5 0 0 80
5099 10197 10193 10 5 0 0 80
5100 9942 10200 139 5 0 0 80
5101 9436 10649 565 6 0 0 80
5102 9800 81759 218 6 0 0 80
5103 10205 10206 89 5 0 0 80
5104 10206 10229 4 5 0 0 80
5105 10209 10196 47 6 0 1 80
5106 10195 10209 51 6 0 1 80
5107 10220 10313 453 7 0 1 80
5108 10220 10009 96 6 0 1 80
5109 10034 10218 81 5 0 0 80
5110 10219 10220 18 7 0 1 80
5111 10024 10219 90 6 0 1 80
5112 10026 10241 87 5 0 0 80
5113 10241 10205 68 5 0 0 80
5114 10227 10219 26 7 0 1 80
5115 10229 10230 72 5 0 0 80
5116 10230 10232 28 7 0 1 80
5117 10233 10197 54 5 0 0 80
5118 10230 10236 5 5 0 0 80
5119 10232 10236 28 7 0 1 80
5120 10275 10240 106 5 0 0 80
5121 10241 10242 90 5 0 0 80
5122 10130 10265 46 5 0 0 80
5123 10090 10248 65 6 0 0 80
5124 10188 10248 34 5 0 0 80
5125 10249 10250 70 5 0 1 80
5126 10254 10195 43 6 0 1 80
5127 10196 10254 39 6 0 1 80
5128 81759 78389 24 6 0 1 80
5129 10257 10249 72 5 0 1 80
5130 10242 10301 44 5 0 0 80
5131 10264 10233 65 5 0 0 80
5132 10240 10264 26 5 0 0 80
5133 10265 10266 81 5 0 0 80
5134 10267 81759 24 6 0 1 80
5135 10271 9526 348 8 0 1 100
5136 10271 10272 325 8 0 1 100
5137 9968 10274 145 5 0 0 80
5138 10275 10276 63 5 0 0 80
5139 10192 10429 35 5 0 0 80
5140 10266 10280 61 5 0 0 80
5141 106107 11099 779 6 0 1 80
5142 11096 8883 795 6 0 1 80
5143 10285 14937 2047 5 0 0 80
5144 10433 10230 24 7 0 1 80
5145 10236 10433 23 7 0 1 80
5146 10291 10547 178 5 0 0 80
5147 10138 10294 170 5 0 0 80
5148 10295 10294 133 5 0 0 80
5149 10297 10361 142 5 0 0 80
5150 10299 10379 105 5 0 0 80
5151 10301 10307 132 5 0 0 80
5152 10028 10499 134 7 0 1 80
5153 10280 10306 31 5 0 0 80
5154 10307 10371 18 5 0 0 80
5155 10309 10387 98 5 0 0 80
5156 10311 10318 113 5 0 0 80
5157 10313 10315 119 5 0 0 80
5158 10315 10316 69 5 0 0 80
5159 10320 10318 94 5 0 0 80
5160 10322 10320 40 5 0 0 80
5161 10316 10322 96 5 0 0 80
5162 9828 10611 333 5 0 0 80
5163 10325 10341 177 7 0 1 80
5164 10379 10341 20 5 0 0 80
5165 77720 10661 63 7 0 0 80
5166 10338 78391 22 6 0 1 80
5167 78390 10338 23 6 0 1 80
5168 10338 10349 94 5 0 1 80
5169 81782 10338 92 5 0 1 80
5170 10342 10340 157 7 0 1 80
5171 10341 10342 12 5 0 0 80
5172 10343 10344 4797 5 0 0 80
5173 10200 10346 77 5 0 0 80
5174 10250 10348 58 5 0 1 80
5175 10349 10350 47 5 0 1 80
5176 10350 81782 46 5 0 1 80
5177 10366 10257 57 5 0 1 80
5178 10366 10348 18 7 0 0 80
5179 10348 10359 8 7 0 0 80
5180 10359 10028 194 7 0 1 80
5181 10361 10362 38 5 0 0 80
5182 10306 10537 33 5 0 0 80
5183 10394 10366 7 7 0 0 80
5184 10209 10128 475 6 0 0 80
5185 10236 10370 112 5 0 0 80
5186 10371 10372 40 5 0 0 80
5187 11605 10374 172 7 0 1 80
5188 10046 11605 182 7 0 1 80
5189 10377 10315 143 5 0 0 80
5190 10379 10391 198 5 0 0 80
5191 10381 13729 499 5 0 0 80
5192 10359 10397 18 7 0 0 80
5193 10499 10397 70 7 0 1 80
5194 10387 10388 60 5 0 0 80
5195 10248 10431 115 5 0 0 80
5196 10391 106278 60 5 0 0 80
5197 10410 10394 18 7 0 0 80
5198 10350 10457 103 5 0 0 80
5199 10397 10411 7 7 0 0 80
5200 10218 10845 284 5 0 0 80
5201 9305 10472 527 6 0 0 80
5202 10294 10717 132 5 0 0 80
5203 10342 106363 37 5 0 0 80
5204 10276 10408 90 5 0 0 80
5205 10409 10410 15 7 0 0 80
5206 10411 10409 19 7 0 0 80
5207 10372 10414 162 5 0 0 80
5208 10415 10377 79 5 0 0 80
5209 106278 10505 85 5 0 0 80
5210 10370 10420 47 5 0 0 80
5211 10096 10519 175 5 0 0 80
5212 10476 10431 29 5 0 1 80
5213 10110 10577 160 6 0 0 80
5214 10414 10577 83 5 0 0 80
5215 10429 10583 101 5 0 0 80
5216 10431 10432 30 5 0 1 80
5217 10433 10486 93 7 0 0 80
5218 10435 10447 4 6 0 0 80
5219 10447 10180 160 6 0 1 80
5220 10441 10220 124 6 0 1 80
5221 10441 10442 19 5 0 1 80
5222 10219 10442 124 6 0 1 80
5223 10338 10522 65 6 0 0 80
5224 10447 10481 6 6 0 0 80
5225 10449 10481 161 6 0 1 80
5226 10468 10441 32 5 0 1 80
5227 10468 10454 56 5 0 0 80
5228 10455 10457 70 5 0 1 80
5229 10457 10455 70 5 0 1 80
5230 10462 10415 79 5 0 0 80
5231 10454 10462 78 5 0 0 80
5232 10463 10441 9 6 0 1 80
5233 10442 10463 20 5 0 1 80
5234 10463 10468 33 5 0 1 80
5235 10218 10619 135 5 0 0 80
5236 81799 10472 49 6 0 1 80
5237 10044 10474 248 5 0 0 80
5238 10573 10476 29 5 0 1 80
5239 10432 10573 30 5 0 1 80
5240 10254 10557 133 6 0 0 80
5241 10481 10482 17 6 0 0 80
5242 10472 10511 53 6 0 1 80
5243 106305 10486 23 7 0 1 80
5244 10487 10435 29 6 0 0 80
5245 10489 10795 337 6 0 0 80
5246 10486 106306 24 7 0 1 80
5247 10496 10487 6 6 0 0 80
5248 10482 10496 16 6 0 0 80
5249 10411 10919 52 7 0 1 80
5250 10499 10919 112 7 0 1 80
5251 10501 106308 141 5 0 0 80
5252 81732 10501 594 5 0 0 80
5253 10505 10506 141 5 0 0 80
5254 10346 10587 89 5 0 0 80
5255 10518 81799 51 6 0 1 80
5256 10511 10518 53 6 0 1 80
5257 106278 10593 60 5 0 0 80
5258 10241 10516 157 5 0 0 80
5259 10517 10518 489 6 0 0 80
5260 10519 10631 50 5 0 0 80
5261 10524 10522 40 6 0 1 80
5262 10522 10524 40 6 0 1 80
5263 10455 10544 129 5 0 0 80
5264 10544 10528 43 5 0 1 80
5265 10362 10530 97 5 0 0 80
5266 10531 106305 30 7 0 1 80
5267 10528 10545 20 5 0 1 80
5268 10530 10545 11 5 0 0 80
5269 10537 10899 94 5 0 0 80
5270 106306 10540 30 7 0 1 80
5271 10541 10155 204 5 0 1 80
5272 10546 10544 44 5 0 1 80
5273 10545 10546 20 5 0 1 80
5274 10547 10548 147 5 0 0 80
5275 10541 10552 11 6 0 0 80
5276 10551 10552 205 5 0 1 80
5277 10562 10541 21 6 0 0 80
5278 9965 10562 1017 6 0 1 80
5279 10557 11109 55 6 0 0 80
5280 10596 9966 1016 6 0 1 80
5281 10596 10562 11 6 0 0 80
5282 10566 10531 25 7 0 1 80
5283 10540 10566 26 7 0 1 80
5284 10552 10579 19 6 0 0 80
5285 106363 10570 171 5 0 0 80
5286 10388 10591 108 5 0 0 80
5287 10573 10574 88 5 0 0 80
5288 10248 10576 199 6 0 0 80
5289 10577 10578 88 6 0 0 80
5290 10579 11134 11 6 0 0 80
5291 10420 10582 140 5 0 0 80
5292 10583 10584 97 5 0 0 80
5293 10618 76755 3239 9 0 1 100
5294 10587 10588 83 5 0 0 80
5295 10506 106354 135 5 0 0 80
5296 10591 10592 55 5 0 0 80
5297 10593 10594 73 5 0 0 80
5298 10598 10596 27 6 0 0 80
5299 11134 10598 25 6 0 0 80
5300 10524 10905 54 6 0 0 80
5301 10601 10271 197 8 0 1 100
5302 10603 10618 184 9 0 1 100
5303 10318 10709 175 5 0 0 80
5304 10408 10608 135 5 0 0 80
5305 10609 10610 531 9 0 1 100
5306 10611 10677 253 5 0 0 80
5307 10582 10614 33 5 0 0 80
5308 10592 10651 61 5 0 0 80
5309 76766 10618 187 9 0 1 100
5310 10619 10703 102 5 0 0 80
5311 10621 10622 537 9 0 1 100
5312 10570 10624 41 5 0 0 80
5313 10625 10627 11 6 0 0 80
5314 10627 10641 7 6 0 0 80
5315 10641 10487 225 6 0 1 80
5316 10631 10632 86 5 0 0 80
5317 10664 10625 8 6 0 0 80
5318 10624 10699 10 5 0 0 80
5319 76758 76763 3424 9 0 1 100
5320 10132 79539 278 8 0 1 100
5321 10641 10644 7 6 0 0 80
5322 10496 10644 229 6 0 1 80
5323 10548 10671 71 5 0 0 80
5324 10462 10648 119 5 0 0 80
5325 10649 10689 389 6 0 0 80
5326 10651 10679 54 5 0 0 80
5327 10656 10463 123 6 0 1 80
5328 10442 10656 130 6 0 1 80
5329 10474 10735 118 5 0 0 80
5330 10410 10660 469 9 0 1 100
5331 10661 10770 213 7 0 0 80
5332 10670 10664 15 6 0 0 80
5333 10644 10693 13 6 0 0 80
5334 10594 10729 67 5 0 0 80
5335 10669 10670 10 6 0 0 80
5336 10671 10696 19 5 0 0 80
5337 10693 10692 10 6 0 0 80
5338 10692 10669 13 6 0 0 80
5339 10677 10883 77 5 0 0 80
5340 10679 10883 28 5 0 0 80
5341 10584 10682 64 5 0 0 80
5342 10588 10719 123 5 0 0 80
5343 10576 10829 71 6 0 0 80
5344 10696 10721 19 6 0 0 80
5345 10689 10721 77 6 0 0 80
5346 10694 10692 22 5 0 1 80
5347 10693 10694 22 5 0 1 80
5348 10695 10696 20 6 0 0 80
5349 10697 10698 54 5 0 0 80
5350 10699 10700 58 5 0 0 80
5351 10694 10697 55 5 0 0 80
5352 10703 10704 50 5 0 0 80
5353 10698 10851 5 5 0 0 80
5354 76764 10708 182 9 0 1 100
5355 10709 10710 110 5 0 0 80
5356 10608 10763 64 5 0 0 80
5357 9058 10714 785 7 0 0 80
5358 10574 10716 113 5 0 0 80
5359 10717 10718 298 5 0 0 80
5360 10719 10747 39 5 0 0 80
5361 10721 81973 16 6 0 0 80
5362 81973 10695 17 6 0 0 80
5363 10700 10726 14 5 0 0 80
5364 10648 10728 44 5 0 0 80
5365 10729 10730 47 5 0 0 80
5366 10274 10815 291 5 0 0 80
5367 10746 10734 13 6 0 0 80
5368 10735 11017 49 5 0 0 80
5369 10682 10833 72 5 0 0 80
5370 10682 10761 60 5 0 0 80
5371 10614 10755 105 5 0 0 80
5372 10755 10716 29 5 0 1 80
5373 10745 10746 18 6 0 0 80
5374 10747 10748 66 5 0 0 80
5375 10929 10745 53 6 0 1 80
5376 10751 10394 519 9 0 1 100
5377 10751 10754 472 9 0 1 100
5378 10755 10799 6 5 0 0 80
5379 10716 10799 30 5 0 1 80
5380 106354 10760 203 5 0 0 80
5381 10761 10783 30 5 0 0 80
5382 10763 10764 28 5 0 0 80
5383 10578 10766 110 6 0 0 80
5384 10770 10768 57 7 0 1 80
5385 10769 10770 59 7 0 1 80
5386 10718 81880 35 5 0 0 80
5387 10773 10774 81 5 0 0 80
5388 10748 10773 101 5 0 0 80
5389 10344 10778 652 5 0 0 80
5390 10779 10929 51 6 0 1 80
5391 10779 10745 14 6 0 0 80
5392 10783 10784 79 5 0 0 80
5393 10784 10795 185 6 0 1 80
5394 10734 10788 27 6 0 0 80
5395 10730 10790 47 5 0 0 80
5396 10710 10792 93 5 0 0 80
5397 10784 11191 14 5 0 0 80
5398 10795 11191 190 6 0 1 80
5399 11079 10755 31 5 0 1 80
5400 10799 11079 30 5 0 1 80
5401 10632 10802 100 5 0 0 80
5402 10726 10804 63 5 0 0 80
5403 10730 10825 65 5 0 0 80
5404 10774 10808 43 5 0 0 80
5405 10788 10819 13 6 0 0 80
5406 11024 10779 18 6 0 0 80
5407 10804 10814 11 5 0 0 80
5408 10815 10856 52 5 0 0 80
5409 10817 11024 13 6 0 0 80
5410 10819 10817 14 6 0 0 80
5411 10516 10822 189 5 0 0 80
5412 10792 10824 47 5 0 0 80
5413 10825 10853 29 5 0 0 80
5414 10728 10941 62 5 0 0 80
5415 10829 10830 81 6 0 0 80
5416 10764 10993 45 5 0 0 80
5417 10833 10993 104 5 0 0 80
5418 10708 10836 630 9 0 1 100
5419 10341 10840 450 7 0 1 80
5420 10790 10840 39 5 0 0 80
5421 10566 10842 181 7 0 0 80
5422 106471 81860 383 5 0 0 80
5423 10845 106471 415 5 0 0 80
5424 10598 10872 156 5 0 0 80
5425 10849 10751 625 9 0 1 100
5426 10851 10852 194 5 0 0 80
5427 10853 106442 25 5 0 0 80
5428 10889 10856 28 5 0 1 80
5429 10856 10889 28 5 0 1 80
5430 11532 10342 445 7 0 1 80
5431 10840 11532 16 5 0 0 80
5432 10863 10769 53 7 0 1 80
5433 10768 10863 54 7 0 1 80
5434 10872 10868 16 5 0 0 80
5435 10714 10878 86 7 0 1 80
5436 10871 10872 14 5 0 0 80
5437 10836 10874 279 9 0 1 100
5438 10877 10714 87 7 0 1 80
5439 10877 10878 13 7 0 0 80
5440 10814 106503 61 5 0 0 80
5441 106442 10882 21 5 0 0 80
5442 10883 10884 112 5 0 0 80
5443 11141 10871 14 5 0 0 80
5444 10868 11141 16 5 0 0 80
5445 10889 11153 23 5 0 0 80
5446 10878 10925 24 7 0 0 80
5447 81914 10877 18 7 0 0 80
5448 10822 10896 56 5 0 0 80
5449 10896 10842 39 7 0 1 80
5450 10899 106458 224 5 0 0 80
5451 10766 10902 81 6 0 0 80
5452 10830 10904 42 6 0 0 80
5453 10905 10906 180 6 0 0 80
5454 10852 10911 102 5 0 0 80
5455 10917 10409 306 7 0 1 80
5456 10911 10961 5 5 0 0 80
5457 10925 10933 49 6 0 1 80
5458 10882 11013 28 5 0 0 80
5459 10917 10918 16 7 0 1 80
5460 10919 10918 262 7 0 1 80
5461 10970 81914 14 7 0 0 80
5462 10824 10975 143 5 0 0 80
5463 10925 10963 17 7 0 0 80
5464 10933 10963 48 6 0 1 80
5465 10929 10930 290 6 0 0 80
5466 106458 10932 15 5 0 0 80
5467 10933 10935 148 6 0 0 80
5468 10935 81934 54 6 0 1 80
5469 106308 81938 263 5 0 0 80
5470 10978 10917 22 7 0 1 80
5471 10941 11045 59 5 0 0 80
5472 76738 10944 8214 9 0 1 100
5473 81934 10946 49 6 0 1 80
5474 10947 10930 27 6 0 1 80
5475 10949 10935 54 6 0 1 80
5476 81934 10949 6 5 0 0 80
5477 10946 10949 49 6 0 1 80
5478 10904 10965 22 6 0 0 80
5479 10760 11101 190 5 0 0 80
5480 10993 11101 94 5 0 0 80
5481 10961 11053 63 5 0 0 80
5482 10963 11125 20 7 0 0 80
5483 10965 10966 17 6 0 1 80
5484 10808 10966 166 5 0 0 80
5485 10974 10970 24 7 0 0 80
5486 10930 81942 28 6 0 1 80
5487 11125 10974 12 7 0 0 80
5488 10975 10976 48 5 0 0 80
5489 11000 10978 15 7 0 1 80
5490 10979 10980 8223 9 0 1 100
5491 10984 10947 35 6 0 1 80
5492 81942 10984 34 6 0 1 80
5493 10802 10986 105 5 0 0 80
5494 106503 10988 80 5 0 0 80
5495 11532 10988 94 5 0 0 80
5496 10976 10992 42 5 0 0 80
5497 10993 10994 113 5 0 0 80
5498 11016 10965 19 6 0 1 80
5499 10918 10998 35 7 0 1 80
5500 10999 11000 12 7 0 1 80
5501 10902 11002 41 6 0 1 80
5502 11002 11075 29 7 0 1 80
5503 10966 11185 18 6 0 1 80
5504 10998 10999 16 7 0 1 80
5505 11040 10902 41 6 0 1 80
5506 11040 11002 10 7 0 1 80
5507 11013 11014 46 5 0 0 80
5508 11185 11016 16 6 0 1 80
5509 11017 81967 144 5 0 0 80
5510 11019 10906 47 6 0 1 80
5511 10708 10978 406 9 0 1 100
5512 11023 11024 101 6 0 1 80
5513 10817 11023 100 6 0 1 80
5514 10984 11038 42 6 0 0 80
5515 10906 106484 47 6 0 1 80
5516 11031 11040 76 7 0 1 80
5517 11002 11036 13 6 0 1 80
5518 11062 11036 112 7 0 1 80
5519 11070 11038 31 6 0 1 80
5520 11042 11040 13 6 0 1 80
5521 11036 11042 10 7 0 1 80
5522 10992 11044 109 5 0 0 80
5523 11045 11044 39 5 0 0 80
5524 11063 10670 209 6 0 1 80
5525 11000 10836 787 9 0 1 100
5526 78394 11063 4 6 0 1 80
5527 11053 11157 126 5 0 0 80
5528 11055 10819 221 6 0 1 80
5529 10788 11055 220 6 0 1 80
5530 11042 11171 23 7 0 1 80
5531 11106 11062 340 7 0 1 80
5532 11063 11064 14 6 0 1 80
5533 10669 11064 202 6 0 1 80
5534 11038 11068 31 6 0 1 80
5535 11072 11070 27 6 0 1 80
5536 11068 11072 27 6 0 1 80
5537 11014 11155 29 5 0 0 80
5538 11075 11077 468 7 0 1 80
5539 11077 10896 79 7 0 1 80
5540 11079 11351 199 5 0 0 80
5541 11064 11082 14 6 0 1 80
5542 11083 78393 5 6 0 1 80
5543 10579 11083 775 6 0 1 80
5544 11077 11090 12 7 0 1 80
5545 10842 11090 119 7 0 1 80
5546 10884 11293 85 5 0 0 80
5547 11072 11094 36 6 0 0 80
5548 11095 11096 454 6 0 1 80
5549 11055 11098 52 6 0 0 80
5550 11099 11100 458 6 0 1 80
5551 11101 11102 78 5 0 0 80
5552 10704 11104 199 5 0 0 80
5553 11128 11106 39 7 0 1 80
5554 11128 11077 16 7 0 1 80
5555 11109 11633 300 6 0 0 80
5556 11166 11094 42 6 0 1 80
5557 11113 11095 8 6 0 1 80
5558 11100 81981 7 6 0 1 80
5559 11120 11042 33 6 0 1 80
5560 11036 11120 32 6 0 1 80
5561 11090 11122 23 7 0 1 80
5562 11835 10974 61 7 0 1 80
5563 11125 11835 62 7 0 1 80
5564 11263 11128 12 7 0 1 80
5565 11090 11263 16 7 0 1 80
5566 11094 81990 43 6 0 1 80
5567 11135 11134 776 6 0 1 80
5568 11135 11083 22 6 0 1 80
5569 11137 11098 54 6 0 1 80
5570 11098 11137 54 6 0 1 80
5571 11141 11142 100 5 0 0 80
5572 11238 10656 233 6 0 0 80
5573 81691 81996 908 5 0 0 80
5574 11147 11148 5 6 0 1 80
5575 78398 11135 5 6 0 1 80
5576 8804 11152 1278 7 0 0 80
5577 11153 11154 173 5 0 0 80
5578 11155 11179 45 5 0 0 80
5579 11157 11163 119 5 0 0 80
5580 10986 11163 66 5 0 0 80
5581 77902 11031 352 7 0 1 80
5582 11163 11275 5 5 0 0 80
5583 11207 11166 93 6 0 1 80
5584 81990 11207 93 6 0 1 80
5585 11102 11170 43 5 0 0 80
5586 11171 77903 406 7 0 1 80
5587 11173 11120 27 6 0 0 80
5588 11137 78115 66 6 0 0 80
5589 11044 11233 70 5 0 0 80
5590 11179 11187 23 5 0 0 80
5591 11148 11197 22 6 0 1 80
5592 11183 11805 286 7 0 0 80
5593 11185 11186 87 6 0 0 80
5594 11187 11188 4 5 0 0 80
5595 10695 11259 380 6 0 0 80
5596 11191 11192 191 6 0 1 80
5597 77906 77901 129 7 0 1 80
5598 10994 11205 212 5 0 0 80
5599 11197 11198 8 6 0 1 80
5600 11201 10784 196 6 0 1 80
5601 11201 11192 11 5 0 0 80
5602 11192 11204 17 5 0 0 80
5603 11205 11201 14 5 0 0 80
5604 11207 11208 81 6 0 0 80
5605 81967 11210 96 5 0 0 80
5606 11370 11263 68 7 0 1 80
5607 11220 11214 14 6 0 1 80
5608 11215 11173 16 6 0 0 80
5609 77904 77907 129 7 0 1 80
5610 11219 11220 16 6 0 1 80
5611 78400 11219 14 6 0 1 80
5612 11226 11208 38 6 0 1 80
5613 11208 11226 38 6 0 1 80
5614 11016 11228 145 5 0 0 80
5615 78116 11230 28 6 0 0 80
5616 11104 11232 58 5 0 0 80
5617 11233 11291 49 5 0 0 80
5618 11170 11236 49 5 0 0 80
5619 11330 11238 57 6 0 0 80
5620 11239 11240 832 6 0 1 80
5621 11239 11267 14 6 0 0 80
5622 11243 11267 826 6 0 1 80
5623 11226 106517 54 6 0 0 80
5624 10949 11248 126 5 0 0 80
5625 10988 11250 142 5 0 0 80
5626 11251 11152 55 7 0 1 80
5627 11253 11128 77 6 0 1 80
5628 11152 82025 57 7 0 1 80
5629 11188 11258 45 5 0 0 80
5630 11259 11943 37 6 0 0 80
5631 82028 11239 16 6 0 0 80
5632 11263 11264 77 6 0 1 80
5633 10932 11266 145 5 0 0 80
5634 11267 11268 17 6 0 0 80
5635 11248 11270 12 5 0 0 80
5636 11271 106517 50 6 0 1 80
5637 106517 11271 50 6 0 1 80
5638 11275 11276 182 5 0 0 80
5639 11122 11278 119 7 0 1 80
5640 11279 82028 8 6 0 0 80
5641 11281 11230 44 6 0 1 80
5642 11230 11281 45 6 0 1 80
5643 11281 11019 141 6 0 1 80
5644 106484 11281 144 6 0 1 80
5645 11268 11290 7 6 0 0 80
5646 11291 11327 71 5 0 0 80
5647 11293 11294 102 5 0 0 80
5648 11488 11215 45 6 0 1 80
5649 11488 11215 44 6 0 0 80
5650 11236 11393 45 5 0 0 80
5651 11258 11313 29 5 0 0 80
5652 11310 11279 15 6 0 0 80
5653 11023 11306 129 6 0 0 80
5654 11290 11308 17 6 0 0 80
5655 11308 11310 14 6 0 0 80
5656 11281 11312 25 6 0 0 80
5657 11313 11314 8 5 0 0 80
5658 11315 11142 93 5 0 1 80
5659 11142 11315 94 5 0 1 80
5660 11319 77905 299 7 0 1 80
5661 11228 11401 68 5 0 0 80
5662 106538 106536 9 6 0 1 80
5663 11271 106536 115 6 0 0 80
5664 11327 11328 32 5 0 1 80
5665 11328 11330 47 6 0 1 80
5666 11355 11253 39 6 0 1 80
5667 11264 11355 40 6 0 1 80
5668 106536 11357 8 6 0 1 80
5669 78759 11495 252 5 0 0 80
5670 11366 106538 34 6 0 1 80
5671 11328 11413 8 5 0 1 80
5672 11330 11413 51 6 0 1 80
5673 11412 11327 32 5 0 1 80
5674 11412 11328 7 6 0 1 80
5675 11413 11412 8 5 0 1 80
5676 11351 11381 191 5 0 0 80
5677 11353 11319 37 7 0 1 80
5678 11355 11387 17 6 0 0 80
5679 11357 11358 34 6 0 1 80
5680 11362 11251 48 7 0 1 80
5681 82025 11362 46 7 0 1 80
5682 77908 11364 336 7 0 1 80
5683 11371 11366 30 6 0 1 80
5684 11358 11371 29 6 0 1 80
5685 11369 11370 124 7 0 1 80
5686 11371 11372 10 6 0 0 80
5687 11314 11391 36 5 0 0 80
5688 11278 11377 78 7 0 1 80
5689 11377 11381 32 5 0 1 80
5690 11377 11397 9 7 0 1 80
5691 11381 11397 30 5 0 1 80
5692 11396 11369 21 7 0 1 80
5693 11396 11377 15 5 0 1 80
5694 11387 11388 67 6 0 0 80
5695 11372 11403 65 6 0 0 80
5696 11391 11392 25 5 0 0 80
5697 11393 11392 74 5 0 0 80
5698 11395 11396 9 7 0 1 80
5699 11397 11395 14 5 0 1 80
5700 11210 11753 155 5 0 0 80
5701 11401 11529 70 5 0 0 80
5702 11403 11404 30 6 0 0 80
5703 11404 11406 7 6 0 0 80
5704 11397 11408 24 7 0 1 80
5705 11388 11433 24 6 0 0 80
5706 11411 11412 45 6 0 1 80
5707 11413 11411 50 6 0 1 80
5708 82055 11406 21 6 0 1 80
5709 11186 11555 129 6 0 0 80
5710 11419 10999 191 6 0 1 80
5711 10998 11419 194 6 0 1 80
5712 11406 82056 21 6 0 1 80
5713 11479 11396 26 5 0 1 80
5714 11395 11479 29 5 0 1 80
5715 11429 82055 22 6 0 1 80
5716 82056 11429 22 6 0 1 80
5717 11433 11434 18 6 0 0 80
5718 11435 11392 18 5 0 0 80
5719 11250 11438 108 5 0 0 80
5720 11315 11440 66 5 0 0 80
5721 10946 11442 965 6 0 0 80
5722 11294 11444 81 5 0 0 80
5723 11482 11395 49 7 0 1 80
5724 11637 11434 28 6 0 1 80
5725 11434 11637 28 6 0 1 80
5726 11451 11411 31 6 0 0 80
5727 11226 11454 126 5 0 0 80
5728 81938 11456 251 5 0 0 80
5729 11429 11476 131 6 0 0 80
5730 11154 11460 183 5 0 0 80
5731 11461 11462 302 5 0 0 80
5732 11510 11306 96 6 0 1 80
5733 11270 11466 112 5 0 0 80
5734 11219 11747 149 5 0 1 80
5735 11469 11220 154 5 0 1 80
5736 11747 11469 6 5 0 0 80
5737 11312 11477 135 6 0 0 80
5738 82071 11476 47 6 0 1 80
5739 11477 11575 3 6 0 0 80
5740 11479 11480 61 5 0 0 80
5741 11720 11482 41 7 0 1 80
5742 11204 11484 192 5 0 0 80
5743 11476 82072 46 6 0 1 80
5744 11487 11488 115 6 0 0 80
5745 11462 12131 79 5 0 0 80
5746 11484 11492 10 5 0 0 80
5747 11492 77909 275 7 0 1 80
5748 11495 11496 693 5 0 0 80
5749 81981 11525 211 6 0 1 80
5750 11525 82071 67 6 0 1 80
5751 11306 11502 119 6 0 1 80
5752 11438 11504 59 5 0 0 80
5753 11524 11113 214 6 0 1 80
5754 11524 11525 9 6 0 1 80
5755 11509 11510 24 6 0 1 80
5756 11440 11551 50 5 0 0 80
5757 11513 11451 45 6 0 0 80
5758 10840 11897 460 7 0 1 80
5759 11897 11435 97 5 0 0 80
5760 11492 11593 11 5 0 0 80
5761 77912 11593 274 7 0 1 80
5762 11526 11524 9 6 0 1 80
5763 11525 11526 9 6 0 1 80
5764 82072 11526 73 6 0 1 80
5765 11529 11603 115 5 0 0 80
5766 11608 11532 460 7 0 1 80
5767 11608 11897 16 5 0 0 80
5768 11266 11536 172 5 0 0 80
5769 11454 11538 58 5 0 0 80
5770 11593 11661 18 5 0 0 80
5771 11623 11524 85 6 0 1 80
5772 11526 11623 89 6 0 1 80
5773 11545 11551 27 5 0 1 80
5774 11460 11765 431 5 0 0 80
5775 11545 11609 7 5 0 1 80
5776 11551 11609 30 5 0 1 80
5777 12384 11554 464 8 0 1 100
5778 11555 11587 106 6 0 0 80
5779 11480 11621 78 5 0 0 80
5780 11566 11545 9 5 0 1 80
5781 11561 11492 95 7 0 1 80
5782 11442 11693 279 6 0 0 80
5783 11568 11566 8 5 0 1 80
5784 11609 11568 9 5 0 1 80
5785 11569 11487 52 6 0 1 80
5786 11569 11487 50 6 0 0 80
5787 11573 11575 89 6 0 1 80
5788 11575 11573 89 6 0 1 80
5789 11192 11578 220 6 0 1 80
5790 11578 11561 15 7 0 1 80
5791 11504 11657 59 5 0 0 80
5792 11585 11201 223 6 0 1 80
5793 11585 11578 9 7 0 1 80
5794 11587 11588 21 6 0 0 80
5795 11715 11585 12 6 0 1 80
5796 11578 11715 13 6 0 1 80
5797 11593 11715 116 7 0 1 80
5798 8868 11596 1493 5 0 0 80
5799 11362 11867 155 7 0 0 80
5800 11573 11631 30 6 0 0 80
5801 12456 11777 7939 9 0 1 100
5802 11603 11639 87 5 0 0 80
5803 11605 77721 982 7 0 0 80
5804 11607 11608 81 5 0 0 80
5805 11609 11611 99 5 0 1 80
5806 11611 11568 101 5 0 1 80
5807 11613 11513 77 6 0 1 80
5808 11513 11616 72 6 0 1 80
5809 11101 11618 383 5 0 0 80
5810 11611 11620 6 5 0 0 80
5811 11621 11622 63 5 0 0 80
5812 11623 11645 203 6 0 0 80
5813 11625 11509 82 6 0 1 80
5814 11502 11625 82 6 0 1 80
5815 11629 11607 11 5 0 0 80
5816 11631 11667 30 6 0 1 80
5817 11633 11634 323 6 0 0 80
5818 82091 11631 24 6 0 1 80
5819 11637 11647 149 6 0 0 80
5820 11639 11640 31 5 0 0 80
5821 8513 11670 2341 5 0 0 80
5822 82115 11645 70 6 0 1 80
5823 11645 82115 70 6 0 1 80
5824 11647 11678 5 6 0 0 80
5825 11620 11709 60 5 0 0 80
5826 11670 11652 13 6 0 0 80
5827 11588 11654 44 6 0 0 80
5828 11850 82091 17 6 0 1 80
5829 11657 11658 59 5 0 0 80
5830 11659 11629 19 5 0 0 80
5831 11661 11671 79 5 0 0 80
5832 11408 11664 256 7 0 1 80
5833 11466 11666 124 5 0 0 80
5834 11667 11668 32 6 0 1 80
5835 11669 11670 19 6 0 0 80
5836 11671 11672 9 5 0 0 80
5837 82103 11634 27 6 0 1 80
5838 11616 11686 33 6 0 1 80
5839 11697 11678 19 6 0 0 80
5840 11678 11697 20 6 0 0 80
5841 11652 11695 17 6 0 0 80
5842 11685 11613 35 6 0 1 80
5843 11685 11686 14 6 0 0 80
5844 11634 82104 28 6 0 1 80
5845 11618 11741 41 5 0 0 80
5846 11792 11566 102 5 0 1 80
5847 11693 11669 319 6 0 0 80
5848 11695 11669 24 6 0 0 80
5849 11697 11698 5 6 0 0 80
5850 11568 11700 103 5 0 1 80
5851 11654 11702 27 6 0 0 80
5852 11640 11730 48 5 0 0 80
5853 11705 11659 40 5 0 0 80
5854 11707 12229 531 8 0 1 100
5855 11709 11710 99 5 0 0 80
5856 11711 82103 23 6 0 1 80
5857 82104 11711 24 6 0 1 80
5858 11715 82118 158 7 0 1 80
5859 11686 11718 30 6 0 0 80
5860 11768 11720 229 7 0 1 80
5861 11444 11722 239 5 0 0 80
5862 11723 11585 190 7 0 1 80
5863 11758 11685 33 6 0 0 80
5864 11664 11728 67 7 0 1 80
5865 11728 11730 39 5 0 1 80
5866 11658 11817 63 5 0 0 80
5867 11733 11759 21 5 0 0 80
5868 11718 12082 14 6 0 0 80
5869 11828 11469 172 5 0 1 80
5870 11622 11845 95 5 0 0 80
5871 11741 11764 47 5 0 1 80
5872 11764 11723 31 7 0 1 80
5873 11828 11748 10 5 0 1 80
5874 11747 11748 176 5 0 1 80
5875 11728 11752 12 7 0 1 80
5876 11730 11752 37 5 0 1 80
5877 11753 78761 501 5 0 0 80
5878 11702 11865 32 6 0 0 80
5879 11776 11758 18 6 0 0 80
5880 11759 11760 18 5 0 0 80
5881 11761 11741 46 5 0 1 80
5882 11761 11764 10 7 0 1 80
5883 11765 11855 123 5 0 0 80
5884 11767 11768 27 7 0 1 80
5885 11767 11728 17 5 0 1 80
5886 11774 11828 6 5 0 1 80
5887 11748 11774 10 5 0 1 80
5888 12082 11776 34 6 0 0 80
5889 11777 11778 7938 9 0 1 100
5890 11695 11780 115 6 0 0 80
5891 11764 11784 13 5 0 1 80
5892 82118 11784 64 7 0 1 80
5893 81996 82523 391 5 0 0 80
5894 11790 11767 11 7 0 1 80
5895 11752 11790 17 5 0 1 80
5896 11791 11792 64 5 0 1 80
5897 11832 11761 13 5 0 1 80
5898 11784 11832 11 7 0 1 80
5899 11700 11798 61 5 0 1 80
5900 11276 11800 311 5 0 0 80
5901 11801 11767 24 5 0 1 80
5902 11790 11801 25 5 0 1 80
5903 11805 11913 379 7 0 0 80
5904 11710 11871 50 5 0 0 80
5905 11832 11869 32 7 0 1 80
5906 11722 82159 64 5 0 0 80
5907 11926 11774 33 5 0 1 80
5908 11748 11926 33 5 0 1 80
5909 11817 11837 57 5 0 0 80
5910 11536 11843 167 5 0 0 80
5911 11887 11569 146 6 0 0 80
5912 11886 11761 76 7 0 1 80
5913 11760 11915 97 5 0 0 80
5914 11878 11828 93 5 0 1 80
5915 11829 11705 111 5 0 0 80
5916 11831 11832 52 5 0 1 80
5917 11784 11831 50 5 0 1 80
5918 11835 11927 408 7 0 0 80
5919 11837 11829 48 5 0 0 80
5920 11878 11842 6 5 0 0 80
5921 11774 11842 88 5 0 1 80
5922 11843 11844 135 5 0 0 80
5923 11845 11901 89 5 0 0 80
5924 11858 11758 268 6 0 1 80
5925 11911 11850 178 6 0 1 80
5926 11668 11911 156 6 0 1 80
5927 11844 82154 96 5 0 0 80
5928 11855 11856 62 5 0 1 80
5929 11856 11858 43 6 0 1 80
5930 11882 11855 61 5 0 1 80
5931 11882 11856 12 6 0 1 80
5932 11698 11909 128 6 0 0 80
5933 11865 12029 70 6 0 0 80
5934 11867 11868 161 7 0 0 80
5935 11869 12025 102 7 0 1 80
5936 11871 11872 46 5 0 0 80
5937 11856 11874 11 5 0 1 80
5938 11776 11874 317 6 0 1 80
5939 11893 11878 85 5 0 1 80
5940 11625 78117 163 6 0 0 80
5941 11881 11882 11 5 0 1 80
5942 11874 11881 13 6 0 1 80
5943 82162 11886 86 7 0 1 80
5944 11887 11889 48 6 0 1 80
5945 11889 11909 22 6 0 1 80
5946 11148 82165 709 6 0 1 80
5947 11893 11959 5 5 0 0 80
5948 11842 11959 89 5 0 1 80
5949 11897 11972 341 7 0 1 80
5950 11972 82162 80 7 0 1 80
5951 11901 11979 47 5 0 0 80
5952 82165 11904 8 6 0 1 80
5953 11905 11197 697 6 0 1 80
5954 11889 11910 10 6 0 1 80
5955 11909 11910 29 6 0 1 80
5956 11911 11937 59 6 0 0 80
5957 11913 12675 73 7 0 0 80
5958 11915 11916 131 5 0 0 80
5959 82193 11905 10 6 0 1 80
5960 11922 11791 87 5 0 1 80
5961 11798 11922 84 5 0 1 80
5962 106648 106649 7 6 0 1 80
5963 12093 11926 80 5 0 0 80
5964 11927 11932 53 7 0 1 80
5965 11956 11927 53 7 0 1 80
5966 11956 11932 14 7 0 0 80
5967 11933 11733 324 5 0 0 80
5968 106649 12223 14 6 0 1 80
5969 11937 12006 23 6 0 0 80
5970 11957 11893 61 5 0 1 80
5971 11831 11942 80 5 0 0 80
5972 11943 11944 406 6 0 0 80
5973 10032 11946 1641 6 0 0 80
5974 11947 11887 75 6 0 1 80
5975 11947 11889 40 6 0 1 80
5976 11922 12327 13 5 0 0 80
5977 11933 11955 27 5 0 1 80
5978 11955 11956 11 7 0 0 80
5979 11957 11958 6 5 0 0 80
5980 11959 11958 58 5 0 1 80
5981 11868 12068 46 7 0 0 80
5982 12010 11964 30 5 0 0 80
5983 12010 11944 16 6 0 0 80
5984 11932 12003 23 7 0 0 80
5985 11971 11608 331 7 0 1 80
5986 11971 11972 76 7 0 1 80
5987 11916 11974 69 5 0 0 80
5988 11944 11976 18 6 0 0 80
5989 11977 11976 39 5 0 0 80
5990 11979 11980 53 5 0 0 80
5991 11981 11933 29 5 0 1 80
5992 11981 11955 13 7 0 0 80
5993 11456 82223 316 5 0 0 80
5994 82115 12016 773 6 0 0 80
5995 11801 12333 156 5 0 0 80
5996 11974 11992 16 5 0 0 80
5997 11964 12013 200 5 0 0 80
5998 11995 11996 54 5 0 0 80
5999 11672 11998 188 5 0 0 80
6000 11980 12111 11 5 0 0 80
6001 11872 12002 59 5 0 0 80
6002 12003 12004 11 7 0 0 80
6003 12005 12006 51 6 0 1 80
6004 12006 12005 52 6 0 1 80
6005 12012 12010 18 6 0 0 80
6006 11976 12012 18 6 0 0 80
6007 12013 12014 85 5 0 0 80
6008 12096 12016 51 6 0 1 80
6009 12154 12004 44 5 0 1 80
6010 12003 12154 47 5 0 1 80
6011 12044 11995 174 5 0 0 80
6012 11972 12171 71 7 0 1 80
6013 12025 12171 103 7 0 1 80
6014 12027 11882 363 6 0 1 80
6015 12029 12193 72 6 0 0 80
6016 11881 106655 315 6 0 1 80
6017 12002 12101 181 5 0 0 80
6018 106655 12209 7 6 0 1 80
6019 12014 12038 85 5 0 0 80
6020 12039 11977 268 5 0 0 80
6021 11800 12042 164 5 0 0 80
6022 12043 12044 104 5 0 0 80
6023 12038 12043 82 5 0 0 80
6024 12204 11981 25 7 0 0 80
6025 12049 12050 78 6 0 0 80
6026 12205 12204 13 7 0 0 80
6027 12004 12205 25 7 0 0 80
6028 12055 12056 238 5 0 0 80
6029 82159 12483 176 5 0 0 80
6030 11996 12121 87 5 0 0 80
6031 12110 12039 87 5 0 0 80
6032 11718 12064 375 6 0 1 80
6033 11596 12589 290 5 0 0 80
6034 12067 12068 37 7 0 1 80
6035 12067 12127 11 7 0 0 80
6036 12068 12127 37 7 0 1 80
6037 12090 11947 45 6 0 1 80
6038 12075 106648 217 6 0 1 80
6039 11538 12259 291 5 0 0 80
6040 12079 106743 207 6 0 1 80
6041 12237 12082 370 6 0 1 80
6042 12064 12237 10 5 0 0 80
6043 12088 11957 77 5 0 1 80
6044 11958 12088 74 5 0 1 80
6045 12116 12090 8 6 0 1 80
6046 82213 12093 58 5 0 1 80
6047 12093 82214 60 5 0 1 80
6048 12353 12096 97 6 0 1 80
6049 12016 12353 148 6 0 1 80
6050 12105 11946 56 6 0 1 80
6051 12101 121275 48 5 0 0 80
6052 121275 12088 3 5 0 0 80
6053 12105 12108 11 6 0 1 80
6054 11946 12108 56 6 0 1 80
6055 12109 12110 115 5 0 0 80
6056 12111 12211 48 5 0 0 80
6057 12118 11971 67 7 0 1 80
6058 12115 12116 8 6 0 1 80
6059 12171 12118 67 7 0 1 80
6060 12144 12105 15 6 0 1 80
6061 12121 12141 59 5 0 0 80
6062 12123 12187 186 5 0 0 80
6063 12108 12126 11 6 0 1 80
6064 12127 12151 29 7 0 0 80
6065 12174 12109 79 5 0 0 80
6066 12131 12287 966 5 0 0 80
6067 11232 12247 492 5 0 0 80
6068 11942 12231 98 5 0 0 80
6069 12137 12123 116 5 0 0 80
6070 12142 12137 19 5 0 0 80
6071 12141 12142 43 5 0 0 80
6072 12254 12144 29 5 0 1 80
6073 12229 12225 206 8 0 1 100
6074 12149 12254 26 5 0 1 80
6075 12149 12144 11 6 0 1 80
6076 12151 12152 9 7 0 0 80
6077 12156 12154 152 5 0 0 80
6078 11666 12156 232 5 0 0 80
6079 82154 12251 128 5 0 0 80
6080 12118 12160 68 7 0 1 80
6081 12126 12189 12 6 0 1 80
6082 82227 12027 253 6 0 1 80
6083 12151 12987 38 7 0 1 80
6084 12987 12152 38 7 0 1 80
6085 12202 82227 7 6 0 1 80
6086 12171 12417 55 6 0 1 80
6087 12180 12174 139 5 0 0 80
6088 12042 12176 62 5 0 0 80
6089 12050 12178 73 6 0 0 80
6090 12179 12180 15 5 0 0 80
6091 11992 12179 159 5 0 0 80
6092 12192 12149 13 6 0 1 80
6093 12196 12067 53 7 0 0 80
6094 12187 82265 82 5 0 0 80
6095 12189 12297 15 6 0 1 80
6096 12297 12192 12 6 0 1 80
6097 12193 12194 62 6 0 0 80
6098 12195 12196 9 7 0 0 80
6099 12152 12195 25 7 0 0 80
6100 12225 12200 29 8 0 1 100
6101 12200 12202 26 6 0 1 80
6102 12203 12204 58 7 0 1 80
6103 12205 12203 58 7 0 1 80
6104 106719 12075 66 6 0 1 80
6105 12209 12263 294 6 0 1 80
6106 12211 12212 38 5 0 0 80
6107 12043 12283 63 5 0 0 80
6108 12215 106719 7 6 0 1 80
6109 12598 11971 123 7 0 1 80
6110 12005 12243 176 6 0 0 80
6111 106743 12457 72 6 0 1 80
6112 12223 12255 177 6 0 1 80
6113 12225 12227 32 8 0 1 100
6114 12227 12200 19 6 0 1 80
6115 12229 79543 238 8 0 1 100
6116 12231 12232 47 5 0 0 80
6117 12233 12178 43 6 0 1 80
6118 12178 12233 43 6 0 1 80
6119 12237 12238 68 5 0 0 80
6120 11998 12363 100 5 0 0 80
6121 106725 12079 187 6 0 1 80
6122 12243 12249 22 6 0 0 80
6123 12249 12251 40 5 0 1 80
6124 12247 12253 50 5 0 0 80
6125 12249 12252 6 6 0 0 80
6126 12251 12252 40 5 0 1 80
6127 12253 12254 88 5 0 0 80
6128 12255 106733 18 6 0 1 80
6129 12194 12317 29 6 0 0 80
6130 12259 12260 78 5 0 0 80
6131 12227 12293 17 8 0 1 100
6132 12263 12293 49 6 0 1 80
6133 12265 106725 17 6 0 1 80
6134 12267 12196 37 5 0 1 80
6135 12195 12267 36 5 0 1 80
6136 11780 12431 437 6 0 0 80
6137 12273 12227 32 6 0 1 80
6138 12273 12276 22 8 0 1 100
6139 12293 12276 13 6 0 1 80
6140 12232 12437 30 5 0 0 80
6141 12281 12282 804 9 0 1 100
6142 12283 12465 33 5 0 0 80
6143 12233 12312 50 6 0 0 80
6144 12287 12290 189 5 0 0 80
6145 82265 12290 92 5 0 0 80
6146 12276 12292 12 8 0 1 100
6147 12293 12292 17 8 0 1 100
6148 12298 12192 54 6 0 1 80
6149 12297 12298 54 6 0 1 80
6150 76776 12300 825 9 0 1 100
6151 12064 12302 172 6 0 1 80
6152 12312 12339 42 6 0 1 80
6153 12305 12237 176 6 0 1 80
6154 106733 12326 111 6 0 1 80
6155 12326 12115 99 6 0 1 80
6156 106746 12312 42 6 0 1 80
6157 12326 12316 20 6 0 1 80
6158 11910 12316 189 6 0 1 80
6159 12317 12318 44 6 0 0 80
6160 12319 12320 13 6 0 1 80
6161 12321 12384 392 8 0 1 100
6162 12330 12265 117 6 0 1 80
6163 12330 12326 12 6 0 1 80
6164 12327 12365 165 5 0 0 80
6165 12358 12330 20 6 0 1 80
6166 12316 12358 12 6 0 1 80
6167 12333 12543 207 5 0 0 80
6168 12260 12336 72 5 0 0 80
6169 12337 106746 42 6 0 1 80
6170 12339 12337 41 6 0 1 80
6171 10778 12342 1383 5 0 0 80
6172 11874 12347 223 5 0 1 80
6173 12574 11881 223 5 0 1 80
6174 12347 12574 13 5 0 0 80
6175 12352 12318 29 6 0 1 80
6176 12318 12352 29 6 0 1 80
6177 12353 12352 573 6 0 0 80
6178 106780 82213 142 5 0 1 80
6179 12388 12358 65 6 0 1 80
6180 82214 106779 141 5 0 1 80
6181 12212 12398 99 5 0 0 80
6182 12363 12463 97 5 0 0 80
6183 12365 12366 32 5 0 0 80
6184 12176 12477 203 5 0 0 80
6185 12056 82297 497 5 0 0 80
6186 12267 82256 80 5 0 0 80
6187 12443 12352 66 6 0 1 80
6188 12352 12443 66 6 0 1 80
6189 12012 12378 182 6 0 0 80
6190 82297 12380 7 5 0 0 80
6191 12316 106794 158 6 0 1 80
6192 12400 12384 443 8 0 1 100
6193 12400 12273 129 6 0 1 80
6194 106793 12388 91 6 0 1 80
6195 12336 12390 76 5 0 0 80
6196 12276 12393 135 6 0 1 80
6197 12393 12400 20 8 0 1 100
6198 106794 12403 36 6 0 1 80
6199 12403 12398 33 5 0 1 80
6200 12624 12400 14 6 0 1 80
6201 12401 12723 509 9 0 1 100
6202 12403 12404 8 6 0 1 80
6203 12398 12404 34 5 0 1 80
6204 12252 12422 278 6 0 0 80
6205 12723 12456 705 9 0 1 100
6206 12416 106793 40 6 0 1 80
6207 12416 12403 7 5 0 1 80
6208 12404 12416 7 5 0 1 80
6209 12417 82269 188 6 0 1 80
6210 12320 12420 152 6 0 1 80
6211 12421 12422 39 6 0 1 80
6212 12422 12421 38 6 0 1 80
6213 12425 12118 247 6 0 1 80
6214 12427 12624 22 8 0 1 100
6215 12393 12427 38 6 0 1 80
6216 12431 82272 225 6 0 0 80
6217 82453 12434 165 6 0 1 80
6218 12366 12436 50 5 0 0 80
6219 12437 12438 152 5 0 0 80
6220 12337 12440 151 6 0 0 80
6221 11752 12513 435 7 0 1 80
6222 12443 12480 241 6 0 0 80
6223 12378 12669 59 6 0 0 80
6224 12440 12459 34 6 0 1 80
6225 12160 12641 327 7 0 1 80
6226 12427 12526 40 6 0 1 80
6227 12488 12215 178 6 0 1 80
6228 76780 12456 470 9 0 1 100
6229 12457 106810 181 6 0 1 80
6230 12459 12474 20 6 0 1 80
6231 12474 82279 16 6 0 0 80
6232 12463 12467 87 5 0 0 80
6233 12465 12466 152 5 0 0 80
6234 12467 12468 2 5 0 0 80
6235 82279 12470 9 6 0 0 80
6236 12471 12440 54 6 0 1 80
6237 12471 12474 7 6 0 0 80
6238 12475 12416 80 6 0 1 80
6239 12477 12485 117 5 0 0 80
6240 12516 12480 141 6 0 1 80
6241 11308 12494 667 6 0 1 80
6242 12483 12506 415 5 0 0 80
6243 12485 12579 4 5 0 0 80
6244 12490 12488 18 6 0 1 80
6245 106810 12490 18 6 0 1 80
6246 12493 11310 674 6 0 1 80
6247 12493 12494 12 6 0 0 80
6248 12438 12496 55 5 0 0 80
6249 12390 12607 113 5 0 0 80
6250 12499 12436 47 5 0 1 80
6251 12436 12499 48 5 0 1 80
6252 12494 12504 18 6 0 0 80
6253 12504 12506 24 5 0 1 80
6254 12530 12471 11 6 0 0 80
6255 12421 12549 138 6 0 0 80
6256 12420 12595 126 6 0 1 80
6257 12513 12515 52 7 0 1 80
6258 12515 12516 70 6 0 1 80
6259 12470 12541 20 6 0 0 80
6260 12358 12673 136 5 0 1 80
6261 12504 12522 7 6 0 0 80
6262 12506 12522 25 5 0 1 80
6263 12525 12526 39 8 0 1 100
6264 12525 12427 59 8 0 1 100
6265 12540 12530 10 6 0 0 80
6266 12552 12493 14 6 0 0 80
6267 11778 76777 421 9 0 1 100
6268 12537 11790 485 7 0 1 80
6269 12537 12515 14 6 0 1 80
6270 12542 12540 8 6 0 0 80
6271 12541 12542 11 6 0 0 80
6272 12543 12544 143 5 0 0 80
6273 12545 82453 125 6 0 1 80
6274 12404 12548 140 6 0 1 80
6275 12549 12586 31 6 0 0 80
6276 12551 12552 8 6 0 0 80
6277 14315 12552 23 5 0 1 80
6278 12551 14315 24 5 0 1 80
6279 12515 12645 14 7 0 1 80
6280 12480 12645 211 6 0 1 80
6281 12522 13071 14 6 0 0 80
6282 12347 82289 138 5 0 1 80
6283 12664 12537 14 7 0 1 80
6284 12645 12664 14 6 0 1 80
6285 13110 12551 13 6 0 0 80
6286 13071 13110 14 6 0 0 80
6287 12870 12574 138 5 0 1 80
6288 12575 12579 32 5 0 1 80
6289 12575 12580 9 5 0 0 80
6290 12579 12580 32 5 0 1 80
6291 12746 12575 13 5 0 0 80
6292 12580 12599 14 5 0 0 80
6293 12685 12586 54 6 0 1 80
6294 12586 12685 54 6 0 1 80
6295 12589 12590 310 5 0 0 80
6296 12610 12746 7 5 0 0 80
6297 12544 12619 29 5 0 0 80
6298 12595 12616 83 6 0 1 80
6299 12616 12598 377 7 0 1 80
6300 12599 12600 6 5 0 0 80
6301 12590 12695 4 5 0 0 80
6302 12603 12499 48 5 0 0 80
6303 12622 12671 80 6 0 1 80
6304 12607 78763 83 5 0 0 80
6305 12600 12610 34 5 0 0 80
6306 12714 12330 192 5 0 1 80
6307 12613 12545 82 6 0 1 80
6308 12613 12616 13 7 0 1 80
6309 12617 12542 46 6 0 1 80
6310 12619 12634 16 5 0 1 80
6311 12634 12622 31 6 0 1 80
6312 12734 12624 213 6 0 1 80
6313 12548 12679 138 6 0 1 80
6314 12541 12667 51 6 0 1 80
6315 12629 106780 164 5 0 1 80
6316 12652 12619 16 5 0 1 80
6317 12652 12634 6 6 0 1 80
6318 106779 12636 164 5 0 1 80
6319 12637 12613 16 6 0 1 80
6320 12616 12637 17 6 0 1 80
6321 12641 12637 107 7 0 1 80
6322 12868 12401 1341 9 0 1 100
6323 12645 12701 44 7 0 1 80
6324 12298 12648 229 6 0 0 80
6325 12496 12650 83 5 0 0 80
6326 12654 12652 11 5 0 1 80
6327 12634 12654 11 5 0 1 80
6328 12655 12654 105 6 0 1 80
6329 12526 12759 159 6 0 1 80
6330 12490 106838 93 6 0 0 80
6331 82272 12662 132 6 0 0 80
6332 12946 12664 51 7 0 1 80
6333 12818 12617 18 6 0 1 80
6334 12667 12818 17 6 0 1 80
6335 12669 12735 108 6 0 0 80
6336 12671 12537 447 6 0 1 80
6337 12673 12739 87 5 0 1 80
6338 12675 12676 438 7 0 0 80
6339 12664 12655 455 6 0 1 80
6340 12679 12697 74 6 0 1 80
6341 12697 12652 102 6 0 1 80
6342 12768 12603 71 5 0 1 80
6343 12685 13305 138 6 0 0 80
6344 12650 12853 45 5 0 0 80
6345 12720 12475 270 6 0 1 80
6346 12720 12697 9 5 0 1 80
6347 12637 13315 54 7 0 1 80
6348 12695 13277 78 5 0 0 80
6349 12697 12698 9 5 0 1 80
6350 12654 12698 102 6 0 1 80
6351 12701 12753 51 7 0 1 80
6352 12721 12720 8 6 0 1 80
6353 12698 12721 8 6 0 1 80
6354 12466 12708 133 5 0 0 80
6355 12711 12791 27 5 0 0 80
6356 12711 12712 48 5 0 1 80
6357 12712 12714 73 5 0 1 80
6358 12712 12718 12 5 0 1 80
6359 12739 12718 41 5 0 1 80
6360 12797 12720 61 5 0 1 80
6361 12721 12797 65 5 0 1 80
6362 12723 13891 908 9 0 1 100
6363 11778 13891 743 9 0 1 100
6364 12803 12721 35 5 0 1 80
6365 12698 12803 33 5 0 1 80
6366 12610 12732 179 5 0 1 80
6367 12732 12734 172 6 0 1 80
6368 12735 12736 59 6 0 0 80
6369 12718 12738 32 5 0 1 80
6370 12739 12738 52 5 0 1 80
6371 12741 12711 50 5 0 1 80
6372 12741 12712 13 5 0 1 80
6373 12745 12746 194 5 0 1 80
6374 12745 12732 9 6 0 1 80
6375 82337 12741 9 5 0 1 80
6376 12718 82337 13 5 0 1 80
6377 12753 12754 37 5 0 1 80
6378 12708 13013 23 5 0 0 80
6379 12732 12765 13 5 0 1 80
6380 12759 12765 173 6 0 1 80
6381 12603 104178 147 5 0 1 80
6382 12766 12745 13 5 0 1 80
6383 12765 12766 8 6 0 1 80
6384 12767 12768 77 5 0 1 80
6385 82269 12893 269 6 0 1 80
6386 12839 82337 47 5 0 1 80
6387 12738 12839 22 5 0 1 80
6388 106838 12789 112 6 0 0 80
6389 12777 12425 270 6 0 1 80
6390 12802 12629 110 5 0 1 80
6391 12802 12799 8 6 0 1 80
6392 12636 12799 110 5 0 1 80
6393 106859 12789 15 6 0 1 80
6394 12754 12788 34 5 0 1 80
6395 12789 12790 14 6 0 1 80
6396 12791 12792 70 5 0 0 80
6397 12468 12794 190 5 0 0 80
6398 11711 12829 661 6 0 0 80
6399 12797 12798 124 5 0 0 80
6400 12799 12800 16 6 0 1 80
6401 12801 12802 20 6 0 1 80
6402 12803 12993 58 5 0 0 80
6403 82351 106859 19 6 0 1 80
6404 12790 82352 18 6 0 1 80
6405 12809 12801 8 6 0 1 80
6406 12800 13032 12 6 0 1 80
6407 12662 12823 122 6 0 0 80
6408 106864 12792 32 5 0 1 80
6409 12878 12818 122 6 0 0 80
6410 12792 12847 31 5 0 1 80
6411 12798 12967 51 5 0 0 80
6412 12823 12837 25 6 0 0 80
6413 12832 12809 16 6 0 1 80
6414 13032 12831 14 6 0 1 80
6415 12829 12830 30 6 0 0 80
6416 12831 12832 12 6 0 1 80
6417 12823 12834 17 5 0 0 80
6418 12835 12857 126 6 0 0 80
6419 12837 12835 77 6 0 0 80
6420 12839 12840 57 5 0 0 80
6421 12788 12842 45 5 0 0 80
6422 81880 12844 1625 5 0 0 80
6423 12848 106864 26 5 0 1 80
6424 12847 12848 27 5 0 1 80
6425 11904 12885 705 6 0 1 80
6426 12851 82351 43 6 0 1 80
6427 12853 12975 142 5 0 0 80
6428 82523 12856 669 5 0 0 80
6429 12857 13047 147 6 0 0 80
6430 8872 12860 3700 5 0 0 80
6431 12290 12862 431 5 0 0 80
6432 82289 12953 208 5 0 1 80
6433 12238 12953 696 5 0 0 80
6434 12867 12868 463 9 0 1 100
6435 12872 12870 208 5 0 1 80
6436 12953 12872 12 5 0 0 80
6437 12885 12888 27 6 0 1 80
6438 12888 12745 180 6 0 1 80
6439 12877 12878 34 6 0 1 80
6440 12881 12525 227 8 0 1 100
6441 12881 12882 295 8 0 1 100
6442 12930 82193 711 6 0 1 80
6443 12885 12887 22 6 0 1 80
6444 12887 12888 13 6 0 1 80
6445 12766 12915 171 6 0 1 80
6446 12701 12892 179 7 0 1 80
6447 12893 12912 141 6 0 1 80
6448 77916 12946 173 7 0 1 80
6449 12842 13145 28 5 0 1 80
6450 13145 12947 16 5 0 0 80
6451 12901 12930 13 6 0 1 80
6452 12901 12887 18 6 0 1 80
6453 13932 76781 284 9 0 1 100
6454 13932 12868 603 9 0 1 100
6455 12922 12777 143 6 0 1 80
6456 12922 12912 11 5 0 1 80
6457 12887 12914 14 6 0 1 80
6458 12915 12914 20 6 0 1 80
6459 82256 12918 348 5 0 0 80
6460 76782 76779 454 9 0 1 100
6461 12924 12922 8 6 0 1 80
6462 12912 12924 12 5 0 1 80
6463 13752 12877 21 6 0 1 80
6464 12878 13005 55 6 0 1 80
6465 12931 12930 23 6 0 1 80
6466 12931 12901 20 6 0 1 80
6467 12955 12901 15 6 0 1 80
6468 12914 12955 17 6 0 1 80
6469 12937 12938 1549 7 0 0 80
6470 104178 13007 130 5 0 1 80
6471 12914 13643 16 6 0 1 80
6472 12915 13643 24 6 0 1 80
6473 12948 12946 188 7 0 1 80
6474 12947 12948 75 5 0 0 80
6475 106878 12767 129 5 0 1 80
6476 13029 12872 39 5 0 1 80
6477 12953 13029 38 5 0 1 80
6478 12955 12964 15 6 0 1 80
6479 79544 13579 394 8 0 1 100
6480 12292 13579 442 8 0 1 100
6481 12912 82400 64 6 0 1 80
6482 12963 12964 27 6 0 1 80
6483 12963 12955 21 6 0 1 80
6484 12967 12968 129 5 0 0 80
6485 12998 12924 59 6 0 1 80
6486 12971 12922 36 5 0 1 80
6487 12924 12971 36 5 0 1 80
6488 12975 13043 70 5 0 0 80
6489 12794 13043 115 5 0 0 80
6490 82450 12848 94 5 0 1 80
6491 12862 12982 62 5 0 0 80
6492 12862 12984 95 5 0 0 80
6493 12736 13155 154 6 0 0 80
6494 12987 12988 747 7 0 0 80
6495 12989 12851 113 6 0 1 80
6496 82352 12989 158 6 0 1 80
6497 12993 13085 136 5 0 0 80
6498 12834 13015 115 5 0 0 80
6499 13000 12998 52 6 0 1 80
6500 82400 13000 53 6 0 1 80
6501 12968 106923 54 5 0 0 80
6502 12872 13205 418 5 0 0 80
6503 13005 13749 65 6 0 1 80
6504 13007 106894 69 5 0 1 80
6505 106923 13063 16 5 0 0 80
6506 13011 106878 70 5 0 1 80
6507 13013 13014 424 5 0 0 80
6508 13015 13016 39 5 0 0 80
6509 13017 82450 78 5 0 1 80
6510 82436 12708 303 5 0 0 80
6511 13042 82444 9 6 0 0 80
6512 12800 106901 360 6 0 1 80
6513 13052 13026 5 6 0 0 80
6514 12948 13028 439 5 0 0 80
6515 13029 78765 96 5 0 0 80
6516 13031 13032 356 6 0 1 80
6517 13033 12931 168 6 0 1 80
6518 13000 13036 81 6 0 0 80
6519 82444 13335 19 6 0 0 80
6520 13039 13061 10 6 0 0 80
6521 13050 13042 17 6 0 0 80
6522 13043 13158 96 5 0 0 80
6523 13026 13073 19 6 0 0 80
6524 13047 13048 344 6 0 0 80
6525 13073 13050 489 6 0 1 80
6526 13051 13052 19 6 0 0 80
6527 13335 13095 8 6 0 0 80
6528 13094 13050 7 6 0 0 80
6529 12964 13363 173 6 0 1 80
6530 13112 13039 15 6 0 0 80
6531 13061 13065 19 6 0 0 80
6532 13063 13089 94 5 0 0 80
6533 13065 13051 489 6 0 1 80
6534 82223 13068 1022 5 0 0 80
6535 13120 12989 123 6 0 0 80
6536 13071 13112 494 6 0 1 80
6537 13073 13127 10 6 0 0 80
6538 13094 13127 490 6 0 1 80
6539 13130 13051 10 6 0 0 80
6540 12971 13080 137 5 0 0 80
6541 12840 13082 169 5 0 1 80
6542 13082 13089 42 5 0 1 80
6543 13085 13229 77 5 0 0 80
6544 13028 13229 104 5 0 0 80
6545 13089 106939 16 5 0 1 80
6546 12648 13092 347 6 0 0 80
6547 13093 13094 16 6 0 0 80
6548 13095 13097 18 6 0 0 80
6549 13097 13093 10 6 0 0 80
6550 13065 13102 10 6 0 0 80
6551 13130 13102 489 6 0 1 80
6552 13152 13567 100 5 0 0 80
6553 13082 13106 5 5 0 0 80
6554 106939 13106 27 5 0 1 80
6555 13109 13110 506 6 0 1 80
6556 13109 13112 12 6 0 0 80
6557 13080 13114 11 5 0 0 80
6558 12938 13116 201 7 0 0 80
6559 13158 13119 28 5 0 1 80
6560 13119 13120 26 6 0 1 80
6561 106894 13123 90 5 0 1 80
6562 13123 13161 17 6 0 0 80
6563 13161 12801 667 6 0 1 80
6564 13127 13128 18 6 0 0 80
6565 13129 13130 18 6 0 0 80
6566 13128 13129 8 6 0 0 80
6567 12918 13563 147 5 0 0 80
6568 77914 13136 138 7 0 1 80
6569 13036 13187 46 6 0 0 80
6570 13014 13352 155 5 0 0 80
6571 13352 13155 108 6 0 1 80
6572 77920 13144 139 7 0 1 80
6573 13145 13146 155 5 0 1 80
6574 13016 13148 60 5 0 0 80
6575 13102 13171 14 6 0 0 80
6576 13190 13152 71 5 0 0 80
6577 13352 13154 6 5 0 0 80
6578 13155 13154 108 6 0 1 80
6579 13159 13158 31 5 0 1 80
6580 13159 13119 9 6 0 1 80
6581 13161 13164 9 6 0 0 80
6582 12809 13164 659 6 0 1 80
6583 13167 13011 93 5 0 1 80
6584 13167 13123 10 6 0 0 80
6585 13172 13109 18 6 0 0 80
6586 13171 13172 12 6 0 0 80
6587 13119 13174 12 5 0 1 80
6588 13120 13174 28 6 0 1 80
6589 13146 13178 6 5 0 1 80
6590 13179 16867 1166 7 0 0 80
6591 13114 13182 24 5 0 0 80
6592 13295 13159 12 5 0 1 80
6593 13174 13295 8 6 0 1 80
6594 13187 106925 25 6 0 0 80
6595 13196 13190 73 5 0 0 80
6596 13194 12948 153 5 0 1 80
6597 13146 13194 72 5 0 0 80
6598 13195 13196 3 5 0 0 80
6599 13197 13198 30 5 0 1 80
6600 13198 13068 40 5 0 1 80
6601 13164 13202 16 6 0 0 80
6602 9454 13204 2795 5 0 0 80
6603 13205 13206 236 5 0 0 80
6604 13232 13167 18 6 0 0 80
6605 13249 13210 178 5 0 0 80
6606 13198 13225 6 5 0 1 80
6607 13068 13225 43 5 0 1 80
6608 13210 13216 43 5 0 0 80
6609 13220 13195 60 5 0 0 80
6610 13219 13220 3 5 0 0 80
6611 13226 13197 29 5 0 1 80
6612 13226 13198 7 5 0 1 80
6613 13225 13226 6 5 0 1 80
6614 13227 13194 10 5 0 1 80
6615 13229 13230 170 5 0 0 80
6616 13677 13232 8 6 0 0 80
6617 12342 13234 940 5 0 0 80
6618 13235 13677 12 6 0 0 80
6619 13202 13235 19 6 0 0 80
6620 13239 13219 57 5 0 0 80
6621 13248 13239 6 5 0 0 80
6622 13174 13281 33 5 0 1 80
6623 79382 13246 8 5 0 1 80
6624 13247 13248 54 5 0 0 80
6625 13249 13250 32 5 0 1 80
6626 13260 13247 21 5 0 0 80
6627 13182 13353 45 5 0 0 80
6628 13720 82436 102 5 0 0 80
6629 13274 13249 32 5 0 1 80
6630 13259 13260 40 5 0 0 80
6631 13582 13262 8 5 0 1 80
6632 12982 78659 159 5 0 0 80
6633 13206 13266 60 5 0 0 80
6634 13267 13259 58 5 0 0 80
6635 13272 13226 39 5 0 1 80
6636 13225 13272 42 5 0 1 80
6637 13276 13274 25 5 0 1 80
6638 13250 13276 25 5 0 1 80
6639 13277 82498 492 5 0 0 80
6640 106936 13267 46 5 0 0 80
6641 13281 13307 43 5 0 0 80
6642 13298 106936 12 5 0 0 80
6643 106901 13377 242 6 0 1 80
6644 13230 13447 51 5 0 0 80
6645 12380 14883 626 5 0 0 80
6646 106925 13339 127 6 0 0 80
6647 13339 13159 94 6 0 1 80
6648 13295 13339 92 6 0 1 80
6649 13314 13298 57 5 0 0 80
6650 13307 13333 25 5 0 0 80
6651 13371 13031 241 6 0 1 80
6652 13377 13371 10 5 0 0 80
6653 13305 13454 832 6 0 0 80
6654 13307 13317 39 5 0 1 80
6655 13309 13310 151 5 0 1 80
6656 13048 106943 676 6 0 0 80
6657 13320 13314 69 5 0 0 80
6658 13315 13459 400 7 0 1 80
6659 13317 13339 92 5 0 1 80
6660 13330 13320 63 5 0 0 80
6661 13432 12613 465 7 0 1 80
6662 12860 14259 327 5 0 0 80
6663 13325 13326 233 5 0 0 80
6664 13326 13467 145 5 0 0 80
6665 13329 13330 60 5 0 0 80
6666 13216 13361 101 5 0 0 80
6667 13333 13334 141 5 0 0 80
6668 13335 13337 348 6 0 1 80
6669 13337 13338 9 6 0 0 80
6670 13339 13340 58 6 0 0 80
6671 13341 13343 16 5 0 0 80
6672 13343 13329 65 5 0 0 80
6673 13338 106956 7 6 0 0 80
6674 13347 13341 22 5 0 0 80
6675 13380 13033 188 6 0 1 80
6676 13474 13352 127 6 0 1 80
6677 13353 13354 159 5 0 0 80
6678 13355 13356 7 5 0 0 80
6679 13357 13095 343 6 0 1 80
6680 13357 13337 8 6 0 0 80
6681 13361 13521 25 5 0 0 80
6682 13363 13364 180 6 0 1 80
6683 106956 13366 8 6 0 0 80
6684 13474 13419 19 7 0 1 80
6685 13154 13419 124 6 0 1 80
6686 13371 13571 46 5 0 0 80
6687 12856 13374 320 5 0 0 80
6688 13347 13376 152 5 0 0 80
6689 13377 13379 269 6 0 1 80
6690 13379 13380 40 6 0 1 80
6691 13381 13355 12 5 0 0 80
6692 13343 13389 18 5 0 0 80
6693 13402 13276 227 5 0 0 80
6694 13402 13381 32 5 0 1 80
6695 13389 13347 26 5 0 0 80
6696 13356 13392 15 5 0 0 80
6697 13400 13357 11 6 0 0 80
6698 13197 14043 243 5 0 0 80
6699 13366 13398 10 6 0 0 80
6700 13416 13400 6 6 0 0 80
6701 13401 13402 31 5 0 1 80
6702 13401 13381 6 5 0 0 80
6703 13229 13406 151 5 0 0 80
6704 13194 13406 553 5 0 0 80
6705 13379 13414 42 6 0 1 80
6706 13414 13380 17 6 0 1 80
6707 13364 13414 17 6 0 1 80
6708 13398 13416 13 6 0 0 80
6709 13392 13418 33 5 0 1 80
6710 13419 13477 14 7 0 1 80
6711 13392 13455 6 5 0 0 80
6712 13418 13455 33 5 0 1 80
6713 13454 82531 144 6 0 1 80
6714 13480 13325 88 5 0 1 80
6715 13325 13430 117 5 0 1 80
6716 13430 13432 49 7 0 1 80
6717 13433 13371 301 6 0 1 80
6718 13414 13433 15 6 0 1 80
6719 13477 13438 20 7 0 1 80
6720 13414 13613 25 6 0 1 80
6721 13364 13613 24 6 0 1 80
6722 13354 13507 41 5 0 0 80
6723 13418 13465 96 5 0 0 80
6724 13447 13448 84 5 0 0 80
6725 13449 13433 23 6 0 1 80
6726 13449 13414 12 6 0 1 80
6727 82529 13454 138 6 0 1 80
6728 13455 13463 12 5 0 0 80
6729 13430 13458 15 5 0 1 80
6730 13459 13458 62 7 0 1 80
6731 82588 13401 15 5 0 0 80
6732 13463 82588 9 5 0 0 80
6733 13465 13466 62 5 0 1 80
6734 13467 13468 236 5 0 0 80
6735 13466 13465 62 5 0 1 80
6736 82532 82529 10 6 0 1 80
6737 14264 13474 40 7 0 1 80
6738 13448 13576 9 5 0 0 80
6739 13477 13484 16 7 0 1 80
6740 13479 13480 30 5 0 1 80
6741 13479 13430 13 7 0 1 80
6742 13483 13484 20 7 0 1 80
6743 13106 106971 180 5 0 0 80
6744 13376 13488 210 5 0 0 80
6745 106971 13525 5 5 0 0 80
6746 13494 13479 15 5 0 1 80
6747 13458 13494 13 7 0 1 80
6748 13334 13496 115 5 0 0 80
6749 13497 14264 19 7 0 1 80
6750 13484 13497 22 7 0 1 80
6751 13272 82539 98 5 0 0 80
6752 10863 14303 1431 7 0 0 80
6753 13468 82542 70 5 0 0 80
6754 13507 13651 36 5 0 0 80
6755 13509 13512 123 5 0 0 80
6756 82542 13512 17 5 0 0 80
6757 13488 13514 72 5 0 0 80
6758 13496 13516 23 5 0 0 80
6759 13406 13518 153 5 0 0 80
6760 13512 82546 18 5 0 0 80
6761 13521 13522 113 5 0 0 80
6762 13523 13525 24 5 0 1 80
6763 13525 13523 24 5 0 1 80
6764 13653 13494 37 5 0 1 80
6765 13458 13653 41 5 0 1 80
6766 13340 13685 79 6 0 0 80
6767 13507 13534 49 5 0 0 80
6768 13538 82532 64 6 0 1 80
6769 82531 13538 69 6 0 1 80
6770 77918 13540 133 7 0 1 80
6771 79550 12881 344 8 0 1 100
6772 13523 13544 15 5 0 0 80
6773 13545 77923 218 7 0 1 80
6774 77922 13545 218 7 0 1 80
6775 77928 13550 133 7 0 1 80
6776 13494 13552 26 7 0 1 80
6777 76786 13554 675 9 0 1 100
6778 13555 76783 694 9 0 1 100
6779 13557 14455 759 5 0 0 80
6780 13246 13805 161 5 0 1 80
6781 13514 13805 75 5 0 0 80
6782 13563 13835 201 5 0 0 80
6783 13389 13743 75 5 0 0 80
6784 13567 13711 218 5 0 0 80
6785 13466 13723 98 5 0 0 80
6786 13571 13593 81 5 0 0 80
6787 13366 13811 162 6 0 1 80
6788 13575 13576 56 5 0 1 80
6789 13518 13575 146 5 0 1 80
6790 13579 79547 331 8 0 1 100
6791 13830 13582 160 5 0 1 80
6792 13805 13830 47 5 0 0 80
6793 12830 13725 438 6 0 0 80
6794 78120 13588 226 6 0 0 80
6795 13516 13591 57 5 0 0 80
6796 13591 13309 158 5 0 1 80
6797 13593 13594 9 5 0 0 80
6798 13595 13398 164 6 0 1 80
6799 13234 13598 370 5 0 0 80
6800 13575 13600 56 5 0 0 80
6801 78768 13602 39 5 0 0 80
6802 13266 13649 218 5 0 0 80
6803 13594 13606 7 5 0 0 80
6804 106980 13600 33 5 0 1 80
6805 106980 13631 6 5 0 0 80
6806 13600 13631 33 5 0 1 80
6807 13613 13617 386 6 0 1 80
6808 13148 82623 246 5 0 0 80
6809 13617 13669 12 6 0 1 80
6810 13619 13479 83 7 0 1 80
6811 13713 106980 40 5 0 1 80
6812 13631 13713 39 5 0 1 80
6813 13705 13232 292 6 0 1 80
6814 13629 13449 401 6 0 1 80
6815 13629 13617 10 5 0 1 80
6816 13631 78769 12 5 0 0 80
6817 13522 13679 143 5 0 0 80
6818 13698 13545 411 7 0 0 80
6819 13728 13629 12 6 0 1 80
6820 13669 13728 10 5 0 1 80
6821 13588 14273 38 6 0 0 80
6822 13643 13644 667 6 0 1 80
6823 13644 13649 39 5 0 1 80
6824 13644 13659 9 6 0 1 80
6825 13649 13659 36 5 0 1 80
6826 13651 13745 115 5 0 0 80
6827 13653 13654 137 5 0 0 80
6828 78770 106985 5 5 0 0 80
6829 13657 13644 10 5 0 1 80
6830 13659 13657 12 5 0 1 80
6831 13661 79549 17 8 0 1 100
6832 13666 12963 662 6 0 1 80
6833 13657 13666 19 5 0 1 80
6834 82566 13679 34 5 0 1 80
6835 13669 13683 148 6 0 1 80
6836 13683 13672 137 8 0 1 100
6837 13672 13674 90 8 0 1 100
6838 13698 82571 270 7 0 1 80
6839 13677 13707 288 6 0 1 80
6840 13679 82565 33 5 0 1 80
6841 12676 13682 617 7 0 0 80
6842 13683 13674 56 6 0 1 80
6843 13685 13686 127 6 0 0 80
6844 13598 14615 123 5 0 0 80
6845 82571 13709 185 7 0 1 80
6846 12203 13709 1100 7 0 0 80
6847 12844 13989 597 5 0 0 80
6848 13654 13696 55 5 0 0 80
6849 82572 13698 271 7 0 1 80
6850 13699 13666 37 6 0 1 80
6851 13699 13657 26 5 0 1 80
6852 13696 13731 8 5 0 0 80
6853 13705 13859 100 6 0 1 80
6854 13707 13859 51 6 0 1 80
6855 13709 82572 186 7 0 1 80
6856 13711 13712 87 5 0 0 80
6857 13713 82580 233 5 0 0 80
6858 13534 13755 161 5 0 0 80
6859 106991 82566 34 5 0 1 80
6860 13719 13720 297 5 0 0 80
6861 82565 13775 32 5 0 1 80
6862 13723 13823 95 5 0 0 80
6863 13725 14137 100 6 0 0 80
6864 13727 13728 194 6 0 1 80
6865 13729 13730 2290 5 0 0 80
6866 13731 13949 57 5 0 0 80
6867 13674 13734 42 6 0 1 80
6868 13738 13523 141 5 0 1 80
6869 82580 13738 53 5 0 0 80
6870 13734 13727 17 6 0 1 80
6871 13738 78772 14 5 0 0 80
6872 13743 106996 104 5 0 0 80
6873 13745 13761 77 5 0 0 80
6874 12984 13719 940 5 0 0 80
6875 13749 13754 390 6 0 1 80
6876 13753 13752 456 6 0 1 80
6877 13753 13754 13 6 0 0 80
6878 13755 13756 27 5 0 0 80
6879 13712 13763 34 5 0 0 80
6880 82546 13857 590 5 0 0 80
6881 13761 13762 20 5 0 0 80
6882 13763 13771 40 5 0 0 80
6883 13606 13766 104 5 0 0 80
6884 13767 13753 12 6 0 0 80
6885 13754 13770 15 6 0 0 80
6886 13771 13772 25 5 0 0 80
6887 13773 106991 37 5 0 1 80
6888 13775 13773 37 5 0 1 80
6889 13772 13789 33 5 0 0 80
6890 13814 13705 132 6 0 1 80
6891 106985 13795 116 5 0 0 80
6892 13770 13799 8 6 0 0 80
6893 13798 13767 11 6 0 0 80
6894 106996 13809 29 5 0 0 80
6895 13789 13803 35 5 0 0 80
6896 13659 78405 158 6 0 1 80
6897 14193 13672 253 8 0 0 100
6898 13795 13847 7 5 0 0 80
6899 13797 13798 12 6 0 0 80
6900 13799 13801 13 6 0 0 80
6901 13801 13797 9 6 0 0 80
6902 13803 13804 54 5 0 0 80
6903 13805 13806 146 5 0 1 80
6904 13804 13815 15 5 0 0 80
6905 13809 107067 74 5 0 0 80
6906 13811 13812 290 6 0 1 80
6907 78410 13814 18 6 0 1 80
6908 13815 13819 41 5 0 0 80
6909 78408 13699 136 6 0 1 80
6910 13819 13831 27 5 0 0 80
6911 107067 13833 65 5 0 0 80
6912 13823 13824 60 5 0 0 80
6913 13812 13814 124 6 0 1 80
6914 13602 13828 181 5 0 1 80
6915 13876 13830 159 5 0 1 80
6916 13831 13832 43 5 0 0 80
6917 13833 13841 66 5 0 0 80
6918 13835 14059 171 5 0 0 80
6919 13883 13538 412 6 0 0 80
6920 13728 13852 138 5 0 1 80
6921 13841 13842 47 5 0 0 80
6922 13846 13797 32 6 0 1 80
6923 13801 13846 32 6 0 1 80
6924 13847 13848 56 5 0 0 80
6925 13851 13629 146 5 0 1 80
6926 13851 13852 5 5 0 0 80
6927 13853 13854 157 7 0 1 80
6928 13806 13854 33 7 0 1 80
6929 13857 14001 64 5 0 0 80
6930 13859 13860 141 6 0 1 80
6931 13828 13863 28 5 0 1 80
6932 13863 13893 24 5 0 1 80
6933 13828 13893 30 5 0 1 80
6934 82539 13868 242 5 0 0 80
6935 13824 13870 30 5 0 0 80
6936 13871 13851 67 5 0 0 80
6937 13848 14021 20 5 0 0 80
6938 13944 13876 28 7 0 1 80
6939 13944 77927 167 7 0 1 80
6940 13879 78771 167 5 0 0 80
6941 13884 13883 49 6 0 1 80
6942 13883 13884 49 6 0 1 80
6943 13766 13886 70 5 0 0 80
6944 82498 13888 499 5 0 0 80
6945 13902 13909 6 5 0 0 80
6946 13891 13892 1624 9 0 1 100
6947 13893 13895 18 5 0 1 80
6948 13895 13879 19 5 0 0 80
6949 13895 13863 43 5 0 1 80
6950 13842 13900 133 5 0 0 80
6951 107020 13902 10 5 0 0 80
6952 79554 14193 260 8 0 1 100
6953 13773 14179 81 5 0 0 80
6954 13907 14441 949 5 0 0 80
6955 13909 13910 11 5 0 0 80
6956 13976 107020 10 5 0 0 80
6957 13900 13914 72 5 0 0 80
6958 13915 13976 8 5 0 0 80
6959 13910 13915 8 5 0 0 80
6960 13734 13661 317 8 0 1 100
6961 13940 13922 34 5 0 1 80
6962 13922 13591 293 5 0 1 80
6963 13914 13937 52 5 0 0 80
6964 13756 14086 111 5 0 0 80
6965 13940 13930 165 5 0 0 80
6966 15026 13932 1343 9 0 1 100
6967 13854 13934 40 7 0 1 80
6968 13934 13938 37 5 0 1 80
6969 13937 13938 15 5 0 0 80
6970 14096 13940 32 5 0 1 80
6971 14096 13922 7 5 0 1 80
6972 13945 13944 30 7 0 1 80
6973 13945 13934 13 5 0 1 80
6974 13930 13948 42 5 0 0 80
6975 13949 13952 227 5 0 0 80
6976 13762 13952 120 5 0 0 80
6977 13972 14039 77 5 0 0 80
6978 13934 13958 9 7 0 1 80
6979 13938 13958 38 5 0 1 80
6980 13915 14009 30 5 0 1 80
6981 13968 13945 45 5 0 1 80
6982 14146 13945 10 7 0 1 80
6983 13958 14146 14 5 0 1 80
6984 14146 13968 43 5 0 1 80
6985 13948 13993 83 5 0 0 80
6986 13971 13972 59 5 0 0 80
6987 13968 13974 27 5 0 0 80
6988 13975 13976 82 5 0 1 80
6989 13974 13978 3 5 0 0 80
6990 13981 13971 6 5 0 0 80
6991 13981 13995 62 5 0 1 80
6992 13686 13984 173 6 0 1 80
6993 13985 13686 178 6 0 1 80
6994 13985 13984 12 5 0 1 80
6995 13989 14149 358 5 0 0 80
6996 13984 13992 45 5 0 1 80
6997 13993 13992 42 5 0 0 80
6998 13995 13998 71 5 0 1 80
6999 13978 13998 45 5 0 0 80
7000 78406 14002 159 6 0 1 80
7001 14001 14002 72 5 0 0 80
7002 14003 13870 57 5 0 1 80
7003 13870 14003 58 5 0 1 80
7004 14010 13975 9 5 0 0 80
7005 14009 14010 58 5 0 1 80
7006 13958 14541 18 7 0 1 80
7007 13952 14223 35 5 0 0 80
7008 13984 14016 10 6 0 1 80
7009 13992 14016 46 5 0 1 80
7010 14223 14020 81 5 0 0 80
7011 14021 14022 92 5 0 0 80
7012 14020 14024 89 5 0 0 80
7013 14025 13871 67 5 0 0 80
7014 14027 13985 11 6 0 1 80
7015 14016 14027 11 5 0 1 80
7016 14031 13738 182 5 0 1 80
7017 82630 13985 87 5 0 1 80
7018 14027 82630 87 5 0 1 80
7019 14037 82630 9 5 0 0 80
7020 14039 107175 61 5 0 0 80
7021 13998 14042 62 5 0 1 80
7022 14043 14547 1133 5 0 0 80
7023 13832 14083 137 5 0 0 80
7024 13886 14119 67 5 0 0 80
7025 14042 13981 74 5 0 1 80
7026 14051 78407 160 6 0 1 80
7027 14002 14051 20 5 0 0 80
7028 14078 14056 5 5 0 1 80
7029 14056 107047 34 5 0 1 80
7030 14059 14060 96 5 0 0 80
7031 107175 107049 19 5 0 0 80
7032 14024 14064 62 5 0 0 80
7033 14065 13595 418 6 0 1 80
7034 14065 78409 25 6 0 1 80
7035 14056 14070 6 5 0 0 80
7036 107048 14070 33 5 0 1 80
7037 14124 13884 174 6 0 0 80
7038 107049 14231 13 5 0 0 80
7039 14102 14078 61 5 0 1 80
7040 14086 14080 79 5 0 1 80
7041 14080 14037 146 5 0 0 80
7042 14083 14084 17 5 0 0 80
7043 14087 14086 73 5 0 1 80
7044 14087 14080 10 5 0 0 80
7045 14092 14027 28 6 0 1 80
7046 14016 14092 29 6 0 1 80
7047 14093 14087 24 5 0 0 80
7048 14488 14096 63 5 0 1 80
7049 14113 13975 167 5 0 1 80
7050 14234 14025 36 5 0 0 80
7051 14142 14102 62 5 0 1 80
7052 14070 107058 66 5 0 1 80
7053 13812 14108 199 6 0 1 80
7054 13860 14108 104 6 0 1 80
7055 107058 14110 14 5 0 0 80
7056 14190 14113 33 5 0 1 80
7057 14113 14213 11 5 0 0 80
7058 14010 14213 167 5 0 1 80
7059 14022 82636 70 5 0 0 80
7060 14119 14120 37 5 0 0 80
7061 13497 14289 403 7 0 1 80
7062 14123 14124 47 6 0 1 80
7063 14124 14123 48 6 0 1 80
7064 13552 14243 325 7 0 1 80
7065 14158 14084 23 5 0 1 80
7066 13910 14132 311 5 0 0 80
7067 14158 14136 8 5 0 0 80
7068 14084 14136 24 5 0 1 80
7069 14137 14138 220 6 0 0 80
7070 13809 14165 171 5 0 0 80
7071 14165 14142 55 5 0 1 80
7072 14110 107060 45 5 0 1 80
7073 14564 14146 73 7 0 1 80
7074 13730 14148 211 5 0 0 80
7075 14149 14150 146 5 0 0 80
7076 14064 107089 99 5 0 0 80
7077 107089 14093 112 5 0 0 80
7078 14136 14169 12 5 0 0 80
7079 14172 14158 19 5 0 0 80
7080 14174 14172 25 5 0 1 80
7081 14164 14037 59 5 0 1 80
7082 82630 14164 60 5 0 1 80
7083 14165 107077 15 5 0 0 80
7084 107060 107077 57 5 0 1 80
7085 14169 14177 22 5 0 1 80
7086 14182 14172 6 5 0 0 80
7087 14182 14174 25 5 0 1 80
7088 14169 14178 8 5 0 0 80
7089 14177 14178 22 5 0 1 80
7090 14179 14363 124 5 0 0 80
7091 14181 14182 11 5 0 0 80
7092 14366 14031 82 5 0 1 80
7093 14178 14187 11 5 0 0 80
7094 14187 14181 7 5 0 0 80
7095 14211 14190 112 5 0 1 80
7096 14191 13619 306 7 0 1 80
7097 14193 14194 243 8 0 1 100
7098 14195 14174 195 5 0 0 80
7099 77724 14247 710 7 0 0 80
7100 107048 107087 74 5 0 0 80
7101 107087 14195 16 5 0 0 80
7102 14132 14225 78 5 0 0 80
7103 82636 14236 63 5 0 0 80
7104 14222 14211 71 5 0 1 80
7105 14209 79557 270 8 0 1 100
7106 14211 14212 11 5 0 0 80
7107 14213 14212 146 5 0 1 80
7108 78660 15585 437 5 0 0 80
7109 14003 14405 101 5 0 0 80
7110 14148 14220 268 5 0 0 80
7111 14221 14222 65 5 0 1 80
7112 14223 14224 107 5 0 0 80
7113 14225 14227 33 5 0 1 80
7114 14227 14191 19 7 0 1 80
7115 14236 14285 24 5 0 1 80
7116 14231 14285 215 5 0 0 80
7117 14386 14234 69 5 0 0 80
7118 14284 14236 24 5 0 1 80
7119 14285 14284 5 5 0 0 80
7120 14212 14240 137 5 0 1 80
7121 14227 14329 19 5 0 1 80
7122 14243 14329 61 7 0 1 80
7123 14384 14221 59 5 0 1 80
7124 14247 14272 35 7 0 1 80
7125 14249 14250 301 9 0 1 100
7126 14253 14225 35 5 0 1 80
7127 14253 14227 12 7 0 1 80
7128 14272 14256 19 7 0 0 80
7129 14256 14220 36 5 0 1 80
7130 14259 14325 601 5 0 0 80
7131 14120 14307 68 5 0 0 80
7132 14278 14264 490 7 0 1 80
7133 14384 14266 9 5 0 0 80
7134 14240 14266 54 5 0 1 80
7135 14338 14247 36 7 0 1 80
7136 14338 14272 13 7 0 0 80
7137 14273 14344 360 6 0 0 80
7138 13892 14277 675 9 0 1 100
7139 14277 14278 14 7 0 0 80
7140 14256 14282 11 7 0 0 80
7141 14220 14282 33 5 0 1 80
7142 14283 14284 25 5 0 1 80
7143 14285 14283 25 5 0 1 80
7144 14278 14288 12 7 0 0 80
7145 14289 14288 87 7 0 1 80
7146 14291 14253 22 5 0 1 80
7147 14329 14291 14 7 0 1 80
7148 76790 76785 322 9 0 1 100
7149 14336 14277 10 7 0 0 80
7150 14431 14123 135 6 0 0 80
7151 107077 14679 65 5 0 0 80
7152 14303 14398 417 7 0 0 80
7153 14282 14306 16 7 0 0 80
7154 14307 14308 26 5 0 0 80
7155 13863 14310 232 5 0 1 80
7156 14311 14065 123 6 0 1 80
7157 14164 14501 75 5 0 0 80
7158 14315 14769 1224 5 0 0 80
7159 13846 14411 223 6 0 0 80
7160 14344 14346 44 6 0 1 80
7161 14177 14322 210 5 0 0 80
7162 14346 14324 18 6 0 1 80
7163 14325 14324 198 5 0 0 80
7164 14429 14291 47 5 0 1 80
7165 14329 14429 52 5 0 1 80
7166 14306 14351 11 7 0 0 80
7167 14291 14531 22 7 0 1 80
7168 14982 14336 22 7 0 0 80
7169 14348 14338 32 7 0 0 80
7170 14288 14469 35 7 0 0 80
7171 14469 14982 12 7 0 0 80
7172 14343 14344 46 6 0 1 80
7173 14343 14346 12 6 0 1 80
7174 14352 14348 12 7 0 0 80
7175 13116 15519 706 7 0 0 80
7176 14351 14352 24 7 0 0 80
7177 106943 14354 537 6 0 0 80
7178 14324 14371 19 6 0 1 80
7179 13374 16721 631 5 0 0 80
7180 14108 14557 123 6 0 1 80
7181 14408 14343 10 6 0 1 80
7182 14363 14364 105 5 0 0 80
7183 107157 14366 90 5 0 1 80
7184 14367 14351 36 7 0 1 80
7185 14306 14367 39 7 0 1 80
7186 14371 14379 8 6 0 1 80
7187 14373 14408 8 6 0 1 80
7188 14060 14631 155 5 0 0 80
7189 82623 16071 466 5 0 0 80
7190 14379 14373 15 6 0 1 80
7191 14002 14382 312 6 0 1 80
7192 14382 14384 74 5 0 1 80
7193 14385 14386 68 5 0 0 80
7194 14387 14388 40 8 0 1 100
7195 79556 14388 43 8 0 1 100
7196 14382 14825 9 6 0 1 80
7197 14266 14825 71 5 0 1 80
7198 14092 14396 151 6 0 0 80
7199 14397 14398 48 7 0 1 80
7200 14398 14495 48 7 0 1 80
7201 14401 14379 29 6 0 1 80
7202 14371 14401 29 6 0 1 80
7203 14405 14517 94 5 0 0 80
7204 14407 14408 24 5 0 1 80
7205 14373 14407 23 5 0 1 80
7206 14411 14412 51 6 0 0 80
7207 14621 14348 41 5 0 1 80
7208 14352 14621 39 5 0 1 80
7209 14419 14051 311 6 0 1 80
7210 14419 14382 22 5 0 1 80
7211 14364 14446 33 5 0 0 80
7212 14283 14485 110 5 0 0 80
7213 14850 14419 8 6 0 1 80
7214 14825 14850 22 5 0 1 80
7215 14429 14527 87 5 0 0 80
7216 14431 14475 85 6 0 1 80
7217 14448 14322 63 5 0 1 80
7218 14448 14483 9 5 0 1 80
7219 14322 14483 70 5 0 1 80
7220 14557 14311 159 6 0 1 80
7221 14441 14861 883 5 0 0 80
7222 14526 14385 36 5 0 0 80
7223 14445 14446 31 5 0 1 80
7224 14511 14448 11 5 0 1 80
7225 14452 14511 9 5 0 1 80
7226 14483 14452 11 5 0 1 80
7227 14458 14445 8 5 0 1 80
7228 14455 14607 564 5 0 0 80
7229 14475 14458 48 6 0 1 80
7230 14446 14499 30 5 0 1 80
7231 14308 14462 109 5 0 0 80
7232 14573 14419 27 5 0 1 80
7233 14850 14573 27 5 0 1 80
7234 14401 14507 579 6 0 0 80
7235 14469 14995 70 7 0 1 80
7236 14289 14995 186 7 0 1 80
7237 14224 14597 130 5 0 0 80
7238 14475 14492 29 6 0 1 80
7239 14492 14478 8 6 0 0 80
7240 14478 14458 26 5 0 1 80
7241 14484 14452 66 5 0 1 80
7242 14483 14484 69 5 0 1 80
7243 14485 107221 48 5 0 0 80
7244 14487 14488 203 5 0 0 80
7245 14489 14431 114 6 0 1 80
7246 14489 14492 14 6 0 0 80
7247 14493 14397 53 7 0 1 80
7248 14495 14493 53 7 0 1 80
7249 14478 14523 15 6 0 0 80
7250 14499 14523 36 5 0 1 80
7251 14501 14585 110 5 0 0 80
7252 14484 14605 36 5 0 0 80
7253 14505 14507 59 6 0 1 80
7254 14507 14505 58 6 0 1 80
7255 14519 14448 100 5 0 1 80
7256 14511 14519 93 5 0 1 80
7257 14534 14489 11 6 0 0 80
7258 14515 14517 61 5 0 1 80
7259 14517 14515 61 5 0 1 80
7260 14519 14569 2 5 0 0 80
7261 14521 14253 141 7 0 1 80
7262 14523 14567 10 6 0 0 80
7263 14525 14526 40 5 0 0 80
7264 14527 14528 84 5 0 0 80
7265 14521 14659 47 7 0 0 80
7266 14531 14659 102 7 0 1 80
7267 14533 14534 9 6 0 0 80
7268 14535 14311 113 6 0 1 80
7269 14567 14566 13 6 0 0 80
7270 14566 14533 15 6 0 0 80
7271 14541 14623 261 7 0 1 80
7272 16721 78773 246 5 0 0 80
7273 14560 122019 10 5 0 1 80
7274 14547 14580 482 5 0 0 80
7275 14528 14575 73 5 0 0 80
7276 14551 14521 41 7 0 0 80
7277 79746 14683 9 5 0 1 80
7278 14535 15409 153 6 0 1 80
7279 14557 15409 118 6 0 1 80
7280 14559 14560 123 5 0 1 80
7281 14310 14591 214 5 0 1 80
7282 14563 14564 235 7 0 1 80
7283 14757 14566 56 6 0 1 80
7284 14567 14757 56 6 0 1 80
7285 14569 14570 88 5 0 0 80
7286 14623 14626 48 7 0 1 80
7287 14573 14574 100 5 0 0 80
7288 14575 14595 63 5 0 0 80
7289 13682 14578 518 7 0 0 80
7290 14582 14580 46 5 0 1 80
7291 14580 14582 46 5 0 1 80
7292 14583 14584 106 6 0 0 80
7293 14585 14613 87 5 0 0 80
7294 13892 14687 612 9 0 1 100
7295 14336 14687 590 9 0 1 100
7296 14591 14592 20 5 0 1 80
7297 14593 15026 575 9 0 1 100
7298 14595 14598 22 5 0 0 80
7299 14597 14598 200 5 0 0 80
7300 14592 14600 18 5 0 1 80
7301 14591 14600 21 5 0 1 80
7302 14626 14741 36 6 0 1 80
7303 14605 14707 180 5 0 0 80
7304 14607 14707 97 5 0 0 80
7305 14611 14610 27 7 0 1 80
7306 14611 14551 35 7 0 0 80
7307 14613 14614 10 5 0 0 80
7308 14615 14616 892 5 0 0 80
7309 14354 14618 322 6 0 0 80
7310 14619 14525 68 5 0 0 80
7311 14621 14622 179 5 0 0 80
7312 14623 14624 58 7 0 1 80
7313 14624 14626 35 6 0 1 80
7314 14592 14628 11 5 0 1 80
7315 14462 14630 170 5 0 0 80
7316 14631 14632 151 5 0 0 80
7317 14396 14634 158 6 0 1 80
7318 14634 14559 133 5 0 1 80
7319 14505 14638 173 6 0 0 80
7320 14624 14640 9 7 0 1 80
7321 14741 14640 73 6 0 1 80
7322 14643 14611 25 7 0 0 80
7323 14645 14563 37 7 0 1 80
7324 14645 14624 18 6 0 1 80
7325 14515 14650 88 5 0 0 80
7326 14651 107157 160 5 0 1 80
7327 14653 14551 127 7 0 1 80
7328 8658 14656 3583 5 0 0 80
7329 78774 14656 124 5 0 0 80
7330 14659 14660 103 7 0 0 80
7331 14878 14396 163 6 0 1 80
7332 14878 14634 13 6 0 1 80
7333 82668 14651 113 5 0 0 80
7334 14643 14660 24 7 0 1 80
7335 82666 14675 11 5 0 0 80
7336 14630 14697 37 5 0 0 80
7337 14651 14693 277 5 0 0 80
7338 14675 14676 28 5 0 0 80
7339 14598 14678 62 5 0 0 80
7340 14679 14680 205 5 0 0 80
7341 14634 14684 17 6 0 1 80
7342 14683 14684 246 5 0 1 80
7343 14622 14686 104 5 0 0 80
7344 14687 14688 47 9 0 1 100
7345 14719 14645 10 7 0 1 80
7346 14640 14719 19 6 0 1 80
7347 14693 14711 45 5 0 0 80
7348 14574 14696 49 5 0 0 80
7349 14697 14765 28 5 0 0 80
7350 13888 15191 532 5 0 0 80
7351 14676 15191 143 5 0 0 80
7352 15014 14878 16 6 0 1 80
7353 14684 15014 14 6 0 1 80
7354 14707 14761 33 5 0 0 80
7355 14660 14899 17 7 0 1 80
7356 14711 14733 36 5 0 0 80
7357 14713 14619 31 5 0 0 80
7358 14686 14961 146 5 0 0 80
7359 14720 14645 37 5 0 1 80
7360 14719 14720 31 5 0 1 80
7361 14632 14881 30 5 0 0 80
7362 14388 79559 179 8 0 1 100
7363 76788 76793 199 9 0 1 100
7364 14727 14593 77 9 0 1 100
7365 14678 14730 96 5 0 0 80
7366 76796 76789 186 9 0 1 100
7367 14733 14737 94 5 0 0 80
7368 14407 14767 187 5 0 0 80
7369 14737 14739 32 5 0 0 80
7370 14739 14740 119 5 0 0 80
7371 14741 107274 229 6 0 0 80
7372 14730 14744 11 5 0 0 80
7373 79562 14746 161 8 0 1 100
7374 14747 14720 30 7 0 1 80
7375 14747 14719 28 7 0 1 80
7376 14640 15733 40 7 0 1 80
7377 14600 14754 306 5 0 1 80
7378 14614 107276 76 5 0 0 80
7379 14757 14827 92 6 0 0 80
7380 107221 14760 221 5 0 0 80
7381 14761 14762 30 5 0 0 80
7382 14763 14628 327 5 0 1 80
7383 14765 14766 103 5 0 0 80
7384 14767 14768 17 5 0 0 80
7385 14769 14770 404 5 0 0 80
7386 15733 14772 18 5 0 1 80
7387 14773 14760 16 5 0 0 80
7388 14775 14881 152 5 0 0 80
7389 14961 14775 478 5 0 0 80
7390 14754 14780 108 5 0 1 80
7391 14740 14782 86 5 0 0 80
7392 14720 14784 157 5 0 0 80
7393 14788 14773 47 5 0 0 80
7394 14790 14788 23 5 0 0 80
7395 14784 14790 26 5 0 0 80
7396 14791 14814 39 5 0 1 80
7397 14814 82668 71 5 0 0 80
7398 79388 14763 107 5 0 1 80
7399 14766 14798 70 5 0 0 80
7400 14799 14747 37 7 0 1 80
7401 14584 14802 136 6 0 0 80
7402 14803 14857 163 5 0 0 80
7403 14696 14806 74 5 0 0 80
7404 14680 14808 71 5 0 0 80
7405 14809 14810 590 5 0 0 80
7406 14811 79387 35 5 0 1 80
7407 14811 14814 13 5 0 0 80
7408 14150 14816 721 5 0 0 80
7409 14744 14818 76 5 0 0 80
7410 14816 14803 31 5 0 0 80
7411 14967 14570 151 5 0 1 80
7412 14570 14967 138 5 0 1 80
7413 14825 14989 412 6 0 1 80
7414 14827 14851 54 6 0 1 80
7415 14829 14713 71 5 0 0 80
7416 14760 14887 57 5 0 0 80
7417 14836 14811 68 5 0 1 80
7418 14814 14836 64 5 0 1 80
7419 107276 107299 72 5 0 0 80
7420 14934 14799 22 5 0 1 80
7421 107299 14889 5 5 0 0 80
7422 14856 14827 56 6 0 1 80
7423 14856 14851 10 6 0 0 80
7424 14806 14848 33 5 0 0 80
7425 107303 14850 413 6 0 1 80
7426 14851 14905 35 6 0 0 80
7427 14622 14854 118 5 0 0 80
7428 14855 14856 13 6 0 0 80
7429 14857 14858 141 5 0 0 80
7430 14770 14860 79 5 0 0 80
7431 14861 14862 824 5 0 0 80
7432 14863 14943 401 5 0 0 80
7433 14905 14866 12 6 0 0 80
7434 14858 14868 15 5 0 0 80
7435 14869 14855 12 6 0 0 80
7436 14871 82666 112 5 0 0 80
7437 14866 14869 12 6 0 0 80
7438 14875 14643 123 7 0 1 80
7439 14877 14878 195 6 0 1 80
7440 15014 14877 196 6 0 1 80
7441 14881 14895 110 5 0 0 80
7442 14883 82700 842 5 0 0 80
7443 14782 14973 119 5 0 0 80
7444 14887 14973 59 5 0 0 80
7445 14889 14890 63 5 0 0 80
7446 14868 14894 119 5 0 0 80
7447 14860 14894 140 5 0 0 80
7448 14895 14965 12 5 0 0 80
7449 14762 14898 122 5 0 0 80
7450 14899 15193 115 7 0 1 80
7451 14923 14802 100 6 0 1 80
7452 14903 14866 59 6 0 1 80
7453 14905 14903 57 6 0 1 80
7454 14848 14908 65 5 0 0 80
7455 14890 14910 10 5 0 0 80
7456 14798 14829 266 5 0 0 80
7457 14818 14914 123 5 0 0 80
7458 14650 14916 143 5 0 0 80
7459 14914 14918 99 5 0 0 80
7460 14922 14918 79 5 0 0 80
7461 14910 14922 71 5 0 0 80
7462 14923 14924 11 6 0 1 80
7463 14802 14924 102 6 0 1 80
7464 14772 14928 91 5 0 1 80
7465 14150 14930 547 5 0 0 80
7466 14963 14980 36 5 0 1 80
7467 14980 14934 58 5 0 1 80
7468 82714 14863 41 5 0 1 80
7469 14937 14938 3039 5 0 0 80
7470 14924 15371 14 6 0 1 80
7471 14863 82719 46 5 0 1 80
7472 14943 14809 846 5 0 0 80
7473 14945 82714 8 5 0 1 80
7474 14928 14951 21 5 0 1 80
7475 14138 14950 450 6 0 0 80
7476 14951 14952 5 5 0 0 80
7477 14928 14956 21 5 0 1 80
7478 14951 14956 22 5 0 1 80
7479 14898 14958 34 5 0 0 80
7480 107274 15003 274 6 0 0 80
7481 14961 15029 145 5 0 0 80
7482 14963 15189 40 5 0 0 80
7483 14965 14985 48 5 0 0 80
7484 14967 14968 88 5 0 0 80
7485 14862 14970 91 5 0 0 80
7486 14908 15035 67 5 0 0 80
7487 14973 15081 66 5 0 0 80
7488 14684 14976 225 6 0 1 80
7489 14979 14963 46 5 0 1 80
7490 14979 14980 25 5 0 1 80
7491 14981 14982 368 7 0 1 80
7492 14986 14984 29 5 0 0 80
7493 14985 14986 21 5 0 0 80
7494 14836 107330 398 5 0 0 80
7495 14989 14990 167 6 0 1 80
7496 14943 15076 200 5 0 0 80
7497 14981 14996 11 7 0 0 80
7498 14995 14996 299 7 0 1 80
7499 14678 14998 181 5 0 0 80
7500 14593 15001 680 9 0 1 100
7501 15001 14981 17 7 0 0 80
7502 15003 15004 45 6 0 0 80
7503 15005 15006 11 6 0 1 80
7504 14958 15008 25 5 0 0 80
7505 14984 15010 69 5 0 0 80
7506 107330 15012 62 5 0 0 80
7507 15013 15014 233 6 0 1 80
7508 14808 15016 150 5 0 0 80
7509 15636 107303 160 6 0 1 80
7510 15636 14990 20 6 0 0 80
7511 14996 15022 12 7 0 0 80
7512 15006 15024 21 6 0 1 80
7513 15027 15026 805 9 0 1 100
7514 15027 15001 11 7 0 0 80
7515 15029 15321 33 5 0 0 80
7516 79566 14653 340 8 0 1 100
7517 14810 15034 277 5 0 0 80
7518 15035 15036 32 5 0 0 80
7519 15012 15038 58 5 0 0 80
7520 15022 15065 10 7 0 0 80
7521 14610 79563 435 8 0 1 100
7522 15045 15044 15 6 0 1 80
7523 15045 15006 20 6 0 1 80
7524 15047 14945 49 5 0 1 80
7525 82719 15047 53 5 0 1 80
7526 15144 15027 14 7 0 0 80
7527 14903 15093 135 6 0 0 80
7528 15004 15056 40 6 0 0 80
7529 15016 15056 35 5 0 0 80
7530 14918 15083 68 5 0 0 80
7531 14894 15499 82 5 0 0 80
7532 15145 15144 11 7 0 0 80
7533 15065 15145 15 7 0 0 80
7534 15070 15004 35 6 0 1 80
7535 15056 15070 9 5 0 0 80
7536 15076 15085 34 5 0 1 80
7537 15038 107352 63 5 0 0 80
7538 15075 15076 39 5 0 1 80
7539 15130 15045 39 6 0 1 80
7540 15024 15130 25 6 0 1 80
7541 15081 15082 81 5 0 0 80
7542 15083 15123 13 5 0 0 80
7543 15085 15086 9 5 0 1 80
7544 14877 15221 160 6 0 0 80
7545 15092 14950 66 6 0 1 80
7546 14950 15092 66 6 0 1 80
7547 15093 15151 41 6 0 1 80
7548 14990 15096 122 6 0 1 80
7549 15123 15122 9 5 0 0 80
7550 15024 122025 108 6 0 1 80
7551 14985 107379 136 5 0 0 80
7552 122025 15104 8 6 0 1 80
7553 15220 15123 81 6 0 1 80
7554 15008 15108 50 5 0 0 80
7555 14968 15195 65 5 0 0 80
7556 14768 15310 203 5 0 0 80
7557 15070 15114 251 5 0 0 80
7558 15164 122025 11 5 0 0 80
7559 14916 15118 106 5 0 0 80
7560 107352 15171 163 5 0 0 80
7561 15121 15122 31 6 0 1 80
7562 15123 15121 33 6 0 1 80
7563 15160 14871 130 5 0 0 80
7564 15010 15160 124 5 0 0 80
7565 15162 15130 84 6 0 1 80
7566 15122 82754 69 6 0 1 80
7567 15114 15134 137 5 0 0 80
7568 15135 15075 36 5 0 1 80
7569 15086 15135 32 5 0 1 80
7570 15139 15636 132 6 0 1 80
7571 15096 15139 25 6 0 0 80
7572 15143 15144 45 7 0 1 80
7573 15145 15143 45 7 0 1 80
7574 78776 15341 282 5 0 0 80
7575 15149 15093 88 6 0 1 80
7576 15151 15149 47 6 0 1 80
7577 15139 15154 7 6 0 1 80
7578 14854 15156 156 5 0 0 80
7579 15157 14535 337 6 0 1 80
7580 15159 15160 33 5 0 1 80
7581 15161 15162 29 6 0 1 80
7582 15161 15164 20 5 0 0 80
7583 15165 15166 32 6 0 1 80
7584 14761 15168 500 5 0 0 80
7585 15134 15170 99 5 0 0 80
7586 15171 15172 97 5 0 0 80
7587 15160 15174 32 5 0 1 80
7588 15166 15176 32 6 0 1 80
7589 15552 15139 39 6 0 1 80
7590 15200 15227 16 5 0 1 80
7591 15170 15227 20 5 0 0 80
7592 15183 15165 36 6 0 1 80
7593 15176 15183 37 6 0 1 80
7594 15082 15190 103 5 0 0 80
7595 15189 15190 119 5 0 0 80
7596 15191 15192 526 5 0 0 80
7597 15193 15194 143 7 0 1 80
7598 15195 15791 39 5 0 0 80
7599 14952 15268 120 5 0 0 80
7600 15268 15200 36 5 0 1 80
7601 15310 15202 176 5 0 0 80
7602 15355 15159 29 5 0 1 80
7603 15174 15355 30 5 0 1 80
7604 15192 15308 26 5 0 0 80
7605 15202 15210 35 5 0 0 80
7606 14998 15273 110 5 0 0 80
7607 15172 15264 162 5 0 0 80
7608 15632 82770 47 5 0 0 80
7609 15246 15251 7 6 0 0 80
7610 15318 15220 103 6 0 1 80
7611 15221 15222 83 6 0 0 80
7612 107379 15224 84 5 0 0 80
7613 15268 15226 12 5 0 0 80
7614 15227 15226 50 5 0 1 80
7615 15375 15118 47 5 0 1 80
7616 15118 15375 46 5 0 1 80
7617 78124 15234 401 6 0 0 80
7618 15104 15286 170 6 0 1 80
7619 15286 14592 335 5 0 1 80
7620 15264 15257 75 5 0 1 80
7621 15190 15257 19 5 0 0 80
7622 15166 15270 567 6 0 0 80
7623 15245 15246 11 6 0 0 80
7624 15270 15245 31 6 0 1 80
7625 15121 15250 61 6 0 0 80
7626 15251 15252 14 6 0 0 80
7627 15286 15425 21 6 0 1 80
7628 14628 15425 319 5 0 1 80
7629 15257 79389 76 5 0 1 80
7630 15108 15841 65 5 0 0 80
7631 15308 15319 97 6 0 0 80
7632 15263 15264 76 5 0 1 80
7633 15257 15263 11 5 0 0 80
7634 15267 15268 114 5 0 1 80
7635 15292 15270 32 6 0 1 80
7636 15292 15245 11 6 0 0 80
7637 15273 15323 34 5 0 0 80
7638 15275 15157 52 6 0 1 80
7639 15277 15161 133 6 0 1 80
7640 15252 15288 13 6 0 0 80
7641 79392 15263 72 5 0 1 80
7642 15314 15277 25 6 0 1 80
7643 15314 15286 22 6 0 1 80
7644 15784 15288 28 6 0 1 80
7645 15252 15784 31 6 0 1 80
7646 15291 15292 13 6 0 0 80
7647 15288 15299 9 6 0 0 80
7648 15298 15070 111 6 0 1 80
7649 15056 15298 111 6 0 1 80
7650 15299 15291 10 6 0 0 80
7651 15226 15302 124 5 0 1 80
7652 15036 15497 160 5 0 0 80
7653 15149 15360 100 6 0 0 80
7654 15738 15308 36 6 0 0 80
7655 15309 15310 174 5 0 0 80
7656 15616 15045 122 6 0 1 80
7657 15316 15314 25 6 0 1 80
7658 15425 15316 22 6 0 1 80
7659 15317 15318 68 6 0 1 80
7660 15319 15320 94 6 0 0 80
7661 15321 15561 157 5 0 0 80
7662 15323 15647 24 5 0 0 80
7663 14656 15326 345 5 0 0 80
7664 15130 15328 126 6 0 1 80
7665 15369 14923 347 6 0 1 80
7666 15331 15369 20 6 0 0 80
7667 15333 15047 128 5 0 0 80
7668 15320 15336 58 6 0 0 80
7669 15250 15449 45 6 0 1 80
7670 82754 15340 171 6 0 1 80
7671 15341 15342 1253 5 0 0 80
7672 15494 15309 34 5 0 0 80
7673 15480 15250 45 6 0 1 80
7674 15424 14875 216 7 0 1 80
7675 14582 15350 573 5 0 0 80
7676 15351 15331 11 6 0 0 80
7677 15234 15354 48 6 0 1 80
7678 15355 15475 119 5 0 0 80
7679 15407 15183 474 6 0 0 80
7680 15359 15360 30 6 0 1 80
7681 15363 15234 49 6 0 1 80
7682 15363 15354 10 6 0 1 80
7683 15622 15277 38 6 0 1 80
7684 15622 15314 29 6 0 1 80
7685 15369 15441 17 6 0 0 80
7686 15371 15441 322 6 0 1 80
7687 15373 14875 220 7 0 1 80
7688 15375 15483 53 5 0 0 80
7689 15354 15405 10 6 0 1 80
7690 14616 15382 855 5 0 0 80
7691 15336 15382 48 6 0 0 80
7692 15405 15407 34 6 0 1 80
7693 15193 77825 214 7 0 1 80
7694 15360 15388 47 6 0 1 80
7695 15388 15397 13 6 0 0 80
7696 15391 15392 42 5 0 1 80
7697 14938 15417 242 5 0 0 80
7698 15392 15513 38 5 0 1 80
7699 15397 82800 8 6 0 0 80
7700 15096 15421 307 6 0 1 80
7701 15421 15424 31 7 0 1 80
7702 15194 15465 77 7 0 1 80
7703 15405 15443 11 6 0 1 80
7704 15407 15443 33 6 0 1 80
7705 15409 15410 440 6 0 1 80
7706 15413 15359 19 6 0 1 80
7707 15413 15388 13 6 0 0 80
7708 15135 15687 106 5 0 0 80
7709 15417 15741 63 5 0 0 80
7710 15454 15363 18 6 0 1 80
7711 15421 15422 23 6 0 1 80
7712 15422 15424 21 7 0 1 80
7713 15425 15508 252 6 0 1 80
7714 15460 15351 24 6 0 0 80
7715 15720 15317 87 6 0 1 80
7716 15328 15432 41 6 0 1 80
7717 15508 15447 14 6 0 1 80
7718 82800 15467 13 6 0 0 80
7719 15422 15565 31 6 0 1 80
7720 15465 15565 11 7 0 1 80
7721 15441 15461 25 6 0 0 80
7722 15443 15589 14 6 0 1 80
7723 77832 77827 3 7 0 1 80
7724 15447 15537 24 6 0 1 80
7725 15449 15482 46 6 0 1 80
7726 15482 15222 166 6 0 1 80
7727 15588 15454 16 6 0 1 80
7728 15589 15588 9 6 0 1 80
7729 15457 77829 2 7 0 1 80
7730 15459 15460 14 6 0 0 80
7731 15461 15459 16 6 0 0 80
7732 15565 15555 18 6 0 1 80
7733 15465 15555 24 7 0 1 80
7734 15467 15489 8 6 0 0 80
7735 15298 15763 61 6 0 0 80
7736 15471 15483 30 5 0 1 80
7737 15537 15517 30 6 0 1 80
7738 15475 15847 67 5 0 0 80
7739 15477 15413 18 6 0 0 80
7740 15630 15480 47 6 0 1 80
7741 15630 15482 9 5 0 1 80
7742 15483 15569 30 5 0 1 80
7743 15333 15486 43 5 0 1 80
7744 15490 15477 7 6 0 0 80
7745 15489 15490 12 6 0 0 80
7746 15340 15593 87 6 0 1 80
7747 15610 15494 86 5 0 0 80
7748 15512 15391 301 5 0 1 80
7749 15497 107404 91 5 0 0 80
7750 15499 15500 167 5 0 0 80
7751 15222 15597 138 6 0 1 80
7752 15662 15333 50 5 0 1 80
7753 15814 15316 251 6 0 1 80
7754 15814 15508 23 6 0 1 80
7755 11419 82818 2316 6 0 0 80
7756 15511 15512 79 5 0 1 80
7757 15513 15531 301 5 0 1 80
7758 15486 15663 8 5 0 1 80
7759 15517 15518 122 6 0 1 80
7760 15519 15520 957 7 0 0 80
7761 15482 15524 27 5 0 1 80
7762 15597 15524 22 6 0 1 80
7763 15143 15564 137 7 0 0 80
7764 15879 15489 49 6 0 1 80
7765 15467 15879 48 6 0 1 80
7766 15531 15557 79 5 0 1 80
7767 15576 15814 38 6 0 1 80
7768 15447 15576 34 6 0 1 80
7769 15537 15576 21 6 0 1 80
7770 15539 15511 93 5 0 1 80
7771 15606 15539 7 5 0 1 80
7772 15520 15583 117 7 0 0 80
7773 15545 15630 25 6 0 1 80
7774 15524 15545 10 6 0 1 80
7775 78416 15809 48 6 0 1 80
7776 15582 15552 295 6 0 1 80
7777 15582 15422 40 6 0 1 80
7778 15555 15645 91 6 0 1 80
7779 15557 15558 93 5 0 1 80
7780 15558 15560 7 5 0 1 80
7781 15561 15749 84 5 0 0 80
7782 15640 15564 10 7 0 1 80
7783 15565 15566 35 6 0 1 80
7784 15627 15471 25 5 0 1 80
7785 15569 15627 27 5 0 1 80
7786 77830 77833 19 7 0 1 80
7787 15564 15574 10 7 0 1 80
7788 78418 15576 153 6 0 1 80
7789 15410 15578 93 6 0 1 80
7790 77836 15580 22 7 0 1 80
7791 15604 15582 8 6 0 1 80
7792 15583 15677 279 7 0 0 80
7793 15585 15677 692 5 0 0 80
7794 15590 15588 33 6 0 1 80
7795 15589 15590 34 6 0 1 80
7796 15342 107451 139 5 0 0 80
7797 15593 15594 54 6 0 1 80
7798 15524 15855 24 5 0 1 80
7799 15597 15855 26 5 0 1 80
7800 15724 78417 53 6 0 1 80
7801 15724 15809 16 6 0 1 80
7802 15566 15604 40 6 0 1 80
7803 15658 15606 195 5 0 1 80
7804 107451 107441 127 5 0 0 80
7805 107441 15610 81 5 0 0 80
7806 15500 15612 34 5 0 0 80
7807 15092 15614 190 6 0 0 80
7808 15740 15616 106 6 0 1 80
7809 15432 15740 67 6 0 1 80
7810 15560 15620 97 5 0 1 80
7811 15858 15622 76 6 0 1 80
7812 15566 15624 22 7 0 1 80
7813 15625 15626 234 5 0 0 80
7814 15627 15628 29 5 0 0 80
7815 15992 15630 91 5 0 1 80
7816 15392 15632 339 5 0 0 80
7817 107404 15634 69 5 0 0 80
7818 15635 15636 317 8 0 1 100
7819 15635 15638 319 8 0 1 100
7820 15674 15640 35 7 0 1 80
7821 15674 15644 11 7 0 0 80
7822 15574 15644 35 7 0 1 80
7823 15645 107427 146 6 0 1 80
7824 15647 15715 112 5 0 0 80
7825 79564 15685 323 8 0 1 100
7826 15154 15685 365 8 0 1 100
7827 15594 15761 73 6 0 1 80
7828 82770 15656 158 5 0 0 80
7829 79394 15658 65 5 0 1 80
7830 15545 15967 96 5 0 1 80
7831 15661 15662 59 5 0 1 80
7832 15663 15661 54 5 0 1 80
7833 15665 15635 18 8 0 1 100
7834 15667 15658 150 5 0 1 80
7835 15578 15671 260 6 0 1 80
7836 15671 15667 23 6 0 1 80
7837 15673 15674 18 7 0 0 80
7838 15675 15604 43 7 0 1 80
7839 15677 15678 701 7 0 0 80
7840 15678 15673 55 7 0 1 80
7841 15628 15775 28 5 0 0 80
7842 15700 15687 92 5 0 1 80
7843 15685 79567 17 8 0 1 100
7844 15687 82859 92 5 0 1 80
7845 15316 15787 126 6 0 1 80
7846 15754 15566 249 6 0 1 80
7847 15168 15694 245 5 0 0 80
7848 15350 15751 355 5 0 0 80
7849 15644 15698 19 7 0 0 80
7850 15770 15700 5 5 0 1 80
7851 15722 15678 56 7 0 1 80
7852 15722 15673 13 7 0 0 80
7853 15612 16175 45 5 0 0 80
7854 107427 15756 86 6 0 1 80
7855 15756 15715 25 5 0 1 80
7856 15698 16512 11 7 0 0 80
7857 15756 15759 8 6 0 1 80
7858 15715 15759 27 5 0 1 80
7859 14493 15821 545 7 0 0 80
7860 15759 15720 234 6 0 1 80
7861 15721 15722 11 7 0 0 80
7862 15723 15724 480 6 0 1 80
7863 15694 82993 29 5 0 0 80
7864 15727 15721 10 7 0 0 80
7865 16512 15727 12 7 0 0 80
7866 82873 15723 22 6 0 1 80
7867 15733 15736 454 7 0 1 80
7868 14956 15736 334 5 0 1 80
7869 15846 15738 200 6 0 0 80
7870 15739 15740 66 6 0 0 80
7871 15741 15744 153 5 0 0 80
7872 15626 15744 316 5 0 0 80
7873 15747 14979 322 5 0 1 80
7874 15747 14799 425 7 0 1 80
7875 15749 15750 88 5 0 0 80
7876 15751 15752 148 5 0 0 80
7877 15753 15754 89 6 0 1 80
7878 15753 15756 14 5 0 1 80
7879 15762 15753 7 6 0 1 80
7880 15759 15762 13 5 0 1 80
7881 15761 15762 113 6 0 1 80
7882 15763 15764 115 6 0 0 80
7883 15744 15766 47 5 0 0 80
7884 15767 15739 12 6 0 0 80
7885 16317 15770 33 5 0 1 80
7886 82859 16317 35 5 0 1 80
7887 15750 15785 9 5 0 0 80
7888 15775 15803 46 5 0 0 80
7889 15634 107440 101 5 0 0 80
7890 82993 78777 121 5 0 0 80
7891 15794 15849 53 5 0 1 80
7892 15897 15784 216 6 0 0 80
7893 15785 16181 29 6 0 0 80
7894 15787 15835 47 6 0 1 80
7895 15667 15834 144 6 0 1 80
7896 15791 15792 218 5 0 0 80
7897 15793 15794 8 5 0 0 80
7898 15764 15796 25 6 0 1 80
7899 107449 15764 25 6 0 1 80
7900 15802 15753 28 5 0 1 80
7901 15762 15802 30 5 0 1 80
7902 15803 15804 26 5 0 0 80
7903 15805 15806 17 5 0 1 80
7904 82911 15805 51 5 0 1 80
7905 15809 15871 884 6 0 1 80
7906 15806 15812 75 5 0 1 80
7907 15812 15814 124 6 0 1 80
7908 15812 15947 38 5 0 1 80
7909 15576 15947 118 6 0 1 80
7910 16120 15821 47 7 0 1 80
7911 15821 15822 46 7 0 1 80
7912 15835 15838 16 6 0 1 80
7913 15838 82911 84 5 0 1 80
7914 82897 107449 14 6 0 1 80
7915 15796 82898 17 6 0 1 80
7916 15833 79393 30 5 0 1 80
7917 15833 15834 80 6 0 1 80
7918 15835 15887 18 6 0 1 80
7919 15887 15838 11 5 0 1 80
7920 82991 15792 74 5 0 0 80
7921 15841 82991 601 5 0 0 80
7922 14930 16309 879 5 0 0 80
7923 16208 15846 64 6 0 0 80
7924 15847 16208 277 5 0 0 80
7925 15849 15851 56 5 0 1 80
7926 15851 15767 44 6 0 1 80
7927 15853 16225 22 5 0 0 80
7928 15855 15883 161 5 0 1 80
7929 16204 15858 101 6 0 1 80
7930 16204 15887 17 5 0 1 80
7931 16032 15275 486 6 0 1 80
7932 15671 16032 133 6 0 1 80
7933 15865 15794 102 5 0 1 80
7934 15865 15851 7 6 0 1 80
7935 15912 15853 99 5 0 0 80
7936 15871 16029 61 6 0 1 80
7937 15873 15865 10 5 0 1 80
7938 15851 15873 10 5 0 1 80
7939 15767 15873 48 6 0 1 80
7940 15879 15880 224 6 0 0 80
7941 15938 15545 192 5 0 1 80
7942 15883 15938 10 5 0 0 80
7943 15917 16204 13 5 0 1 80
7944 15887 15917 13 6 0 1 80
7945 15894 15804 27 5 0 1 80
7946 15792 82908 30 5 0 0 80
7947 15908 15894 14 5 0 0 80
7948 15156 16171 267 5 0 0 80
7949 15897 82909 48 6 0 1 80
7950 15899 15917 14 5 0 1 80
7951 15894 15902 6 5 0 0 80
7952 15804 15902 29 5 0 1 80
7953 82910 15897 49 6 0 1 80
7954 15907 15908 6 5 0 0 80
7955 82912 15899 84 5 0 1 80
7956 15911 15912 75 5 0 0 80
7957 15902 15914 4 5 0 0 80
7958 15736 16099 79 7 0 1 80
7959 15917 15918 11 6 0 1 80
7960 15899 15918 17 5 0 1 80
7961 15924 82912 50 5 0 1 80
7962 15923 15924 17 5 0 1 80
7963 15925 82873 389 6 0 1 80
7964 15925 15871 49 6 0 1 80
7965 15802 15930 40 5 0 0 80
7966 15873 15932 18 6 0 1 80
7967 16005 15911 15 5 0 0 80
7968 15883 15937 69 5 0 1 80
7969 15937 15938 74 5 0 1 80
7970 15382 15940 341 6 0 0 80
7971 15943 15923 76 5 0 1 80
7972 15943 15812 34 6 0 1 80
7973 15945 15943 40 5 0 1 80
7974 15947 15945 34 6 0 1 80
7975 15914 15963 7 5 0 0 80
7976 15951 15925 20 6 0 1 80
7977 16029 15951 40 6 0 1 80
7978 16024 15907 13 5 0 0 80
7979 15937 15971 35 5 0 0 80
7980 16042 15963 20 5 0 1 80
7981 15914 16042 20 5 0 1 80
7982 15963 15965 6 5 0 0 80
7983 15965 16024 8 5 0 0 80
7984 15967 15968 157 5 0 1 80
7985 15972 15793 100 5 0 0 80
7986 15971 15972 67 5 0 0 80
7987 15880 15974 43 6 0 1 80
7988 15974 16003 17 6 0 0 80
7989 16003 16005 37 5 0 1 80
7990 16027 82897 54 6 0 1 80
7991 82898 16027 49 6 0 1 80
7992 107440 15984 132 5 0 0 80
7993 15985 15614 151 6 0 1 80
7994 15985 15988 8 6 0 0 80
7995 15614 15988 150 6 0 1 80
7996 16274 15992 186 5 0 1 80
7997 15993 15985 10 6 0 0 80
7998 15997 15880 43 6 0 1 80
7999 15997 15974 10 6 0 0 80
8000 15999 82910 48 6 0 1 80
8001 82909 15999 46 6 0 1 80
8002 16003 16004 14 6 0 0 80
8003 16005 16004 35 5 0 1 80
8004 16059 15993 33 6 0 1 80
8005 15988 16069 10 6 0 0 80
8006 15968 16012 24 5 0 1 80
8007 15752 82931 224 5 0 0 80
8008 16017 16059 29 6 0 1 80
8009 16017 15993 11 6 0 0 80
8010 16097 15747 132 7 0 1 80
8011 15224 16086 342 5 0 0 80
8012 16023 16024 26 5 0 1 80
8013 15965 16023 24 5 0 1 80
8014 16027 16061 23 6 0 0 80
8015 16029 16097 180 6 0 1 80
8016 16033 16032 131 6 0 1 80
8017 16033 15833 66 6 0 1 80
8018 16086 16036 22 6 0 0 80
8019 16036 15785 137 6 0 0 80
8020 15822 16121 64 7 0 1 80
8021 82931 16042 172 5 0 0 80
8022 16043 15997 15 6 0 0 80
8023 15938 16046 57 5 0 0 80
8024 16074 15460 307 6 0 1 80
8025 16069 16068 10 6 0 0 80
8026 15459 16077 303 6 0 1 80
8027 16004 16054 13 6 0 0 80
8028 15984 16103 41 5 0 0 80
8029 16152 16017 8 6 0 0 80
8030 16059 16115 77 6 0 0 80
8031 16061 16137 9 6 0 0 80
8032 16068 16153 10 6 0 0 80
8033 16153 16152 12 6 0 0 80
8034 16070 16068 38 5 0 1 80
8035 16069 16070 39 5 0 1 80
8036 16071 16072 741 5 0 0 80
8037 16073 16074 9 6 0 1 80
8038 16084 16043 12 6 0 0 80
8039 16077 16355 9 6 0 1 80
8040 82908 16080 58 5 0 0 80
8041 16054 16083 14 6 0 0 80
8042 16083 16084 12 6 0 0 80
8043 16102 16086 17 6 0 0 80
8044 15661 16142 147 5 0 0 80
8045 15210 83001 561 5 0 0 80
8046 15834 16092 168 6 0 1 80
8047 15620 16092 206 5 0 1 80
8048 16036 16096 20 6 0 0 80
8049 16097 16100 65 7 0 1 80
8050 16099 16100 55 7 0 1 80
8051 16096 16102 20 6 0 0 80
8052 16103 16127 32 5 0 0 80
8053 16105 15675 168 7 0 1 80
8054 16105 77835 187 7 0 1 80
8055 16070 16245 47 5 0 0 80
8056 16116 15999 138 6 0 0 80
8057 79574 16114 249 8 0 1 100
8058 16115 16116 183 6 0 0 80
8059 15766 16339 717 5 0 0 80
8060 16119 16120 101 7 0 1 80
8061 16121 16119 37 7 0 1 80
8062 16100 16177 26 7 0 1 80
8063 16099 16177 75 7 0 1 80
8064 16127 16205 34 5 0 0 80
8065 16132 16083 42 6 0 1 80
8066 16054 16132 42 6 0 1 80
8067 16133 79571 249 8 0 1 100
8068 16046 16136 48 5 0 0 80
8069 16137 16138 51 6 0 0 80
8070 16139 15865 113 6 0 1 80
8071 82935 16142 31 5 0 1 80
8072 77834 16146 221 7 0 1 80
8073 15624 16146 215 7 0 1 80
8074 16142 16195 35 5 0 1 80
8075 82938 82935 11 5 0 1 80
8076 16154 16152 54 5 0 1 80
8077 16153 16154 55 5 0 1 80
8078 14578 16156 708 7 0 0 80
8079 16138 16305 27 6 0 0 80
8080 16159 16080 53 5 0 1 80
8081 16080 16159 54 5 0 1 80
8082 16198 15951 202 6 0 1 80
8083 16198 16097 76 7 0 1 80
8084 16092 16169 137 6 0 1 80
8085 16169 16187 17 6 0 1 80
8086 16171 16183 113 5 0 0 80
8087 15930 16271 120 5 0 0 80
8088 16175 16189 240 5 0 0 80
8089 16177 16178 58 7 0 1 80
8090 82818 16521 335 6 0 0 80
8091 16181 16215 395 6 0 0 80
8092 16183 16215 12 5 0 0 80
8093 16136 16186 49 5 0 0 80
8094 16187 16188 53 6 0 1 80
8095 16189 16303 15 5 0 0 80
8096 16023 16217 85 5 0 0 80
8097 16193 82938 30 5 0 1 80
8098 16195 16193 36 5 0 1 80
8099 16264 16198 60 7 0 1 80
8100 16100 16264 76 7 0 1 80
8101 15918 107517 121 6 0 1 80
8102 107518 16204 144 6 0 1 80
8103 16205 16213 97 5 0 0 80
8104 16207 16208 228 6 0 0 80
8105 78778 82960 361 5 0 0 80
8106 16146 77929 105 7 0 1 80
8107 16213 16277 10 5 0 0 80
8108 16215 78125 77 6 0 0 80
8109 16217 16259 24 5 0 0 80
8110 77932 16105 149 7 0 1 80
8111 16221 16033 297 6 0 1 80
8112 107517 16230 23 6 0 1 80
8113 16225 16268 381 5 0 0 80
8114 16227 107518 19 6 0 1 80
8115 16227 16230 9 6 0 0 80
8116 16132 16232 89 6 0 0 80
8117 16188 16349 94 6 0 1 80
8118 16800 16236 246 5 0 0 80
8119 16264 16262 43 7 0 1 80
8120 82960 16311 151 5 0 0 80
8121 16250 16259 17 5 0 1 80
8122 16072 16244 116 5 0 0 80
8123 16245 16246 237 5 0 0 80
8124 16268 16270 23 5 0 1 80
8125 16270 16250 9 5 0 0 80
8126 16159 16307 68 5 0 0 80
8127 16186 16315 50 5 0 0 80
8128 15656 16328 275 5 0 0 80
8129 16250 16260 7 5 0 0 80
8130 16259 16260 18 5 0 1 80
8131 16261 16262 169 7 0 1 80
8132 16261 16264 138 7 0 1 80
8133 16096 17033 123 6 0 0 80
8134 16267 16268 23 5 0 1 80
8135 16267 16270 7 5 0 0 80
8136 16271 16298 66 5 0 0 80
8137 107536 16274 194 5 0 1 80
8138 16260 16276 12 5 0 0 80
8139 16277 16323 64 5 0 0 80
8140 16279 16267 9 5 0 0 80
8141 16169 16221 163 6 0 1 80
8142 16276 16284 9 5 0 0 80
8143 16288 16279 7 5 0 0 80
8144 16284 16288 7 5 0 0 80
8145 16643 16232 37 6 0 1 80
8146 16232 16643 37 6 0 1 80
8147 16012 16294 194 5 0 1 80
8148 16236 16389 56 5 0 0 80
8149 16341 16298 25 5 0 1 80
8150 16298 16341 25 5 0 1 80
8151 16301 16139 126 6 0 1 80
8152 16303 16304 105 5 0 0 80
8153 16305 16308 145 6 0 0 80
8154 16307 16308 163 5 0 0 80
8155 16309 16310 519 5 0 0 80
8156 16311 16312 232 5 0 0 80
8157 83001 16419 254 5 0 0 80
8158 16315 16377 49 5 0 0 80
8159 16317 16318 268 5 0 0 80
8160 16413 16304 20 5 0 1 80
8161 16304 16413 20 5 0 1 80
8162 16323 16324 76 5 0 0 80
8163 16325 16227 69 6 0 1 80
8164 107561 16328 75 5 0 1 80
8165 16328 16330 80 5 0 1 80
8166 16331 16325 11 6 0 1 80
8167 16230 16331 80 6 0 1 80
8168 16384 16207 122 6 0 0 80
8169 16430 107536 78 5 0 1 80
8170 16339 16340 1113 5 0 0 80
8171 16341 16342 54 5 0 0 80
8172 16318 82996 35 5 0 1 80
8173 16312 16346 198 5 0 0 80
8174 82995 16318 38 5 0 1 80
8175 16349 78419 124 6 0 1 80
8176 16294 107565 78 5 0 1 80
8177 82996 82997 7 5 0 1 80
8178 16355 16417 207 6 0 1 80
8179 107553 16359 61 5 0 0 80
8180 16359 16342 27 5 0 0 80
8181 15590 16362 382 6 0 0 80
8182 16365 16073 214 6 0 1 80
8183 16365 16417 21 6 0 0 80
8184 16346 16365 34 5 0 1 80
8185 16307 16370 109 5 0 0 80
8186 16398 107553 64 5 0 0 80
8187 16324 16374 69 5 0 0 80
8188 16119 16376 184 7 0 0 80
8189 16377 16483 79 5 0 0 80
8190 16444 16346 35 5 0 1 80
8191 16444 16365 16 6 0 0 80
8192 16415 16384 39 6 0 0 80
8193 14970 17265 790 5 0 0 80
8194 16387 16777 104 5 0 0 80
8195 16389 16387 177 5 0 0 80
8196 16482 107561 60 5 0 1 80
8197 16330 16495 59 5 0 1 80
8198 16662 16221 149 6 0 1 80
8199 16426 16398 58 5 0 0 80
8200 16154 16400 200 5 0 0 80
8201 13868 16469 1365 5 0 0 80
8202 16362 16404 40 6 0 1 80
8203 16405 16362 41 6 0 1 80
8204 16405 16404 10 6 0 1 80
8205 15940 17063 665 6 0 0 80
8206 83009 16415 33 6 0 1 80
8207 16413 16441 130 5 0 0 80
8208 16415 16463 33 6 0 1 80
8209 16417 16433 52 6 0 0 80
8210 16419 16421 123 5 0 0 80
8211 16421 16422 18 5 0 1 80
8212 16422 16405 12 6 0 1 80
8213 16578 16426 44 5 0 0 80
8214 16374 16567 87 5 0 0 80
8215 16466 16430 95 5 0 1 80
8216 16308 16432 117 6 0 0 80
8217 16433 16445 13 6 0 0 80
8218 16452 16421 22 5 0 1 80
8219 16452 16422 10 6 0 1 80
8220 16775 16441 22 5 0 1 80
8221 16441 16775 22 5 0 1 80
8222 16858 16444 48 6 0 0 80
8223 16445 16858 24 6 0 0 80
8224 16404 16453 35 6 0 1 80
8225 107565 107596 94 5 0 1 80
8226 16454 16452 14 6 0 1 80
8227 16453 16454 11 6 0 1 80
8228 16455 16469 35 5 0 1 80
8229 16457 16465 159 7 0 1 80
8230 16193 16460 197 5 0 0 80
8231 16505 83009 30 6 0 1 80
8232 16463 16505 30 6 0 1 80
8233 16465 16466 50 7 0 1 80
8234 16455 16519 8 6 0 1 80
8235 16469 16519 38 5 0 1 80
8236 15932 16472 379 6 0 1 80
8237 16473 16301 162 6 0 1 80
8238 16246 16476 332 5 0 0 80
8239 16532 16455 11 5 0 1 80
8240 16519 16532 11 5 0 1 80
8241 16481 16482 72 5 0 1 80
8242 16483 16484 114 5 0 0 80
8243 16472 16499 7 6 0 1 80
8244 16502 82995 92 5 0 1 80
8245 16733 16455 146 6 0 1 80
8246 16532 16733 138 6 0 1 80
8247 82997 83043 91 5 0 1 80
8248 16495 16496 72 5 0 1 80
8249 16497 16473 9 6 0 1 80
8250 16499 16503 8 6 0 1 80
8251 16501 16502 8 5 0 1 80
8252 16503 16504 4 6 0 1 80
8253 16505 16506 26 6 0 0 80
8254 16465 16641 62 7 0 1 80
8255 107596 16641 33 7 0 1 80
8256 16645 16512 503 7 0 1 80
8257 15698 16645 521 7 0 1 80
8258 16460 16516 40 5 0 1 80
8259 16460 83062 43 5 0 0 80
8260 16519 16534 57 6 0 1 80
8261 16521 16534 299 6 0 0 80
8262 16376 16555 101 7 0 1 80
8263 16527 16376 101 7 0 1 80
8264 16527 16555 12 7 0 1 80
8265 16562 16198 290 7 0 1 80
8266 16710 16532 57 6 0 1 80
8267 16710 16534 12 6 0 1 80
8268 16516 16536 8 5 0 1 80
8269 16262 83064 244 7 0 1 80
8270 16342 16540 159 5 0 0 80
8271 16544 16710 7 6 0 1 80
8272 16534 16544 11 6 0 1 80
8273 16340 16546 729 5 0 0 80
8274 16432 16550 224 5 0 0 80
8275 16370 16550 122 5 0 0 80
8276 16554 16501 32 5 0 1 80
8277 83043 16554 37 5 0 1 80
8278 16555 16556 16 7 0 1 80
8279 79576 79573 661 8 0 1 100
8280 16559 16527 17 7 0 1 80
8281 16561 16562 14 7 0 1 80
8282 16563 16481 62 5 0 1 80
8283 83064 83076 15 7 0 1 80
8284 16567 16598 146 5 0 0 80
8285 16569 16559 10 7 0 1 80
8286 16571 16572 11 5 0 0 80
8287 16572 16540 27 5 0 1 80
8288 16496 16576 63 5 0 1 80
8289 16577 16578 161 5 0 0 80
8290 16572 16580 3 5 0 0 80
8291 16540 16580 26 5 0 1 80
8292 16598 16584 30 5 0 1 80
8293 16584 16571 7 5 0 0 80
8294 16580 16590 3 5 0 0 80
8295 16540 16590 27 5 0 1 80
8296 16556 16592 23 7 0 1 80
8297 16593 16569 11 7 0 1 80
8298 16592 16593 13 7 0 1 80
8299 16632 16598 30 5 0 1 80
8300 16632 16584 9 5 0 0 80
8301 16702 15943 421 6 0 1 80
8302 16603 16454 83 6 0 1 80
8303 16453 16685 84 6 0 1 80
8304 16484 16608 119 5 0 0 80
8305 16609 16610 9 6 0 0 80
8306 16432 16610 207 6 0 0 80
8307 16590 16614 15 5 0 0 80
8308 16476 16616 77 5 0 0 80
8309 16617 16400 130 5 0 1 80
8310 16619 16559 51 5 0 1 80
8311 16569 16619 40 5 0 1 80
8312 16623 16609 7 6 0 0 80
8313 16156 16626 333 7 0 0 80
8314 16400 16628 130 5 0 1 80
8315 16610 16630 5 6 0 0 80
8316 16640 16632 14 5 0 0 80
8317 16608 16660 8 5 0 0 80
8318 16630 16623 9 6 0 0 80
8319 16310 17415 521 5 0 0 80
8320 16614 16640 19 5 0 0 80
8321 16641 16657 144 7 0 1 80
8322 16643 78127 257 6 0 0 80
8323 16645 16941 65 7 0 0 80
8324 15766 16648 1325 5 0 0 80
8325 16550 16650 85 5 0 0 80
8326 15945 83108 446 6 0 1 80
8327 16653 16727 141 6 0 1 80
8328 16655 16563 57 5 0 1 80
8329 16657 16658 45 7 0 1 80
8330 16658 16660 28 5 0 1 80
8331 17058 16662 156 6 0 1 80
8332 16576 16751 56 5 0 1 80
8333 16658 16691 13 7 0 1 80
8334 16660 16691 24 5 0 1 80
8335 107639 16497 118 6 0 1 80
8336 16671 16702 46 6 0 1 80
8337 16771 16331 212 6 0 0 80
8338 16677 77931 411 7 0 1 80
8339 16677 16658 18 5 0 1 80
8340 16244 16737 297 5 0 0 80
8341 16546 16759 486 5 0 0 80
8342 16686 16603 44 6 0 0 80
8343 16685 16686 45 6 0 0 80
8344 16504 16725 119 6 0 1 80
8345 16689 16677 12 7 0 1 80
8346 16691 16689 18 5 0 1 80
8347 16696 16593 55 7 0 1 80
8348 16592 16696 57 7 0 1 80
8349 16691 16829 40 7 0 1 80
8350 16703 16671 18 6 0 1 80
8351 16704 16702 64 5 0 1 80
8352 16703 16704 21 5 0 1 80
8353 16705 16689 55 7 0 1 80
8354 16707 17015 193 6 0 0 80
8355 18013 16710 123 6 0 1 80
8356 16544 18013 122 6 0 1 80
8357 16619 18481 64 5 0 0 80
8358 16718 16677 27 5 0 1 80
8359 16689 16718 28 5 0 1 80
8360 16719 16561 108 7 0 1 80
8361 16721 16722 1502 5 0 0 80
8362 16723 107639 36 6 0 1 80
8363 16725 16723 31 6 0 1 80
8364 16727 16728 51 6 0 1 80
8365 16729 16737 31 5 0 1 80
8366 16769 16554 108 5 0 0 80
8367 16733 16734 185 6 0 0 80
8368 16729 17155 7 5 0 0 80
8369 16737 17155 37 5 0 1 80
8370 16718 16789 13 5 0 0 80
8371 107660 16655 68 5 0 1 80
8372 16650 16744 69 5 0 0 80
8373 16616 16746 80 5 0 0 80
8374 83149 83062 138 5 0 1 80
8375 16749 16707 359 6 0 0 80
8376 16751 107659 69 5 0 1 80
8377 16756 16729 23 5 0 1 80
8378 17155 16756 26 5 0 1 80
8379 16536 83153 138 5 0 1 80
8380 16759 83187 49 5 0 0 80
8381 16623 16762 150 6 0 0 80
8382 16704 16764 114 5 0 0 80
8383 83151 83149 10 5 0 1 80
8384 16764 16768 62 5 0 0 80
8385 16769 83156 34 5 0 1 80
8386 16771 16772 72 6 0 1 80
8387 16768 16787 69 5 0 0 80
8388 16775 16776 344 5 0 0 80
8389 16777 16778 633 5 0 0 80
8390 83155 16769 38 5 0 1 80
8391 83156 83157 9 5 0 1 80
8392 16723 16784 58 6 0 0 80
8393 16772 16809 21 5 0 1 80
8394 16787 16809 97 5 0 0 80
8395 16789 16813 43 5 0 0 80
8396 16772 16792 13 6 0 1 80
8397 16793 16771 86 6 0 1 80
8398 17535 107660 55 5 0 1 80
8399 107659 17535 53 5 0 1 80
8400 16799 16800 1002 5 0 0 80
8401 16801 16803 824 6 0 0 80
8402 16803 16804 582 6 0 0 80
8403 16744 16806 54 5 0 0 80
8404 16792 16810 15 6 0 1 80
8405 16809 16810 23 5 0 1 80
8406 16804 16812 2476 6 0 0 80
8407 16813 16993 22 5 0 0 80
8408 16178 16842 865 7 0 1 80
8409 16842 16762 61 6 0 1 80
8410 16812 16749 355 6 0 0 80
8411 16842 16853 8 7 0 1 80
8412 16762 16853 61 6 0 1 80
8413 16813 16997 60 5 0 0 80
8414 16834 16705 202 7 0 1 80
8415 16829 16831 246 7 0 1 80
8416 16831 16832 10 7 0 1 80
8417 16862 16834 29 7 0 1 80
8418 16862 16831 11 5 0 1 80
8419 16784 16919 51 6 0 0 80
8420 16839 16261 813 7 0 1 80
8421 16839 16842 21 6 0 0 80
8422 83169 83155 56 5 0 1 80
8423 16845 16862 10 7 0 1 80
8424 16832 16845 11 5 0 1 80
8425 83157 83170 54 5 0 1 80
8426 17568 16839 9 7 0 1 80
8427 16853 17568 21 6 0 1 80
8428 16728 17305 103 6 0 1 80
8429 16857 16858 268 6 0 1 80
8430 16445 17239 274 6 0 1 80
8431 16864 16862 27 5 0 1 80
8432 16845 16864 30 5 0 1 80
8433 16865 83151 102 5 0 1 80
8434 16867 16868 2142 7 0 0 80
8435 16873 83169 25 5 0 1 80
8436 16928 16885 48 6 0 0 80
8437 16873 16874 9 6 0 0 80
8438 83170 16874 25 5 0 1 80
8439 17320 16617 205 5 0 1 80
8440 16865 16909 12 6 0 0 80
8441 83153 16909 106 5 0 1 80
8442 16628 107726 205 5 0 1 80
8443 16885 16886 61 6 0 1 80
8444 16832 16888 101 7 0 1 80
8445 16888 16919 50 6 0 1 80
8446 16891 17046 141 6 0 0 80
8447 16893 17991 1194 8 0 1 100
8448 79572 17991 960 8 0 1 100
8449 16934 16886 117 6 0 0 80
8450 16885 16900 12 6 0 0 80
8451 16886 16900 60 6 0 1 80
8452 16908 16873 20 6 0 0 80
8453 16911 16928 12 6 0 0 80
8454 16934 16908 166 6 0 1 80
8455 16909 16910 15 6 0 0 80
8456 16911 16953 30 6 0 1 80
8457 16958 16577 268 5 0 0 80
8458 15326 16916 1167 5 0 0 80
8459 16888 16918 31 7 0 1 80
8460 16919 16918 45 6 0 1 80
8461 16874 16959 20 6 0 0 80
8462 16964 16865 27 6 0 0 80
8463 16806 16926 77 5 0 0 80
8464 16910 16928 220 6 0 1 80
8465 17710 79575 452 8 0 1 100
8466 17710 16932 1248 8 0 1 100
8467 16984 16934 115 6 0 1 80
8468 16900 17077 17 6 0 0 80
8469 16937 16911 16 6 0 0 80
8470 17077 16937 12 6 0 0 80
8471 16941 17313 201 7 0 0 80
8472 16910 16952 10 6 0 0 80
8473 16945 16984 51 6 0 1 80
8474 16945 16908 13 6 0 0 80
8475 16918 16950 31 7 0 1 80
8476 16981 16952 33 6 0 1 80
8477 16953 16981 157 6 0 1 80
8478 16990 16864 59 5 0 0 80
8479 17168 16958 15 5 0 0 80
8480 16959 16960 10 6 0 0 80
8481 17120 16793 95 6 0 1 80
8482 16972 16964 12 6 0 0 80
8483 16965 17040 183 6 0 0 80
8484 16986 16960 46 6 0 1 80
8485 16972 17001 45 6 0 1 80
8486 16952 16972 44 6 0 0 80
8487 16960 16945 47 6 0 0 80
8488 16977 16845 105 7 0 1 80
8489 16977 16888 42 7 0 1 80
8490 77936 16719 279 7 0 1 80
8491 16981 17001 120 6 0 1 80
8492 16986 16984 142 6 0 1 80
8493 16988 16986 101 6 0 1 80
8494 16959 16988 148 6 0 1 80
8495 17008 16990 39 5 0 0 80
8496 83076 16992 397 7 0 1 80
8497 16993 16994 101 5 0 0 80
8498 16995 16799 158 5 0 0 80
8499 16997 16998 145 5 0 0 80
8500 17065 16964 155 6 0 1 80
8501 17001 17065 110 6 0 1 80
8502 17076 16953 66 6 0 1 80
8503 17076 16937 31 5 0 1 80
8504 17068 17008 13 5 0 0 80
8505 16776 17055 278 5 0 0 80
8506 16626 17222 266 7 0 0 80
8507 16994 17014 12 5 0 0 80
8508 17015 17016 1394 6 0 0 80
8509 17035 16977 47 7 0 1 80
8510 16918 17035 55 7 0 1 80
8511 17040 17185 51 6 0 1 80
8512 17046 83210 182 6 0 1 80
8513 17028 17035 16 7 0 1 80
8514 17110 17028 113 7 0 1 80
8515 17029 16839 108 6 0 1 80
8516 83210 83213 8 6 0 1 80
8517 17033 17146 605 6 0 0 80
8518 17035 17041 9 7 0 1 80
8519 17568 17038 108 6 0 1 80
8520 17039 17040 54 6 0 1 80
8521 17041 17044 5 5 0 1 80
8522 17028 17044 25 7 0 1 80
8523 17045 17046 185 6 0 1 80
8524 14367 17132 1460 7 0 0 80
8525 17049 17045 8 6 0 1 80
8526 17041 17507 16 7 0 1 80
8527 17044 17507 13 7 0 1 80
8528 17055 17056 50 5 0 0 80
8529 17480 17058 264 6 0 1 80
8530 17480 17079 98 6 0 1 80
8531 16950 17062 352 7 0 1 80
8532 17063 17064 1489 6 0 0 80
8533 17065 78131 289 6 0 0 80
8534 17190 17068 59 5 0 0 80
8535 17069 17070 252 7 0 1 80
8536 17070 77935 336 7 0 1 80
8537 17098 17069 14 7 0 1 80
8538 17075 17076 37 5 0 1 80
8539 17077 17075 69 5 0 1 80
8540 17079 17080 64 6 0 1 80
8541 83108 17088 290 6 0 1 80
8542 17088 17098 19 7 0 1 80
8543 17106 16703 254 6 0 1 80
8544 17106 17088 38 7 0 1 80
8545 16746 17090 213 5 0 0 80
8546 17062 17144 86 7 0 1 80
8547 83213 17101 190 6 0 1 80
8548 17088 17096 11 7 0 1 80
8549 17096 17098 20 7 0 1 80
8550 17144 17107 10 7 0 1 80
8551 17101 17049 191 6 0 1 80
8552 17103 17149 310 7 0 1 80
8553 17114 17106 67 7 0 1 80
8554 17107 17108 21 7 0 1 80
8555 17109 17110 324 7 0 1 80
8556 17146 17129 45 6 0 1 80
8557 17174 17114 7 7 0 1 80
8558 17128 17106 11 7 0 1 80
8559 16810 17159 164 6 0 1 80
8560 17121 17120 82 6 0 1 80
8561 17121 17159 13 7 0 1 80
8562 17128 17125 34 7 0 1 80
8563 17125 17096 8 7 0 1 80
8564 17114 17128 69 7 0 1 80
8565 17129 17130 15 7 0 0 80
8566 17130 17132 42 7 0 1 80
8567 17133 17134 105 6 0 1 80
8568 17135 17134 137 6 0 0 80
8569 17101 17520 88 6 0 0 80
8570 17520 17133 13 6 0 1 80
8571 17152 17109 21 7 0 1 80
8572 17152 17144 12 5 0 1 80
8573 17145 17146 45 6 0 1 80
8574 17145 17129 11 7 0 0 80
8575 17149 17177 87 7 0 1 80
8576 17220 17152 9 7 0 1 80
8577 17107 17220 12 5 0 1 80
8578 17155 17156 252 5 0 0 80
8579 17157 17121 79 7 0 1 80
8580 17159 17160 66 7 0 1 80
8581 17134 17520 119 6 0 1 80
8582 17130 17249 13 7 0 0 80
8583 17132 17249 45 7 0 1 80
8584 83228 17168 125 5 0 0 80
8585 16988 83237 461 6 0 0 80
8586 17160 17172 144 7 0 1 80
8587 17172 17174 179 7 0 1 80
8588 17175 17157 119 7 0 1 80
8589 17177 17381 109 7 0 1 80
8590 17175 77837 179 7 0 1 80
8591 17222 17224 71 7 0 1 80
8592 17447 17039 64 6 0 1 80
8593 17185 17447 68 6 0 1 80
8594 17014 17310 78 5 0 0 80
8595 17310 17190 75 5 0 0 80
8596 83187 17192 246 5 0 0 80
8597 17125 17198 24 7 0 1 80
8598 17096 17198 27 7 0 1 80
8599 17381 17198 107 7 0 1 80
8600 17199 17125 23 7 0 1 80
8601 17198 17199 25 7 0 1 80
8602 17203 17128 23 7 0 1 80
8603 17199 17203 18 7 0 1 80
8604 83230 83228 13 5 0 0 80
8605 17108 17175 195 7 0 1 80
8606 17203 17213 21 7 0 1 80
8607 17213 83235 8 7 0 1 80
8608 17215 17172 180 7 0 1 80
8609 77840 17237 176 7 0 1 80
8610 17238 17220 91 7 0 1 80
8611 17221 17222 75 7 0 1 80
8612 17221 17224 15 7 0 1 80
8613 17225 17237 103 7 0 1 80
8614 83237 17339 31 6 0 0 80
8615 17251 77839 181 7 0 1 80
8616 83235 17251 229 7 0 1 80
8617 17090 17395 237 5 0 0 80
8618 16998 17389 136 5 0 0 80
8619 17237 17238 131 7 0 1 80
8620 17239 17281 157 6 0 1 80
8621 17296 17145 29 7 0 0 80
8622 17243 17152 29 5 0 1 80
8623 17220 17243 30 5 0 1 80
8624 17247 17221 11 7 0 1 80
8625 17249 17317 27 7 0 0 80
8626 17251 17252 91 7 0 1 80
8627 17044 17254 71 5 0 1 80
8628 17257 16857 166 6 0 1 80
8629 17257 17281 24 6 0 0 80
8630 17297 17296 11 7 0 0 80
8631 17317 17263 10 7 0 0 80
8632 17263 17297 15 7 0 0 80
8633 17265 17345 926 5 0 0 80
8634 17292 17257 5 6 0 0 80
8635 17269 17225 90 7 0 1 80
8636 17269 17121 48 6 0 1 80
8637 17453 17269 13 7 0 1 80
8638 17159 17453 49 6 0 1 80
8639 17252 17453 126 7 0 1 80
8640 17290 17292 79 5 0 1 80
8641 17281 17465 32 6 0 0 80
8642 17588 17213 48 7 0 1 80
8643 17588 17203 38 7 0 1 80
8644 17588 17199 40 7 0 1 80
8645 17289 17290 81 5 0 1 80
8646 17289 17292 16 6 0 0 80
8647 17500 16977 149 7 0 1 80
8648 18253 17296 40 6 0 1 80
8649 17297 18253 40 6 0 1 80
8650 17299 17289 13 6 0 0 80
8651 17465 17299 25 6 0 0 80
8652 17080 17467 92 6 0 1 80
8653 17305 17467 232 6 0 1 80
8654 17310 17308 73 5 0 1 80
8655 83257 17310 73 5 0 1 80
8656 17311 16868 222 7 0 1 80
8657 17313 18353 168 7 0 0 80
8658 17318 17263 50 7 0 1 80
8659 17317 17318 50 7 0 1 80
8660 17360 17320 202 5 0 1 80
8661 17329 17322 40 5 0 0 80
8662 17075 17487 105 5 0 0 80
8663 17290 17349 118 5 0 0 80
8664 17383 17329 51 5 0 1 80
8665 17329 17383 52 5 0 1 80
8666 17311 17334 18 7 0 0 80
8667 16868 17334 222 7 0 1 80
8668 17358 17029 145 6 0 1 80
8669 16926 17338 213 5 0 0 80
8670 17339 17356 183 6 0 1 80
8671 17356 17311 26 7 0 0 80
8672 17038 107820 145 6 0 1 80
8673 17345 17373 109 5 0 0 80
8674 17056 17348 256 5 0 0 80
8675 17349 17409 30 5 0 0 80
8676 17351 83257 28 5 0 1 80
8677 17355 17339 184 6 0 1 80
8678 17355 17356 17 7 0 0 80
8679 17357 17358 19 6 0 1 80
8680 17359 17360 27 5 0 1 80
8681 17308 17427 39 5 0 1 80
8682 107820 17364 19 6 0 1 80
8683 17543 17359 8 5 0 0 80
8684 107726 17543 228 5 0 1 80
8685 17442 17351 10 5 0 1 80
8686 17224 17419 114 7 0 1 80
8687 17373 17374 43 5 0 0 80
8688 17322 17376 198 5 0 0 80
8689 17430 17247 103 7 0 1 80
8690 17198 17382 109 7 0 1 80
8691 17381 17382 151 7 0 1 80
8692 17383 17384 167 5 0 0 80
8693 17385 17386 174 5 0 0 80
8694 16778 17385 834 5 0 0 80
8695 17389 107857 132 5 0 0 80
8696 17386 107836 12 5 0 0 80
8697 17393 17543 141 5 0 0 80
8698 17395 17393 516 5 0 0 80
8699 17402 17355 27 7 0 0 80
8700 17334 17681 57 7 0 0 80
8701 17681 17402 22 7 0 0 80
8702 83286 17409 53 5 0 1 80
8703 17374 17406 37 5 0 0 80
8704 17243 17633 110 5 0 0 80
8705 17409 17410 51 5 0 1 80
8706 17192 17469 176 5 0 0 80
8707 17406 17414 28 5 0 0 80
8708 17415 18475 870 5 0 0 80
8709 17384 17418 153 5 0 0 80
8710 17419 17423 50 7 0 1 80
8711 17421 16995 318 5 0 0 80
8712 17423 17431 6 7 0 1 80
8713 17562 83230 187 5 0 0 80
8714 17427 17428 70 5 0 1 80
8715 17432 17430 57 7 0 1 80
8716 17431 17432 5 5 0 0 80
8717 17433 17269 122 6 0 1 80
8718 17438 83286 44 5 0 1 80
8719 17410 17438 44 5 0 1 80
8720 17064 17621 835 6 0 0 80
8721 107905 17442 70 5 0 1 80
8722 17418 17444 68 5 0 0 80
8723 17445 17446 274 6 0 0 80
8724 17447 17448 197 6 0 0 80
8725 17376 17485 232 5 0 0 80
8726 17454 17433 14 6 0 1 80
8727 17453 17454 138 6 0 1 80
8728 16803 17456 1063 5 0 0 80
8729 17457 17432 41 7 0 1 80
8730 17431 17457 40 7 0 1 80
8731 17552 17448 18 6 0 1 80
8732 17463 17299 153 6 0 1 80
8733 17465 17463 153 6 0 1 80
8734 17467 17537 142 6 0 1 80
8735 17469 17601 89 5 0 0 80
8736 17432 17472 42 5 0 0 80
8737 17338 17474 148 5 0 0 80
8738 17254 17501 185 5 0 0 80
8739 17598 17357 115 6 0 1 80
8740 17606 17480 258 6 0 1 80
8741 17364 17599 115 6 0 1 80
8742 17448 17484 44 6 0 1 80
8743 17485 17546 103 5 0 0 80
8744 17487 83359 129 5 0 0 80
8745 17489 17552 25 6 0 1 80
8746 17489 17484 9 6 0 0 80
8747 17484 17494 22 6 0 0 80
8748 16916 18301 456 5 0 0 80
8749 17428 17499 64 5 0 1 80
8750 17499 17500 188 7 0 1 80
8751 17501 17649 12 5 0 0 80
8752 17554 17489 7 6 0 0 80
8753 17499 17506 7 5 0 1 80
8754 17507 17506 315 7 0 1 80
8755 17514 107905 68 5 0 1 80
8756 17514 17499 7 7 0 1 80
8757 17506 17514 9 5 0 1 80
8758 16853 17516 942 7 0 1 80
8759 17516 17474 25 5 0 1 80
8760 83317 17520 242 5 0 1 80
8761 17520 17687 243 5 0 1 80
8762 17444 17767 191 5 0 0 80
8763 17516 17651 6 7 0 1 80
8764 17474 17651 25 5 0 1 80
8765 17494 83320 10 6 0 0 80
8766 83324 83317 9 5 0 1 80
8767 83320 17534 10 6 0 0 80
8768 17535 17566 581 5 0 0 80
8769 17537 17538 79 5 0 1 80
8770 17566 17625 6 5 0 1 80
8771 17541 17554 20 6 0 0 80
8772 17543 17545 135 5 0 1 80
8773 17545 17546 95 5 0 1 80
8774 17457 17548 82 7 0 0 80
8775 107836 17550 128 5 0 0 80
8776 17553 17552 64 6 0 1 80
8777 17553 17554 55 6 0 1 80
8778 17534 17556 10 6 0 0 80
8779 107872 17359 140 5 0 1 80
8780 107872 17545 9 5 0 1 80
8781 17561 17562 103 5 0 0 80
8782 17556 17541 15 6 0 0 80
8783 17538 17566 76 5 0 1 80
8784 17572 17568 945 7 0 1 80
8785 17572 17516 19 5 0 1 80
8786 17666 17572 7 7 0 1 80
8787 17651 17666 19 5 0 1 80
8788 17545 17703 10 5 0 1 80
8789 17546 17703 101 5 0 1 80
8790 17579 107872 9 5 0 1 80
8791 17703 17579 9 5 0 1 80
8792 107857 17639 164 5 0 0 80
8793 107867 17561 16 5 0 0 80
8794 18040 17588 206 7 0 1 80
8795 17642 17767 111 5 0 0 80
8796 17537 17592 69 6 0 1 80
8797 17537 17592 70 6 0 1 80
8798 17616 17556 26 6 0 1 80
8799 17700 17598 64 6 0 1 80
8800 17599 83334 65 6 0 1 80
8801 17601 17631 500 5 0 0 80
8802 17605 17445 281 6 0 0 80
8803 17605 17606 137 6 0 1 80
8804 17607 17572 38 5 0 1 80
8805 17666 17607 35 5 0 1 80
8806 17472 17713 107 5 0 0 80
8807 83359 17663 72 5 0 0 80
8808 17618 17616 27 6 0 1 80
8809 17534 17618 54 6 0 1 80
8810 16686 17827 556 6 0 0 80
8811 17621 17622 322 6 0 0 80
8812 17592 17721 23 6 0 1 80
8813 17625 17721 169 5 0 1 80
8814 17382 17628 166 7 0 1 80
8815 17635 17606 83 6 0 1 80
8816 17631 17637 166 5 0 0 80
8817 17633 17634 158 5 0 0 80
8818 17635 17645 135 6 0 1 80
8819 17637 17638 63 5 0 0 80
8820 17639 17725 58 5 0 0 80
8821 17638 17642 154 5 0 0 80
8822 17643 17605 36 6 0 1 80
8823 17645 17643 36 6 0 1 80
8824 17548 17648 102 7 0 1 80
8825 17649 17650 95 5 0 0 80
8826 17651 17652 484 7 0 1 80
8827 17692 17548 103 7 0 1 80
8828 17692 17648 24 7 0 1 80
8829 17643 17705 77 6 0 0 80
8830 17414 17662 265 5 0 0 80
8831 17550 17662 105 5 0 0 80
8832 17663 17664 44 5 0 0 80
8833 17665 17666 485 7 0 1 80
8834 17667 17675 10 6 0 0 80
8835 17446 17675 277 6 0 0 80
8836 17634 17672 49 5 0 0 80
8837 17824 17667 14 6 0 0 80
8838 17675 17824 13 6 0 0 80
8839 17648 17715 65 7 0 1 80
8840 18405 17402 227 7 0 1 80
8841 17681 18405 232 7 0 1 80
8842 17683 17454 171 6 0 0 80
8843 17688 83324 138 5 0 1 80
8844 17687 17688 143 5 0 1 80
8845 17650 17711 73 5 0 0 80
8846 17764 17692 47 7 0 1 80
8847 17788 17635 78 6 0 1 80
8848 17788 83364 24 6 0 1 80
8849 17697 107867 142 5 0 0 80
8850 107895 17700 122 6 0 1 80
8851 17701 17579 115 5 0 1 80
8852 17703 17701 119 5 0 1 80
8853 17705 17805 121 6 0 0 80
8854 83334 17708 122 6 0 1 80
8855 18378 17710 766 8 0 1 100
8856 17711 17712 25 5 0 0 80
8857 17713 17714 121 5 0 0 80
8858 17715 17716 36 7 0 1 80
8859 17607 17718 139 5 0 0 80
8860 17622 17720 204 6 0 0 80
8861 17721 17745 95 6 0 1 80
8862 17456 18589 308 5 0 0 80
8863 17725 17791 105 5 0 0 80
8864 17664 17728 57 5 0 0 80
8865 17731 17697 37 5 0 1 80
8866 17731 17759 11 5 0 1 80
8867 17697 17759 32 5 0 1 80
8868 17735 17736 12 5 0 0 80
8869 17736 17738 7 5 0 0 80
8870 17738 17740 19 5 0 1 80
8871 17741 17731 10 5 0 1 80
8872 17759 17741 6 5 0 1 80
8873 17745 17935 13 6 0 1 80
8874 17720 17835 45 6 0 0 80
8875 17756 17735 8 5 0 0 80
8876 17751 17793 531 7 0 1 80
8877 17738 17754 11 5 0 0 80
8878 17755 17756 20 5 0 1 80
8879 17760 17741 17 5 0 1 80
8880 17759 17760 17 5 0 1 80
8881 17815 17756 10 5 0 0 80
8882 17763 17764 56 7 0 1 80
8883 17716 17775 37 7 0 1 80
8884 17767 17768 192 5 0 0 80
8885 17754 17815 29 5 0 0 80
8886 17712 17839 67 5 0 0 80
8887 17773 17763 13 7 0 1 80
8888 17775 17773 10 7 0 1 80
8889 17780 17731 32 5 0 1 80
8890 17741 17780 28 5 0 1 80
8891 17688 17782 65 5 0 0 80
8892 17793 18379 86 7 0 1 80
8893 17785 17786 540 7 0 1 80
8894 17787 17788 74 6 0 1 80
8895 17935 17787 47 6 0 1 80
8896 17791 17792 47 5 0 0 80
8897 17793 17794 255 7 0 1 80
8898 17438 17794 365 5 0 0 80
8899 17797 17773 17 7 0 1 80
8900 17775 17797 18 7 0 1 80
8901 17672 17802 88 5 0 0 80
8902 83373 17755 112 5 0 1 80
8903 17805 17820 131 6 0 0 80
8904 18416 17785 43 7 0 1 80
8905 82700 17810 1554 5 0 0 80
8906 17760 17855 47 5 0 0 80
8907 16722 17814 809 5 0 0 80
8908 17815 83374 133 5 0 1 80
8909 17826 17818 8 6 0 0 80
8910 17818 17820 23 6 0 1 80
8911 17794 78779 18 5 0 0 80
8912 17852 17824 227 6 0 1 80
8913 17852 17826 8 6 0 0 80
8914 17827 17828 169 6 0 0 80
8915 17814 17830 16 5 0 0 80
8916 17818 17845 12 6 0 0 80
8917 17820 17845 23 6 0 1 80
8918 17835 83497 119 6 0 0 80
8919 17837 107895 144 6 0 1 80
8920 17839 17921 50 5 0 0 80
8921 17318 18309 400 7 0 0 80
8922 17708 18169 146 6 0 1 80
8923 17845 17851 7 6 0 0 80
8924 17859 17514 274 7 0 1 80
8925 17952 17683 106 6 0 1 80
8926 17851 17852 33 6 0 0 80
8927 83497 107924 31 6 0 0 80
8928 17855 17858 42 5 0 1 80
8929 17725 17858 211 5 0 0 80
8930 17859 17860 7 5 0 0 80
8931 17506 17860 284 7 0 1 80
8932 17768 17864 67 5 0 0 80
8933 17902 17828 26 6 0 1 80
8934 17792 17905 59 5 0 0 80
8935 17872 17855 37 5 0 1 80
8936 17858 17872 13 5 0 0 80
8937 17873 17908 46 6 0 1 80
8938 17908 17802 40 5 0 1 80
8939 17908 17891 10 6 0 1 80
8940 17802 17891 40 5 0 1 80
8941 107924 17882 18 6 0 0 80
8942 17797 17884 49 7 0 0 80
8943 17902 17911 12 6 0 1 80
8944 17828 17911 26 6 0 1 80
8945 17701 17890 111 5 0 0 80
8946 17891 17897 98 6 0 1 80
8947 17920 17894 22 5 0 1 80
8948 17910 17917 16 5 0 0 80
8949 17897 17898 59 6 0 1 80
8950 17924 17873 101 6 0 1 80
8951 17901 17902 18 6 0 1 80
8952 17926 83373 214 5 0 1 80
8953 17905 18115 19 5 0 0 80
8954 18052 17908 10 5 0 1 80
8955 17946 17910 21 5 0 0 80
8956 17911 83389 9 6 0 1 80
8957 17938 18052 11 6 0 1 80
8958 17891 17938 10 5 0 1 80
8959 17917 17967 10 5 0 0 80
8960 17930 17920 22 5 0 1 80
8961 17921 17973 35 5 0 1 80
8962 17973 17924 24 6 0 1 80
8963 17967 17926 18 5 0 1 80
8964 17894 17929 24 5 0 1 80
8965 17929 17930 24 5 0 1 80
8966 17933 17921 33 5 0 1 80
8967 17933 17973 6 6 0 1 80
8968 17935 78421 99 6 0 1 80
8969 17948 17938 79 6 0 1 80
8970 17898 17979 154 6 0 1 80
8971 17941 17901 9 6 0 1 80
8972 17662 83441 290 5 0 0 80
8973 17984 17946 12 5 0 0 80
8974 83396 17948 77 6 0 1 80
8975 17979 18002 62 6 0 1 80
8976 18002 17952 29 6 0 1 80
8977 18002 17981 11 6 0 1 80
8978 17683 17981 135 6 0 1 80
8979 83389 17987 9 6 0 1 80
8980 17978 83396 72 6 0 1 80
8981 83441 17962 9 5 0 0 80
8982 17963 17929 47 5 0 0 80
8983 17986 17941 6 6 0 1 80
8984 17967 18035 13 5 0 0 80
8985 83374 18035 234 5 0 1 80
8986 78426 17787 97 6 0 1 80
8987 17973 17995 15 5 0 1 80
8988 18052 17995 166 6 0 1 80
8989 18000 17978 81 6 0 1 80
8990 17979 18000 9 5 0 0 80
8991 17981 83400 156 6 0 1 80
8992 17983 17984 9 5 0 0 80
8993 17985 17986 12 6 0 1 80
8994 17987 17985 13 6 0 1 80
8995 17740 17990 361 5 0 1 80
8996 17991 18241 990 8 0 1 100
8997 18057 17933 14 5 0 1 80
8998 17995 18057 6 6 0 1 80
8999 17830 18413 58 5 0 0 80
9000 18001 18000 62 6 0 1 80
9001 18001 18002 13 6 0 1 80
9002 18028 18001 10 6 0 1 80
9003 17981 18028 14 6 0 1 80
9004 18010 17963 69 5 0 0 80
9005 17728 18010 119 5 0 0 80
9006 18178 17754 373 5 0 1 80
9007 18013 18195 925 6 0 0 80
9008 107939 17933 85 6 0 1 80
9009 18036 17983 11 5 0 0 80
9010 83400 18020 250 6 0 1 80
9011 18020 18037 8 6 0 1 80
9012 17864 18323 52 5 0 0 80
9013 17920 18026 146 5 0 0 80
9014 83413 18028 158 6 0 1 80
9015 18010 18079 51 5 0 0 80
9016 18207 17872 47 5 0 1 80
9017 17858 18207 50 5 0 1 80
9018 18035 18036 70 5 0 0 80
9019 18037 18039 156 6 0 1 80
9020 18039 18040 255 7 0 1 80
9021 18039 18042 16 6 0 1 80
9022 18043 17986 24 6 0 1 80
9023 17985 18043 24 6 0 1 80
9024 18047 18077 14 6 0 1 80
9025 17628 18077 233 7 0 1 80
9026 18054 18052 36 5 0 1 80
9027 17938 18054 37 5 0 1 80
9028 17890 18056 48 5 0 1 80
9029 18057 18173 84 6 0 1 80
9030 18062 18057 29 5 0 1 80
9031 17995 18062 27 5 0 1 80
9032 18250 17890 53 5 0 1 80
9033 18142 83413 250 6 0 1 80
9034 18142 18020 15 5 0 1 80
9035 18143 18142 10 6 0 1 80
9036 18037 18143 15 5 0 1 80
9037 18091 18074 124 6 0 1 80
9038 18078 18091 29 6 0 0 80
9039 18077 18078 82 6 0 1 80
9040 18079 18257 43 5 0 0 80
9041 18056 18082 9 5 0 1 80
9042 18074 18084 367 6 0 1 80
9043 18084 18086 27 6 0 0 80
9044 18086 18113 4 6 0 0 80
9045 17860 18203 78 5 0 0 80
9046 18091 18094 8 6 0 0 80
9047 18102 18094 123 6 0 1 80
9048 18095 18078 8 6 0 0 80
9049 18097 17421 595 5 0 0 80
9050 17714 18097 216 5 0 0 80
9051 83425 18102 324 6 0 1 80
9052 18103 18143 156 6 0 1 80
9053 18103 18039 19 7 0 1 80
9054 78428 18103 17 6 0 1 80
9055 18111 83425 42 6 0 1 80
9056 18111 18084 7 6 0 0 80
9057 18113 18114 7 6 0 0 80
9058 18115 18116 108 5 0 0 80
9059 18077 18441 21 7 0 1 80
9060 18095 18441 82 6 0 1 80
9061 18441 18122 12 6 0 1 80
9062 18116 107950 3 5 0 0 80
9063 17882 18149 147 6 0 0 80
9064 17662 83443 226 5 0 0 80
9065 18094 18130 12 6 0 0 80
9066 18131 18095 14 6 0 0 80
9067 18130 18131 9 6 0 0 80
9068 18135 18111 17 6 0 0 80
9069 18114 18135 17 6 0 0 80
9070 107950 18140 11 5 0 0 80
9071 18141 18142 24 5 0 1 80
9072 18143 18141 25 5 0 1 80
9073 18113 18146 185 6 0 1 80
9074 18147 17782 131 5 0 1 80
9075 18149 18189 17 6 0 0 80
9076 17782 18152 133 5 0 1 80
9077 17618 18154 318 6 0 0 80
9078 18155 18114 184 6 0 1 80
9079 18157 107939 66 6 0 1 80
9080 18159 18160 104 6 0 1 80
9081 18141 18162 11 5 0 0 80
9082 17810 18303 138 5 0 0 80
9083 18160 17837 508 6 0 1 80
9084 83446 78431 104 6 0 1 80
9085 18169 83446 511 6 0 1 80
9086 17990 18172 124 5 0 1 80
9087 18173 18263 60 6 0 1 80
9088 18175 18103 34 7 0 1 80
9089 18238 18178 125 5 0 1 80
9090 18179 18131 31 5 0 1 80
9091 18130 18179 32 5 0 1 80
9092 17860 18317 127 7 0 1 80
9093 18185 17785 286 7 0 1 80
9094 78780 18185 87 5 0 0 80
9095 18189 18217 70 6 0 0 80
9096 18140 18192 57 5 0 0 80
9097 17962 18194 484 5 0 0 80
9098 18195 78133 90 6 0 0 80
9099 18197 18201 219 5 0 0 80
9100 18192 18200 16 5 0 0 80
9101 18201 18999 1926 5 0 0 80
9102 18203 18204 68 5 0 0 80
9103 16506 18206 985 6 0 0 80
9104 18207 18223 81 5 0 0 80
9105 18179 18210 18 5 0 0 80
9106 18154 18465 51 6 0 0 80
9107 17851 18214 142 6 0 1 80
9108 18215 17859 163 7 0 1 80
9109 18217 107970 169 6 0 0 80
9110 18219 17553 499 6 0 1 80
9111 18162 18222 46 5 0 0 80
9112 18223 18224 21 5 0 1 80
9113 18172 18240 75 5 0 1 80
9114 18240 18219 18 6 0 0 80
9115 17463 18230 612 6 0 0 80
9116 18062 18321 96 5 0 0 80
9117 18219 18273 20 6 0 0 80
9118 17541 18273 545 6 0 1 80
9119 18280 18238 75 5 0 1 80
9120 18280 18240 9 6 0 0 80
9121 18241 18242 147 8 0 1 100
9122 18224 18255 11 5 0 1 80
9123 18386 18157 76 6 0 1 80
9124 18200 18248 58 5 0 0 80
9125 18249 18250 107 5 0 1 80
9126 18082 18249 104 5 0 1 80
9127 18253 18254 2038 6 0 0 80
9128 18255 18256 6 5 0 1 80
9129 18257 18258 131 5 0 0 80
9130 107985 18223 40 5 0 1 80
9131 18206 18270 37 6 0 1 80
9132 18263 18399 75 6 0 1 80
9133 18248 18266 17 5 0 0 80
9134 18269 18206 39 6 0 1 80
9135 18269 18270 12 6 0 0 80
9136 18204 18289 49 5 0 0 80
9137 18273 18283 15 6 0 0 80
9138 18270 18276 14 6 0 0 80
9139 18276 18254 40 6 0 1 80
9140 18279 18280 21 6 0 0 80
9141 18026 18282 184 5 0 0 80
9142 18283 18284 9 6 0 0 80
9143 18288 18001 135 6 0 1 80
9144 18028 18288 137 6 0 1 80
9145 18289 18290 15 5 0 0 80
9146 18276 18294 8 6 0 0 80
9147 18254 18294 39 6 0 1 80
9148 18295 18279 19 6 0 0 80
9149 18284 18295 10 6 0 0 80
9150 18306 18345 232 5 0 0 80
9151 18301 18305 687 5 0 0 80
9152 18303 18304 98 5 0 0 80
9153 18305 18306 57 5 0 0 80
9154 18307 18269 35 6 0 0 80
9155 18309 18310 202 7 0 0 80
9156 18266 18312 61 5 0 0 80
9157 18312 18215 73 7 0 1 80
9158 18312 18316 7 5 0 0 80
9159 18317 18316 104 7 0 1 80
9160 18319 18307 8 6 0 0 80
9161 18321 18322 54 5 0 0 80
9162 18323 18467 188 5 0 0 80
9163 18258 18326 58 5 0 0 80
9164 18294 18319 60 6 0 0 80
9165 18054 18330 159 5 0 0 80
9166 18210 18401 80 5 0 0 80
9167 18194 20457 396 5 0 0 80
9168 18352 17983 252 5 0 1 80
9169 18316 18338 16 7 0 1 80
9170 17718 18340 326 5 0 0 80
9171 19947 18307 37 6 0 1 80
9172 18319 19947 36 6 0 1 80
9173 18345 18346 126 5 0 0 80
9174 18350 18147 142 5 0 1 80
9175 18152 18350 137 5 0 1 80
9176 18351 18352 16 5 0 1 80
9177 18353 18485 610 7 0 0 80
9178 18355 107985 75 5 0 1 80
9179 18256 18355 76 5 0 1 80
9180 18359 18351 7 5 0 0 80
9181 18361 18376 327 6 0 1 80
9182 18351 18369 13 5 0 0 80
9183 18036 18369 261 5 0 1 80
9184 18217 18368 122 5 0 0 80
9185 18369 18387 7 5 0 0 80
9186 18371 18359 11 5 0 0 80
9187 19138 78425 329 6 0 1 80
9188 19138 18376 13 6 0 1 80
9189 18376 18378 558 8 0 1 100
9190 18379 18380 940 9 0 1 100
9191 18381 18371 7 5 0 0 80
9192 107970 18384 158 6 0 0 80
9193 18422 18386 115 6 0 1 80
9194 18387 18388 11 5 0 0 80
9195 18388 18391 6 5 0 0 80
9196 18391 18381 12 5 0 0 80
9197 18135 18394 182 5 0 0 80
9198 18395 18197 282 5 0 0 80
9199 78784 18395 17 5 0 0 80
9200 18399 108020 114 6 0 1 80
9201 18401 18409 50 5 0 0 80
9202 18968 18381 19 5 0 1 80
9203 18405 83621 402 7 0 0 80
9204 83443 18408 235 5 0 0 80
9205 18409 18410 18 5 0 0 80
9206 18725 19138 74 6 0 1 80
9207 18413 18414 300 5 0 0 80
9208 18856 18416 1023 9 0 1 100
9209 18330 108035 80 5 0 0 80
9210 18350 18420 89 5 0 0 80
9211 18421 18422 61 6 0 1 80
9212 18410 18567 17 5 0 0 80
9213 18420 18779 8 5 0 0 80
9214 18376 18428 137 6 0 1 80
9215 108020 18430 61 6 0 1 80
9216 18431 18432 1430 6 0 0 80
9217 18326 18434 124 5 0 0 80
9218 18282 18436 147 5 0 0 80
9219 11753 18473 4120 5 0 0 80
9220 17628 18440 485 7 0 1 80
9221 18441 18440 235 7 0 1 80
9222 18443 18725 64 6 0 1 80
9223 18322 18479 120 5 0 0 80
9224 18640 18288 146 6 0 0 80
9225 18000 108054 291 5 0 0 80
9226 18380 18461 388 9 0 1 100
9227 18461 18230 186 6 0 1 80
9228 18457 18175 225 7 0 1 80
9229 18457 18040 530 7 0 1 80
9230 18222 18701 186 5 0 0 80
9231 18461 18523 10 9 0 1 100
9232 18230 18523 195 6 0 1 80
9233 18465 18504 239 6 0 0 80
9234 18467 18547 182 5 0 0 80
9235 18185 18501 220 5 0 0 80
9236 18355 18777 125 5 0 0 80
9237 18473 18709 35 5 0 0 80
9238 18475 18709 926 5 0 0 80
9239 18214 18549 324 6 0 0 80
9240 18479 18480 17 5 0 0 80
9241 18481 18482 1048 5 0 0 80
9242 18480 18613 9 5 0 0 80
9243 18485 18517 123 7 0 0 80
9244 18290 18488 208 5 0 0 80
9245 18489 18490 2032 9 0 1 100
9246 17348 18492 856 5 0 0 80
9247 18493 18494 2059 9 0 1 100
9248 18495 18671 94 5 0 0 80
9249 18497 18501 24 5 0 1 80
9250 18497 18500 7 5 0 0 80
9251 18501 18500 25 5 0 1 80
9252 18503 18504 35 6 0 1 80
9253 18249 18621 223 5 0 0 80
9254 18507 18535 28 6 0 1 80
9255 18241 18535 371 8 0 1 100
9256 18522 18497 15 5 0 0 80
9257 18530 18573 10 6 0 0 80
9258 18500 18516 15 5 0 0 80
9259 18517 18518 24 7 0 0 80
9260 78440 18461 47 6 0 1 80
9261 18521 18522 8 5 0 0 80
9262 18523 78437 47 6 0 1 80
9263 18516 18557 23 5 0 1 80
9264 18504 18529 71 6 0 1 80
9265 18529 18530 19 6 0 0 80
9266 18516 18543 7 5 0 0 80
9267 18536 78435 27 6 0 1 80
9268 18535 18536 13 8 0 1 100
9269 18557 18543 24 5 0 1 80
9270 17156 18575 863 5 0 0 80
9271 18600 18521 13 5 0 0 80
9272 18543 18544 12 5 0 0 80
9273 18544 18600 8 5 0 0 80
9274 18547 18733 79 5 0 0 80
9275 18549 18550 99 6 0 0 80
9276 19140 18378 575 8 0 1 100
9277 18553 18503 39 6 0 1 80
9278 18553 18529 12 6 0 0 80
9279 18557 18571 114 5 0 0 80
9280 18488 18579 65 5 0 0 80
9281 18579 18421 116 6 0 1 80
9282 18436 18564 81 5 0 0 80
9283 18550 18566 11 6 0 0 80
9284 18567 18568 96 5 0 0 80
9285 18569 108179 196 5 0 0 80
9286 18571 18597 75 5 0 0 80
9287 18573 18591 34 6 0 0 80
9288 18575 20201 12 5 0 0 80
9289 18384 18578 419 6 0 0 80
9290 18579 18582 13 5 0 0 80
9291 18430 18582 116 6 0 1 80
9292 18043 18584 356 6 0 0 80
9293 16812 18586 1555 5 0 0 80
9294 18434 18588 94 5 0 0 80
9295 18589 19361 622 5 0 0 80
9296 18591 18635 12 6 0 0 80
9297 18414 18594 154 5 0 0 80
9298 108035 18617 124 5 0 0 80
9299 18597 18598 194 5 0 0 80
9300 18866 18600 29 5 0 1 80
9301 18544 18866 30 5 0 1 80
9302 18586 19361 238 5 0 0 80
9303 18605 18635 28 6 0 1 80
9304 18591 18605 30 6 0 1 80
9305 18644 18621 59 5 0 1 80
9306 18588 18649 10 5 0 0 80
9307 18613 18787 75 5 0 0 80
9308 108054 18637 92 5 0 0 80
9309 18617 18763 17 5 0 0 80
9310 18644 18645 9 5 0 1 80
9311 18621 18645 58 5 0 1 80
9312 18627 18584 21 6 0 1 80
9313 18634 18553 34 6 0 0 80
9314 18627 18630 7 6 0 1 80
9315 18584 18630 20 6 0 1 80
9316 18640 18642 98 6 0 1 80
9317 18633 18634 12 6 0 0 80
9318 18635 18633 29 6 0 0 80
9319 18637 18812 57 5 0 0 80
9320 18812 18640 102 6 0 1 80
9321 18812 18642 10 5 0 1 80
9322 18715 18644 11 5 0 1 80
9323 18645 18715 8 5 0 1 80
9324 108092 18627 15 6 0 1 80
9325 18649 18650 10 5 0 0 80
9326 18658 18812 9 5 0 1 80
9327 18642 18658 6 6 0 1 80
9328 18642 18657 49 5 0 1 80
9329 18657 18658 49 5 0 1 80
9330 18657 108093 59 5 0 0 80
9331 18630 18679 12 6 0 1 80
9332 18304 18664 268 5 0 0 80
9333 108093 18673 36 5 0 0 80
9334 18688 108092 6 6 0 1 80
9335 18669 18644 83 5 0 1 80
9336 18671 18803 85 5 0 0 80
9337 18673 18677 65 5 0 0 80
9338 18679 18676 6 6 0 1 80
9339 18677 18678 65 5 0 0 80
9340 18679 18680 29 5 0 1 80
9341 18680 18682 23 5 0 0 80
9342 18568 18684 43 5 0 0 80
9343 18680 18676 31 5 0 1 80
9344 18687 18688 9 6 0 1 80
9345 18678 18690 67 5 0 0 80
9346 18691 18579 61 6 0 1 80
9347 18737 18687 8 6 0 1 80
9348 18676 18737 10 6 0 1 80
9349 18690 18698 67 5 0 0 80
9350 18698 18702 36 5 0 0 80
9351 18701 18702 116 5 0 0 80
9352 18682 18775 52 5 0 0 80
9353 18605 18744 134 6 0 0 80
9354 18582 18708 61 6 0 1 80
9355 18709 18710 133 5 0 0 80
9356 18684 18712 16 5 0 0 80
9357 18713 18669 34 5 0 1 80
9358 18715 18713 116 5 0 1 80
9359 18717 18634 41 5 0 1 80
9360 18633 18717 37 5 0 1 80
9361 18598 18722 261 5 0 0 80
9362 18744 18724 67 6 0 1 80
9363 18725 19140 414 8 0 1 100
9364 18724 18728 7 6 0 1 80
9365 18645 18730 93 5 0 1 80
9366 18722 18732 12 5 0 0 80
9367 18733 18734 127 5 0 0 80
9368 18735 18687 26 6 0 1 80
9369 18737 18735 26 6 0 1 80
9370 18578 18740 178 6 0 0 80
9371 18741 18715 93 5 0 1 80
9372 18743 18744 67 6 0 1 80
9373 18745 18743 7 6 0 1 80
9374 18650 18748 46 5 0 0 80
9375 16756 18750 3068 5 0 0 80
9376 17780 19493 658 5 0 0 80
9377 18753 18713 45 5 0 1 80
9378 18760 18856 379 9 0 1 100
9379 18760 78439 46 6 0 1 80
9380 18854 18760 10 9 0 1 100
9381 78438 18854 44 6 0 1 80
9382 18763 18881 92 5 0 0 80
9383 18768 18745 77 6 0 1 80
9384 18728 18768 77 6 0 1 80
9385 18732 18770 84 5 0 0 80
9386 18582 18839 141 5 0 0 80
9387 17884 19023 554 7 0 0 80
9388 18775 18789 153 5 0 0 80
9389 18777 18778 181 5 0 0 80
9390 18779 18869 205 5 0 0 80
9391 18713 18782 39 5 0 0 80
9392 18702 18801 49 5 0 0 80
9393 18748 18819 24 5 0 0 80
9394 18787 18899 85 5 0 0 80
9395 18789 18835 34 5 0 0 80
9396 18712 18792 43 5 0 0 80
9397 18793 18741 79 5 0 1 80
9398 18730 18793 79 5 0 1 80
9399 18338 18915 333 7 0 1 80
9400 18768 18828 87 6 0 0 80
9401 18801 18802 10 5 0 0 80
9402 18803 18943 82 5 0 0 80
9403 18793 18844 30 5 0 0 80
9404 108179 108246 200 5 0 0 80
9405 18564 18933 124 5 0 0 80
9406 18811 18812 95 6 0 1 80
9407 18658 18811 93 6 0 1 80
9408 18828 18817 93 6 0 1 80
9409 18817 18818 10 6 0 1 80
9410 18819 18820 30 5 0 0 80
9411 18380 18824 796 9 0 1 100
9412 18523 18824 411 9 0 1 100
9413 18792 18826 30 5 0 0 80
9414 83515 18828 95 6 0 1 80
9415 18926 83515 9 6 0 1 80
9416 18831 18691 115 6 0 1 80
9417 18844 18873 64 5 0 1 80
9418 18835 18957 132 5 0 0 80
9419 18848 18279 386 6 0 1 80
9420 18839 18897 84 5 0 0 80
9421 18408 18842 400 5 0 0 80
9422 18843 18844 63 5 0 1 80
9423 18708 18846 116 6 0 1 80
9424 18868 18848 21 6 0 0 80
9425 18717 18850 90 5 0 0 80
9426 18851 18869 60 5 0 1 80
9427 18853 18854 374 9 0 1 100
9428 18853 18856 747 9 0 1 100
9429 18860 18858 44 5 0 0 80
9430 18637 18860 133 5 0 0 80
9431 18848 18862 21 6 0 0 80
9432 18295 18862 395 6 0 1 80
9433 19012 18866 135 5 0 0 80
9434 18867 18868 10 6 0 0 80
9435 18869 18870 63 5 0 1 80
9436 18820 18872 30 5 0 1 80
9437 18873 108123 46 5 0 1 80
9438 18802 19163 48 5 0 0 80
9439 18877 18851 9 5 0 1 80
9440 18879 18820 34 5 0 1 80
9441 18881 18882 87 5 0 0 80
9442 18883 18843 47 5 0 1 80
9443 18885 18867 6 6 0 0 80
9444 18862 18888 8 6 0 0 80
9445 18870 18890 9 5 0 1 80
9446 18826 18892 29 5 0 0 80
9447 18617 18894 151 5 0 0 80
9448 18892 18896 3 5 0 0 80
9449 18897 18898 84 5 0 0 80
9450 18899 18898 74 5 0 0 80
9451 18778 18902 99 5 0 1 80
9452 18902 18312 429 7 0 1 80
9453 18898 18906 15 5 0 0 80
9454 18770 18908 83 5 0 0 80
9455 18894 18910 5 5 0 0 80
9456 18888 18912 15 6 0 0 80
9457 18902 18914 12 6 0 1 80
9458 18915 18914 82 7 0 1 80
9459 18917 18885 20 6 0 0 80
9460 18919 18778 103 5 0 1 80
9461 18919 18902 12 7 0 1 80
9462 18912 18917 18 6 0 0 80
9463 18925 18926 144 6 0 1 80
9464 18818 18925 147 6 0 1 80
9465 18929 18879 33 5 0 1 80
9466 18872 18929 29 5 0 1 80
9467 18933 83538 68 5 0 0 80
9468 18906 18945 63 5 0 0 80
9469 18984 18919 12 6 0 1 80
9470 18914 18984 10 7 0 1 80
9471 18734 19001 211 5 0 0 80
9472 18943 18944 89 5 0 0 80
9473 18945 18946 29 5 0 0 80
9474 83536 18948 48 5 0 0 80
9475 18946 18950 31 5 0 1 80
9476 18950 18910 22 5 0 1 80
9477 18950 18987 6 5 0 1 80
9478 18910 18987 23 5 0 1 80
9479 18957 19025 196 5 0 0 80
9480 18962 18550 250 6 0 1 80
9481 18566 18962 249 6 0 1 80
9482 18882 19031 47 5 0 0 80
9483 18858 19031 146 5 0 0 80
9484 18992 18968 353 5 0 1 80
9485 18969 18831 78 6 0 1 80
9486 18971 18946 31 5 0 1 80
9487 18971 18950 7 5 0 1 80
9488 18975 18877 57 5 0 1 80
9489 18890 18975 60 5 0 1 80
9490 18979 18971 6 5 0 1 80
9491 18987 18979 7 5 0 1 80
9492 18983 18984 38 6 0 1 80
9493 18914 18983 38 6 0 1 80
9494 18987 18988 26 5 0 1 80
9495 18535 18990 392 6 0 1 80
9496 18991 18992 10 5 0 0 80
9497 18992 18994 11 5 0 0 80
9498 18391 18994 373 5 0 1 80
9499 18664 19125 236 5 0 0 80
9500 18999 19000 521 5 0 0 80
9501 19001 19002 35 5 0 0 80
9502 18988 18979 27 5 0 1 80
9503 18782 19006 121 5 0 0 80
9504 19007 18969 11 5 0 0 80
9505 18846 19007 77 6 0 1 80
9506 19100 19012 53 5 0 1 80
9507 18898 19123 47 5 0 0 80
9508 18984 19843 30 7 0 1 80
9509 18994 19018 9 5 0 0 80
9510 19038 18991 9 5 0 0 80
9511 19021 18536 389 6 0 1 80
9512 19023 19215 142 7 0 0 80
9513 19025 19041 137 5 0 0 80
9514 18482 19180 266 5 0 0 80
9515 18908 19201 47 5 0 0 80
9516 19031 18988 165 5 0 0 80
9517 19018 19047 10 5 0 0 80
9518 18896 19115 56 5 0 0 80
9519 19306 19038 11 5 0 0 80
9520 18860 19301 70 5 0 0 80
9521 19041 19065 64 5 0 0 80
9522 18983 19111 44 6 0 0 80
9523 19315 19306 10 5 0 0 80
9524 19047 19315 11 5 0 0 80
9525 19049 18971 29 5 0 1 80
9526 18979 19049 29 5 0 1 80
9527 18925 19054 182 6 0 0 80
9528 19002 19056 111 5 0 0 80
9529 19057 19058 70 5 0 0 80
9530 19056 19057 83 5 0 0 80
9531 108123 19062 149 5 0 1 80
9532 18929 19064 121 5 0 0 80
9533 19065 19066 109 5 0 0 80
9534 19067 18883 144 5 0 1 80
9535 19067 19062 8 5 0 1 80
9536 19058 19072 37 5 0 0 80
9537 19062 19074 9 5 0 1 80
9538 108140 19067 8 5 0 1 80
9539 19074 19080 22 5 0 1 80
9540 19072 19080 62 5 0 0 80
9541 19081 18969 57 6 0 1 80
9542 18850 19084 113 5 0 0 80
9543 19074 19093 8 5 0 1 80
9544 19080 19093 22 5 0 1 80
9545 19066 19090 113 5 0 0 80
9546 19091 108140 11 5 0 1 80
9547 19093 19105 6 5 0 1 80
9548 19007 19155 58 6 0 1 80
9549 19084 19113 6 5 0 0 80
9550 19102 19100 47 5 0 1 80
9551 19012 19102 101 5 0 1 80
9552 19103 19091 4 5 0 1 80
9553 19105 19103 6 5 0 1 80
9554 18944 19491 83 5 0 0 80
9555 83538 19143 84 5 0 0 80
9556 19111 19112 69 6 0 0 80
9557 19113 19114 10 5 0 0 80
9558 19115 19153 42 5 0 0 80
9559 19132 19007 110 5 0 0 80
9560 19031 19120 82 5 0 0 80
9561 18975 19166 103 5 0 0 80
9562 19123 19181 66 5 0 0 80
9563 19125 19221 112 5 0 0 80
9564 19223 19103 21 5 0 1 80
9565 19105 19223 21 5 0 1 80
9566 19184 19132 19 5 0 0 80
9567 18948 19134 267 5 0 0 80
9568 18735 19136 215 6 0 0 80
9569 19139 19138 460 8 0 1 100
9570 19139 19140 310 8 0 1 100
9571 19170 19143 22 5 0 1 80
9572 19143 19171 26 5 0 1 80
9573 16696 77725 1436 7 0 0 80
9574 19000 19179 254 5 0 0 80
9575 18242 20213 589 9 0 1 100
9576 18536 20213 348 9 0 1 100
9577 19153 19154 25 5 0 0 80
9578 19155 19156 48 6 0 1 80
9579 18740 19158 606 6 0 0 80
9580 19154 19291 8 5 0 0 80
9581 18310 19260 498 7 0 0 80
9582 19163 19164 143 5 0 0 80
9583 19165 19166 45 5 0 1 80
9584 19166 19168 45 5 0 1 80
9585 19172 19170 48 5 0 1 80
9586 19171 19172 53 5 0 1 80
9587 19114 19174 50 5 0 0 80
9588 19064 108153 82 5 0 0 80
9589 19586 83536 526 5 0 0 80
9590 19179 19180 356 5 0 0 80
9591 19181 19231 59 5 0 0 80
9592 19183 19184 90 5 0 0 80
9593 83565 19186 15 5 0 1 80
9594 19006 19209 144 5 0 0 80
9595 108246 19190 356 5 0 0 80
9596 19090 19193 163 5 0 0 80
9597 19193 19209 14 5 0 0 80
9598 19326 83565 7 5 0 1 80
9599 79396 83566 17 5 0 1 80
9600 19112 108168 144 6 0 0 80
9601 19201 19283 122 5 0 0 80
9602 108175 19081 112 6 0 1 80
9603 19205 19136 62 6 0 1 80
9604 19136 19205 63 6 0 1 80
9605 19209 108185 17 5 0 0 80
9606 19156 19212 64 6 0 1 80
9607 19213 19193 15 5 0 0 80
9608 19215 19248 161 7 0 0 80
9609 19489 19213 9 5 0 0 80
9610 108185 19489 13 5 0 0 80
9611 19221 19385 108 5 0 0 80
9612 19223 19369 83 5 0 0 80
9613 19225 108175 20 6 0 1 80
9614 78136 19553 686 6 0 0 80
9615 19406 18811 238 6 0 0 80
9616 19231 19243 52 5 0 0 80
9617 19172 19303 64 5 0 0 80
9618 19248 19236 22 7 0 1 80
9619 19252 19238 9 5 0 1 80
9620 19238 19240 8 5 0 1 80
9621 19241 19183 105 5 0 0 80
9622 19243 19241 32 5 0 0 80
9623 19236 19246 12 7 0 0 80
9624 19247 19248 21 7 0 1 80
9625 19247 19236 8 7 0 0 80
9626 19464 19252 9 5 0 1 80
9627 19260 19254 82 7 0 1 80
9628 19255 19021 271 6 0 1 80
9629 19246 19285 8 7 0 0 80
9630 19259 19260 82 7 0 1 80
9631 19190 19262 66 5 0 0 80
9632 19240 19271 13 5 0 1 80
9633 19265 19247 12 7 0 0 80
9634 19481 19464 8 5 0 1 80
9635 18842 19359 481 5 0 0 80
9636 19271 19277 7 5 0 1 80
9637 19254 19469 10 7 0 1 80
9638 19278 19481 10 5 0 1 80
9639 19277 19278 8 5 0 1 80
9640 18990 83590 316 6 0 1 80
9641 19468 19259 10 7 0 1 80
9642 19283 19284 51 5 0 0 80
9643 19285 19289 12 7 0 0 80
9644 19311 19265 8 7 0 0 80
9645 19289 19295 8 7 0 0 80
9646 19291 19373 96 5 0 0 80
9647 18368 19294 560 5 0 0 80
9648 19295 19311 12 7 0 0 80
9649 83590 83591 11 6 0 1 80
9650 19120 19377 158 5 0 0 80
9651 19301 19377 181 5 0 0 80
9652 19303 19427 32 5 0 0 80
9653 19324 19306 189 5 0 1 80
9654 83589 19255 39 6 0 1 80
9655 19376 19265 23 5 0 1 80
9656 19311 19376 22 5 0 1 80
9657 19324 19314 8 5 0 0 80
9658 19315 19314 188 5 0 1 80
9659 108168 19337 121 6 0 0 80
9660 19337 19225 53 6 0 1 80
9661 19240 19346 658 5 0 1 80
9662 19346 19324 10 5 0 0 80
9663 19353 19326 71 5 0 1 80
9664 83566 19353 73 5 0 1 80
9665 18518 19330 450 7 0 0 80
9666 19180 19413 189 5 0 0 80
9667 83603 83589 11 6 0 1 80
9668 19335 19295 17 7 0 1 80
9669 19337 19367 11 6 0 0 80
9670 19212 19367 73 6 0 1 80
9671 19294 20861 14 5 0 0 80
9672 19364 19271 653 5 0 1 80
9673 19364 19346 9 5 0 0 80
9674 19389 19335 5 7 0 1 80
9675 19289 19389 23 7 0 1 80
9676 19205 19402 73 6 0 0 80
9677 19353 19354 12 5 0 0 80
9678 19314 19365 17 5 0 0 80
9679 19164 19379 117 5 0 0 80
9680 19359 19411 78 5 0 0 80
9681 19361 20587 440 5 0 0 80
9682 19366 19364 19 5 0 0 80
9683 19365 19366 9 5 0 0 80
9684 19367 19368 30 6 0 0 80
9685 19369 19381 70 5 0 0 80
9686 19174 19891 132 5 0 0 80
9687 19373 19453 34 5 0 0 80
9688 19375 19376 58 5 0 0 80
9689 19377 19378 44 5 0 0 80
9690 19379 19380 19 5 0 0 80
9691 19381 19547 5 5 0 0 80
9692 18594 19475 487 5 0 0 80
9693 19385 19386 90 5 0 0 80
9694 19049 19391 215 5 0 0 80
9695 19389 19591 33 7 0 0 80
9696 19391 19392 40 5 0 0 80
9697 19393 19102 191 5 0 0 80
9698 19392 19396 137 5 0 0 80
9699 19380 19398 193 5 0 0 80
9700 19402 19404 35 6 0 1 80
9701 19401 19402 35 6 0 1 80
9702 19401 19404 11 6 0 1 80
9703 19405 19406 91 6 0 1 80
9704 19405 19451 8 5 0 1 80
9705 19406 19451 91 6 0 1 80
9706 19411 19497 78 5 0 0 80
9707 19413 21069 46 5 0 0 80
9708 19284 19485 83 5 0 0 80
9709 19398 19435 90 5 0 0 80
9710 19446 19378 23 5 0 1 80
9711 19378 19446 25 5 0 1 80
9712 19446 19405 36 5 0 1 80
9713 19396 19446 235 5 0 0 80
9714 19427 19577 58 5 0 0 80
9715 19451 19430 83 5 0 1 80
9716 78134 19432 911 6 0 0 80
9717 19436 19430 20 5 0 0 80
9718 19435 19436 88 5 0 0 80
9719 19437 19551 26 5 0 0 80
9720 19439 19401 8 6 0 1 80
9721 19441 19337 60 5 0 1 80
9722 19367 19441 60 5 0 1 80
9723 19450 19446 35 5 0 1 80
9724 19450 19405 8 6 0 1 80
9725 19601 19450 8 5 0 1 80
9726 19451 19601 8 6 0 1 80
9727 19453 19454 30 5 0 0 80
9728 19404 19456 13 6 0 1 80
9729 19430 19601 84 5 0 1 80
9730 19134 19695 447 5 0 0 80
9731 19461 19439 7 6 0 1 80
9732 19480 19464 254 5 0 1 80
9733 19456 19473 10 6 0 1 80
9734 19470 19468 84 7 0 1 80
9735 19469 19470 82 7 0 1 80
9736 19471 19461 10 6 0 1 80
9737 19473 19471 10 6 0 1 80
9738 19475 19476 87 5 0 0 80
9739 19386 19478 41 5 0 0 80
9740 19479 19480 14 5 0 1 80
9741 19481 19625 257 5 0 1 80
9742 19393 19507 44 5 0 1 80
9743 19485 19486 56 5 0 0 80
9744 19487 19213 162 5 0 1 80
9745 19489 108257 160 5 0 1 80
9746 19491 83691 269 5 0 0 80
9747 19493 19915 549 5 0 0 80
9748 19604 19375 150 5 0 0 80
9749 19497 19579 135 5 0 0 80
9750 83591 19500 232 6 0 1 80
9751 108153 83622 215 5 0 0 80
9752 19505 19393 66 5 0 1 80
9753 19505 19506 7 5 0 0 80
9754 19507 19506 23 5 0 1 80
9755 19354 19510 96 5 0 0 80
9756 83691 19593 91 5 0 0 80
9757 19476 19514 124 5 0 0 80
9758 19441 19516 70 5 0 0 80
9759 19517 83603 231 6 0 1 80
9760 19517 19500 17 5 0 1 80
9761 19521 19505 14 5 0 0 80
9762 19506 19537 11 5 0 0 80
9763 19525 19526 76 5 0 0 80
9764 19526 19549 127 5 0 0 80
9765 19537 19531 29 5 0 1 80
9766 19531 19525 145 5 0 0 80
9767 19478 19534 54 5 0 0 80
9768 19454 19536 66 5 0 0 80
9769 19537 19538 5 5 0 0 80
9770 19531 19538 29 5 0 1 80
9771 19541 19517 15 6 0 1 80
9772 19500 19541 16 5 0 1 80
9773 19545 19521 7 5 0 0 80
9774 19547 19548 96 5 0 0 80
9775 19549 19550 176 5 0 0 80
9776 19551 83625 956 5 0 0 80
9777 19553 19554 250 6 0 0 80
9778 19538 19665 9 5 0 0 80
9779 19564 19486 77 5 0 0 80
9780 19562 19545 11 5 0 0 80
9781 19665 19562 8 5 0 0 80
9782 19570 19564 47 5 0 0 80
9783 19565 18457 607 7 0 1 80
9784 19550 19569 58 5 0 0 80
9785 19569 19570 62 5 0 0 80
9786 19514 19572 49 5 0 0 80
9787 18440 19574 626 7 0 1 80
9788 19262 19651 183 5 0 0 80
9789 19577 19677 90 5 0 0 80
9790 19579 84083 106 5 0 0 80
9791 19330 20523 153 7 0 0 80
9792 19536 19615 31 5 0 0 80
9793 84083 19586 795 5 0 0 80
9794 78138 19776 420 6 0 0 80
9795 19158 19590 687 6 0 0 80
9796 19591 19825 139 7 0 0 80
9797 19593 19594 90 5 0 0 80
9798 19534 19607 45 5 0 0 80
9799 19610 19526 45 5 0 0 80
9800 19599 19450 109 6 0 1 80
9801 19601 19599 111 6 0 1 80
9802 19614 19604 151 5 0 0 80
9803 19572 19606 96 5 0 0 80
9804 19607 19606 16 5 0 0 80
9805 19734 19610 12 5 0 0 80
9806 19368 19612 294 6 0 0 80
9807 19613 19614 36 5 0 0 80
9808 19615 19616 28 5 0 0 80
9809 19627 19432 190 6 0 1 80
9810 18824 19623 1578 9 0 1 100
9811 19623 19479 122 5 0 1 80
9812 19623 19624 11 8 0 1 100
9813 19625 19624 121 5 0 1 80
9814 19627 19661 8 6 0 1 80
9815 19432 19661 188 6 0 1 80
9816 19640 19627 7 6 0 1 80
9817 20096 19599 26 6 0 0 80
9818 19664 19562 60 5 0 1 80
9819 19643 18760 518 6 0 1 80
9820 19660 19640 9 6 0 1 80
9821 19661 19660 6 6 0 1 80
9822 19643 19644 11 6 0 0 80
9823 18854 19644 517 6 0 1 80
9824 19647 19612 39 6 0 1 80
9825 19612 19647 39 6 0 1 80
9826 19651 19652 68 5 0 0 80
9827 19653 19643 14 6 0 0 80
9828 19179 19656 344 5 0 0 80
9829 19657 19658 8 6 0 0 80
9830 19659 19660 24 6 0 1 80
9831 19661 19659 25 6 0 1 80
9832 19663 19664 14 5 0 1 80
9833 19665 19663 76 5 0 1 80
9834 19667 18853 1581 9 0 1 100
9835 19667 19623 21 5 0 1 80
9836 19624 19667 21 5 0 1 80
9837 19687 19749 44 6 0 0 80
9838 19644 19676 19 6 0 0 80
9839 19677 19678 65 5 0 0 80
9840 19686 19437 175 5 0 0 80
9841 19702 19653 35 5 0 1 80
9842 19676 19684 39 5 0 1 80
9843 19684 19686 8 5 0 0 80
9844 19687 19688 123 6 0 1 80
9845 19688 19657 18 6 0 0 80
9846 19659 19711 12 6 0 0 80
9847 19658 19735 14 6 0 0 80
9848 19695 19741 374 5 0 0 80
9849 19676 19700 10 6 0 0 80
9850 19684 19700 40 5 0 1 80
9851 19726 19702 33 5 0 1 80
9852 19726 19653 16 6 0 0 80
9853 19705 19702 124 5 0 0 80
9854 19707 19708 330 7 0 0 80
9855 19709 19705 19 5 0 0 80
9856 19711 78139 13 6 0 0 80
9857 19510 19714 114 5 0 0 80
9858 19748 19687 123 6 0 1 80
9859 19748 19688 10 6 0 0 80
9860 19735 19746 11 6 0 0 80
9861 19721 19709 103 5 0 0 80
9862 19594 19877 124 5 0 0 80
9863 19732 19726 15 6 0 0 80
9864 19700 20801 16 6 0 0 80
9865 18710 19751 588 5 0 0 80
9866 20801 19732 15 6 0 0 80
9867 19733 19734 54 5 0 0 80
9868 19735 19755 118 6 0 1 80
9869 19739 19486 144 5 0 0 80
9870 19739 19721 99 5 0 0 80
9871 19741 19742 581 5 0 0 80
9872 19714 19812 11 5 0 0 80
9873 19755 19746 117 6 0 1 80
9874 19814 19748 14 6 0 0 80
9875 19749 19799 341 6 0 0 80
9876 19751 21077 5 5 0 0 80
9877 19746 19754 16 6 0 0 80
9878 19755 19756 185 6 0 0 80
9879 19754 19814 10 6 0 0 80
9880 19616 19777 59 5 0 0 80
9881 19756 19809 156 6 0 0 80
9882 78140 19893 26 6 0 0 80
9883 19473 19774 180 6 0 1 80
9884 19774 19768 219 7 0 1 80
9885 18395 19770 816 5 0 0 80
9886 19773 19471 179 6 0 1 80
9887 19773 19774 7 7 0 1 80
9888 19775 19776 106 6 0 1 80
9889 19777 19778 95 5 0 0 80
9890 19779 19733 20 5 0 0 80
9891 19776 83651 109 6 0 1 80
9892 20158 19775 6 6 0 1 80
9893 19790 19613 91 5 0 0 80
9894 19708 19797 40 7 0 1 80
9895 19742 19790 208 5 0 0 80
9896 19791 19773 10 7 0 1 80
9897 19774 19791 10 7 0 1 80
9898 19768 19791 223 7 0 1 80
9899 19797 19835 8 7 0 1 80
9900 19799 19800 130 6 0 0 80
9901 19803 19708 39 7 0 1 80
9902 19803 19797 16 7 0 1 80
9903 19835 19656 77 5 0 1 80
9904 83658 19905 9 5 0 1 80
9905 19809 19848 170 6 0 0 80
9906 19811 19812 31 5 0 1 80
9907 19813 19814 29 6 0 1 80
9908 19754 19813 30 6 0 1 80
9909 19811 19818 7 6 0 0 80
9910 19812 19818 31 5 0 1 80
9911 20763 19773 128 7 0 1 80
9912 19791 20763 132 7 0 1 80
9913 19825 108387 127 7 0 0 80
9914 19827 19803 12 7 0 1 80
9915 19800 19830 68 6 0 0 80
9916 19848 19833 63 6 0 1 80
9917 19833 19811 14 6 0 0 80
9918 19835 19853 15 7 0 1 80
9919 19656 19853 89 5 0 1 80
9920 19470 21577 289 7 0 0 80
9921 19818 19917 16 6 0 0 80
9922 19843 20477 555 7 0 1 80
9923 19845 19827 12 7 0 1 80
9924 19847 19848 61 6 0 1 80
9925 19847 19833 12 6 0 0 80
9926 19652 20075 90 5 0 0 80
9927 19853 19854 12 7 0 1 80
9928 19770 20395 35 5 0 0 80
9929 19896 19830 86 6 0 1 80
9930 19917 19860 8 6 0 0 80
9931 19928 19845 13 7 0 1 80
9932 19854 19928 13 7 0 1 80
9933 18962 19866 538 6 0 0 80
9934 19896 19868 9 5 0 1 80
9935 19830 19868 82 6 0 1 80
9936 19871 19487 204 5 0 1 80
9937 19903 19896 9 5 0 1 80
9938 19868 19903 6 6 0 1 80
9939 19877 19984 66 5 0 0 80
9940 19879 19847 16 6 0 0 80
9941 19548 19882 178 5 0 0 80
9942 108257 20049 204 5 0 1 80
9943 19885 19879 7 6 0 0 80
9944 19860 19885 19 6 0 0 80
9945 19391 19890 278 5 0 0 80
9946 19891 19971 277 5 0 0 80
9947 19893 19904 201 6 0 0 80
9948 19904 19896 119 6 0 1 80
9949 19897 19640 124 6 0 1 80
9950 19660 19897 123 6 0 1 80
9951 19516 19967 216 5 0 0 80
9952 19903 19904 117 6 0 1 80
9953 19905 19919 84 5 0 1 80
9954 19919 19517 247 5 0 1 80
9955 19678 19910 101 5 0 0 80
9956 19778 19912 64 5 0 0 80
9957 19647 83755 213 6 0 0 80
9958 19915 19916 274 5 0 0 80
9959 19917 19981 128 6 0 1 80
9960 19919 19922 12 5 0 1 80
9961 19541 19922 249 5 0 1 80
9962 20131 19903 24 5 0 1 80
9963 19868 20131 25 5 0 1 80
9964 19927 19928 36 7 0 1 80
9965 19854 19927 37 7 0 1 80
9966 83690 19955 15 5 0 0 80
9967 19955 19916 29 5 0 1 80
9968 19935 19739 88 5 0 0 80
9969 19942 19938 76 5 0 1 80
9970 19942 19919 13 5 0 1 80
9971 19922 19942 13 5 0 1 80
9972 83694 19860 128 6 0 1 80
9973 19768 20003 460 7 0 0 80
9974 19947 19948 1101 6 0 0 80
9975 83695 83690 13 5 0 0 80
9976 19882 19952 46 5 0 0 80
9977 108405 19967 34 5 0 1 80
9978 19955 19958 13 5 0 0 80
9979 19916 19958 28 5 0 1 80
9980 83755 19962 46 6 0 1 80
9981 19890 19962 41 5 0 0 80
9982 19963 19964 20 6 0 1 80
9983 108405 20431 4 5 0 0 80
9984 19967 20431 34 5 0 1 80
9985 19964 19970 9 6 0 1 80
9986 19971 20089 34 5 0 0 80
9987 19952 20017 5 5 0 0 80
9988 83622 19976 230 5 0 0 80
9989 19977 83695 8 5 0 0 80
9990 20035 83694 72 6 0 1 80
9991 19981 20035 73 6 0 1 80
9992 20010 19984 47 5 0 1 80
9993 20010 20007 6 6 0 1 80
9994 19984 20007 48 5 0 1 80
9995 20012 83755 47 6 0 1 80
9996 19962 20012 11 5 0 1 80
9997 20064 19963 55 6 0 1 80
9998 19606 19996 174 5 0 0 80
9999 19970 20023 42 6 0 1 80
10000 20002 19977 14 5 0 0 80
10001 19958 20002 30 5 0 0 80
10002 20003 20004 50 7 0 0 80
10003 20008 20010 9 5 0 1 80
10004 20007 20008 8 5 0 1 80
10005 20101 20010 109 6 0 1 80
10006 20013 20012 13 6 0 1 80
10007 20013 19962 19 5 0 1 80
10008 20018 20017 33 5 0 1 80
10009 20017 20018 33 5 0 1 80
10010 20008 20101 112 6 0 1 80
10011 19996 20022 6 5 0 0 80
10012 20023 20024 21 6 0 1 80
10013 20027 19366 400 5 0 1 80
10014 20027 20031 10 5 0 0 80
10015 19365 20031 406 5 0 1 80
10016 20031 20091 112 5 0 0 80
10017 20007 20037 132 6 0 1 80
10018 20035 20036 45 6 0 0 80
10019 20037 20008 134 6 0 1 80
10020 19910 20127 48 5 0 0 80
10021 20041 19871 73 5 0 1 80
10022 20409 108405 30 5 0 1 80
10023 20431 20409 30 5 0 1 80
10024 20041 20048 10 5 0 1 80
10025 20049 20048 70 5 0 1 80
10026 19500 20083 642 6 0 1 80
10027 20083 20068 70 5 0 1 80
10028 20058 19977 35 5 0 1 80
10029 20002 20058 38 5 0 1 80
10030 19970 20060 36 6 0 1 80
10031 20024 20060 57 6 0 1 80
10032 20070 20064 60 6 0 1 80
10033 20070 19963 38 6 0 1 80
10034 20058 20068 244 5 0 0 80
10035 20069 20070 11 6 0 1 80
10036 20060 20069 19 6 0 1 80
10037 19962 20110 59 6 0 1 80
10038 20075 20407 95 5 0 0 80
10039 20110 20078 338 6 0 1 80
10040 20393 20041 10 5 0 1 80
10041 20048 20393 9 5 0 1 80
10042 20083 21249 12 6 0 1 80
10043 20068 21249 61 5 0 1 80
10044 20087 20089 36 5 0 1 80
10045 20089 20087 35 5 0 1 80
10046 20091 20301 267 5 0 0 80
10047 20078 20170 104 6 0 1 80
10048 20170 20096 188 6 0 1 80
10049 20170 20171 6 6 0 1 80
10050 20096 20171 186 6 0 1 80
10051 20101 20197 205 6 0 0 80
10052 20122 108424 23 6 0 1 80
10053 20175 20037 131 6 0 0 80
10054 20109 20013 37 6 0 1 80
10055 20109 20110 20 6 0 1 80
10056 20113 19541 641 6 0 1 80
10057 20113 20083 14 5 0 1 80
10058 21249 20113 15 5 0 1 80
10059 20117 83722 115 5 0 0 80
10060 20024 20121 219 6 0 0 80
10061 20121 20122 66 6 0 1 80
10062 20022 20124 30 5 0 0 80
10063 108424 20126 17 6 0 1 80
10064 20127 20167 45 5 0 0 80
10065 20426 19779 127 5 0 0 80
10066 20131 20321 64 5 0 0 80
10067 20242 20121 22 6 0 1 80
10068 20146 20175 39 6 0 1 80
10069 20171 20138 284 6 0 1 80
10070 20138 20203 9 6 0 1 80
10071 19912 20195 76 5 0 1 80
10072 20195 20197 142 6 0 1 80
10073 108429 20146 12 6 0 1 80
10074 20596 20078 19 6 0 1 80
10075 20178 20596 9 6 0 1 80
10076 20078 20178 18 6 0 1 80
10077 20216 19912 76 5 0 1 80
10078 20216 20195 11 6 0 1 80
10079 20791 20158 136 6 0 1 80
10080 83651 20791 137 6 0 1 80
10081 20048 20163 99 5 0 1 80
10082 20163 20117 35 5 0 0 80
10083 20165 20064 795 6 0 0 80
10084 20167 20535 23 5 0 1 80
10085 20172 20170 16 6 0 1 80
10086 20171 20172 16 6 0 1 80
10087 20234 108429 35 6 0 1 80
10088 20175 20234 88 6 0 1 80
10089 20172 20178 107 6 0 1 80
10090 20179 18885 866 6 0 1 80
10091 83722 20199 77 5 0 0 80
10092 20163 20393 103 5 0 1 80
10093 20110 20186 36 6 0 1 80
10094 20596 20186 309 6 0 1 80
10095 20516 20167 21 5 0 1 80
10096 20194 20109 38 6 0 1 80
10097 20186 20194 7 6 0 1 80
10098 20195 20217 10 5 0 1 80
10099 20197 20217 142 6 0 1 80
10100 20199 20200 25 5 0 1 80
10101 20201 23331 797 5 0 0 80
10102 20203 83737 156 6 0 1 80
10103 20179 20261 21 6 0 0 80
10104 18917 20261 873 6 0 1 80
10105 20786 20172 287 6 0 1 80
10106 20786 20138 12 6 0 1 80
10107 20213 20214 525 9 0 1 100
10108 20327 20216 11 5 0 1 80
10109 20217 20327 11 6 0 1 80
10110 20222 20786 10 6 0 1 80
10111 20203 20222 12 6 0 1 80
10112 19574 20228 263 7 0 1 80
10113 20228 20216 190 6 0 1 80
10114 78442 20228 14 6 0 1 80
10115 20258 20199 24 5 0 1 80
10116 20231 20585 85 6 0 0 80
10117 20245 20234 93 6 0 0 80
10118 20342 19565 267 7 0 1 80
10119 20342 78441 12 6 0 1 80
10120 20124 20333 30 5 0 1 80
10121 20278 20242 45 6 0 1 80
10122 20278 20122 39 6 0 1 80
10123 20245 83740 68 6 0 1 80
10124 20445 83736 21 5 0 0 80
10125 83737 20264 49 6 0 1 80
10126 83741 20222 161 6 0 1 80
10127 83740 20279 107 6 0 1 80
10128 20264 83741 43 6 0 1 80
10129 20260 20258 25 5 0 1 80
10130 20200 20260 25 5 0 1 80
10131 20261 83747 11 6 0 0 80
10132 20294 20264 22 6 0 0 80
10133 76794 76805 3453 9 0 1 100
10134 20324 20124 31 5 0 1 80
10135 20324 20333 9 7 0 0 80
10136 20296 20179 24 6 0 0 80
10137 20294 20274 57 6 0 1 80
10138 20312 20342 108 6 0 1 80
10139 20277 20278 20 6 0 1 80
10140 20279 20282 177 6 0 1 80
10141 78144 20282 193 6 0 0 80
10142 83746 20245 63 6 0 1 80
10143 20126 20288 39 6 0 1 80
10144 20287 20288 64 6 0 1 80
10145 20126 20287 73 6 0 1 80
10146 108387 20423 167 7 0 0 80
10147 20274 20294 58 6 0 1 80
10148 20295 20296 178 5 0 1 80
10149 20288 20277 26 6 0 1 80
10150 20480 20279 9 5 0 1 80
10151 20301 20302 40 5 0 0 80
10152 20302 20295 32 5 0 1 80
10153 20481 20480 8 6 0 1 80
10154 20279 20481 8 5 0 1 80
10155 20311 20274 121 6 0 0 80
10156 20311 20312 22 6 0 1 80
10157 20480 83746 108 6 0 1 80
10158 20416 19935 90 5 0 0 80
10159 19976 20421 78 5 0 0 80
10160 20282 20481 174 6 0 1 80
10161 20321 20322 32 5 0 0 80
10162 20323 20324 8 7 0 0 80
10163 20228 20957 15 7 0 1 80
10164 20327 20957 192 6 0 1 80
10165 20957 78443 13 6 0 1 80
10166 76808 76795 3454 9 0 1 100
10167 20333 20334 21 7 0 0 80
10168 20374 20296 10 6 0 0 80
10169 20374 20338 29 5 0 1 80
10170 83747 83752 11 6 0 0 80
10171 20345 20342 15 7 0 1 80
10172 78444 20345 13 6 0 1 80
10173 20345 20311 130 6 0 1 80
10174 19813 20348 154 6 0 0 80
10175 20338 83754 147 5 0 1 80
10176 20302 83909 9 5 0 0 80
10177 83754 83909 32 5 0 1 80
10178 20260 20383 51 5 0 0 80
10179 20745 19942 162 5 0 1 80
10180 19922 20745 155 5 0 1 80
10181 79578 19139 560 8 0 1 100
10182 20003 20365 303 7 0 1 80
10183 20365 20041 78 5 0 1 80
10184 20334 20389 10 7 0 0 80
10185 20018 20451 81 5 0 0 80
10186 20371 20323 14 7 0 0 80
10187 20404 20374 11 6 0 0 80
10188 20413 20323 32 7 0 1 80
10189 20371 20413 32 7 0 1 80
10190 20379 20389 28 7 0 1 80
10191 20334 20379 28 7 0 1 80
10192 20383 20384 24 5 0 1 80
10193 20217 20489 33 5 0 1 80
10194 83758 20327 33 5 0 1 80
10195 20389 83779 10 7 0 0 80
10196 20365 20394 10 7 0 1 80
10197 20393 20394 75 5 0 1 80
10198 20395 20396 147 5 0 0 80
10199 83779 20371 14 7 0 0 80
10200 20418 20383 23 5 0 1 80
10201 83752 21395 25 6 0 0 80
10202 21395 20404 22 6 0 0 80
10203 18750 20406 972 5 0 0 80
10204 20407 20639 77 5 0 0 80
10205 20409 20410 85 5 0 0 80
10206 20087 20412 68 5 0 0 80
10207 20413 20701 23 7 0 0 80
10208 20415 20416 27 5 0 0 80
10209 20433 20418 23 5 0 1 80
10210 20384 20433 22 5 0 1 80
10211 20421 20422 30 5 0 1 80
10212 20423 20424 36 7 0 0 80
10213 20678 20426 64 5 0 0 80
10214 20287 20495 145 6 0 0 80
10215 19897 20430 165 6 0 0 80
10216 20431 20432 192 5 0 0 80
10217 20433 20468 20 5 0 0 80
10218 83621 77727 994 7 0 0 80
10219 20454 20451 28 5 0 1 80
10220 20379 20440 109 7 0 0 80
10221 20441 20421 55 5 0 1 80
10222 20446 20445 138 5 0 1 80
10223 20445 20446 139 5 0 1 80
10224 20422 20441 33 5 0 1 80
10225 20454 20452 7 5 0 0 80
10226 20451 20452 28 5 0 1 80
10227 108446 20454 9 5 0 0 80
10228 20468 20493 24 5 0 1 80
10229 20457 20458 1137 5 0 0 80
10230 18492 20469 2301 5 0 0 80
10231 78448 20365 43 6 0 1 80
10232 20446 83768 17 5 0 0 80
10233 20440 20483 58 7 0 0 80
10234 20492 20468 25 5 0 1 80
10235 20469 20470 33 5 0 0 80
10236 20471 108446 6 5 0 0 80
10237 20452 20474 8 5 0 0 80
10238 20394 78445 41 6 0 1 80
10239 20477 20849 215 7 0 1 80
10240 20545 20480 52 5 0 1 80
10241 20481 20545 52 5 0 1 80
10242 20483 20542 30 7 0 0 80
10243 20542 20486 55 7 0 1 80
10244 20424 20827 28 7 0 0 80
10245 20489 20749 37 5 0 1 80
10246 20494 20492 23 5 0 1 80
10247 20493 20494 24 5 0 1 80
10248 20495 20509 85 6 0 0 80
10249 20497 20410 36 5 0 1 80
10250 20410 20497 37 5 0 1 80
10251 20470 20511 129 5 0 1 80
10252 20511 19866 186 6 0 1 80
10253 78787 20506 184 5 0 0 80
10254 20441 20551 117 5 0 0 80
10255 20509 20525 72 6 0 1 80
10256 20511 20567 10 5 0 1 80
10257 19866 20567 185 6 0 1 80
10258 20592 20516 77 5 0 1 80
10259 20598 20471 9 5 0 0 80
10260 21386 20338 61 6 0 1 80
10261 21386 20404 44 6 0 1 80
10262 20523 20524 357 7 0 0 80
10263 20525 20531 21 6 0 1 80
10264 20474 20539 9 5 0 0 80
10265 20529 20551 47 5 0 1 80
10266 20531 83774 8 6 0 1 80
10267 20592 20743 10 5 0 1 80
10268 20535 20743 88 5 0 1 80
10269 20599 20598 7 5 0 0 80
10270 20539 20599 10 5 0 0 80
10271 20486 20542 59 7 0 1 80
10272 83774 20673 9 6 0 1 80
10273 20545 20716 13 5 0 0 80
10274 20547 20509 30 6 0 1 80
10275 20486 20550 163 7 0 0 80
10276 20551 20579 47 5 0 1 80
10277 20553 20539 33 5 0 1 80
10278 20474 20553 32 5 0 1 80
10279 20559 20470 127 5 0 1 80
10280 20559 20511 9 6 0 1 80
10281 20524 83777 16 5 0 1 80
10282 20524 20564 9 7 0 0 80
10283 20903 20559 10 5 0 1 80
10284 20567 20903 9 6 0 1 80
10285 20569 20415 39 5 0 0 80
10286 20571 20592 9 5 0 1 80
10287 20743 20571 10 5 0 1 80
10288 20575 20529 32 5 0 1 80
10289 20550 77729 6 7 0 0 80
10290 20579 20575 33 5 0 1 80
10291 20652 19663 277 5 0 0 80
10292 83778 20564 15 5 0 1 80
10293 20585 20586 121 6 0 1 80
10294 20587 20967 476 5 0 0 80
10295 20586 20591 9 6 0 0 80
10296 20591 20592 75 5 0 1 80
10297 20432 20594 69 5 0 0 80
10298 20892 20596 107 6 0 1 80
10299 20767 20598 25 5 0 1 80
10300 20599 20767 26 5 0 1 80
10301 20642 20585 116 6 0 1 80
10302 20642 20586 14 6 0 0 80
10303 20608 83778 31 5 0 1 80
10304 83777 20608 29 5 0 1 80
10305 78788 20631 177 5 0 0 80
10306 20412 20706 62 5 0 0 80
10307 20760 20004 233 7 0 1 80
10308 20760 20616 37 6 0 1 80
10309 77730 20618 42 7 0 0 80
10310 20575 20634 141 5 0 0 80
10311 20591 20622 12 6 0 0 80
10312 20571 20622 72 5 0 1 80
10313 20553 20626 42 5 0 0 80
10314 20629 20547 46 6 0 1 80
10315 20629 20525 39 6 0 1 80
10316 20631 20608 110 5 0 0 80
10317 20633 20634 50 5 0 1 80
10318 20635 20760 10 7 0 1 80
10319 20637 20635 38 6 0 1 80
10320 20639 20649 76 5 0 0 80
10321 20708 20642 12 6 0 0 80
10322 20643 20629 19 6 0 1 80
10323 20633 21171 7 5 0 1 80
10324 20634 21171 44 5 0 1 80
10325 20649 20651 26 5 0 0 80
10326 20651 20652 24 5 0 0 80
10327 20618 20691 47 7 0 1 80
10328 20655 20633 7 5 0 1 80
10329 21171 20655 8 5 0 1 80
10330 20673 20660 40 6 0 1 80
10331 20660 20643 27 6 0 1 80
10332 20626 20664 18 5 0 0 80
10333 20709 20708 9 6 0 0 80
10334 20667 20633 49 5 0 1 80
10335 20655 20667 45 5 0 1 80
10336 20775 20660 71 6 0 1 80
10337 20673 20775 83 6 0 1 80
10338 83788 20618 47 7 0 1 80
10339 20677 20678 69 5 0 0 80
10340 20667 83790 7 5 0 0 80
10341 83790 20687 6 5 0 0 80
10342 20622 20709 37 6 0 0 80
10343 20695 20688 20 5 0 0 80
10344 20687 20688 41 5 0 0 80
10345 20793 83788 37 7 0 1 80
10346 20691 20793 38 7 0 1 80
10347 20494 20694 151 5 0 0 80
10348 20695 20696 4 5 0 0 80
10349 20688 20696 20 5 0 0 80
10350 20706 20700 31 5 0 1 80
10351 20701 21107 129 7 0 0 80
10352 83625 83951 419 5 0 0 80
10353 20705 20706 32 5 0 1 80
10354 20710 20708 45 6 0 1 80
10355 20709 20710 45 6 0 1 80
10356 20752 83758 101 5 0 1 80
10357 20700 83800 5 5 0 1 80
10358 20715 20716 277 5 0 0 80
10359 20694 20718 23 5 0 1 80
10360 20322 20821 121 5 0 0 80
10361 20506 83991 287 5 0 0 80
10362 20696 20730 28 5 0 0 80
10363 20725 20694 23 5 0 1 80
10364 20729 20695 38 5 0 0 80
10365 20729 20730 4 5 0 0 80
10366 20731 20569 62 5 0 0 80
10367 20733 20734 341 6 0 0 80
10368 20771 20725 24 5 0 1 80
10369 20718 20771 24 5 0 1 80
10370 20739 20651 45 5 0 0 80
10371 20741 20571 74 5 0 1 80
10372 20743 20741 79 5 0 1 80
10373 20745 22309 204 5 0 0 80
10374 20594 20748 107 5 0 0 80
10375 20749 83807 92 5 0 1 80
10376 20751 20752 29 5 0 1 80
10377 20753 20705 33 5 0 1 80
10378 83991 20829 59 5 0 0 80
10379 83800 20758 31 5 0 1 80
10380 20881 20760 85 6 0 1 80
10381 20635 20881 86 6 0 1 80
10382 20763 83810 2305 7 0 0 80
10383 83810 20766 9 7 0 0 80
10384 20767 20774 120 5 0 0 80
10385 19948 20857 294 6 0 0 80
10386 20771 20773 85 5 0 0 80
10387 20773 20774 28 5 0 1 80
10388 20775 20852 237 6 0 0 80
10389 20774 20773 28 5 0 1 80
10390 20852 20854 59 6 0 1 80
10391 20854 20795 4 6 0 1 80
10392 20795 20739 26 5 0 1 80
10393 20842 20786 179 6 0 1 80
10394 20787 20788 34 5 0 0 80
10395 20789 20430 168 6 0 1 80
10396 20791 78145 201 6 0 0 80
10397 20793 77731 189 7 0 0 80
10398 20795 20798 11 6 0 1 80
10399 20739 20798 26 5 0 1 80
10400 20799 19732 353 6 0 1 80
10401 20801 20799 356 6 0 1 80
10402 20789 20837 7 5 0 0 80
10403 20430 20837 167 6 0 1 80
10404 20810 20753 22 5 0 1 80
10405 20758 20810 21 5 0 1 80
10406 20798 20871 13 6 0 1 80
10407 20664 20814 116 5 0 0 80
10408 20788 21217 11 5 0 0 80
10409 20830 20818 19 5 0 0 80
10410 20222 20863 189 6 0 1 80
10411 20821 20865 53 5 0 0 80
10412 20004 20826 500 7 0 0 80
10413 20394 20826 249 7 0 1 80
10414 20827 20828 145 7 0 0 80
10415 20829 20830 401 5 0 0 80
10416 20834 20729 68 5 0 0 80
10417 20730 20834 76 5 0 0 80
10418 20856 18919 962 7 0 1 80
10419 20837 78791 19 5 0 0 80
10420 19554 20840 598 6 0 0 80
10421 20880 20842 20 6 0 1 80
10422 20828 20888 12 7 0 0 80
10423 20178 20846 213 6 0 1 80
10424 20748 20848 70 5 0 0 80
10425 20849 20867 159 7 0 1 80
10426 20870 20852 56 6 0 1 80
10427 20870 20854 34 6 0 1 80
10428 20855 20856 9 7 0 1 80
10429 20857 21333 38 6 0 0 80
10430 20710 20860 137 6 0 0 80
10431 20861 21231 609 5 0 0 80
10432 20863 20864 19 6 0 1 80
10433 20865 78793 20 5 0 0 80
10434 20867 20868 9 7 0 1 80
10435 20869 20870 35 6 0 1 80
10436 20871 20869 32 6 0 1 80
10437 20873 20953 26 6 0 0 80
10438 20846 20907 14 6 0 1 80
10439 20871 20878 57 6 0 1 80
10440 20879 20880 15 6 0 1 80
10441 20881 20882 66 6 0 0 80
10442 21463 20635 324 7 0 1 80
10443 20826 21463 56 7 0 0 80
10444 20887 20888 16 7 0 1 80
10445 20878 20869 55 6 0 1 80
10446 20891 20892 123 6 0 1 80
10447 21004 20677 101 5 0 0 80
10448 20840 21437 21 6 0 0 80
10449 20887 20900 9 5 0 0 80
10450 20888 20900 24 7 0 1 80
10451 20901 20559 143 6 0 1 80
10452 20903 20901 145 6 0 1 80
10453 20905 20834 157 5 0 0 80
10454 20907 20919 8 6 0 1 80
10455 20909 20731 79 5 0 0 80
10456 20911 20900 15 5 0 1 80
10457 20918 20905 42 5 0 0 80
10458 20915 20751 70 5 0 1 80
10459 20922 20918 39 5 0 0 80
10460 20919 20920 11 6 0 1 80
10461 20932 20922 39 5 0 0 80
10462 83736 21205 249 5 0 0 80
10463 20925 20887 29 7 0 1 80
10464 20900 20925 34 7 0 1 80
10465 20741 20930 88 5 0 0 80
10466 20930 20932 43 5 0 0 80
10467 83951 20936 448 5 0 0 80
10468 21040 20936 4 5 0 0 80
10469 21195 20799 91 6 0 0 80
10470 19000 21487 1510 5 0 0 80
10471 83807 20943 97 5 0 1 80
10472 20943 83848 58 5 0 1 80
10473 20497 20977 203 5 0 0 80
10474 78794 83859 36 5 0 0 80
10475 20766 20982 699 7 0 0 80
10476 21016 20909 34 5 0 0 80
10477 20953 21087 77 6 0 1 80
10478 19574 22029 520 7 0 1 80
10479 20957 22029 245 7 0 1 80
10480 21038 20915 32 5 0 1 80
10481 20348 20962 245 6 0 0 80
10482 20925 21113 40 7 0 0 80
10483 20848 20966 109 5 0 0 80
10484 20967 20968 195 5 0 0 80
10485 20969 20953 78 6 0 1 80
10486 78792 20997 67 5 0 0 80
10487 21048 20977 24 5 0 0 80
10488 20878 20979 152 6 0 0 80
10489 20977 108512 24 5 0 0 80
10490 20979 21001 45 6 0 1 80
10491 20994 20982 205 7 0 1 80
10492 83848 83867 31 5 0 1 80
10493 83861 83658 515 5 0 1 80
10494 20818 20988 426 5 0 0 80
10495 20406 20988 322 5 0 0 80
10496 20991 20992 228 9 0 1 100
10497 20993 20994 11 7 0 1 80
10498 19938 83862 508 5 0 1 80
10499 20997 20998 24 5 0 1 80
10500 20936 21000 44 5 0 0 80
10501 21001 21003 33 6 0 1 80
10502 21003 21004 65 5 0 0 80
10503 21003 21083 9 6 0 1 80
10504 21007 21009 38 6 0 1 80
10505 21009 21013 189 6 0 0 80
10506 20810 21012 102 5 0 0 80
10507 21013 21062 61 6 0 1 80
10508 21062 21016 31 5 0 1 80
10509 21019 20997 24 5 0 1 80
10510 21019 20998 9 5 0 1 80
10511 21062 21159 11 6 0 1 80
10512 21016 21159 33 5 0 1 80
10513 21072 21007 64 6 0 1 80
10514 20982 21035 207 7 0 1 80
10515 20998 83871 46 5 0 1 80
10516 108526 21072 64 6 0 1 80
10517 21009 108526 38 6 0 1 80
10518 21035 83873 9 7 0 1 80
10519 21146 21038 96 5 0 1 80
10520 21039 21040 71 5 0 0 80
10521 83859 21042 40 5 0 0 80
10522 21045 20979 47 6 0 1 80
10523 21045 21001 23 6 0 1 80
10524 21347 21048 27 5 0 0 80
10525 108512 21347 27 5 0 0 80
10526 83768 84259 238 5 0 0 80
10527 21092 21019 13 5 0 1 80
10528 21057 20345 290 7 0 1 80
10529 21057 19565 567 7 0 1 80
10530 21184 21013 80 6 0 1 80
10531 21184 21062 22 5 0 1 80
10532 21063 21039 11 5 0 0 80
10533 21000 21066 29 5 0 0 80
10534 21083 21071 46 6 0 1 80
10535 21069 21070 661 5 0 0 80
10536 21071 21072 164 6 0 0 80
10537 83871 21074 16 5 0 1 80
10538 20966 21076 63 5 0 0 80
10539 21077 21078 528 5 0 0 80
10540 21079 21045 28 6 0 1 80
10541 21081 21079 15 6 0 1 80
10542 21083 21081 28 6 0 1 80
10543 21071 21081 46 6 0 1 80
10544 21087 21100 61 6 0 1 80
10545 21074 21128 10 5 0 1 80
10546 21128 21092 31 5 0 1 80
10547 21093 21012 27 5 0 1 80
10548 21095 21063 15 5 0 0 80
10549 21562 20969 54 6 0 1 80
10550 21562 21100 12 6 0 1 80
10551 20716 21849 266 5 0 0 80
10552 21103 21104 52 5 0 0 80
10553 21012 83882 29 5 0 1 80
10554 21107 21108 214 7 0 0 80
10555 21109 20911 192 5 0 1 80
10556 83884 21093 6 5 0 1 80
10557 21113 21197 73 7 0 0 80
10558 20864 21116 113 6 0 1 80
10559 21116 21103 68 5 0 0 80
10560 21100 21133 11 6 0 1 80
10561 21210 20879 108 6 0 1 80
10562 21210 21116 6 5 0 0 80
10563 77732 21214 232 7 0 0 80
10564 21130 21128 17 5 0 1 80
10565 21074 21130 19 5 0 1 80
10566 21131 21562 12 6 0 1 80
10567 21133 21131 13 6 0 1 80
10568 21078 21136 24 5 0 0 80
10569 83867 21138 51 5 0 1 80
10570 21066 21140 34 5 0 0 80
10571 21076 21142 41 5 0 1 80
10572 21142 20109 425 6 0 1 80
10573 83890 21146 41 5 0 1 80
10574 20882 21574 149 6 0 0 80
10575 20734 21150 193 6 0 0 80
10576 21153 21076 42 5 0 1 80
10577 21153 21142 6 6 0 1 80
10578 21155 77733 256 7 0 0 80
10579 21157 21195 160 6 0 1 80
10580 21159 21161 104 6 0 1 80
10581 21161 21157 22 6 0 0 80
10582 21486 21079 31 5 0 0 80
10583 21104 21166 75 5 0 0 80
10584 21233 20993 393 7 0 1 80
10585 83900 20655 231 5 0 1 80
10586 21171 21172 234 5 0 1 80
10587 21173 21108 31 7 0 1 80
10588 21238 21233 11 7 0 1 80
10589 21108 21178 31 7 0 1 80
10590 21142 21182 30 5 0 1 80
10591 20194 21182 426 6 0 1 80
10592 21260 21184 91 6 0 1 80
10593 21260 21161 11 6 0 0 80
10594 21187 21095 51 5 0 1 80
10595 21095 21187 51 5 0 1 80
10596 21191 83900 9 5 0 1 80
10597 21157 21194 17 6 0 0 80
10598 21195 21194 160 6 0 1 80
10599 21197 21323 39 7 0 0 80
10600 21242 21153 30 5 0 1 80
10601 21182 21242 6 6 0 1 80
10602 21288 21187 6 5 0 0 80
10603 21205 21509 153 5 0 0 80
10604 20966 21277 103 5 0 0 80
10605 21209 21210 32 6 0 1 80
10606 21116 21209 32 6 0 1 80
10607 21213 21214 52 7 0 1 80
10608 21214 21213 53 7 0 1 80
10609 21217 21218 209 5 0 0 80
10610 21219 21133 156 6 0 1 80
10611 21100 21219 163 6 0 1 80
10612 21306 21285 126 5 0 0 80
10613 21140 21279 47 5 0 0 80
10614 21227 21173 31 7 0 1 80
10615 21178 21227 32 7 0 1 80
10616 21231 21232 167 5 0 0 80
10617 21233 21234 27 7 0 1 80
10618 83873 21234 392 7 0 1 80
10619 21237 21238 27 7 0 1 80
10620 21234 21237 11 7 0 1 80
10621 21244 21242 36 5 0 1 80
10622 21182 21244 36 5 0 1 80
10623 21248 20891 152 6 0 1 80
10624 21262 21248 29 5 0 1 80
10625 21249 21250 584 6 0 1 80
10626 21248 21265 7 5 0 1 80
10627 20920 21265 139 6 0 1 80
10628 21262 21273 11 5 0 0 80
10629 21194 21761 27 6 0 0 80
10630 21268 21260 34 6 0 0 80
10631 21263 21262 28 5 0 1 80
10632 21263 21248 6 6 0 1 80
10633 21265 21263 9 5 0 1 80
10634 21761 21268 14 6 0 0 80
10635 21292 20113 582 6 0 1 80
10636 21292 21250 15 5 0 1 80
10637 21273 21283 104 5 0 0 80
10638 78789 83928 401 5 0 0 80
10639 21277 21278 29 5 0 0 80
10640 21279 21280 16 5 0 0 80
10641 21281 21282 142 5 0 0 80
10642 21283 21281 62 5 0 0 80
10643 21285 21287 67 5 0 0 80
10644 21287 21288 72 5 0 0 80
10645 21130 21495 57 5 0 0 80
10646 21291 21292 13 6 0 1 80
10647 21250 21291 14 5 0 1 80
10648 21219 21331 60 6 0 0 80
10649 21302 21238 374 7 0 1 80
10650 21299 21109 133 5 0 1 80
10651 21301 21302 12 7 0 1 80
10652 21150 21304 57 6 0 0 80
10653 21305 21306 39 5 0 0 80
10654 20396 21349 370 5 0 0 80
10655 21309 21311 66 5 0 0 80
10656 21311 21312 72 5 0 0 80
10657 20564 21359 364 7 0 0 80
10658 21315 83884 78 5 0 1 80
10659 83882 21315 81 5 0 1 80
10660 22361 21263 26 6 0 1 80
10661 21265 22361 31 6 0 1 80
10662 21323 108566 60 7 0 0 80
10663 21278 21361 30 5 0 0 80
10664 21218 21328 58 5 0 0 80
10665 21166 21453 88 5 0 0 80
10666 21331 21912 60 6 0 0 80
10667 21333 22147 252 6 0 0 80
10668 21232 21336 53 5 0 0 80
10669 21302 21837 29 7 0 1 80
10670 21237 21837 374 7 0 1 80
10671 21312 21445 184 5 0 0 80
10672 21346 21301 28 7 0 1 80
10673 21837 21346 12 7 0 1 80
10674 21347 21406 130 5 0 0 80
10675 21349 21350 28 5 0 0 80
10676 21364 21359 28 7 0 1 80
10677 21353 83890 90 5 0 1 80
10678 21355 20789 303 6 0 1 80
10679 21364 21389 10 7 0 0 80
10680 21359 21389 30 7 0 1 80
10681 21361 21435 26 5 0 0 80
10682 21392 21364 26 7 0 0 80
10683 21244 21366 113 5 0 0 80
10684 21282 21366 64 5 0 0 80
10685 83933 21355 9 6 0 1 80
10686 108576 21425 12 6 0 0 80
10687 20837 21374 309 6 0 1 80
10688 21213 83940 120 7 0 0 80
10689 21512 21305 61 5 0 0 80
10690 21461 21292 88 5 0 1 80
10691 21291 21461 90 5 0 1 80
10692 19624 21384 1726 8 0 1 100
10693 21384 21386 387 6 0 1 80
10694 20962 21388 173 6 0 0 80
10695 21389 21499 15 7 0 0 80
10696 21391 21392 13 7 0 0 80
10697 21384 21396 20 7 0 1 80
10698 21395 21396 431 6 0 1 80
10699 21499 21398 8 7 0 0 80
10700 20814 21400 269 5 0 0 80
10701 21398 21391 21 7 0 0 80
10702 21406 21429 34 5 0 1 80
10703 21405 21406 39 5 0 1 80
10704 21429 21405 8 5 0 1 80
10705 21482 21309 59 5 0 0 80
10706 21400 21426 34 6 0 1 80
10707 21426 21400 33 6 0 1 80
10708 21172 21417 117 5 0 1 80
10709 21417 21301 521 7 0 1 80
10710 21280 21420 79 5 0 0 80
10711 21542 21191 109 5 0 1 80
10712 21542 21417 13 7 0 1 80
10713 21425 21426 121 6 0 0 80
10714 21405 21455 7 5 0 1 80
10715 21429 21455 7 5 0 1 80
10716 21433 19667 1729 8 0 1 100
10717 21433 21384 22 6 0 1 80
10718 21435 21436 41 5 0 0 80
10719 21437 21438 255 6 0 0 80
10720 108566 108598 87 7 0 0 80
10721 21969 21433 21 7 0 1 80
10722 21396 21969 21 6 0 1 80
10723 21445 21503 46 5 0 0 80
10724 21505 83861 207 5 0 1 80
10725 83862 21505 216 5 0 1 80
10726 21138 21452 136 5 0 1 80
10727 21453 21581 66 5 0 0 80
10728 21455 21456 29 5 0 1 80
10729 21456 21429 30 5 0 1 80
10730 21608 21353 47 5 0 1 80
10731 21461 21462 52 5 0 0 80
10732 21463 21522 834 7 0 0 80
10733 21315 21519 70 5 0 0 80
10734 21417 21477 19 5 0 1 80
10735 21346 21477 522 7 0 1 80
10736 21522 21472 54 7 0 0 80
10737 21328 21474 82 5 0 0 80
10738 21475 21542 19 5 0 1 80
10739 21477 21475 12 7 0 1 80
10740 21479 21480 68 7 0 0 80
10741 21481 21482 28 5 0 0 80
10742 21042 21484 185 5 0 0 80
10743 21485 21486 152 5 0 0 80
10744 21487 84003 492 5 0 0 80
10745 84003 21490 8 5 0 0 80
10746 21490 21492 69 5 0 0 80
10747 21472 21494 89 7 0 0 80
10748 21495 21496 103 5 0 0 80
10749 21547 21398 44 5 0 1 80
10750 21499 21547 49 5 0 1 80
10751 21438 21502 60 6 0 0 80
10752 21503 21735 26 5 0 0 80
10753 21505 21534 37 5 0 0 80
10754 21436 21508 40 5 0 0 80
10755 21509 21510 208 5 0 0 80
10756 121291 21512 110 5 0 0 80
10757 20458 21514 793 5 0 0 80
10758 21515 21517 112 7 0 0 80
10759 21517 21425 117 7 0 1 80
10760 21519 21520 33 5 0 1 80
10761 21524 21522 48 7 0 1 80
10762 21472 21524 35 7 0 1 80
10763 21525 21519 33 5 0 1 80
10764 21492 21528 80 5 0 0 80
10765 21502 21585 187 6 0 0 80
10766 21136 21611 231 5 0 0 80
10767 21533 21534 26 5 0 1 80
10768 21510 21537 19 5 0 1 80
10769 21537 21533 18 5 0 0 80
10770 21614 21405 158 5 0 1 80
10771 83972 21542 400 7 0 1 80
10772 21366 21721 94 5 0 0 80
10773 21642 83972 10 7 0 1 80
10774 21547 21687 22 5 0 0 80
10775 21455 21617 163 5 0 1 80
10776 21551 21510 21 5 0 1 80
10777 21551 21537 8 5 0 0 80
10778 21508 21603 23 5 0 0 80
10779 21533 21560 9 5 0 0 80
10780 21534 21560 24 5 0 1 80
10781 21561 21562 408 6 0 1 80
10782 21517 21564 77 7 0 0 80
10783 108576 21564 106 7 0 1 80
10784 21588 21561 20 6 0 1 80
10785 21528 21697 44 5 0 0 80
10786 21764 121291 29 5 0 0 80
10787 83985 21574 197 6 0 1 80
10788 21420 21733 64 5 0 0 80
10789 21577 21660 669 7 0 0 80
10790 21574 83986 194 6 0 1 80
10791 21581 21637 59 5 0 0 80
10792 21583 21481 43 5 0 0 80
10793 21585 21586 67 6 0 0 80
10794 21587 21588 8 6 0 1 80
10795 83972 21945 14 5 0 1 80
10796 21475 21945 400 7 0 1 80
10797 21679 21642 14 5 0 1 80
10798 21945 21679 10 7 0 1 80
10799 21561 21600 13 6 0 1 80
10800 21131 21600 404 6 0 1 80
10801 21560 21627 14 5 0 0 80
10802 21603 21604 17 5 0 0 80
10803 21462 21606 67 5 0 0 80
10804 21607 21608 59 5 0 1 80
10805 21810 83985 9 6 0 1 80
10806 21611 21703 25 5 0 0 80
10807 21972 21614 223 5 0 1 80
10808 21615 21551 19 5 0 0 80
10809 21617 21979 209 5 0 1 80
10810 22041 21525 29 5 0 1 80
10811 21520 22041 30 5 0 1 80
10812 21710 21587 9 6 0 1 80
10813 21600 21626 8 6 0 1 80
10814 21627 21628 10 5 0 0 80
10815 21758 21630 75 5 0 0 80
10816 21484 21815 54 5 0 0 80
10817 83940 21634 167 7 0 0 80
10818 21675 21615 11 5 0 0 80
10819 21637 21923 19 5 0 0 80
10820 21628 21675 14 5 0 0 80
10821 21646 21642 447 7 0 1 80
10822 21643 21710 10 6 0 1 80
10823 21645 21646 8 7 0 1 80
10824 21626 21648 11 6 0 1 80
10825 21400 21665 97 6 0 0 80
10826 108598 21887 138 7 0 0 80
10827 21648 21643 20 6 0 1 80
10828 21655 21299 209 5 0 1 80
10829 21660 21662 30 7 0 1 80
10830 21659 21660 30 7 0 1 80
10831 21659 21662 15 7 0 1 80
10832 21524 21666 129 7 0 0 80
10833 21665 21666 6 6 0 0 80
10834 21643 21668 21 6 0 1 80
10835 21388 84015 113 6 0 1 80
10836 21744 21699 28 5 0 1 80
10837 21673 21615 26 5 0 1 80
10838 21675 21673 27 5 0 1 80
10839 21646 21691 12 6 0 1 80
10840 21679 21691 448 7 0 1 80
10841 21681 21388 115 6 0 1 80
10842 21681 84015 17 5 0 1 80
10843 21953 21687 44 5 0 1 80
10844 21687 21953 44 5 0 1 80
10845 21692 21645 13 6 0 1 80
10846 21691 21692 9 7 0 1 80
10847 21456 21694 108 5 0 0 80
10848 21662 21696 15 7 0 1 80
10849 21697 21875 129 5 0 0 80
10850 21699 108648 27 5 0 1 80
10851 21634 21704 31 7 0 1 80
10852 21703 21704 42 5 0 0 80
10853 21480 21237 431 7 0 1 80
10854 21281 21708 179 5 0 0 80
10855 21709 21710 38 6 0 1 80
10856 21668 21709 17 6 0 1 80
10857 84015 21731 7 6 0 1 80
10858 21715 21634 28 7 0 1 80
10859 21704 21715 5 5 0 0 80
10860 77944 21645 104 7 0 1 80
10861 21721 21722 59 5 0 0 80
10862 76804 23337 516 9 0 1 100
10863 21396 21726 971 7 0 1 80
10864 21696 21728 46 7 0 1 80
10865 21729 21681 8 6 0 1 80
10866 21731 21729 16 5 0 1 80
10867 21733 21795 46 5 0 0 80
10868 21735 21779 72 5 0 0 80
10869 78148 21787 123 6 0 0 80
10870 21696 21742 12 7 0 1 80
10871 21728 21742 45 7 0 1 80
10872 21743 21744 27 5 0 1 80
10873 108648 21743 26 5 0 1 80
10874 21630 21777 87 5 0 0 80
10875 21749 21655 40 5 0 1 80
10876 21751 21752 19 6 0 0 80
10877 21752 21787 35 6 0 1 80
10878 21692 77941 108 7 0 1 80
10879 21757 21758 185 5 0 0 80
10880 21757 21751 3 6 0 0 80
10881 21761 21799 240 6 0 1 80
10882 21799 21764 74 5 0 1 80
10883 21070 21766 272 5 0 0 80
10884 21742 21783 11 7 0 1 80
10885 21772 21681 114 5 0 1 80
10886 21729 21772 114 5 0 1 80
10887 21452 21959 113 5 0 1 80
10888 21778 21776 14 5 0 0 80
10889 21777 21778 92 5 0 0 80
10890 21779 21780 16 5 0 0 80
10891 21872 21659 39 7 0 1 80
10892 21783 21872 12 7 0 1 80
10893 21752 21786 8 6 0 0 80
10894 21787 21786 35 6 0 1 80
10895 21791 21268 244 6 0 1 80
10896 21791 21799 10 5 0 1 80
10897 21699 21823 160 5 0 0 80
10898 21795 21852 22 5 0 0 80
10899 21852 21798 10 5 0 0 80
10900 21799 21800 7 6 0 1 80
10901 21764 21800 79 5 0 1 80
10902 21806 21969 972 7 0 1 80
10903 21805 21806 11 7 0 1 80
10904 21807 21772 14 5 0 0 80
10905 21812 21810 58 6 0 1 80
10906 83986 21812 63 6 0 1 80
10907 21813 21749 23 5 0 1 80
10908 21815 21816 50 5 0 0 80
10909 21897 21791 7 6 0 1 80
10910 21800 21897 10 5 0 1 80
10911 21821 21807 14 5 0 0 80
10912 21823 21869 33 5 0 1 80
10913 21250 21862 356 6 0 1 80
10914 21786 21828 12 6 0 0 80
10915 21829 21757 19 6 0 0 80
10916 21828 21829 9 6 0 0 80
10917 21708 22127 35 5 0 0 80
10918 20860 22208 431 6 0 0 80
10919 21837 21479 393 7 0 1 80
10920 21839 21823 30 5 0 1 80
10921 22038 21583 72 5 0 0 80
10922 21474 21844 237 5 0 0 80
10923 21798 21846 16 5 0 0 80
10924 21868 21839 5 5 0 1 80
10925 21849 108660 313 5 0 0 80
10926 21851 21852 17 5 0 0 80
10927 21776 21854 104 5 0 0 80
10928 21846 21851 12 5 0 0 80
10929 21857 21915 869 7 0 0 80
10930 21884 21291 348 6 0 1 80
10931 21884 21862 15 5 0 1 80
10932 21477 84037 130 5 0 1 80
10933 84040 21475 131 5 0 1 80
10934 21870 21868 30 5 0 1 80
10935 21869 21870 33 5 0 1 80
10936 21874 21872 25 5 0 1 80
10937 21783 21874 25 5 0 1 80
10938 21875 21878 148 5 0 0 80
10939 21350 21878 204 5 0 0 80
10940 21604 21935 94 5 0 0 80
10941 21854 22011 34 5 0 0 80
10942 21883 21884 8 6 0 1 80
10943 21862 21883 15 5 0 1 80
10944 21887 21947 116 7 0 0 80
10945 21496 21890 120 5 0 0 80
10946 21912 21892 272 6 0 1 80
10947 21892 83933 220 6 0 1 80
10948 22005 21791 52 5 0 1 80
10949 21897 22005 53 5 0 1 80
10950 84041 84040 8 5 0 1 80
10951 22007 21829 22 6 0 1 80
10952 21828 22007 22 6 0 1 80
10953 21892 21927 8 5 0 1 80
10954 21374 21927 224 6 0 1 80
10955 23520 21910 549 8 0 1 100
10956 22134 21912 272 6 0 1 80
10957 22134 21892 11 5 0 1 80
10958 21915 84044 66 7 0 0 80
10959 21666 22279 71 6 0 0 80
10960 22013 21884 21 5 0 1 80
10961 21883 22013 24 5 0 1 80
10962 21923 22063 105 5 0 0 80
10963 21606 22031 102 5 0 0 80
10964 21927 79399 14 5 0 1 80
10965 21932 22134 8 6 0 1 80
10966 21927 21932 11 6 0 1 80
10967 78796 22087 10 5 0 0 80
10968 21935 21937 23 5 0 0 80
10969 21937 21938 4 5 0 0 80
10970 22009 21813 64 5 0 1 80
10971 21816 22114 41 5 0 0 80
10972 21943 21944 64 5 0 0 80
10973 21945 84051 104 5 0 1 80
10974 21947 21948 41 7 0 0 80
10975 21949 21857 694 7 0 0 80
10976 22202 21679 104 5 0 1 80
10977 21953 22767 74 5 0 0 80
10978 84037 21965 50 5 0 1 80
10979 21944 21958 76 5 0 0 80
10980 21959 84055 50 5 0 1 80
10981 79402 21932 14 5 0 1 80
10982 21965 21943 51 5 0 0 80
10983 21965 84041 52 5 0 1 80
10984 21967 21607 105 5 0 1 80
10985 21969 21970 177 6 0 1 80
10986 21971 21972 119 5 0 1 80
10987 21780 22107 54 5 0 0 80
10988 21722 21976 88 5 0 0 80
10989 23522 76807 577 9 0 1 100
10990 21979 21980 120 5 0 1 80
10991 21870 21993 113 5 0 0 80
10992 21932 22000 21 5 0 1 80
10993 21227 21986 327 7 0 0 80
10994 21874 21988 39 5 0 0 80
10995 21704 108679 85 7 0 1 80
10996 21991 21715 84 7 0 1 80
10997 21993 21994 28 5 0 1 80
10998 21995 21948 42 7 0 1 80
10999 77738 21998 380 7 0 0 80
11000 79404 22000 14 5 0 1 80
11001 21998 22045 25 7 0 0 80
11002 21994 22004 6 5 0 1 80
11003 22005 22079 66 5 0 0 80
11004 22007 22605 37 6 0 0 80
11005 22009 22012 39 5 0 0 80
11006 22011 22012 60 5 0 0 80
11007 22013 22014 56 5 0 0 80
11008 22020 21993 28 5 0 1 80
11009 23686 21057 351 7 0 1 80
11010 22019 22020 6 5 0 1 80
11011 21995 22024 10 7 0 0 80
11012 21948 22024 42 7 0 1 80
11013 22028 22019 31 5 0 1 80
11014 22004 22028 31 5 0 1 80
11015 22029 22030 399 7 0 1 80
11016 22031 22032 61 5 0 0 80
11017 84065 21986 43 7 0 1 80
11018 22082 21995 43 7 0 0 80
11019 22162 22038 71 5 0 0 80
11020 21986 22040 44 7 0 1 80
11021 22041 22140 136 5 0 0 80
11022 21958 22167 44 5 0 0 80
11023 22045 22046 197 7 0 0 80
11024 22024 22048 15 7 0 0 80
11025 20968 22050 429 5 0 0 80
11026 22051 79403 51 5 0 1 80
11027 22051 79401 46 5 0 1 80
11028 22083 22082 11 7 0 0 80
11029 21846 78797 163 5 0 0 80
11030 22067 21433 221 6 0 1 80
11031 22048 22062 11 7 0 0 80
11032 22063 22064 60 5 0 0 80
11033 22046 84065 123 7 0 1 80
11034 22067 22068 10 6 0 0 80
11035 21970 22068 42 6 0 1 80
11036 22062 22083 14 7 0 0 80
11037 22012 22425 34 5 0 0 80
11038 84074 22067 9 6 0 0 80
11039 22040 22046 129 7 0 1 80
11040 22079 22080 54 5 0 0 80
11041 22100 22082 29 6 0 1 80
11042 22083 22100 30 6 0 1 80
11043 78798 22086 17 5 0 0 80
11044 22087 22109 60 5 0 0 80
11045 22485 21991 44 7 0 1 80
11046 108679 22485 42 7 0 1 80
11047 84079 84074 7 6 0 0 80
11048 21976 22096 63 5 0 0 80
11049 21485 108732 244 5 0 1 80
11050 78149 22100 16 6 0 0 80
11051 22246 21821 355 5 0 1 80
11052 22068 22123 20 6 0 0 80
11053 21938 22106 78 5 0 0 80
11054 22107 22183 55 5 0 0 80
11055 22109 22110 8 5 0 0 80
11056 22028 22137 109 5 0 0 80
11057 22113 22114 67 5 0 1 80
11058 21862 22117 206 6 0 1 80
11059 22117 20855 580 7 0 1 80
11060 21821 22120 355 5 0 1 80
11061 22121 21971 70 5 0 1 80
11062 22123 22149 9 6 0 0 80
11063 22125 84085 159 5 0 1 80
11064 22127 22355 109 5 0 0 80
11065 84085 22221 8 5 0 1 80
11066 21980 22405 70 5 0 1 80
11067 22133 22134 99 5 0 1 80
11068 22000 22133 78 5 0 1 80
11069 22137 22138 34 5 0 1 80
11070 108738 22140 39 5 0 1 80
11071 22256 84079 21 6 0 0 80
11072 22117 22146 14 6 0 1 80
11073 20868 22146 580 7 0 1 80
11074 22147 22148 348 6 0 0 80
11075 22149 22150 10 6 0 0 80
11076 23845 22062 39 7 0 1 80
11077 22048 23845 39 7 0 1 80
11078 22150 22256 9 6 0 0 80
11079 22123 22158 29 5 0 1 80
11080 21970 22158 79 6 0 1 80
11081 22398 22162 38 5 0 0 80
11082 20992 76809 424 9 0 1 100
11083 22168 22167 40 5 0 1 80
11084 22167 22168 40 5 0 1 80
11085 22140 22170 40 5 0 1 80
11086 108750 108738 6 5 0 1 80
11087 22180 22137 31 5 0 1 80
11088 22096 22265 43 5 0 0 80
11089 22086 22178 51 5 0 0 80
11090 22179 22180 5 5 0 1 80
11091 22032 22182 78 5 0 0 80
11092 22183 22184 20 5 0 0 80
11093 22188 22149 39 5 0 1 80
11094 22158 22188 10 5 0 1 80
11095 22224 21883 202 6 0 1 80
11096 22224 22117 18 7 0 1 80
11097 84097 22051 119 5 0 1 80
11098 21694 22196 296 5 0 0 80
11099 22170 22429 7 5 0 1 80
11100 84117 84097 7 5 0 1 80
11101 22201 22202 87 5 0 1 80
11102 84051 22201 93 5 0 1 80
11103 22208 22206 120 6 0 1 80
11104 22207 22208 123 6 0 1 80
11105 22207 22206 8 6 0 1 80
11106 21514 22561 414 5 0 0 80
11107 22216 22179 29 5 0 1 80
11108 22138 22216 32 5 0 1 80
11109 108732 22218 40 5 0 0 80
11110 22219 84117 94 5 0 1 80
11111 22221 22219 93 5 0 1 80
11112 22666 22224 13 6 0 1 80
11113 22146 22666 18 7 0 1 80
11114 22230 21897 157 6 0 1 80
11115 21800 22230 156 6 0 1 80
11116 22201 22232 10 5 0 0 80
11117 84044 22234 412 7 0 0 80
11118 22206 22259 14 6 0 1 80
11119 21209 22383 369 6 0 0 80
11120 22374 21709 226 6 0 0 80
11121 22219 22269 56 5 0 0 80
11122 22114 22244 102 5 0 1 80
11123 22244 22246 176 5 0 1 80
11124 22080 22353 123 5 0 0 80
11125 22259 21692 272 6 0 1 80
11126 22276 22113 35 5 0 1 80
11127 22276 22244 9 5 0 1 80
11128 24048 22256 28 6 0 1 80
11129 22150 24048 27 6 0 1 80
11130 22259 22285 7 6 0 1 80
11131 22014 22499 116 5 0 0 80
11132 22284 22207 25 6 0 1 80
11133 22265 22266 50 5 0 0 80
11134 21691 22285 287 6 0 1 80
11135 22269 22340 77 5 0 0 80
11136 22244 22277 9 5 0 1 80
11137 22120 22277 177 5 0 1 80
11138 22278 22276 8 5 0 1 80
11139 22277 22278 10 5 0 1 80
11140 22279 22377 129 6 0 0 80
11141 21564 22681 676 7 0 0 80
11142 22743 22284 10 6 0 1 80
11143 22285 22743 15 6 0 1 80
11144 22216 22334 77 5 0 0 80
11145 22340 22290 45 5 0 1 80
11146 22666 23879 26 7 0 1 80
11147 22182 22294 51 5 0 0 80
11148 22295 22276 113 5 0 1 80
11149 21731 22489 186 6 0 1 80
11150 22196 22302 57 5 0 0 80
11151 22106 22302 64 5 0 0 80
11152 22168 22304 39 5 0 0 80
11153 22290 22307 59 5 0 1 80
11154 22307 22110 54 5 0 1 80
11155 22309 22391 770 5 0 0 80
11156 22307 22317 8 5 0 1 80
11157 22110 22317 55 5 0 1 80
11158 22278 22295 114 5 0 1 80
11159 22317 22318 46 5 0 1 80
11160 22319 22295 85 5 0 0 80
11161 22178 22501 46 5 0 0 80
11162 22323 22319 30 5 0 0 80
11163 22318 22329 20 5 0 1 80
11164 22436 21743 197 5 0 0 80
11165 22329 22330 64 5 0 0 80
11166 22330 22323 167 5 0 0 80
11167 22333 22334 39 5 0 1 80
11168 22334 22333 39 5 0 1 80
11169 21502 22338 357 5 0 0 80
11170 22341 22340 106 5 0 1 80
11171 22341 22307 7 5 0 1 80
11172 22441 22341 8 5 0 1 80
11173 22317 22441 7 5 0 1 80
11174 22329 22441 68 5 0 1 80
11175 22374 22350 34 6 0 1 80
11176 22350 22387 14 6 0 1 80
11177 22353 22431 78 5 0 0 80
11178 22355 22421 54 5 0 0 80
11179 22232 22358 63 5 0 0 80
11180 22230 22360 50 6 0 0 80
11181 22361 22445 360 6 0 0 80
11182 22363 22445 67 5 0 0 80
11183 22421 22366 34 5 0 0 80
11184 22468 22377 23 6 0 1 80
11185 22358 22514 12 5 0 0 80
11186 22371 22391 25 5 0 1 80
11187 22373 22374 37 6 0 1 80
11188 22373 22350 9 6 0 1 80
11189 22377 22469 23 6 0 1 80
11190 22366 22380 29 5 0 0 80
11191 22380 22363 77 5 0 0 80
11192 22383 22395 38 6 0 0 80
11193 84055 22386 133 5 0 1 80
11194 22387 22443 14 6 0 1 80
11195 22656 21967 133 5 0 1 80
11196 22391 84112 25 5 0 1 80
11197 22266 22419 59 5 0 0 80
11198 22395 22503 84 5 0 0 80
11199 22503 22398 81 5 0 0 80
11200 22333 22456 51 5 0 0 80
11201 22636 22121 81 5 0 1 80
11202 22403 22373 10 6 0 1 80
11203 22405 22641 81 5 0 1 80
11204 21726 22466 703 7 0 1 80
11205 22466 108750 80 5 0 1 80
11206 23411 22371 20 5 0 1 80
11207 84112 23411 20 5 0 1 80
11208 22452 22403 7 6 0 1 80
11209 22456 22418 35 5 0 1 80
11210 22419 22527 16 5 0 0 80
11211 22421 22527 84 5 0 0 80
11212 22718 22424 121 5 0 1 80
11213 22425 22718 120 5 0 1 80
11214 22466 22705 12 7 0 1 80
11215 22429 22705 78 5 0 1 80
11216 22431 22506 26 5 0 0 80
11217 22064 22721 113 5 0 0 80
11218 22773 22436 33 5 0 1 80
11219 22436 22773 33 5 0 1 80
11220 22844 22341 29 5 0 1 80
11221 22441 22844 30 5 0 1 80
11222 22443 22691 22 6 0 1 80
11223 22445 22446 24 6 0 0 80
11224 22304 22567 42 5 0 0 80
11225 22184 22450 129 5 0 0 80
11226 22451 22452 11 6 0 1 80
11227 22691 22451 8 6 0 1 80
11228 22472 22456 33 5 0 1 80
11229 22718 22458 11 5 0 0 80
11230 22450 22446 117 5 0 0 80
11231 22302 22521 68 5 0 0 80
11232 22534 21805 686 7 0 1 80
11233 22534 22466 15 5 0 1 80
11234 22470 22468 28 6 0 1 80
11235 22469 22470 28 6 0 1 80
11236 22474 22472 31 5 0 1 80
11237 22418 22474 29 5 0 1 80
11238 22489 22477 52 6 0 1 80
11239 22477 77943 783 7 0 1 80
11240 22506 22529 8 5 0 0 80
11241 22740 22534 11 7 0 1 80
11242 22705 22740 15 5 0 1 80
11243 22485 22486 110 7 0 0 80
11244 22294 22488 65 5 0 0 80
11245 22489 22491 50 6 0 1 80
11246 22491 22477 16 7 0 1 80
11247 22493 21729 237 6 0 1 80
11248 22493 22491 10 7 0 1 80
11249 22497 22450 14 5 0 0 80
11250 22499 22579 82 5 0 0 80
11251 22501 22502 53 5 0 0 80
11252 22503 22525 35 5 0 0 80
11253 108800 22506 156 5 0 1 80
11254 22491 22923 11 6 0 1 80
11255 77942 22923 794 7 0 1 80
11256 22474 22512 49 5 0 0 80
11257 22516 22514 68 5 0 1 80
11258 22514 22516 66 5 0 1 80
11259 22922 22493 11 6 0 1 80
11260 22923 22922 10 7 0 1 80
11261 22521 22540 43 5 0 1 80
11262 22540 21153 556 6 0 1 80
11263 22525 22526 6 5 0 0 80
11264 22527 22581 32 5 0 0 80
11265 22529 22565 153 5 0 1 80
11266 20988 23225 729 5 0 0 80
11267 22738 22534 33 5 0 1 80
11268 22516 22536 9 5 0 0 80
11269 22537 22521 44 5 0 1 80
11270 22537 22540 7 6 0 1 80
11271 22458 22613 47 5 0 0 80
11272 22543 22278 83 5 0 1 80
11273 22277 22543 80 5 0 1 80
11274 22218 22563 138 5 0 0 80
11275 22563 108800 22 5 0 1 80
11276 21878 22607 219 5 0 0 80
11277 22740 22554 35 5 0 1 80
11278 108660 22675 229 5 0 0 80
11279 22540 22573 27 6 0 1 80
11280 21242 22573 556 6 0 1 80
11281 22561 22562 135 5 0 0 80
11282 22563 22601 6 5 0 0 80
11283 22565 22601 22 5 0 1 80
11284 22567 22568 41 5 0 0 80
11285 22234 22570 409 7 0 0 80
11286 22574 22537 26 6 0 1 80
11287 22573 22574 6 6 0 1 80
11288 22675 22583 117 5 0 0 80
11289 84259 23083 635 5 0 0 80
11290 22579 22677 95 5 0 0 80
11291 22581 22582 24 5 0 0 80
11292 22583 22591 64 5 0 0 80
11293 22568 22586 22 5 0 1 80
11294 22587 22568 21 5 0 1 80
11295 22570 22610 76 7 0 0 80
11296 22591 22599 74 5 0 0 80
11297 22593 22224 158 7 0 1 80
11298 22488 22596 73 5 0 0 80
11299 22188 22647 389 5 0 0 80
11300 22599 22600 67 5 0 0 80
11301 22601 108870 35 5 0 0 80
11302 22502 22686 59 5 0 0 80
11303 22605 22637 320 6 0 0 80
11304 22607 22629 39 5 0 0 80
11305 22609 22610 48 7 0 1 80
11306 22610 22609 49 7 0 1 80
11307 22613 22783 62 5 0 0 80
11308 22618 22574 59 6 0 1 80
11309 22573 22618 60 6 0 1 80
11310 22526 22620 49 5 0 0 80
11311 22609 22622 12 7 0 0 80
11312 22600 22624 76 5 0 0 80
11313 22795 22587 19 5 0 1 80
11314 22586 22795 19 5 0 1 80
11315 22629 108859 10 5 0 0 80
11316 22624 22653 67 5 0 0 80
11317 22146 22634 322 6 0 1 80
11318 22634 22636 109 5 0 1 80
11319 22637 22638 36 6 0 0 80
11320 22634 22669 14 6 0 1 80
11321 22641 22669 111 5 0 1 80
11322 79580 23520 266 8 0 1 100
11323 22543 22646 66 5 0 0 80
11324 22647 84152 86 5 0 1 80
11325 22386 22658 120 5 0 1 80
11326 22651 22360 130 6 0 1 80
11327 22653 22703 77 5 0 0 80
11328 22655 22656 120 5 0 1 80
11329 22655 22658 14 5 0 0 80
11330 84152 84153 9 5 0 1 80
11331 22360 84148 139 6 0 1 80
11332 22620 22707 27 5 0 0 80
11333 22984 22666 329 6 0 1 80
11334 22984 22634 17 5 0 1 80
11335 22669 22984 16 5 0 1 80
11336 22658 22701 9 5 0 0 80
11337 22701 22703 70 5 0 1 80
11338 22675 22775 67 5 0 0 80
11339 22677 22997 81 5 0 0 80
11340 22716 22655 5 5 0 0 80
11341 22681 23193 303 7 0 0 80
11342 84154 22647 92 5 0 1 80
11343 22688 22686 42 5 0 1 80
11344 22686 22688 42 5 0 1 80
11345 22689 22451 118 6 0 1 80
11346 22691 23091 120 6 0 1 80
11347 22748 21479 421 7 0 0 80
11348 21234 22748 603 7 0 1 80
11349 22646 22698 19 5 0 0 80
11350 22708 22497 103 5 0 0 80
11351 22701 22709 14 5 0 0 80
11352 22703 22709 71 5 0 1 80
11353 22705 22706 248 7 0 1 80
11354 22707 22708 395 5 0 0 80
11355 22709 23163 3 5 0 0 80
11356 22711 22716 17 5 0 0 80
11357 108859 23123 54 5 0 0 80
11358 22715 22716 149 5 0 1 80
11359 22717 22718 144 5 0 0 80
11360 20988 22720 844 5 0 0 80
11361 22721 22722 127 5 0 0 80
11362 23168 22711 6 5 0 0 80
11363 22900 22726 9 7 0 1 80
11364 23163 23168 15 5 0 0 80
11365 22536 22730 119 5 0 0 80
11366 22731 84154 66 5 0 1 80
11367 84153 22731 62 5 0 1 80
11368 22512 22788 140 5 0 0 80
11369 84163 22738 129 5 0 1 80
11370 22739 22740 249 7 0 1 80
11371 22741 22284 186 6 0 1 80
11372 22743 22741 185 6 0 1 80
11373 77950 21346 541 7 0 1 80
11374 22747 22748 17 7 0 0 80
11375 22395 22750 153 6 0 0 80
11376 84162 84163 5 5 0 1 80
11377 22030 22754 264 7 0 1 80
11378 22754 22715 110 5 0 1 80
11379 22554 22829 128 5 0 1 80
11380 78450 22754 12 6 0 1 80
11381 20901 23235 708 6 0 0 80
11382 22730 22764 86 5 0 0 80
11383 22711 84170 150 5 0 1 80
11384 22767 84171 311 5 0 0 80
11385 22769 23686 272 7 0 1 80
11386 22769 78449 12 6 0 1 80
11387 22773 23151 152 5 0 0 80
11388 22775 22776 37 5 0 0 80
11389 22786 22717 25 5 0 0 80
11390 22788 22780 27 5 0 1 80
11391 22780 22853 245 7 0 1 80
11392 22783 22937 113 5 0 0 80
11393 22869 22786 4 5 0 0 80
11394 22787 22788 27 5 0 1 80
11395 22787 22780 7 7 0 1 80
11396 22754 23449 21 7 0 1 80
11397 84170 23449 112 5 0 1 80
11398 22795 22911 76 5 0 0 80
11399 23449 22798 11 6 0 1 80
11400 22486 23583 161 7 0 0 80
11401 22722 22802 32 5 0 1 80
11402 22802 22769 226 6 0 1 80
11403 22805 22787 10 5 0 1 80
11404 22780 22805 10 5 0 1 80
11405 22726 22805 232 7 0 1 80
11406 22813 22722 32 5 0 1 80
11407 22813 22802 6 6 0 1 80
11408 22815 22688 50 5 0 0 80
11409 23684 22769 20 7 0 1 80
11410 78452 23684 12 6 0 1 80
11411 22133 22920 262 5 0 0 80
11412 22865 22813 66 6 0 1 80
11413 22849 21392 690 7 0 1 80
11414 22830 84162 40 5 0 1 80
11415 22829 22830 46 5 0 1 80
11416 22802 22832 8 5 0 1 80
11417 23684 22832 227 6 0 1 80
11418 22835 22813 8 5 0 1 80
11419 22832 22835 6 6 0 1 80
11420 22835 22865 66 6 0 1 80
11421 22638 22842 158 6 0 0 80
11422 22843 22844 169 5 0 0 80
11423 22446 22846 171 6 0 0 80
11424 108870 23189 113 5 0 0 80
11425 22849 22873 9 6 0 1 80
11426 21391 22873 680 7 0 1 80
11427 22853 22854 244 7 0 1 80
11428 22750 22856 39 6 0 1 80
11429 22876 22750 39 6 0 1 80
11430 22876 22856 7 6 0 1 80
11431 22618 22862 184 6 0 0 80
11432 22856 22864 33 6 0 1 80
11433 22865 22864 228 6 0 0 80
11434 22867 22843 10 5 0 1 80
11435 22869 22898 29 5 0 1 80
11436 23072 22849 10 6 0 1 80
11437 22873 23072 9 7 0 1 80
11438 22875 22876 34 6 0 1 80
11439 22898 22878 13 7 0 0 80
11440 22878 22842 34 6 0 1 80
11441 22582 22905 128 5 0 0 80
11442 22843 79359 11 5 0 1 80
11443 22856 22886 7 6 0 1 80
11444 22864 22886 33 6 0 1 80
11445 22892 22876 7 6 0 1 80
11446 22886 22892 7 6 0 1 80
11447 22892 22875 34 6 0 1 80
11448 22897 22869 30 5 0 1 80
11449 22897 22898 12 7 0 0 80
11450 23026 22900 240 7 0 1 80
11451 22875 22902 130 6 0 0 80
11452 22862 22928 38 6 0 1 80
11453 22905 23032 6 5 0 0 80
11454 22907 22908 35 7 0 1 80
11455 22907 77739 36 7 0 0 80
11456 22911 22941 56 5 0 0 80
11457 22913 22941 26 5 0 1 80
11458 22878 22995 14 7 0 0 80
11459 22842 22995 33 6 0 1 80
11460 22968 22920 31 5 0 1 80
11461 22948 22922 168 6 0 1 80
11462 22923 22924 172 6 0 1 80
11463 22927 22862 37 6 0 1 80
11464 22927 22928 8 5 0 1 80
11465 22669 22986 191 6 0 1 80
11466 22931 22913 31 5 0 1 80
11467 22944 22927 6 6 0 1 80
11468 22928 22944 8 5 0 1 80
11469 22937 22938 68 5 0 0 80
11470 22928 22943 50 6 0 1 80
11471 22941 22945 26 5 0 1 80
11472 22943 22944 48 6 0 1 80
11473 22945 22931 31 5 0 1 80
11474 23240 22948 5 6 0 1 80
11475 22698 22974 83 5 0 1 80
11476 22974 22493 661 7 0 1 80
11477 23078 22897 15 7 0 0 80
11478 22958 22835 30 5 0 1 80
11479 22832 22958 30 5 0 1 80
11480 22931 22993 30 5 0 0 80
11481 22854 22849 315 7 0 1 80
11482 22968 22966 9 5 0 1 80
11483 22920 22966 35 5 0 1 80
11484 22992 22968 29 5 0 1 80
11485 22846 22970 29 6 0 1 80
11486 22973 22698 83 5 0 1 80
11487 22973 22974 10 7 0 1 80
11488 23000 22846 31 6 0 1 80
11489 23000 22970 6 6 0 1 80
11490 22991 22968 10 5 0 1 80
11491 22966 22991 7 5 0 1 80
11492 22983 22984 194 6 0 1 80
11493 22983 22986 12 5 0 1 80
11494 22970 22988 37 6 0 1 80
11495 22902 22988 428 6 0 0 80
11496 22991 22992 29 5 0 1 80
11497 22993 23137 49 5 0 0 80
11498 22995 22996 15 7 0 0 80
11499 22997 22998 125 5 0 0 80
11500 23016 23000 30 6 0 1 80
11501 23030 23078 10 7 0 0 80
11502 23003 22983 11 6 0 1 80
11503 22986 23003 13 5 0 1 80
11504 22970 23010 7 6 0 1 80
11505 22988 23010 38 6 0 1 80
11506 23098 23000 7 6 0 1 80
11507 23010 23098 6 6 0 1 80
11508 23098 23016 29 6 0 1 80
11509 22974 23115 12 5 0 1 80
11510 22922 23115 659 7 0 1 80
11511 23024 22892 28 5 0 1 80
11512 22886 23024 28 5 0 1 80
11513 23072 23026 317 7 0 1 80
11514 22996 23028 9 7 0 0 80
11515 23028 23030 15 7 0 0 80
11516 23037 23032 24 5 0 1 80
11517 22943 23034 106 6 0 0 80
11518 23034 23037 29 6 0 1 80
11519 23037 23047 8 6 0 1 80
11520 23032 23047 24 5 0 1 80
11521 23041 22815 55 5 0 0 80
11522 23043 22973 12 5 0 1 80
11523 23115 23043 11 7 0 1 80
11524 23047 23048 27 6 0 1 80
11525 23016 23048 212 6 0 0 80
11526 22873 108881 51 6 0 1 80
11527 22938 23095 57 5 0 0 80
11528 23057 23034 29 6 0 1 80
11529 23057 23037 6 5 0 1 80
11530 23103 23057 8 6 0 1 80
11531 23047 23103 6 5 0 1 80
11532 23048 23103 28 6 0 1 80
11533 77946 23067 191 7 0 1 80
11534 23067 22689 107 6 0 1 80
11535 84171 23305 75 5 0 0 80
11536 23228 23072 49 6 0 1 80
11537 23076 22927 27 5 0 1 80
11538 22944 23076 28 5 0 1 80
11539 23077 23078 40 7 0 1 80
11540 23030 23077 39 7 0 1 80
11541 23081 23083 315 5 0 1 80
11542 23083 23081 322 5 0 1 80
11543 20992 24197 728 9 0 1 100
11544 23337 24197 460 9 0 1 100
11545 23067 23121 12 7 0 1 80
11546 23091 23121 111 6 0 1 80
11547 23081 78799 9 5 0 0 80
11548 23095 108884 66 5 0 0 80
11549 23097 23098 20 6 0 1 80
11550 23010 23097 20 6 0 1 80
11551 23101 23057 14 5 0 1 80
11552 23103 23104 14 5 0 1 80
11553 23107 77947 194 7 0 1 80
11554 23107 23067 14 6 0 1 80
11555 23141 23028 29 7 0 1 80
11556 22996 23141 29 7 0 1 80
11557 22050 23114 483 5 0 0 80
11558 23115 23116 28 5 0 1 80
11559 23121 23571 27 7 0 1 80
11560 23119 23107 11 7 0 1 80
11561 23121 23119 14 6 0 1 80
11562 23123 23187 152 5 0 0 80
11563 22776 23267 94 5 0 0 80
11564 23127 23041 47 5 0 0 80
11565 22741 23130 112 6 0 0 80
11566 22992 23271 107 5 0 0 80
11567 108915 23043 32 5 0 1 80
11568 23147 23137 102 5 0 1 80
11569 23137 23147 102 5 0 1 80
11570 23139 23140 73 5 0 1 80
11571 23141 23142 12 7 0 0 80
11572 23154 23144 107 5 0 0 80
11573 21988 23146 434 5 0 0 80
11574 23147 23347 46 5 0 0 80
11575 23222 23150 134 5 0 0 80
11576 23151 23150 136 5 0 0 80
11577 23146 23154 113 5 0 0 80
11578 23114 78801 33 5 0 0 80
11579 22596 23158 216 5 0 0 80
11580 22764 23207 136 5 0 0 80
11581 79360 23162 74 5 0 1 80
11582 23163 23169 128 5 0 1 80
11583 23165 23169 92 5 0 0 80
11584 23473 23168 125 5 0 1 80
11585 23169 23473 14 5 0 0 80
11586 23024 23172 44 5 0 0 80
11587 23173 23101 23 5 0 1 80
11588 23104 23173 23 5 0 1 80
11589 23116 23403 22 5 0 1 80
11590 23491 78800 11 5 0 0 80
11591 23244 23127 57 5 0 0 80
11592 23250 23165 56 5 0 0 80
11593 23246 23207 23 5 0 1 80
11594 23187 23413 31 5 0 0 80
11595 23189 108913 103 5 0 0 80
11596 22574 23192 255 6 0 1 80
11597 23193 23194 306 7 0 0 80
11598 22958 23196 67 5 0 0 80
11599 23200 22651 168 6 0 1 80
11600 84148 23200 161 6 0 1 80
11601 23204 23107 33 6 0 1 80
11602 23119 23204 33 6 0 1 80
11603 23205 23206 25 5 0 0 80
11604 23207 23208 24 5 0 1 80
11605 78150 23241 714 6 0 0 80
11606 23241 23212 1100 6 0 0 80
11607 23213 22991 69 5 0 1 80
11608 22966 23213 72 5 0 1 80
11609 84238 23235 145 6 0 1 80
11610 22998 23421 73 5 0 0 80
11611 23318 23222 141 5 0 0 80
11612 108881 23463 61 6 0 1 80
11613 23225 23424 419 5 0 0 80
11614 84243 23228 60 6 0 1 80
11615 22731 23265 240 5 0 0 80
11616 22924 23651 84 6 0 1 80
11617 84238 23236 13 5 0 1 80
11618 23235 23236 148 6 0 1 80
11619 23256 84238 9 6 0 1 80
11620 23654 23240 81 6 0 1 80
11621 23241 84323 11 5 0 0 80
11622 23243 23244 63 5 0 0 80
11623 23248 23246 29 5 0 1 80
11624 23208 23248 27 5 0 1 80
11625 23249 23250 146 5 0 0 80
11626 23076 23252 67 5 0 0 80
11627 108913 23365 23 5 0 0 80
11628 23462 23256 13 5 0 1 80
11629 23236 23462 10 6 0 1 80
11630 23204 23359 23 6 0 0 80
11631 23196 23489 21 5 0 0 80
11632 23284 22973 536 7 0 1 80
11633 23265 23276 39 5 0 1 80
11634 23267 23351 57 5 0 0 80
11635 23173 23270 41 5 0 0 80
11636 23271 84262 144 5 0 0 80
11637 23296 23265 40 5 0 1 80
11638 23296 23276 8 5 0 1 80
11639 23330 23243 59 5 0 0 80
11640 23276 23280 34 5 0 1 80
11641 23281 23249 162 5 0 0 80
11642 23294 23284 121 7 0 1 80
11643 23280 23313 9 5 0 1 80
11644 23287 23288 14 5 0 0 80
11645 23381 23077 145 7 0 0 80
11646 23162 23321 62 5 0 1 80
11647 23321 23294 27 7 0 1 80
11648 23295 23296 14 5 0 1 80
11649 23299 23139 70 5 0 1 80
11650 23299 23321 9 7 0 1 80
11651 23304 23313 31 5 0 1 80
11652 23280 23304 32 5 0 1 80
11653 23305 23306 96 5 0 0 80
11654 22470 23308 329 6 0 0 80
11655 23144 23310 163 5 0 0 80
11656 23314 23295 7 5 0 1 80
11657 23313 23314 16 5 0 1 80
11658 23372 23381 17 7 0 1 80
11659 23317 23318 65 5 0 0 80
11660 23158 23525 75 5 0 0 80
11661 23321 23324 11 5 0 1 80
11662 23043 23324 687 7 0 1 80
11663 23325 23299 11 5 0 1 80
11664 23324 23325 9 7 0 1 80
11665 23329 23330 58 5 0 0 80
11666 23331 23332 1104 5 0 0 80
11667 23172 23334 73 5 0 0 80
11668 23335 23338 344 9 0 1 100
11669 23337 23338 555 9 0 1 100
11670 23339 23357 1355 6 0 1 80
11671 23341 23130 91 6 0 1 80
11672 23341 23346 7 6 0 1 80
11673 23130 23346 89 6 0 1 80
11674 23347 23383 138 5 0 0 80
11675 23352 23281 67 5 0 0 80
11676 23351 23352 54 5 0 0 80
11677 23097 23354 103 6 0 0 80
11678 23213 23356 62 5 0 0 80
11679 23357 23859 1357 6 0 1 80
11680 23359 23567 54 6 0 0 80
11681 23306 23671 25 5 0 0 80
11682 84293 23299 179 7 0 1 80
11683 23365 23366 54 5 0 0 80
11684 23346 23385 13 6 0 1 80
11685 21766 23561 561 5 0 0 80
11686 23379 23372 38 7 0 1 80
11687 84292 84293 83 7 0 1 80
11688 84262 23376 113 5 0 0 80
11689 23325 84294 179 7 0 1 80
11690 23379 23382 8 7 0 0 80
11691 23381 23382 56 7 0 1 80
11692 23383 23384 86 5 0 0 80
11693 23385 23386 12 6 0 1 80
11694 23416 108915 119 5 0 1 80
11695 23389 23341 27 6 0 1 80
11696 23391 84292 60 7 0 1 80
11697 23393 23391 33 7 0 1 80
11698 84294 23393 110 7 0 1 80
11699 23400 23389 10 6 0 1 80
11700 23386 23400 12 6 0 1 80
11701 23270 23402 60 5 0 0 80
11702 23403 23533 109 5 0 1 80
11703 23366 23679 20 5 0 0 80
11704 84289 23679 21 5 0 0 80
11705 23248 23410 87 5 0 0 80
11706 23411 23420 483 5 0 0 80
11707 23413 23414 140 5 0 0 80
11708 23415 23416 9 5 0 1 80
11709 21673 23419 850 5 0 0 80
11710 23419 23420 22 5 0 0 80
11711 23421 23422 96 5 0 0 80
11712 23678 23424 144 5 0 1 80
11713 23425 23386 47 5 0 1 80
11714 23385 23425 50 5 0 1 80
11715 23484 22787 239 7 0 1 80
11716 23466 23379 50 7 0 0 80
11717 23484 23436 9 7 0 0 80
11718 22805 23436 234 7 0 1 80
11719 23678 23459 10 6 0 1 80
11720 23424 23459 140 5 0 1 80
11721 23382 84311 19 7 0 0 80
11722 22622 23444 731 7 0 0 80
11723 23252 23499 92 5 0 0 80
11724 22030 24447 492 7 0 1 80
11725 23449 24447 212 7 0 1 80
11726 23451 84243 101 6 0 1 80
11727 23236 23454 168 5 0 1 80
11728 23194 23675 227 7 0 0 80
11729 23745 23678 10 5 0 1 80
11730 23459 23745 5 5 0 1 80
11731 23454 23462 171 5 0 1 80
11732 23463 23649 104 6 0 1 80
11733 23478 23466 8 7 0 0 80
11734 23619 23384 80 5 0 1 80
11735 23384 23619 77 5 0 1 80
11736 23150 23645 180 5 0 0 80
11737 23473 23474 204 5 0 0 80
11738 84311 84310 10 7 0 0 80
11739 84310 23478 17 7 0 0 80
11740 23479 23454 36 5 0 0 80
11741 23376 84306 49 5 0 0 80
11742 23506 23484 14 7 0 0 80
11743 23485 23491 305 5 0 1 80
11744 23485 78803 18 5 0 0 80
11745 23489 23490 91 5 0 0 80
11746 23491 23485 307 5 0 1 80
11747 23200 23817 124 6 0 0 80
11748 84306 23581 4 5 0 0 80
11749 23497 23419 25 5 0 0 80
11750 23499 23565 16 5 0 0 80
11751 23444 23554 37 7 0 0 80
11752 23420 23497 46 5 0 0 80
11753 108975 23506 10 7 0 0 80
11754 23422 23508 27 5 0 0 80
11755 23924 23466 33 7 0 1 80
11756 23478 23924 34 7 0 1 80
11757 22338 23514 553 5 0 0 80
11758 21812 23641 597 6 0 0 80
11759 23517 23624 58 7 0 1 80
11760 25092 23520 567 9 0 1 100
11761 25092 23522 554 9 0 1 100
11762 23609 23304 280 5 0 0 80
11763 23525 23921 75 5 0 0 80
11764 22986 23528 401 6 0 1 80
11765 23391 77741 123 7 0 0 80
11766 23534 23415 40 5 0 1 80
11767 23533 23534 40 5 0 1 80
11768 23624 23665 58 7 0 1 80
11769 23334 23825 72 5 0 0 80
11770 23600 108975 15 7 0 0 80
11771 23436 23601 39 7 0 0 80
11772 23601 23600 9 7 0 0 80
11773 23528 23851 10 6 0 1 80
11774 23356 23899 67 5 0 0 80
11775 23206 23550 309 5 0 0 80
11776 83928 23552 880 5 0 0 80
11777 23587 23554 49 7 0 1 80
11778 23554 23587 49 7 0 1 80
11779 84316 23003 399 6 0 1 80
11780 22148 24233 586 6 0 0 80
11781 23561 23562 65 5 0 0 80
11782 23402 23564 51 5 0 0 80
11783 23565 23566 26 5 0 0 80
11784 23567 23568 80 6 0 0 80
11785 23425 23595 148 5 0 0 80
11786 23571 23572 447 7 0 1 80
11787 23572 23581 34 5 0 1 80
11788 23550 23753 21 5 0 0 80
11789 23308 23757 107 6 0 0 80
11790 23572 23617 11 7 0 1 80
11791 23581 23617 36 5 0 1 80
11792 23583 24121 338 7 0 0 80
11793 23564 23586 9 5 0 0 80
11794 23587 23590 36 7 0 0 80
11795 23589 23590 19 7 0 1 80
11796 84335 23119 461 7 0 1 80
11797 23593 23317 136 5 0 0 80
11798 23595 23657 59 5 0 0 80
11799 23410 23657 74 5 0 0 80
11800 24261 23600 26 7 0 1 80
11801 23601 24261 27 7 0 1 80
11802 23589 23949 5 5 0 0 80
11803 23590 23949 19 7 0 1 80
11804 23610 23609 53 5 0 1 80
11805 23609 23610 53 5 0 1 80
11806 23616 84335 16 7 0 1 80
11807 23616 23572 14 5 0 1 80
11808 23618 23616 11 7 0 1 80
11809 23617 23618 14 5 0 1 80
11810 23619 23620 68 5 0 0 80
11811 108884 23689 238 5 0 0 80
11812 108972 23624 139 7 0 0 80
11813 23634 23663 12 7 0 1 80
11814 23663 23517 149 7 0 1 80
11815 23617 23673 169 7 0 1 80
11816 77742 23673 77 7 0 0 80
11817 23633 23634 8 7 0 1 80
11818 23635 23641 53 6 0 1 80
11819 23640 23589 49 7 0 1 80
11820 23949 23640 50 7 0 1 80
11821 23641 84338 52 6 0 1 80
11822 23192 23873 213 6 0 1 80
11823 23645 23646 91 5 0 0 80
11824 23640 77743 14 7 0 0 80
11825 23649 24015 69 6 0 1 80
11826 23651 23652 163 6 0 1 80
11827 23692 23654 161 6 0 1 80
11828 23310 23739 162 5 0 0 80
11829 23657 23667 71 5 0 0 80
11830 24038 23451 73 6 0 1 80
11831 23508 23662 54 5 0 0 80
11832 23663 23664 9 7 0 1 80
11833 23665 23664 146 7 0 1 80
11834 23667 108981 45 5 0 1 80
11835 23796 23593 27 5 0 0 80
11836 23671 23672 110 5 0 0 80
11837 23673 23618 171 7 0 1 80
11838 23675 23951 152 7 0 0 80
11839 78456 23678 113 6 0 1 80
11840 23679 23680 101 5 0 0 80
11841 23414 23704 97 5 0 0 80
11842 23683 23684 290 7 0 1 80
11843 23683 23686 577 7 0 1 80
11844 23146 23688 203 5 0 0 80
11845 23689 23849 17 5 0 0 80
11846 23691 23692 7 6 0 1 80
11847 23652 23694 7 6 0 1 80
11848 23704 23696 47 7 0 1 80
11849 77744 23696 54 7 0 0 80
11850 23566 23700 42 5 0 0 80
11851 23772 23633 13 7 0 1 80
11852 23714 23704 34 7 0 1 80
11853 84344 23735 109 5 0 1 80
11854 23719 22983 276 5 0 1 80
11855 23776 23667 43 5 0 1 80
11856 23664 23763 9 7 0 1 80
11857 23726 23714 15 7 0 1 80
11858 23704 23723 6 5 0 0 80
11859 23696 23723 47 7 0 1 80
11860 23719 23720 11 5 0 0 80
11861 23003 23720 274 5 0 1 80
11862 23723 23725 34 7 0 1 80
11863 23725 23726 15 7 0 1 80
11864 23726 23729 50 7 0 0 80
11865 23729 23730 11 7 0 0 80
11866 23731 23256 225 6 0 1 80
11867 23462 23731 222 6 0 1 80
11868 23735 23800 87 5 0 1 80
11869 23800 23719 8 5 0 0 80
11870 23739 23841 22 5 0 0 80
11871 23490 23831 78 5 0 0 80
11872 23774 23772 9 7 0 1 80
11873 23745 23746 117 6 0 1 80
11874 23324 23748 134 5 0 1 80
11875 23749 23389 110 6 0 1 80
11876 23400 23749 109 6 0 1 80
11877 23753 23841 96 5 0 0 80
11878 24299 23757 45 6 0 1 80
11879 23757 24299 44 6 0 1 80
11880 24020 23325 134 5 0 1 80
11881 23766 23969 88 5 0 1 80
11882 23763 23764 8 7 0 1 80
11883 84354 23766 11 5 0 1 80
11884 23780 23730 61 7 0 1 80
11885 22830 23770 307 5 0 0 80
11886 84356 23772 18 7 0 1 80
11887 23764 23774 18 7 0 1 80
11888 23863 23776 52 5 0 1 80
11889 108981 23863 53 5 0 1 80
11890 23730 23780 61 7 0 1 80
11891 23720 24041 10 5 0 0 80
11892 23831 23784 147 5 0 0 80
11893 23774 23811 18 7 0 1 80
11894 23784 23807 59 5 0 0 80
11895 23789 23616 42 5 0 1 80
11896 23618 23789 35 5 0 1 80
11897 23793 108972 294 7 0 0 80
11898 24062 23796 28 5 0 0 80
11899 23799 84354 87 5 0 1 80
11900 23799 23800 11 5 0 0 80
11901 23780 23802 122 7 0 0 80
11902 23793 23804 38 7 0 1 80
11903 23802 23804 17 7 0 0 80
11904 23807 23808 60 5 0 0 80
11905 23821 84356 16 7 0 1 80
11906 23811 23821 16 7 0 1 80
11907 24110 23817 92 6 0 1 80
11908 24110 23818 9 5 0 0 80
11909 23817 23818 95 6 0 1 80
11910 24041 23829 8 5 0 0 80
11911 23821 23822 4 7 0 0 80
11912 23804 23793 39 7 0 1 80
11913 23825 23826 72 5 0 0 80
11914 23808 23826 70 5 0 0 80
11915 23829 23799 17 5 0 0 80
11916 23831 23967 15 5 0 0 80
11917 24759 23635 42 6 0 1 80
11918 84338 24759 45 6 0 1 80
11919 23818 23869 45 5 0 0 80
11920 23868 23849 34 5 0 1 80
11921 23841 23842 18 5 0 0 80
11922 23354 23844 143 6 0 0 80
11923 23845 23865 840 7 0 0 80
11924 23868 23850 10 7 0 0 80
11925 23849 23850 30 5 0 1 80
11926 23851 23852 150 6 0 1 80
11927 23852 22537 519 6 0 1 80
11928 23352 24177 146 5 0 0 80
11929 23857 23339 154 7 0 1 80
11930 23859 23857 152 7 0 1 80
11931 76800 23862 2131 9 0 1 100
11932 23863 24077 29 5 0 0 80
11933 23865 23866 39 7 0 1 80
11934 23866 23868 16 7 0 0 80
11935 23869 23881 74 5 0 0 80
11936 23852 23872 21 6 0 1 80
11937 23873 23872 50 6 0 1 80
11938 24656 84316 157 6 0 1 80
11939 24656 23852 11 6 0 1 80
11940 23879 23880 614 7 0 1 80
11941 23881 23882 14 5 0 0 80
11942 23620 23884 62 5 0 0 80
11943 23646 23886 63 5 0 0 80
11944 23850 23907 18 7 0 0 80
11945 23586 23890 73 5 0 0 80
11946 23891 23865 39 7 0 1 80
11947 23891 23866 11 7 0 0 80
11948 23916 24656 24 6 0 1 80
11949 23872 23916 11 6 0 1 80
11950 23899 24097 95 5 0 0 80
11951 23780 24155 38 5 0 0 80
11952 23882 23925 67 5 0 0 80
11953 23905 23329 219 5 0 0 80
11954 23907 23920 9 7 0 0 80
11955 23962 23891 11 7 0 0 80
11956 23907 23912 36 7 0 1 80
11957 23680 23975 65 5 0 0 80
11958 23915 23916 39 5 0 1 80
11959 23872 23915 41 5 0 1 80
11960 23912 23920 37 7 0 1 80
11961 23921 23922 110 5 0 0 80
11962 23912 23924 320 7 0 0 80
11963 23925 23926 79 5 0 0 80
11964 23927 23962 11 7 0 0 80
11965 23920 23927 20 7 0 0 80
11966 23931 23844 35 6 0 1 80
11967 23844 23934 35 6 0 1 80
11968 24182 76801 2166 9 0 1 100
11969 23937 23938 21 5 0 0 80
11970 23789 24141 52 5 0 0 80
11971 23926 23905 120 5 0 0 80
11972 23943 22593 529 7 0 1 80
11973 23822 23946 98 7 0 0 80
11974 21844 24601 715 5 0 0 80
11975 23949 23950 123 5 0 0 80
11976 23951 24433 146 7 0 0 80
11977 84323 24033 555 5 0 0 80
11978 23568 24094 119 6 0 0 80
11979 23862 23745 271 9 0 1 100
11980 23915 23960 49 5 0 0 80
11981 23961 23962 28 5 0 1 80
11982 23927 23961 31 5 0 1 80
11983 23826 23966 176 5 0 0 80
11984 23967 24029 54 5 0 0 80
11985 23969 23970 89 5 0 1 80
11986 23700 24159 85 5 0 0 80
11987 23961 23937 150 5 0 0 80
11988 23975 23976 32 5 0 0 80
11989 23996 23978 101 5 0 0 80
11990 23978 23980 57 5 0 1 80
11991 23980 23943 19 7 0 1 80
11992 23474 23984 162 5 0 0 80
11993 23988 23946 38 7 0 1 80
11994 23946 23988 39 7 0 1 80
11995 23922 24009 129 5 0 0 80
11996 23938 23992 70 5 0 0 80
11997 23662 23995 99 5 0 0 80
11998 23995 23996 47 5 0 0 80
11999 23999 23978 54 5 0 1 80
12000 23999 23980 8 7 0 1 80
12001 23287 24027 291 5 0 1 80
12002 23980 24006 17 5 0 1 80
12003 23880 24006 65 7 0 1 80
12004 23992 24008 8 5 0 0 80
12005 24009 23995 251 5 0 0 80
12006 24014 23931 36 6 0 1 80
12007 23934 24014 36 6 0 1 80
12008 24015 24016 174 6 0 1 80
12009 23672 24016 116 5 0 0 80
12010 24019 24020 92 5 0 1 80
12011 84414 23999 16 5 0 1 80
12012 24006 84414 8 7 0 1 80
12013 23748 24026 94 5 0 1 80
12014 24027 84397 12 5 0 1 80
12015 24029 24030 27 5 0 0 80
12016 84398 23288 299 5 0 1 80
12017 24033 24034 84 5 0 0 80
12018 23842 24139 110 5 0 0 80
12019 24231 24038 180 6 0 1 80
12020 24016 24231 11 5 0 0 80
12021 24041 109023 165 5 0 1 80
12022 24008 24201 78 5 0 0 80
12023 23890 24171 70 5 0 0 80
12024 24047 24048 613 6 0 0 80
12025 24016 24050 126 6 0 1 80
12026 24304 23829 165 5 0 1 80
12027 24134 24019 18 5 0 1 80
12028 24055 23610 257 5 0 0 80
12029 24026 84403 18 5 0 1 80
12030 23688 24179 123 5 0 0 80
12031 24590 24062 137 5 0 0 80
12032 24050 24071 57 6 0 1 80
12033 24071 24066 78 6 0 0 80
12034 24067 24231 132 6 0 1 80
12035 24034 24125 65 5 0 0 80
12036 24071 24067 56 6 0 1 80
12037 109031 84344 158 5 0 1 80
12038 25530 24076 120 5 0 0 80
12039 24077 24100 129 5 0 0 80
12040 23966 24149 57 5 0 0 80
12041 23970 109032 68 5 0 1 80
12042 23534 109033 207 5 0 0 80
12043 24100 24086 25 5 0 1 80
12044 24030 24173 35 5 0 0 80
12045 23886 24137 135 5 0 0 80
12046 23884 24157 118 5 0 0 80
12047 24153 24094 77 6 0 1 80
12048 24094 24153 76 6 0 1 80
12049 24097 24189 98 5 0 0 80
12050 24099 24100 24 5 0 1 80
12051 23960 24102 77 5 0 0 80
12052 23514 24104 251 5 0 0 80
12053 24108 24099 20 5 0 1 80
12054 24086 24108 20 5 0 1 80
12055 24567 24110 133 6 0 1 80
12056 23818 24567 133 6 0 1 80
12057 24297 24055 65 5 0 1 80
12058 24055 24297 64 5 0 1 80
12059 23770 24297 158 5 0 0 80
12060 24127 78455 151 6 0 1 80
12061 24121 24168 213 7 0 0 80
12062 24102 24225 28 5 0 0 80
12063 24125 24131 76 5 0 0 80
12064 24127 24130 12 6 0 1 80
12065 78454 24130 140 6 0 1 80
12066 24131 24132 4 5 0 0 80
12067 24215 24134 44 5 0 1 80
12068 84403 24215 42 5 0 1 80
12069 24137 24138 28 5 0 0 80
12070 24139 24359 69 5 0 0 80
12071 24141 84439 109 5 0 0 80
12072 24431 24127 12 6 0 1 80
12073 24130 24431 8 6 0 1 80
12074 84439 24148 10 5 0 0 80
12075 24149 24150 39 5 0 0 80
12076 23142 24152 426 7 0 0 80
12077 24153 24154 32 6 0 0 80
12078 24155 24471 137 5 0 0 80
12079 24157 24165 52 5 0 0 80
12080 24159 24255 108 5 0 0 80
12081 24168 84450 31 7 0 1 80
12082 24132 24164 61 5 0 0 80
12083 24165 24108 111 5 0 0 80
12084 84449 24168 32 7 0 1 80
12085 24138 24170 29 5 0 0 80
12086 24171 24217 73 5 0 0 80
12087 24173 24174 46 5 0 0 80
12088 23916 24176 149 6 0 1 80
12089 24177 24178 161 5 0 0 80
12090 24179 24185 70 5 0 0 80
12091 24130 24182 226 9 0 1 100
12092 24164 24193 32 5 0 0 80
12093 24185 24186 4 5 0 0 80
12094 19927 25062 1515 7 0 0 80
12095 24189 24220 54 5 0 0 80
12096 24174 24192 17 5 0 0 80
12097 24193 24194 35 5 0 0 80
12098 23976 24196 129 5 0 0 80
12099 24197 76811 432 9 0 1 100
12100 84460 24047 116 6 0 1 80
12101 24201 24229 137 5 0 0 80
12102 24047 84462 120 6 0 1 80
12103 24306 84460 9 6 0 1 80
12104 24207 84449 39 7 0 1 80
12105 84450 24207 39 7 0 1 80
12106 24196 24267 13 5 0 0 80
12107 84462 84474 9 6 0 1 80
12108 24215 24216 61 5 0 0 80
12109 24217 24257 35 5 0 0 80
12110 24219 24220 22 5 0 1 80
12111 24220 24287 23 5 0 1 80
12112 24148 24224 86 5 0 0 80
12113 24225 24226 200 5 0 0 80
12114 24194 24675 82 5 0 0 80
12115 24229 24675 27 5 0 0 80
12116 24231 24609 150 5 0 0 80
12117 24233 24234 340 6 0 0 80
12118 24242 24224 27 5 0 1 80
12119 24154 24238 65 6 0 0 80
12120 24226 24253 36 5 0 0 80
12121 24264 24242 10 5 0 1 80
12122 23562 24244 291 5 0 0 80
12123 24066 24407 397 6 0 0 80
12124 23984 24248 162 5 0 0 80
12125 24242 24252 8 5 0 1 80
12126 24224 24252 27 5 0 1 80
12127 24253 24256 22 5 0 1 80
12128 24255 24256 73 5 0 0 80
12129 24257 24258 29 5 0 0 80
12130 24259 23691 271 6 0 1 80
12131 24261 24322 302 7 0 0 80
12132 24277 24264 9 5 0 1 80
12133 24252 24277 9 5 0 1 80
12134 24267 78805 34 5 0 0 80
12135 24539 24216 32 5 0 1 80
12136 24216 24539 33 5 0 1 80
12137 24319 24264 19 5 0 1 80
12138 23694 24276 274 6 0 1 80
12139 24277 24319 22 5 0 1 80
12140 24282 24253 21 5 0 1 80
12141 24256 24282 7 5 0 0 80
12142 109033 24284 128 5 0 0 80
12143 25379 24219 37 5 0 1 80
12144 24287 25379 37 5 0 1 80
12145 23731 24290 258 6 0 0 80
12146 24150 24292 92 5 0 0 80
12147 23988 24393 355 7 0 0 80
12148 24192 24296 64 5 0 0 80
12149 24297 24298 123 5 0 0 80
12150 24299 24783 278 6 0 0 80
12151 24014 24391 174 6 0 0 80
12152 24303 24304 186 5 0 1 80
12153 24305 24306 75 6 0 1 80
12154 84474 24305 74 6 0 1 80
12155 109023 24310 196 5 0 1 80
12156 24314 24277 25 5 0 1 80
12157 24252 24314 27 5 0 1 80
12158 24152 24316 109 7 0 0 80
12159 24276 24789 24 6 0 1 80
12160 24319 24333 93 5 0 0 80
12161 24321 24322 40 7 0 1 80
12162 24238 24422 41 6 0 0 80
12163 24314 24326 11 5 0 0 80
12164 24256 24328 59 5 0 1 80
12165 24322 24330 40 7 0 1 80
12166 25062 24332 94 7 0 0 80
12167 24333 24367 71 5 0 0 80
12168 24346 24282 57 5 0 1 80
12169 24346 24328 7 5 0 1 80
12170 24258 24380 40 5 0 0 80
12171 24380 24342 6 5 0 0 80
12172 24328 24344 22 5 0 1 80
12173 24348 24346 7 5 0 1 80
12174 24328 24348 7 5 0 1 80
12175 24170 24591 137 5 0 0 80
12176 24344 24352 23 5 0 0 80
12177 24344 24348 19 5 0 1 80
12178 23862 24358 267 9 0 1 100
12179 23459 24358 408 9 0 1 100
12180 24359 24401 161 5 0 0 80
12181 24352 24369 17 5 0 0 80
12182 24342 24375 63 5 0 0 80
12183 24368 24367 36 5 0 1 80
12184 24367 24368 36 5 0 1 80
12185 24369 24381 115 5 0 0 80
12186 24384 24393 59 7 0 1 80
12187 24368 84506 88 5 0 0 80
12188 24375 24385 121 5 0 0 80
12189 84506 24405 11 5 0 0 80
12190 24382 24380 65 5 0 0 80
12191 24381 24382 67 5 0 0 80
12192 24486 24384 7 7 0 1 80
12193 24385 24389 77 5 0 0 80
12194 24389 24391 37 6 0 1 80
12195 24389 24392 5 5 0 0 80
12196 24391 24392 37 6 0 1 80
12197 24393 24487 63 7 0 1 80
12198 24738 23999 255 7 0 1 80
12199 24400 24346 19 5 0 1 80
12200 24348 24400 18 5 0 1 80
12201 24401 24687 17 5 0 0 80
12202 84519 24435 22 5 0 1 80
12203 24405 24435 162 5 0 0 80
12204 24407 24468 140 6 0 0 80
12205 24738 24743 12 7 0 0 80
12206 84414 24743 257 7 0 1 80
12207 24413 23683 323 7 0 1 80
12208 24422 24451 35 6 0 1 80
12209 24451 84519 52 5 0 1 80
12210 24429 24127 200 6 0 1 80
12211 24446 24422 36 6 0 1 80
12212 24446 24451 6 5 0 1 80
12213 24547 84398 319 5 0 1 80
12214 84397 24547 309 5 0 1 80
12215 24429 24430 8 6 0 0 80
12216 24431 24430 192 6 0 1 80
12217 24433 24613 447 7 0 0 80
12218 24435 24453 23 5 0 1 80
12219 24292 24438 55 5 0 0 80
12220 24604 109031 225 5 0 1 80
12221 24468 24442 38 6 0 1 80
12222 24442 24429 10 6 0 0 80
12223 24445 24446 77 5 0 1 80
12224 24447 24448 408 7 0 1 80
12225 109032 24450 225 5 0 1 80
12226 24451 24452 9 6 0 1 80
12227 24453 24452 52 5 0 1 80
12228 24455 24446 9 6 0 1 80
12229 24452 24455 6 5 0 1 80
12230 25121 24321 55 7 0 1 80
12231 24330 25121 55 7 0 1 80
12232 24477 24445 58 5 0 1 80
12233 24298 24466 67 5 0 0 80
12234 24469 24468 38 6 0 1 80
12235 24469 24442 10 6 0 0 80
12236 24471 109110 157 5 0 0 80
12237 24476 24477 59 5 0 1 80
12238 24455 24476 76 5 0 1 80
12239 24477 24481 64 5 0 0 80
12240 84531 24480 35 5 0 1 80
12241 24481 24480 28 5 0 0 80
12242 24430 24533 20 6 0 0 80
12243 24488 24486 52 7 0 1 80
12244 24487 24488 57 7 0 1 80
12245 24489 84531 26 5 0 1 80
12246 24480 84532 35 5 0 1 80
12247 24489 78807 14 5 0 0 80
12248 84532 24489 26 5 0 1 80
12249 24104 24821 231 5 0 0 80
12250 24963 24389 36 6 0 1 80
12251 24392 24963 36 6 0 1 80
12252 24503 24577 88 5 0 0 80
12253 24586 24469 14 6 0 0 80
12254 24438 24508 23 5 0 0 80
12255 24508 24511 65 5 0 0 80
12256 24511 24513 32 5 0 0 80
12257 24513 24515 27 5 0 0 80
12258 24515 24517 24 5 0 0 80
12259 24517 24518 108 5 0 0 80
12260 24518 24520 35 5 0 0 80
12261 24520 24522 52 5 0 0 80
12262 24522 24526 133 5 0 0 80
12263 24296 24526 77 5 0 0 80
12264 24526 24528 10 5 0 0 80
12265 24528 24549 27 5 0 0 80
12266 24534 24586 9 6 0 0 80
12267 24533 24534 14 6 0 0 80
12268 24176 24536 168 6 0 1 80
12269 24577 24538 6 5 0 0 80
12270 24539 24565 166 5 0 0 80
12271 23332 24654 551 5 0 0 80
12272 24178 24544 168 5 0 0 80
12273 23857 24631 352 7 0 0 80
12274 24547 24711 98 5 0 0 80
12275 24549 24550 40 5 0 0 80
12276 24845 24455 42 6 0 1 80
12277 24452 24845 42 6 0 1 80
12278 24563 24565 22 5 0 1 80
12279 24562 24466 42 5 0 1 80
12280 24466 24562 40 5 0 1 80
12281 24561 24562 287 5 0 0 80
12282 24563 24564 6 5 0 0 80
12283 24565 24564 21 5 0 1 80
12284 24567 24787 241 6 0 0 80
12285 24569 24775 64 5 0 0 80
12286 26096 24577 70 5 0 1 80
12287 24538 26096 62 5 0 1 80
12288 25197 24538 45 5 0 1 80
12289 24577 25197 49 5 0 1 80
12290 24284 24635 135 5 0 0 80
12291 24310 24582 114 5 0 1 80
12292 24488 24745 80 7 0 0 80
12293 24793 24586 42 5 0 1 80
12294 24534 24793 41 5 0 1 80
12295 24589 24590 394 5 0 0 80
12296 24591 24589 127 5 0 0 80
12297 109126 24303 121 5 0 1 80
12298 76818 76813 98 9 0 1 100
12299 76814 24598 91 9 0 1 100
12300 109110 25301 66 5 0 0 80
12301 24601 24663 337 5 0 0 80
12302 109133 24604 93 5 0 1 80
12303 24248 24695 159 5 0 0 80
12304 24562 24622 116 5 0 0 80
12305 24609 24610 180 5 0 0 80
12306 24450 24761 95 5 0 1 80
12307 24613 24905 162 7 0 0 80
12308 24508 24755 70 5 0 0 80
12309 24244 24849 183 5 0 0 80
12310 24663 24620 305 5 0 0 80
12311 24621 24622 38 5 0 1 80
12312 24622 24621 37 5 0 1 80
12313 24629 24631 71 7 0 1 80
12314 24620 24628 64 5 0 0 80
12315 24629 24665 14 7 0 0 80
12316 24631 24665 70 7 0 1 80
12317 24564 84572 54 5 0 1 80
12318 24635 24647 47 5 0 0 80
12319 24637 24563 57 5 0 1 80
12320 24628 24640 273 5 0 0 80
12321 24654 24642 115 5 0 1 80
12322 24640 24645 42 5 0 0 80
12323 24645 24629 26 7 0 0 80
12324 24647 24802 11 5 0 0 80
12325 24536 24658 92 6 0 1 80
12326 84572 84583 14 5 0 1 80
12327 24653 24654 115 5 0 1 80
12328 24672 24656 421 6 0 1 80
12329 24672 24658 20 6 0 1 80
12330 24659 24637 15 5 0 1 80
12331 24658 24731 28 6 0 1 80
12332 24663 24664 259 5 0 0 80
12333 24665 24666 25 7 0 0 80
12334 24669 24431 340 9 0 1 100
12335 24669 24182 390 9 0 1 100
12336 24807 24672 19 6 0 1 80
12337 24658 24807 12 6 0 1 80
12338 24675 24693 230 5 0 0 80
12339 24582 24684 96 5 0 1 80
12340 24326 24680 183 5 0 0 80
12341 24683 109126 94 5 0 1 80
12342 24683 24684 11 5 0 0 80
12343 24186 24686 277 5 0 0 80
12344 24687 24686 168 5 0 0 80
12345 24832 24645 27 7 0 0 80
12346 24544 24692 106 5 0 0 80
12347 24693 26075 8 5 0 0 80
12348 24695 24847 60 5 0 0 80
12349 24700 24832 14 7 0 0 80
12350 24666 24700 30 7 0 0 80
12351 22562 24710 1118 5 0 0 80
12352 24400 24704 157 5 0 0 80
12353 24664 24706 79 5 0 0 80
12354 24707 24724 763 5 0 0 80
12355 24724 24710 10 5 0 0 80
12356 24711 24712 239 5 0 1 80
12357 24712 24290 225 6 0 1 80
12358 23212 24991 1086 6 0 0 80
12359 24710 24718 10 5 0 0 80
12360 24706 25217 33 5 0 0 80
12361 24684 24785 84 5 0 0 80
12362 27435 24724 9 5 0 0 80
12363 24718 27435 9 5 0 0 80
12364 24712 24941 16 5 0 1 80
12365 24290 24941 230 6 0 1 80
12366 24731 24735 114 6 0 1 80
12367 24448 24734 154 7 0 1 80
12368 24735 24807 143 6 0 1 80
12369 24764 24738 202 7 0 1 80
12370 23950 24855 779 5 0 0 80
12371 24764 24889 12 5 0 1 80
12372 24743 24889 195 7 0 1 80
12373 24745 24967 204 7 0 0 80
12374 24768 24711 237 5 0 1 80
12375 24768 24712 17 6 0 1 80
12376 24751 24259 275 6 0 1 80
12377 109163 109133 152 5 0 1 80
12378 24755 24829 73 5 0 0 80
12379 24550 25095 129 5 0 0 80
12380 24759 24887 598 6 0 0 80
12381 24761 24877 150 5 0 1 80
12382 25515 24764 12 5 0 1 80
12383 24889 25515 12 7 0 1 80
12384 24770 24768 17 6 0 1 80
12385 24941 24770 18 5 0 1 80
12386 24609 24899 299 5 0 0 80
12387 24332 24774 212 7 0 0 80
12388 24775 24825 218 5 0 0 80
12389 24979 24305 260 6 0 0 80
12390 84583 24780 61 5 0 1 80
12391 24781 24659 60 5 0 1 80
12392 24783 24784 249 6 0 0 80
12393 24785 24810 120 5 0 0 80
12394 24787 24909 151 6 0 0 80
12395 24789 24995 271 6 0 1 80
12396 24686 24803 95 5 0 0 80
12397 24793 24931 123 5 0 0 80
12398 24810 24797 59 5 0 1 80
12399 24797 24672 73 6 0 1 80
12400 24802 109177 81 5 0 1 80
12401 24852 24802 79 5 0 1 80
12402 24803 24835 22 5 0 0 80
12403 24797 24808 17 5 0 1 80
12404 24807 24808 70 6 0 1 80
12405 25852 24810 56 5 0 1 80
12406 25852 24797 9 6 0 1 80
12407 24808 25852 20 5 0 1 80
12408 24692 24839 93 5 0 0 80
12409 76816 24818 180 9 0 1 100
12410 23338 24818 786 9 0 1 100
12411 24821 24822 289 5 0 0 80
12412 24735 24841 188 6 0 0 80
12413 24825 25477 54 5 0 0 80
12414 24898 24683 76 5 0 1 80
12415 24829 25009 46 5 0 0 80
12416 27133 24832 78 7 0 1 80
12417 24700 27133 79 7 0 1 80
12418 24835 24836 101 5 0 0 80
12419 24684 24838 81 5 0 1 80
12420 24839 25145 71 5 0 0 80
12421 24841 24860 36 6 0 1 80
12422 24704 24916 73 5 0 0 80
12423 24845 24892 209 6 0 0 80
12424 24847 25257 76 5 0 0 80
12425 24849 24850 139 5 0 0 80
12426 24854 24852 42 5 0 1 80
12427 109177 24854 36 5 0 1 80
12428 24855 24856 72 5 0 0 80
12429 24902 24841 33 6 0 1 80
12430 24902 24860 7 5 0 1 80
12431 24861 24902 6 6 0 1 80
12432 24860 24861 7 5 0 1 80
12433 24918 109163 71 5 0 1 80
12434 24870 24781 48 5 0 1 80
12435 24780 24870 53 5 0 1 80
12436 24871 24872 996 8 0 1 100
12437 24892 84619 27 6 0 1 80
12438 24860 24913 43 6 0 1 80
12439 24877 109190 70 5 0 1 80
12440 24686 25261 91 5 0 0 80
12441 24854 24985 19 5 0 0 80
12442 84619 24884 7 6 0 1 80
12443 109190 25167 3 5 0 1 80
12444 24887 24888 83 6 0 0 80
12445 24889 109205 140 5 0 1 80
12446 84623 24892 31 6 0 1 80
12447 24893 24751 81 6 0 1 80
12448 24836 24896 22 5 0 0 80
12449 25250 24898 24 5 0 1 80
12450 24899 109217 110 5 0 0 80
12451 24901 24902 18 5 0 1 80
12452 24861 24901 17 5 0 1 80
12453 24905 24906 278 7 0 0 80
12454 25343 24909 95 6 0 1 80
12455 24909 25343 94 6 0 1 80
12456 24850 25189 69 5 0 1 80
12457 24913 24914 57 6 0 1 80
12458 24914 24916 27 5 0 1 80
12459 24917 24918 21 5 0 1 80
12460 24610 25228 159 5 0 0 80
12461 24914 24922 7 6 0 1 80
12462 24916 24922 27 5 0 1 80
12463 24925 84623 27 6 0 1 80
12464 24884 24925 24 6 0 1 80
12465 24929 25515 140 5 0 1 80
12466 24931 24932 58 5 0 0 80
12467 24207 24934 459 7 0 0 80
12468 24937 24861 102 6 0 1 80
12469 24937 24914 7 5 0 1 80
12470 24922 24937 8 5 0 1 80
12471 24941 24942 187 6 0 1 80
12472 24943 24770 159 6 0 1 80
12473 24945 24653 199 5 0 1 80
12474 24642 24945 197 5 0 1 80
12475 24922 24950 41 6 0 1 80
12476 109205 24952 34 5 0 1 80
12477 24621 24975 241 5 0 0 80
12478 24950 24961 18 6 0 1 80
12479 109217 78809 23 5 0 0 80
12480 24962 24937 42 6 0 1 80
12481 24961 24962 23 6 0 1 80
12482 24963 25048 236 6 0 0 80
12483 84632 24569 251 5 0 0 80
12484 24967 25119 253 7 0 0 80
12485 25264 24979 106 6 0 1 80
12486 25072 24943 25 6 0 1 80
12487 25072 24942 15 6 0 1 80
12488 24975 24976 15 5 0 0 80
12489 24961 24989 148 6 0 0 80
12490 24979 25267 104 6 0 1 80
12491 25613 25072 8 6 0 1 80
12492 24942 25613 14 6 0 1 80
12493 24985 25142 82 5 0 0 80
12494 25142 24893 33 6 0 1 80
12495 24989 24990 39 6 0 1 80
12496 24991 24992 139 6 0 0 80
12497 25142 25013 8 5 0 0 80
12498 24995 25013 93 6 0 1 80
12499 24990 24989 39 6 0 1 80
12500 24952 109223 43 5 0 1 80
12501 24896 25303 138 5 0 0 80
12502 24990 25004 87 6 0 0 80
12503 25004 25006 43 6 0 1 80
12504 25148 24871 151 9 0 1 100
12505 25009 25053 59 5 0 0 80
12506 24332 25049 330 7 0 1 80
12507 25013 25014 17 5 0 0 80
12508 24818 25016 249 9 0 1 100
12509 25006 25018 56 6 0 1 80
12510 25132 25004 41 6 0 1 80
12511 25132 25006 7 5 0 1 80
12512 25030 25132 5 6 0 1 80
12513 25006 25030 7 5 0 1 80
12514 78810 25028 10 5 0 0 80
12515 25018 25030 53 6 0 1 80
12516 24680 25032 146 5 0 0 80
12517 25033 24929 81 5 0 1 80
12518 25018 25036 79 6 0 0 80
12519 25036 25038 14 6 0 1 80
12520 24774 25040 111 7 0 1 80
12521 25041 25119 156 7 0 1 80
12522 25043 24774 112 7 0 1 80
12523 25038 25046 64 6 0 1 80
12524 25046 25048 27 6 0 1 80
12525 25049 25051 18 7 0 0 80
12526 25051 25041 21 7 0 1 80
12527 25053 25064 10 5 0 0 80
12528 25046 25059 8 6 0 1 80
12529 25048 25059 27 6 0 1 80
12530 25059 25079 48 6 0 1 80
12531 25140 25062 414 7 0 1 80
12532 25116 25064 57 6 0 1 80
12533 25326 84632 61 5 0 0 80
12534 25064 25068 56 6 0 1 80
12535 25071 24943 40 9 0 1 100
12536 25071 25072 28 9 0 1 100
12537 25086 25074 78 6 0 1 80
12538 25074 25116 127 6 0 0 80
12539 25068 25213 307 6 0 0 80
12540 25079 25081 56 6 0 1 80
12541 25081 25082 124 6 0 0 80
12542 24932 25084 41 5 0 0 80
12543 25184 25086 11 6 0 1 80
12544 24945 25088 70 5 0 0 80
12545 25091 25090 252 9 0 1 100
12546 25091 25092 846 9 0 1 100
12547 25082 25184 59 6 0 0 80
12548 25095 25216 123 5 0 0 80
12549 25107 25046 8 6 0 1 80
12550 25059 25107 8 6 0 1 80
12551 76822 23522 1589 9 0 1 100
12552 25081 25107 110 6 0 1 80
12553 25014 25305 40 5 0 0 80
12554 25107 25036 83 6 0 1 80
12555 25064 25110 7 5 0 0 80
12556 25111 25184 11 6 0 1 80
12557 25086 25111 5 5 0 1 80
12558 25110 25116 57 6 0 1 80
12559 25068 25110 57 6 0 1 80
12560 25119 25120 157 7 0 1 80
12561 25121 25122 309 7 0 0 80
12562 25074 25111 78 6 0 1 80
12563 25169 24850 82 5 0 1 80
12564 25051 25128 11 7 0 0 80
12565 25120 25128 21 7 0 1 80
12566 25131 25132 18 5 0 1 80
12567 25030 25131 18 5 0 1 80
12568 25140 25049 120 7 0 0 80
12569 25137 25138 867 5 0 0 80
12570 25162 25140 24 7 0 0 80
12571 25692 25142 43 6 0 1 80
12572 25013 25144 41 6 0 1 80
12573 25145 25146 183 5 0 0 80
12574 25147 25148 181 9 0 1 100
12575 24901 25150 72 5 0 0 80
12576 109223 25153 107 5 0 1 80
12577 25153 24917 76 5 0 1 80
12578 25128 25209 23 7 0 0 80
12579 23552 25158 860 5 0 0 80
12580 25159 25162 41 5 0 1 80
12581 25161 25162 10 7 0 0 80
12582 24934 84641 85 7 0 1 80
12583 25153 25168 9 5 0 1 80
12584 25167 25168 93 5 0 1 80
12585 25169 25170 60 5 0 0 80
12586 25174 25613 159 6 0 1 80
12587 24942 25174 166 6 0 1 80
12588 25161 25159 42 5 0 1 80
12589 25032 25407 36 5 0 1 80
12590 25181 25032 37 5 0 1 80
12591 25181 25407 8 6 0 0 80
12592 25186 25184 28 5 0 1 80
12593 25111 25186 25 5 0 1 80
12594 25170 25277 32 5 0 0 80
12595 25189 25277 76 5 0 0 80
12596 25407 25192 111 6 0 0 80
12597 84642 24934 87 7 0 1 80
12598 25192 25196 107 6 0 0 80
12599 25197 25211 801 5 0 0 80
12600 24925 25181 331 6 0 0 80
12601 25201 25159 95 5 0 0 80
12602 25424 25033 106 5 0 1 80
12603 25424 25153 11 5 0 1 80
12604 25207 25161 14 7 0 0 80
12605 25209 25207 125 7 0 0 80
12606 25211 25240 36 5 0 0 80
12607 25213 25215 180 6 0 1 80
12608 25215 25216 33 5 0 1 80
12609 25217 25609 244 5 0 0 80
12610 25240 25220 31 5 0 1 80
12611 25220 24909 171 5 0 1 80
12612 25223 25424 10 5 0 1 80
12613 25168 25223 10 5 0 1 80
12614 25230 25228 83 5 0 1 80
12615 25228 25230 83 5 0 1 80
12616 25215 25275 9 6 0 1 80
12617 25216 25275 35 5 0 1 80
12618 25220 25383 8 5 0 1 80
12619 24909 25383 166 5 0 1 80
12620 25241 25240 31 5 0 1 80
12621 25241 25220 5 5 0 1 80
12622 25383 25241 8 5 0 1 80
12623 25084 25246 40 5 0 0 80
12624 24870 25248 138 5 0 0 80
12625 25249 25250 100 5 0 1 80
12626 24838 25252 124 5 0 1 80
12627 76812 25254 713 9 0 1 100
12628 25148 25254 1003 9 0 1 100
12629 25257 25258 117 5 0 0 80
12630 25150 25260 27 5 0 0 80
12631 25261 25262 107 5 0 0 80
12632 25263 25264 93 6 0 1 80
12633 25263 25268 10 5 0 1 80
12634 25267 25268 95 6 0 1 80
12635 25269 25213 178 6 0 1 80
12636 25269 25215 19 5 0 1 80
12637 25374 25269 9 6 0 1 80
12638 25275 25374 19 5 0 1 80
12639 25277 25289 185 5 0 0 80
12640 25583 25201 217 5 0 0 80
12641 25283 25419 113 6 0 0 80
12642 25283 25263 35 6 0 1 80
12643 25285 25583 38 5 0 0 80
12644 25308 25333 30 5 0 1 80
12645 25289 25285 100 5 0 0 80
12646 25320 25263 11 5 0 1 80
12647 25268 25320 8 6 0 1 80
12648 25159 25296 37 5 0 0 80
12649 25320 25283 39 6 0 1 80
12650 25333 25329 25 5 0 1 80
12651 25301 28429 598 5 0 0 80
12652 25303 26759 744 5 0 0 80
12653 25305 25317 169 5 0 0 80
12654 25307 25308 19 5 0 1 80
12655 24976 25513 133 5 0 0 80
12656 25028 25443 124 5 0 0 80
12657 25275 25331 107 6 0 1 80
12658 25331 24413 416 7 0 1 80
12659 25317 25318 5 5 0 0 80
12660 25319 25320 35 5 0 1 80
12661 25268 25319 34 5 0 1 80
12662 25196 25409 112 6 0 0 80
12663 25325 25326 246 5 0 0 80
12664 25477 25325 177 5 0 0 80
12665 25329 25330 16 5 0 1 80
12666 25331 25332 13 6 0 1 80
12667 25333 25358 56 5 0 0 80
12668 25528 25131 72 5 0 0 80
12669 25318 25411 22 5 0 0 80
12670 25358 25353 26 5 0 1 80
12671 25353 25122 86 7 0 1 80
12672 25343 84650 236 6 0 0 80
12673 22720 25346 1289 5 0 0 80
12674 76826 25091 244 9 0 1 100
12675 25351 25332 356 7 0 1 80
12676 25351 24413 380 7 0 1 80
12677 25353 25354 8 5 0 1 80
12678 25122 25354 89 7 0 1 80
12679 25357 25358 26 5 0 1 80
12680 25357 25353 7 7 0 1 80
12681 25354 25357 8 5 0 1 80
12682 25223 25364 56 5 0 1 80
12683 25658 84642 85 7 0 1 80
12684 84641 25658 86 7 0 1 80
12685 25369 25307 23 5 0 1 80
12686 25330 25369 22 5 0 1 80
12687 25386 25374 113 6 0 1 80
12688 25386 25331 21 6 0 1 80
12689 25626 25378 143 9 0 1 100
12690 25379 25458 447 5 0 0 80
12691 25384 25241 59 5 0 1 80
12692 25383 25384 58 5 0 1 80
12693 25388 25386 12 6 0 1 80
12694 25332 25388 20 6 0 1 80
12695 25392 25269 45 5 0 1 80
12696 25374 25392 47 5 0 1 80
12697 24734 25524 229 8 0 1 100
12698 27420 25351 11 7 0 1 80
12699 25246 25398 58 5 0 0 80
12700 76830 76825 40 9 0 1 100
12701 25254 25402 175 9 0 1 100
12702 25332 25404 96 6 0 1 80
12703 25405 25181 80 5 0 1 80
12704 25407 25405 81 5 0 1 80
12705 25409 25410 81 6 0 0 80
12706 25411 25421 73 5 0 0 80
12707 25186 25581 85 5 0 0 80
12708 25418 84650 62 6 0 1 80
12709 84650 25418 61 6 0 1 80
12710 25419 25420 1442 6 0 0 80
12711 25421 25422 14 5 0 0 80
12712 25423 25424 87 5 0 1 80
12713 25430 25467 98 5 0 0 80
12714 24448 25533 440 7 0 1 80
12715 25434 25430 73 5 0 0 80
12716 25364 109276 30 5 0 1 80
12717 25433 25434 124 5 0 0 80
12718 25346 25917 687 5 0 0 80
12719 25258 25433 140 5 0 0 80
12720 25442 25420 31 6 0 1 80
12721 25420 25442 31 6 0 1 80
12722 25443 25444 88 5 0 0 80
12723 25445 76831 42 9 0 1 100
12724 25447 25388 94 6 0 1 80
12725 25452 25491 61 6 0 1 80
12726 84654 25452 9 6 0 1 80
12727 78460 84654 16 6 0 1 80
12728 25410 25459 107 6 0 1 80
12729 25459 25458 34 5 0 1 80
12730 25459 25463 5 6 0 1 80
12731 25458 25463 34 5 0 1 80
12732 25463 25464 18 6 0 1 80
12733 25260 25717 85 5 0 0 80
12734 25467 25553 29 5 0 0 80
12735 25392 25470 39 5 0 0 80
12736 25398 25472 32 5 0 0 80
12737 25472 25475 76 5 0 0 80
12738 25475 25617 15 5 0 0 80
12739 25477 25478 352 5 0 0 80
12740 25146 25480 118 5 0 0 80
12741 25319 25482 278 5 0 0 80
12742 25248 25573 92 5 0 0 80
12743 25485 25486 47 9 0 1 100
12744 25487 25249 96 5 0 1 80
12745 25952 76821 300 9 0 1 100
12746 25491 25535 100 6 0 1 80
12747 25252 25494 96 5 0 1 80
12748 25495 84653 9 6 0 1 80
12749 84653 25498 17 6 0 1 80
12750 25463 25843 14 6 0 1 80
12751 25501 25843 18 6 0 1 80
12752 25509 25459 14 6 0 1 80
12753 25843 25509 7 6 0 1 80
12754 24906 26019 343 7 0 0 80
12755 25509 25410 111 6 0 1 80
12756 25422 25512 74 5 0 0 80
12757 25513 25564 103 5 0 0 80
12758 25515 25516 311 7 0 1 80
12759 26199 25357 63 7 0 1 80
12760 25354 26199 67 7 0 1 80
12761 25521 25523 76 6 0 1 80
12762 25523 25524 347 8 0 1 100
12763 25262 26029 135 5 0 0 80
12764 25527 25528 75 5 0 0 80
12765 78814 25530 665 5 0 0 80
12766 25523 25547 13 6 0 1 80
12767 25533 25547 41 7 0 1 80
12768 25535 109297 78 6 0 1 80
12769 109297 25538 8 6 0 1 80
12770 76832 76835 47 9 0 1 100
12771 25482 25542 109 5 0 0 80
12772 25538 25561 22 6 0 1 80
12773 25405 25546 55 5 0 0 80
12774 25547 25550 37 6 0 1 80
12775 25533 25550 58 7 0 1 80
12776 109311 25495 241 6 0 1 80
12777 25553 25641 39 5 0 0 80
12778 25557 25556 80 6 0 1 80
12779 25557 25523 18 8 0 1 100
12780 25547 25557 18 7 0 1 80
12781 25561 25567 55 6 0 1 80
12782 25566 25564 48 5 0 1 80
12783 25564 25566 50 5 0 1 80
12784 25567 25571 26 6 0 1 80
12785 25571 25573 40 5 0 1 80
12786 25571 25575 6 6 0 1 80
12787 25573 25575 40 5 0 1 80
12788 25575 25576 26 6 0 1 80
12789 25384 25578 135 5 0 0 80
12790 25478 25580 86 5 0 0 80
12791 25581 25582 67 5 0 0 80
12792 25583 25899 142 5 0 1 80
12793 109354 109311 111 6 0 1 80
12794 109354 25571 7 5 0 1 80
12795 25576 25590 45 6 0 1 80
12796 25590 25592 132 6 0 0 80
12797 109355 109354 6 6 0 1 80
12798 25575 109355 7 5 0 1 80
12799 25590 109355 71 6 0 1 80
12800 24784 25600 318 6 0 0 80
12801 25601 25602 96 9 0 1 100
12802 25470 25604 71 5 0 0 80
12803 25592 109346 61 6 0 1 80
12804 25230 25608 160 5 0 0 80
12805 25609 25965 386 5 0 0 80
12806 25611 25612 171 9 0 1 100
12807 25613 25611 301 9 0 1 100
12808 109276 25663 85 5 0 1 80
12809 25617 25639 114 5 0 0 80
12810 25542 25620 140 5 0 0 80
12811 109346 109347 9 6 0 1 80
12812 25684 25592 61 6 0 1 80
12813 25625 25626 252 9 0 1 100
12814 25418 25628 215 6 0 0 80
12815 25512 25630 151 5 0 0 80
12816 25566 25661 80 5 0 0 80
12817 24856 26947 330 5 0 0 80
12818 25546 25636 58 5 0 0 80
12819 25620 25659 59 5 0 0 80
12820 25639 25640 22 5 0 0 80
12821 25641 25679 55 5 0 0 80
12822 25480 25679 479 5 0 0 80
12823 25580 25671 84 5 0 0 80
12824 25772 25527 73 5 0 0 80
12825 25696 25661 28 5 0 1 80
12826 25604 25913 36 5 0 0 80
12827 25578 25654 70 5 0 0 80
12828 25888 25423 118 5 0 1 80
12829 25657 25658 188 7 0 0 80
12830 25659 25711 23 5 0 1 80
12831 25661 25697 28 5 0 1 80
12832 25663 25873 32 5 0 1 80
12833 76820 26251 534 9 0 1 100
12834 25628 25668 50 6 0 1 80
12835 25494 25670 95 5 0 1 80
12836 25671 25690 27 5 0 1 80
12837 25690 24764 428 7 0 1 80
12838 25675 25659 22 5 0 1 80
12839 25677 25487 98 5 0 1 80
12840 25679 25735 112 5 0 0 80
12841 84681 25628 50 6 0 1 80
12842 25811 25684 44 6 0 1 80
12843 109347 25811 41 6 0 1 80
12844 26762 25671 27 5 0 1 80
12845 26762 25690 9 7 0 1 80
12846 25691 25692 287 6 0 1 80
12847 25174 25694 223 6 0 0 80
12848 25767 25696 30 5 0 1 80
12849 25697 25767 31 5 0 1 80
12850 25296 25947 220 5 0 0 80
12851 25608 25819 50 5 0 0 80
12852 26773 26762 20 5 0 1 80
12853 25690 26773 20 5 0 1 80
12854 25516 26773 115 7 0 1 80
12855 25709 25675 27 5 0 1 80
12856 25711 25709 27 5 0 1 80
12857 25369 78817 196 5 0 0 80
12858 25744 25691 21 6 0 1 80
12859 25717 25823 141 5 0 0 80
12860 25744 25725 10 6 0 1 80
12861 25144 25725 309 6 0 1 80
12862 25723 25744 10 6 0 1 80
12863 25725 25723 6 6 0 1 80
12864 25442 25799 467 6 0 0 80
12865 25734 25735 103 5 0 1 80
12866 25550 25733 272 6 0 1 80
12867 25733 25734 38 6 0 1 80
12868 25735 25736 80 5 0 1 80
12869 25739 25071 332 9 0 1 100
12870 25739 25611 215 9 0 1 100
12871 25942 22907 1284 7 0 0 80
12872 25743 25744 24 6 0 1 80
12873 21304 25848 1742 6 0 0 80
12874 25749 25557 314 6 0 1 80
12875 25749 25733 13 6 0 1 80
12876 25670 25885 52 5 0 1 80
12877 25582 25901 100 5 0 0 80
12878 25640 25875 57 5 0 0 80
12879 25822 25787 107 5 0 0 80
12880 25878 25677 52 5 0 1 80
12881 25885 25878 7 5 0 0 80
12882 25734 25817 16 6 0 1 80
12883 25736 25817 19 5 0 1 80
12884 25767 25768 93 5 0 0 80
12885 25962 25723 22 6 0 1 80
12886 26113 25772 66 5 0 0 80
12887 25723 25909 29 6 0 1 80
12888 25784 25768 31 5 0 1 80
12889 25768 25778 32 5 0 1 80
12890 25088 25782 510 5 0 0 80
12891 25781 25782 46 5 0 0 80
12892 25796 25784 21 5 0 1 80
12893 25778 25796 21 5 0 1 80
12894 25787 25788 51 5 0 0 80
12895 25654 25790 76 5 0 0 80
12896 25444 25895 276 5 0 0 80
12897 25793 25885 86 5 0 0 80
12898 25795 25796 7 5 0 0 80
12899 25810 25749 22 6 0 1 80
12900 25799 25816 103 6 0 0 80
12901 25600 25802 121 6 0 0 80
12902 25803 25963 142 5 0 0 80
12903 25805 26113 34 5 0 0 80
12904 25602 26032 347 9 0 1 100
12905 25809 25810 9 6 0 1 80
12906 25811 25812 76 6 0 0 80
12907 25668 25814 153 6 0 1 80
12908 25814 25816 33 6 0 1 80
12909 25817 25841 36 6 0 1 80
12910 25819 25820 70 5 0 0 80
12911 25898 25822 86 5 0 0 80
12912 25823 25939 96 5 0 0 80
12913 121335 25895 26 5 0 1 80
12914 25829 84681 152 6 0 1 80
12915 25829 25814 10 6 0 1 80
12916 25834 25829 9 6 0 1 80
12917 25814 25834 8 6 0 1 80
12918 25816 25834 33 6 0 1 80
12919 25849 25793 94 5 0 0 80
12920 26122 25809 28 6 0 1 80
12921 25841 26122 21 6 0 1 80
12922 25843 26139 180 6 0 1 80
12923 26142 25509 180 6 0 1 80
12924 25853 25848 46 6 0 1 80
12925 25849 25850 42 5 0 1 80
12926 25850 25852 427 6 0 1 80
12927 25853 25854 11 6 0 0 80
12928 25848 25854 46 6 0 1 80
12929 25790 109387 30 5 0 0 80
12930 25812 25860 37 6 0 1 80
12931 26670 25849 41 5 0 1 80
12932 26670 25850 8 6 0 1 80
12933 26679 26670 23 5 0 1 80
12934 25850 26679 23 5 0 1 80
12935 24808 26679 438 6 0 1 80
12936 21336 84696 1770 5 0 0 80
12937 25873 25874 126 5 0 1 80
12938 25875 26155 56 5 0 0 80
12939 109389 25878 57 5 0 1 80
12940 25820 109393 22 5 0 0 80
12941 25854 25903 17 6 0 0 80
12942 25841 25884 24 6 0 1 80
12943 25885 25886 60 5 0 1 80
12944 25887 25888 136 5 0 1 80
12945 25889 25853 26 6 0 0 80
12946 24992 25905 476 6 0 0 80
12947 26261 121335 25 5 0 1 80
12948 25895 26261 49 5 0 1 80
12949 25900 25898 59 5 0 0 80
12950 25899 25900 180 5 0 1 80
12951 25901 26057 68 5 0 0 80
12952 25903 25929 11 6 0 0 80
12953 25905 25906 4 6 0 0 80
12954 25910 25743 108 6 0 1 80
12955 25909 25910 101 6 0 1 80
12956 25932 25889 10 6 0 0 80
12957 25913 25914 139 5 0 0 80
12958 25860 109398 42 6 0 1 80
12959 25917 25918 925 5 0 0 80
12960 25956 25805 125 5 0 0 80
12961 25709 25923 194 5 0 0 80
12962 25923 25795 114 5 0 0 80
12963 109397 25812 78 6 0 1 80
12964 25927 109397 5 6 0 1 80
12965 25929 25997 18 6 0 0 80
12966 25931 25932 30 6 0 0 80
12967 25997 25931 8 6 0 0 80
12968 109398 25936 29 6 0 1 80
12969 25937 25927 21 6 0 1 80
12970 25939 25940 89 5 0 0 80
12971 25941 25942 113 7 0 1 80
12972 25943 25937 17 6 0 1 80
12973 25936 25943 11 6 0 1 80
12974 25947 26017 375 5 0 0 80
12975 26014 25950 212 9 0 1 100
12976 26014 25952 442 9 0 1 100
12977 24358 26729 699 9 0 1 100
12978 25955 25956 96 5 0 0 80
12979 25941 25960 21 7 0 0 80
12980 25942 25960 110 7 0 1 80
12981 25961 25962 138 6 0 1 80
12982 25963 78819 159 5 0 0 80
12983 25965 25966 367 5 0 0 80
12984 109393 26135 52 5 0 0 80
12985 25918 78821 30 5 0 0 80
12986 25725 26109 178 6 0 1 80
12987 25602 26021 272 9 0 1 100
12988 25874 109407 79 5 0 1 80
12989 25980 25961 18 6 0 1 80
12990 26109 25980 8 6 0 0 80
12991 25981 25984 376 7 0 1 80
12992 25209 25984 394 7 0 1 80
12993 25940 25955 94 5 0 0 80
12994 26008 25694 150 6 0 1 80
12995 26008 26011 8 6 0 1 80
12996 25694 26011 155 6 0 1 80
12997 25993 25887 79 5 0 1 80
12998 25995 25931 36 6 0 1 80
12999 25997 25995 36 6 0 1 80
13000 26244 25207 370 7 0 1 80
13001 26244 26002 383 7 0 1 80
13002 25158 26004 405 5 0 0 80
13003 26021 26024 37 9 0 1 100
13004 26024 26008 161 6 0 1 80
13005 26012 26008 10 6 0 1 80
13006 26011 26012 7 6 0 1 80
13007 76840 26014 42 9 0 1 100
13008 26355 25900 94 5 0 0 80
13009 26017 26355 36 5 0 0 80
13010 26019 26487 460 7 0 0 80
13011 26021 26034 25 9 0 1 100
13012 26034 26024 27 6 0 1 80
13013 26068 25941 58 7 0 0 80
13014 26308 109389 77 5 0 1 80
13015 26029 26030 361 5 0 0 80
13016 26050 26032 306 9 0 1 100
13017 26050 26034 7 6 0 1 80
13018 25886 26036 78 5 0 1 80
13019 109387 26038 94 5 0 0 80
13020 25914 26040 72 5 0 0 80
13021 26041 24669 581 9 0 1 100
13022 26043 26044 224 5 0 0 80
13023 26045 25626 661 9 0 1 100
13024 26045 25952 503 9 0 1 100
13025 26049 26050 9 9 0 1 100
13026 26034 26049 9 9 0 1 100
13027 26012 26049 189 6 0 1 80
13028 24888 26553 612 6 0 0 80
13029 26057 26058 76 5 0 0 80
13030 25960 26060 52 7 0 0 80
13031 84720 85023 13 5 0 0 80
13032 25346 84720 1690 5 0 0 80
13033 26078 26069 163 7 0 1 80
13034 26091 26068 23 7 0 0 80
13035 26069 26093 177 7 0 1 80
13036 25782 26072 141 5 0 0 80
13037 23749 26186 1102 6 0 0 80
13038 26075 26153 693 5 0 0 80
13039 26700 26078 161 7 0 1 80
13040 26700 26069 10 5 0 1 80
13041 26701 26700 8 7 0 1 80
13042 26069 26701 9 5 0 1 80
13043 26038 26086 23 5 0 0 80
13044 26087 26068 229 7 0 1 80
13045 26093 26087 213 7 0 0 80
13046 26091 26087 230 7 0 1 80
13047 26093 26701 173 7 0 1 80
13048 84730 26096 851 5 0 0 80
13049 26060 26138 25 7 0 0 80
13050 26102 25829 139 6 0 1 80
13051 25834 26102 143 6 0 1 80
13052 26060 26191 50 6 0 1 80
13053 78812 26983 718 5 0 0 80
13054 21728 26175 2422 7 0 0 80
13055 26109 26111 142 6 0 1 80
13056 26111 26112 16 6 0 0 80
13057 26113 26114 285 5 0 0 80
13058 26435 26012 53 6 0 1 80
13059 26011 26435 58 6 0 1 80
13060 26251 26120 579 9 0 1 100
13061 26121 26122 137 6 0 1 80
13062 25884 26121 119 6 0 1 80
13063 78820 26211 58 5 0 0 80
13064 26078 26218 630 7 0 0 80
13065 26131 25980 143 6 0 1 80
13066 26131 26111 9 6 0 0 80
13067 26138 26091 85 7 0 0 80
13068 26135 26136 94 5 0 0 80
13069 26137 26138 48 6 0 1 80
13070 26139 26505 139 6 0 1 80
13071 26508 26142 139 6 0 1 80
13072 26112 26144 21 6 0 0 80
13073 26148 26447 11 5 0 0 80
13074 26147 26148 185 5 0 0 80
13075 26149 26147 496 5 0 0 80
13076 25910 26216 196 6 0 0 80
13077 26153 26154 48 5 0 0 80
13078 26155 26203 134 5 0 0 80
13079 26030 26158 85 5 0 0 80
13080 26144 26160 8 6 0 0 80
13081 24316 26162 902 7 0 0 80
13082 26163 26175 37 7 0 1 80
13083 26165 26131 17 6 0 0 80
13084 26160 26165 20 6 0 0 80
13085 26216 26170 10 6 0 1 80
13086 26114 26249 65 5 0 0 80
13087 26163 26174 14 7 0 1 80
13088 26175 26174 36 7 0 1 80
13089 26208 26163 24 7 0 1 80
13090 26158 26208 39 5 0 1 80
13091 26162 26665 13 7 0 0 80
13092 26183 25657 336 7 0 0 80
13093 26188 26186 54 6 0 1 80
13094 26186 26188 54 6 0 1 80
13095 26421 26137 83 6 0 1 80
13096 26191 26421 83 6 0 1 80
13097 26174 26227 11 7 0 1 80
13098 109407 26196 145 5 0 1 80
13099 25636 26237 276 5 0 0 80
13100 26199 26200 420 7 0 0 80
13101 26201 26203 25 5 0 1 80
13102 26203 109442 25 5 0 1 80
13103 26205 26158 46 5 0 1 80
13104 26205 26208 14 7 0 1 80
13105 25943 26210 234 6 0 0 80
13106 26211 26212 48 5 0 1 80
13107 25788 26267 206 5 0 0 80
13108 26215 26216 60 6 0 1 80
13109 26188 26218 217 7 0 1 80
13110 26040 26220 93 5 0 0 80
13111 26476 26211 46 5 0 1 80
13112 26223 25993 149 5 0 1 80
13113 26225 26215 5 6 0 1 80
13114 26227 26228 13 7 0 1 80
13115 26210 26230 20 6 0 1 80
13116 26270 26205 10 7 0 1 80
13117 26228 26239 7 7 0 1 80
13118 26102 26236 80 6 0 0 80
13119 26237 26238 13 5 0 0 80
13120 26239 26270 12 7 0 1 80
13121 26170 26242 52 6 0 1 80
13122 26243 26244 115 7 0 1 80
13123 25984 26243 128 7 0 1 80
13124 26247 27723 134 5 0 0 80
13125 26249 26327 70 5 0 0 80
13126 26251 76843 568 9 0 1 100
13127 26044 26254 133 5 0 0 80
13128 26255 26160 119 6 0 1 80
13129 26144 26255 120 6 0 1 80
13130 26276 26225 33 6 0 1 80
13131 26261 26262 176 5 0 0 80
13132 26136 26318 78 5 0 0 80
13133 109456 26200 69 7 0 1 80
13134 26267 26601 25 5 0 0 80
13135 26269 26270 21 7 0 1 80
13136 26239 84754 22 7 0 1 80
13137 26230 26274 64 6 0 1 80
13138 26274 26276 43 6 0 1 80
13139 26277 26045 310 9 0 1 100
13140 26279 26210 60 6 0 1 80
13141 26281 109456 10 7 0 1 80
13142 26242 26301 42 6 0 1 80
13143 26262 26583 10 6 0 0 80
13144 26287 26279 21 6 0 1 80
13145 26287 26274 8 5 0 1 80
13146 26200 26292 74 7 0 1 80
13147 27181 26269 9 7 0 1 80
13148 84754 27181 8 7 0 1 80
13149 26300 26287 8 6 0 1 80
13150 26274 26300 7 5 0 1 80
13151 26301 26300 38 6 0 1 80
13152 26312 26041 341 9 0 1 100
13153 26312 78465 263 6 0 1 80
13154 26307 26308 131 5 0 1 80
13155 109442 26333 44 5 0 1 80
13156 26333 26312 154 6 0 1 80
13157 26354 26201 44 5 0 1 80
13158 26354 26333 9 6 0 1 80
13159 26358 26318 20 5 0 1 80
13160 26036 26320 130 5 0 1 80
13161 26058 78661 136 5 0 0 80
13162 26323 26329 14 6 0 1 80
13163 26729 26329 170 9 0 1 100
13164 26327 26328 73 5 0 0 80
13165 26329 26330 13 6 0 1 80
13166 78468 26590 293 6 0 1 80
13167 26333 26336 12 5 0 1 80
13168 26590 26336 124 6 0 1 80
13169 26337 26354 12 5 0 1 80
13170 26336 26337 9 6 0 1 80
13171 109473 26351 5 6 0 0 80
13172 26343 26583 97 6 0 1 80
13173 26262 26343 99 6 0 1 80
13174 26343 26399 2 6 0 0 80
13175 26196 26517 85 5 0 1 80
13176 26351 26352 17 6 0 0 80
13177 26352 26354 383 6 0 1 80
13178 26355 78823 360 5 0 0 80
13179 26359 26358 20 5 0 1 80
13180 26359 26362 7 6 0 0 80
13181 26318 26362 38 5 0 1 80
13182 26398 109473 11 6 0 0 80
13183 26490 26223 81 5 0 1 80
13184 26758 26281 60 7 0 1 80
13185 26292 26758 66 7 0 1 80
13186 26540 26149 160 5 0 0 80
13187 26404 26359 11 6 0 0 80
13188 26352 26378 10 6 0 0 80
13189 26337 26378 383 6 0 1 80
13190 26362 26393 12 6 0 0 80
13191 26086 84774 144 5 0 0 80
13192 26383 26404 58 6 0 1 80
13193 26385 26398 11 6 0 0 80
13194 26328 26388 69 5 0 0 80
13195 78662 26388 19 5 0 0 80
13196 26383 78151 63 6 0 0 80
13197 26393 26397 180 6 0 1 80
13198 26378 104341 9 6 0 0 80
13199 26397 26398 268 6 0 1 80
13200 26399 26400 79 6 0 0 80
13201 26403 26383 57 6 0 1 80
13202 26403 26404 9 6 0 0 80
13203 26405 26385 14 6 0 0 80
13204 104341 26405 5 6 0 0 80
13205 26188 26496 93 6 0 0 80
13206 78152 26426 25 6 0 0 80
13207 26393 26423 12 6 0 0 80
13208 26385 26416 149 6 0 1 80
13209 26420 26423 181 6 0 1 80
13210 26416 26420 121 6 0 1 80
13211 26421 26486 177 6 0 0 80
13212 26423 109499 9 6 0 0 80
13213 26425 26426 65 6 0 1 80
13214 109498 26403 16 6 0 0 80
13215 109499 109498 6 6 0 0 80
13216 26300 26432 63 5 0 1 80
13217 26220 26515 128 5 0 0 80
13218 26435 26528 136 6 0 0 80
13219 26400 26458 52 6 0 0 80
13220 26458 26425 74 6 0 1 80
13221 84774 26469 251 5 0 0 80
13222 76850 76839 264 9 0 1 100
13223 26560 26287 68 5 0 1 80
13224 26447 26448 133 5 0 0 80
13225 26452 26337 48 5 0 1 80
13226 26336 26452 48 5 0 1 80
13227 26425 26454 15 5 0 1 80
13228 26426 26454 63 6 0 1 80
13229 26542 26458 69 6 0 1 80
13230 26542 26425 15 5 0 1 80
13231 26454 26542 11 6 0 1 80
13232 26463 76847 123 9 0 1 100
13233 26255 78153 225 6 0 0 80
13234 26212 26468 114 5 0 1 80
13235 26469 26470 27 5 0 0 80
13236 26236 26470 152 6 0 0 80
13237 26432 26474 27 5 0 1 80
13238 26840 26476 115 5 0 1 80
13239 26477 26307 81 5 0 1 80
13240 26486 26480 50 6 0 1 80
13241 25802 26657 340 6 0 0 80
13242 26320 26484 82 5 0 1 80
13243 26548 26486 50 6 0 1 80
13244 26487 26567 403 7 0 0 80
13245 26526 26490 77 5 0 1 80
13246 24822 26855 1249 5 0 0 80
13247 26254 121348 136 5 0 0 80
13248 26501 26496 59 6 0 1 80
13249 26452 26498 32 5 0 0 80
13250 26499 26183 199 7 0 0 80
13251 26501 26504 11 6 0 0 80
13252 26496 26504 58 6 0 1 80
13253 26505 26685 174 6 0 1 80
13254 26507 26508 174 6 0 1 80
13255 78154 26511 25 6 0 0 80
13256 26511 26501 19 6 0 0 80
13257 26513 26388 78 5 0 0 80
13258 26515 26516 72 5 0 0 80
13259 26517 26518 116 5 0 1 80
13260 26498 26520 18 5 0 0 80
13261 26504 26522 20 6 0 0 80
13262 26448 26524 65 5 0 0 80
13263 26525 26526 39 5 0 1 80
13264 26527 26528 66 6 0 1 80
13265 26527 26530 10 5 0 0 80
13266 26528 26530 67 6 0 1 80
13267 25966 26534 463 5 0 0 80
13268 26530 78825 36 5 0 0 80
13269 26522 26538 8 6 0 0 80
13270 26539 26540 257 5 0 0 80
13271 26541 26542 61 5 0 1 80
13272 26454 26544 62 5 0 1 80
13273 26545 26511 24 6 0 0 80
13274 26550 26548 54 6 0 1 80
13275 26480 26550 54 6 0 1 80
13276 26522 26552 17 6 0 1 80
13277 26553 26554 315 6 0 0 80
13278 26538 26545 21 6 0 0 80
13279 78472 26538 17 6 0 1 80
13280 26572 26560 95 5 0 1 80
13281 23288 26562 2738 5 0 0 80
13282 26563 26687 1330 5 0 0 80
13283 26474 26619 81 5 0 1 80
13284 26567 26931 175 7 0 0 80
13285 26550 26570 35 6 0 0 80
13286 26571 26572 15 5 0 1 80
13287 26499 26574 105 7 0 1 80
13288 26516 26659 55 5 0 0 80
13289 26587 26541 36 5 0 1 80
13290 26544 26587 36 5 0 1 80
13291 26821 26611 144 5 0 0 80
13292 26583 26821 171 6 0 0 80
13293 84798 26499 109 7 0 1 80
13294 26587 26723 4 5 0 0 80
13295 26589 26590 404 9 0 1 100
13296 26589 26041 288 9 0 1 100
13297 26943 78471 45 6 0 1 80
13298 26595 26943 45 6 0 1 80
13299 26218 26943 304 7 0 1 80
13300 26238 26600 204 5 0 0 80
13301 26601 26841 191 5 0 0 80
13302 26617 26571 20 5 0 1 80
13303 26072 27647 282 5 0 0 80
13304 26607 26477 96 5 0 1 80
13305 121348 109567 89 5 0 0 80
13306 26611 109567 108 5 0 0 80
13307 26004 109547 329 5 0 0 80
13308 26615 26617 8 5 0 0 80
13309 26617 26620 14 5 0 0 80
13310 26619 26620 30 5 0 1 80
13311 26607 26624 8 5 0 0 80
13312 26484 26624 97 5 0 1 80
13313 26625 26513 82 5 0 0 80
13314 26652 26615 7 5 0 0 80
13315 26620 26630 6 5 0 0 80
13316 26518 26632 136 5 0 1 80
13317 26690 84804 275 5 0 1 80
13318 26524 26636 84 5 0 0 80
13319 26624 26638 79 5 0 0 80
13320 26639 26640 260 5 0 1 80
13321 84804 26639 10 5 0 0 80
13322 26643 26525 141 5 0 1 80
13323 26630 26646 10 5 0 0 80
13324 26520 26648 88 5 0 0 80
13325 26638 26650 68 5 0 0 80
13326 26651 26652 18 5 0 0 80
13327 26646 26655 9 5 0 0 80
13328 26655 26651 9 5 0 0 80
13329 26657 26658 126 6 0 0 80
13330 26659 26660 51 5 0 0 80
13331 26121 26662 288 6 0 0 80
13332 26650 26664 45 5 0 0 80
13333 26665 26666 264 7 0 0 80
13334 26664 26668 39 5 0 1 80
13335 26668 26670 422 6 0 1 80
13336 26671 84798 99 7 0 1 80
13337 26574 26671 101 7 0 1 80
13338 26675 26527 93 6 0 1 80
13339 26668 26678 24 5 0 1 80
13340 26679 26678 423 6 0 1 80
13341 26681 26682 253 5 0 0 80
13342 27035 26507 114 6 0 1 80
13343 26685 27035 114 6 0 1 80
13344 26687 26707 81 5 0 1 80
13345 26707 26690 140 5 0 1 80
13346 26675 26733 9 5 0 0 80
13347 26530 26733 100 6 0 1 80
13348 26697 26664 40 5 0 1 80
13349 26697 26668 8 6 0 1 80
13350 26702 26700 320 5 0 1 80
13351 26701 26702 320 5 0 1 80
13352 84818 26697 24 5 0 1 80
13353 26678 84818 8 6 0 1 80
13354 26707 26721 7 5 0 1 80
13355 26640 26721 136 5 0 1 80
13356 26746 26625 85 5 0 0 80
13357 26715 26687 86 5 0 1 80
13358 26715 26707 9 5 0 1 80
13359 26632 26737 115 5 0 1 80
13360 26722 26715 8 5 0 1 80
13361 26721 26722 8 5 0 1 80
13362 26723 26724 62 5 0 0 80
13363 109546 26643 114 5 0 1 80
13364 26702 26728 16 5 0 0 80
13365 26729 26730 394 9 0 1 100
13366 26329 26730 232 9 0 1 100
13367 26733 26734 55 5 0 0 80
13368 26682 26736 29 5 0 0 80
13369 26737 26771 60 5 0 1 80
13370 109567 26740 154 5 0 0 80
13371 26741 109546 61 5 0 1 80
13372 26648 26744 53 5 0 0 80
13373 26812 26746 74 5 0 0 80
13374 26728 26871 20 5 0 0 80
13375 26562 26917 204 5 0 0 80
13376 26753 26050 442 6 0 1 80
13377 26753 26763 7 6 0 0 80
13378 26049 26763 435 6 0 1 80
13379 26757 26758 287 7 0 0 80
13380 26759 26760 1434 5 0 0 80
13381 26761 26762 655 7 0 1 80
13382 26763 26779 9 6 0 0 80
13383 26660 109577 67 5 0 0 80
13384 26779 26675 321 6 0 1 80
13385 26772 26607 133 5 0 1 80
13386 26771 26772 81 5 0 1 80
13387 26773 26789 660 7 0 1 80
13388 26775 26761 10 7 0 1 80
13389 84852 26753 16 6 0 0 80
13390 26779 26782 9 6 0 0 80
13391 26733 26782 327 6 0 1 80
13392 26671 26823 300 7 0 0 80
13393 26798 84852 5 6 0 0 80
13394 26624 109566 140 5 0 1 80
13395 26789 26913 9 7 0 1 80
13396 109566 26741 88 5 0 1 80
13397 26796 26651 80 5 0 1 80
13398 26655 26796 79 5 0 1 80
13399 26808 26798 8 6 0 0 80
13400 109568 26800 15 6 0 1 80
13401 26849 26736 49 5 0 1 80
13402 26736 26849 48 5 0 1 80
13403 26782 26806 14 6 0 0 80
13404 26806 26808 8 6 0 0 80
13405 26816 27179 54 5 0 0 80
13406 26811 26812 73 5 0 0 80
13407 26800 26831 15 6 0 1 80
13408 84879 26816 86 5 0 0 80
13409 109547 84879 212 5 0 0 80
13410 26819 26800 138 6 0 0 80
13411 26821 26819 139 6 0 0 80
13412 26823 26825 209 7 0 1 80
13413 26825 26861 11 7 0 1 80
13414 26468 26877 221 5 0 1 80
13415 26897 109568 18 6 0 1 80
13416 26831 26897 18 6 0 1 80
13417 26833 26715 77 5 0 1 80
13418 26722 26833 69 5 0 1 80
13419 26744 26838 44 5 0 0 80
13420 26886 26840 224 5 0 1 80
13421 26841 26857 134 5 0 0 80
13422 84892 26823 209 7 0 1 80
13423 84893 84892 11 7 0 1 80
13424 26639 26848 327 5 0 0 80
13425 26849 26850 29 5 0 0 80
13426 26874 26857 19 5 0 0 80
13427 26760 26854 148 5 0 0 80
13428 26855 26856 233 5 0 0 80
13429 26857 26858 17 5 0 0 80
13430 26859 84893 173 7 0 1 80
13431 26861 26859 173 7 0 1 80
13432 26863 26808 31 6 0 1 80
13433 26806 26863 31 6 0 1 80
13434 26867 26811 63 5 0 0 80
13435 26869 26871 69 5 0 1 80
13436 26871 26869 71 5 0 1 80
13437 26873 26874 17 5 0 0 80
13438 26858 26873 19 5 0 0 80
13439 26877 26878 32 5 0 1 80
13440 109577 26903 65 5 0 0 80
13441 76844 76851 541 9 0 1 100
13442 76854 26884 522 9 0 1 100
13443 27010 26886 34 5 0 1 80
13444 26869 26888 16 5 0 0 80
13445 26740 26995 170 5 0 0 80
13446 26916 26867 57 5 0 0 80
13447 26153 26894 559 5 0 0 80
13448 26888 26896 15 5 0 0 80
13449 26897 26898 119 6 0 0 80
13450 26899 26900 46 5 0 0 80
13451 26724 26902 137 5 0 0 80
13452 26903 26904 38 5 0 0 80
13453 26905 78832 789 5 0 0 80
13454 26534 26908 491 5 0 0 80
13455 26909 26896 23 5 0 1 80
13456 26896 26912 23 5 0 1 80
13457 26913 28027 112 7 0 1 80
13458 26915 26916 87 5 0 0 80
13459 26917 26918 199 5 0 0 80
13460 26937 26909 31 5 0 1 80
13461 26912 26937 32 5 0 1 80
13462 26470 85121 347 6 0 0 80
13463 26904 26927 54 5 0 0 80
13464 26927 26915 72 5 0 0 80
13465 26796 27043 125 5 0 0 80
13466 26931 26932 448 7 0 0 80
13467 26898 26997 111 6 0 0 80
13468 27012 26859 429 7 0 0 80
13469 26937 26938 18 5 0 0 80
13470 26939 26545 302 7 0 1 80
13471 26218 26939 619 7 0 0 80
13472 26943 26939 314 7 0 1 80
13473 26838 26946 114 5 0 0 80
13474 26947 26948 861 5 0 0 80
13475 26949 84730 750 5 0 0 80
13476 26951 26775 180 7 0 1 80
13477 26938 26954 16 5 0 0 80
13478 26863 26956 116 6 0 0 80
13479 26658 26958 238 6 0 0 80
13480 76848 26960 317 9 0 1 100
13481 26961 26949 135 5 0 0 80
13482 26819 26964 256 5 0 0 80
13483 26902 26964 129 5 0 0 80
13484 26946 26968 30 5 0 0 80
13485 78156 26970 364 6 0 0 80
13486 26971 25739 4978 9 0 1 100
13487 26873 26974 141 5 0 0 80
13488 26757 26976 201 7 0 1 80
13489 26032 26978 4815 9 0 1 100
13490 26979 26985 12 5 0 0 80
13491 26981 26979 108 5 0 0 80
13492 26983 26984 777 5 0 0 80
13493 26985 26987 72 5 0 0 80
13494 26987 26989 69 5 0 0 80
13495 26989 26993 69 5 0 0 80
13496 26968 27029 26 5 0 0 80
13497 26993 27029 114 5 0 0 80
13498 26995 26996 135 5 0 0 80
13499 26997 26996 110 6 0 0 80
13500 26999 27000 185 5 0 0 80
13501 26964 27002 46 5 0 0 80
13502 27003 26757 215 7 0 1 80
13503 26948 27145 61 5 0 0 80
13504 26878 27008 153 5 0 1 80
13505 27009 27010 149 5 0 1 80
13506 27011 27012 144 7 0 1 80
13507 27012 27011 144 7 0 1 80
13508 27011 26971 490 9 0 1 100
13509 78828 27033 516 5 0 0 80
13510 26600 27221 322 5 0 0 80
13511 27024 27009 21 5 0 1 80
13512 27008 27024 21 5 0 1 80
13513 26974 27026 45 5 0 0 80
13514 24718 27028 1490 5 0 0 80
13515 27029 27077 27 5 0 0 80
13516 26996 27051 55 6 0 0 80
13517 27033 27039 40 5 0 1 80
13518 27035 27036 297 6 0 0 80
13519 27037 27033 40 5 0 1 80
13520 27039 27037 7 5 0 0 80
13521 26976 27042 59 7 0 1 80
13522 27043 27101 112 5 0 0 80
13523 26154 27046 809 5 0 0 80
13524 27330 27048 456 9 0 1 100
13525 27037 27050 9 5 0 0 80
13526 27051 27052 95 6 0 0 80
13527 27056 26954 119 5 0 1 80
13528 26954 27056 119 5 0 1 80
13529 27057 27037 36 5 0 1 80
13530 27039 27057 36 5 0 1 80
13531 27011 27062 68 7 0 0 80
13532 27052 121333 186 6 0 0 80
13533 121333 27066 7 6 0 0 80
13534 27066 27093 51 6 0 0 80
13535 27069 27003 62 7 0 1 80
13536 27002 27072 77 5 0 0 80
13537 27069 27076 11 6 0 1 80
13538 27042 27076 22 7 0 1 80
13539 27077 121375 47 5 0 1 80
13540 27056 27089 17 5 0 0 80
13541 121379 27077 49 5 0 1 80
13542 27076 27093 115 6 0 1 80
13543 27085 27069 11 6 0 1 80
13544 27076 27085 10 7 0 1 80
13545 27089 27090 17 5 0 0 80
13546 24234 84983 1765 6 0 0 80
13547 27093 27085 126 6 0 1 80
13548 27095 27036 48 6 0 1 80
13549 27036 27095 47 6 0 1 80
13550 26996 27229 93 6 0 0 80
13551 27101 27117 52 5 0 1 80
13552 27105 27101 55 5 0 1 80
13553 27105 27117 7 5 0 1 80
13554 27117 27108 110 5 0 1 80
13555 27123 27110 16 5 0 0 80
13556 25906 28125 849 6 0 0 80
13557 27072 27114 47 5 0 0 80
13558 27115 27105 8 5 0 1 80
13559 27117 27115 10 5 0 1 80
13560 27119 27115 109 5 0 1 80
13561 27208 27069 215 7 0 1 80
13562 27123 27124 25 5 0 0 80
13563 26636 27160 457 5 0 0 80
13564 27024 27151 99 5 0 0 80
13565 76852 27317 797 9 0 1 100
13566 27108 27227 174 5 0 1 80
13567 27133 27214 1290 7 0 0 80
13568 27157 121379 60 5 0 1 80
13569 121375 27157 62 5 0 1 80
13570 27327 27124 29 5 0 0 80
13571 27124 27327 29 5 0 0 80
13572 27085 27144 216 7 0 1 80
13573 27145 27287 151 5 0 0 80
13574 27147 27280 61 7 0 0 80
13575 26978 27280 447 9 0 1 100
13576 27151 27165 36 5 0 0 80
13577 27057 27167 159 5 0 0 80
13578 27226 27119 158 5 0 1 80
13579 27157 27158 13 5 0 0 80
13580 27161 27160 24 5 0 1 80
13581 27161 27164 8 5 0 0 80
13582 27160 27164 24 5 0 1 80
13583 27165 78841 10 5 0 0 80
13584 27167 27178 34 5 0 1 80
13585 27178 27161 8 5 0 0 80
13586 27158 27263 11 5 0 0 80
13587 27173 27174 436 5 0 0 80
13588 27194 27167 35 5 0 1 80
13589 27194 27178 9 5 0 0 80
13590 27179 27180 402 5 0 0 80
13591 27181 27951 655 7 0 0 80
13592 27164 27191 13 5 0 0 80
13593 27151 27189 112 5 0 0 80
13594 27190 27090 97 5 0 1 80
13595 27189 27190 147 5 0 1 80
13596 27191 27192 8 5 0 0 80
13597 27192 27194 19 5 0 0 80
13598 78476 26697 420 6 0 1 80
13599 27090 27199 103 5 0 1 80
13600 27199 27189 150 5 0 1 80
13601 84818 78473 422 6 0 1 80
13602 27206 27192 32 5 0 1 80
13603 27191 27206 32 5 0 1 80
13604 84987 27208 79 7 0 1 80
13605 27209 27245 32 5 0 0 80
13606 27144 84988 69 7 0 1 80
13607 27217 27214 72 7 0 1 80
13608 85121 27216 296 6 0 0 80
13609 27217 27249 14 7 0 0 80
13610 27214 27249 73 7 0 1 80
13611 27221 27231 179 5 0 0 80
13612 26730 27224 436 9 0 1 100
13613 27225 27226 64 5 0 1 80
13614 27227 27323 81 5 0 1 80
13615 27229 27230 108 6 0 0 80
13616 27231 27232 6 5 0 0 80
13617 26984 27631 244 5 0 0 80
13618 27266 27217 27 7 0 0 80
13619 26939 27454 295 7 0 0 80
13620 27232 27463 11 5 0 0 80
13621 27243 27011 292 9 0 1 100
13622 27243 26971 726 9 0 1 100
13623 27245 27285 44 5 0 0 80
13624 27230 27248 20 6 0 0 80
13625 27249 85001 30 7 0 0 80
13626 78158 27404 205 6 0 0 80
13627 27114 27255 132 5 0 0 80
13628 27255 27256 155 5 0 0 80
13629 26978 27258 830 9 0 1 100
13630 27280 27258 398 9 0 1 100
13631 27123 27325 161 5 0 0 80
13632 27263 27533 88 5 0 0 80
13633 27352 27266 30 7 0 0 80
13634 85001 27268 23 7 0 0 80
13635 27268 27352 14 7 0 0 80
13636 27280 27282 192 6 0 1 80
13637 27282 27275 16 6 0 0 80
13638 27275 27289 8 6 0 0 80
13639 27026 27278 242 5 0 0 80
13640 27279 27280 192 6 0 1 80
13641 27279 27282 7 6 0 0 80
13642 27000 109634 421 5 0 0 80
13643 27285 27291 87 5 0 0 80
13644 27287 27387 122 5 0 0 80
13645 27289 27290 15 6 0 0 80
13646 27291 27413 12 5 0 0 80
13647 27293 85006 253 5 0 0 80
13648 27295 27279 14 6 0 0 80
13649 27248 27298 40 6 0 0 80
13650 27290 27300 8 6 0 0 80
13651 27301 27295 7 6 0 0 80
13652 26662 28295 536 6 0 0 80
13653 27300 27301 16 6 0 0 80
13654 27307 27308 729 9 0 1 100
13655 27307 27317 1641 9 0 1 100
13656 27333 27358 91 9 0 1 100
13657 27358 27314 50 8 0 1 100
13658 26554 27316 1016 6 0 0 80
13659 27317 27318 740 9 0 1 100
13660 27318 27333 314 9 0 1 100
13661 78838 27322 461 5 0 0 80
13662 27323 27365 84 5 0 1 80
13663 27325 27483 55 5 0 0 80
13664 27327 27370 335 5 0 0 80
13665 27329 27330 1101 9 0 1 100
13666 27314 27332 92 8 0 1 100
13667 27333 27332 232 9 0 1 100
13668 27373 27300 52 6 0 1 80
13669 27290 27373 52 6 0 1 80
13670 27381 27293 95 5 0 0 80
13671 26908 27381 589 5 0 0 80
13672 27356 27295 34 5 0 1 80
13673 27301 27356 34 5 0 1 80
13674 27364 27225 94 5 0 1 80
13675 27256 27423 106 5 0 0 80
13676 27354 27352 61 7 0 1 80
13677 27268 27354 61 7 0 1 80
13678 27444 27356 10 5 0 0 80
13679 27357 27358 43 8 0 1 100
13680 27370 27360 30 5 0 1 80
13681 27314 79581 40 8 0 1 100
13682 27375 27364 97 5 0 1 80
13683 27365 27375 94 5 0 1 80
13684 27332 27368 137 8 0 1 100
13685 27369 27370 27 5 0 1 80
13686 27369 27360 7 5 0 1 80
13687 27373 27979 30 6 0 0 80
13688 27375 27402 19 5 0 0 80
13689 27384 27369 7 5 0 1 80
13690 27360 27384 7 5 0 1 80
13691 27381 27731 51 5 0 0 80
13692 27386 27384 37 5 0 1 80
13693 27360 27386 36 5 0 1 80
13694 27387 27407 65 5 0 0 80
13695 27389 27369 20 5 0 1 80
13696 27384 27389 21 5 0 1 80
13697 27402 27394 42 5 0 1 80
13698 27368 27398 126 9 0 1 100
13699 27318 27398 797 9 0 1 100
13700 27095 85039 244 6 0 0 80
13701 27410 27402 42 5 0 1 80
13702 27427 27404 125 6 0 1 80
13703 27404 27427 126 6 0 1 80
13704 27407 27535 18 5 0 0 80
13705 27585 27410 33 5 0 1 80
13706 27394 27585 33 5 0 1 80
13707 27413 27425 144 5 0 0 80
13708 27764 27329 811 9 0 1 100
13709 27298 104245 85 6 0 0 80
13710 27624 27420 1452 8 0 1 100
13711 27255 27593 137 5 0 0 80
13712 27423 27593 96 5 0 1 80
13713 27425 27426 20 5 0 0 80
13714 27427 27428 40 5 0 0 80
13715 84988 27430 179 7 0 1 80
13716 27554 84987 189 7 0 1 80
13717 27554 27430 20 5 0 1 80
13718 27435 85293 1900 5 0 0 80
13719 27440 27438 74 5 0 1 80
13720 27593 27440 102 5 0 1 80
13721 27278 27442 135 5 0 0 80
13722 27443 27444 77 5 0 0 80
13723 27430 28025 9 7 0 1 80
13724 27428 27448 23 5 0 0 80
13725 27454 27456 162 7 0 1 80
13726 27316 27873 162 6 0 0 80
13727 27455 27454 166 7 0 1 80
13728 27455 27456 10 5 0 1 80
13729 27512 27554 13 7 0 1 80
13730 28025 27512 20 5 0 1 80
13731 27528 27497 53 5 0 0 80
13732 27463 27464 163 5 0 0 80
13733 26970 27921 604 6 0 0 80
13734 27467 27499 36 8 0 1 100
13735 27792 27499 356 8 0 1 100
13736 27490 27455 11 5 0 1 80
13737 27456 27490 12 7 0 1 80
13738 27496 27329 423 9 0 1 100
13739 27496 79583 40 8 0 1 100
13740 27479 85039 53 6 0 1 80
13741 85039 27479 54 6 0 1 80
13742 27483 27701 106 5 0 0 80
13743 27440 27486 23 5 0 0 80
13744 104245 27488 40 6 0 0 80
13745 27489 27490 10 5 0 1 80
13746 27512 27492 24 5 0 1 80
13747 27488 27494 3 6 0 0 80
13748 27495 27496 9 8 0 1 100
13749 27497 27521 22 5 0 0 80
13750 27499 27500 15 8 0 1 100
13751 27500 27495 13 8 0 1 100
13752 25524 27955 1501 8 0 1 100
13753 27490 27823 13 7 0 1 80
13754 27489 27823 16 7 0 0 80
13755 27511 27492 29 5 0 1 80
13756 27511 27512 24 7 0 1 80
13757 27522 27515 22 5 0 0 80
13758 27515 27516 34 5 0 0 80
13759 27517 27518 417 9 0 1 100
13760 27330 27518 1307 9 0 1 100
13761 27521 27522 68 5 0 0 80
13762 27438 27541 69 5 0 1 80
13763 27516 27529 28 5 0 0 80
13764 27538 27528 62 5 0 0 80
13765 27529 27530 33 5 0 0 80
13766 27426 27565 69 5 0 0 80
13767 27533 27534 166 5 0 0 80
13768 27535 27669 71 5 0 0 80
13769 27448 27538 96 5 0 0 80
13770 27486 27639 30 5 0 0 80
13771 27541 27542 17 5 0 1 80
13772 27530 27544 31 5 0 0 80
13773 27545 27546 25 6 0 1 80
13774 27547 27545 25 6 0 1 80
13775 27546 121387 82 6 0 1 80
13776 27544 27563 50 5 0 0 80
13777 27572 27554 84 5 0 1 80
13778 27492 27573 44 5 0 1 80
13779 27590 27547 79 6 0 1 80
13780 27456 27583 123 5 0 1 80
13781 27494 27598 72 6 0 0 80
13782 27563 27564 8 5 0 0 80
13783 27565 27681 39 5 0 0 80
13784 27582 27489 105 5 0 1 80
13785 27582 27583 11 5 0 1 80
13786 27848 27572 8 5 0 1 80
13787 27573 27849 8 5 0 1 80
13788 85092 27576 476 5 0 0 80
13789 27616 27683 141 5 0 0 80
13790 27579 27545 107 6 0 0 80
13791 27581 27582 10 5 0 1 80
13792 27583 27581 11 5 0 1 80
13793 27585 27586 279 5 0 0 80
13794 27442 28019 83 5 0 0 80
13795 27589 27590 44 6 0 1 80
13796 121387 27589 44 6 0 1 80
13797 27593 27594 104 5 0 0 80
13798 27595 85092 367 5 0 0 80
13799 27618 27598 22 6 0 1 80
13800 27542 27600 31 5 0 1 80
13801 27612 27579 25 6 0 0 80
13802 27603 27443 83 5 0 0 80
13803 26854 27787 1882 5 0 0 80
13804 27174 27608 569 5 0 0 80
13805 27600 27610 7 5 0 0 80
13806 27611 27612 21 6 0 0 80
13807 27598 27627 41 6 0 1 80
13808 27615 27616 25 5 0 0 80
13809 27860 27618 18 6 0 1 80
13810 27860 27627 5 6 0 1 80
13811 27589 27751 42 6 0 0 80
13812 27368 27624 930 8 0 1 100
13813 27608 27875 14 5 0 0 80
13814 27627 27641 13 6 0 1 80
13815 27028 27645 600 5 0 0 80
13816 27631 27634 294 5 0 0 80
13817 84696 27634 2005 5 0 0 80
13818 27652 27860 14 6 0 1 80
13819 27600 27640 101 5 0 1 80
13820 27639 27640 47 5 0 0 80
13821 27641 27642 10 6 0 1 80
13822 27386 27644 270 5 0 0 80
13823 27645 27646 48 5 0 0 80
13824 27647 27648 759 5 0 0 80
13825 27648 27679 25 5 0 1 80
13826 27651 27652 10 6 0 1 80
13827 27642 27651 5 6 0 1 80
13828 27676 27595 505 5 0 0 80
13829 27676 27648 26 5 0 1 80
13830 27785 27582 34 5 0 1 80
13831 27581 27785 35 5 0 1 80
13832 27216 28441 270 6 0 0 80
13833 27665 28037 578 6 0 0 80
13834 104312 27611 107 6 0 0 80
13835 27669 27717 63 5 0 0 80
13836 27671 27681 55 5 0 1 80
13837 27646 27674 176 5 0 0 80
13838 27678 27676 28 5 0 1 80
13839 27648 27678 9 5 0 0 80
13840 27679 27678 25 5 0 1 80
13841 27681 27753 55 5 0 1 80
13842 27683 27684 59 5 0 0 80
13843 85006 27679 1722 5 0 0 80
13844 27576 27727 189 5 0 0 80
13845 27180 27692 345 5 0 0 80
13846 109634 27692 632 5 0 0 80
13847 27206 27867 605 5 0 0 80
13848 27610 27696 38 5 0 0 80
13849 27697 27698 248 5 0 0 80
13850 27322 85203 225 5 0 0 80
13851 27701 27702 102 5 0 0 80
13852 27722 27702 26 5 0 1 80
13853 27674 27706 24 5 0 0 80
13854 27707 27581 96 5 0 1 80
13855 27583 27707 102 5 0 1 80
13856 78844 78845 33 5 0 0 80
13857 27746 27722 20 5 0 1 80
13858 27702 27746 8 5 0 0 80
13859 27717 27718 21 5 0 0 80
13860 27594 27720 61 5 0 0 80
13861 27740 27722 82 5 0 0 80
13862 27723 27819 1029 5 0 0 80
13863 27564 27726 69 5 0 0 80
13864 27727 27819 125 5 0 0 80
13865 27398 27730 471 9 0 1 100
13866 27731 27732 335 5 0 0 80
13867 27634 28131 80 5 0 0 80
13868 27772 27651 84 5 0 1 80
13869 85115 27671 45 5 0 1 80
13870 27726 27740 74 5 0 0 80
13871 27760 104312 161 6 0 0 80
13872 28019 27749 133 5 0 0 80
13873 27748 27746 14 5 0 1 80
13874 27702 27748 21 5 0 1 80
13875 27749 27697 409 5 0 0 80
13876 27751 27755 141 6 0 0 80
13877 27753 85116 46 5 0 1 80
13878 27755 27756 4 6 0 0 80
13879 27718 78847 14 5 0 0 80
13880 109660 27760 41 6 0 1 80
13881 27046 27985 640 5 0 0 80
13882 27763 27764 450 9 0 1 100
13883 27642 27789 126 5 0 1 80
13884 27760 27813 45 6 0 1 80
13885 27769 27603 74 5 0 0 80
13886 27771 27772 41 5 0 1 80
[truncated: 1,454,145 more chars]
