# Supplementary material for: Visit probability and accessibility within space–time prism of activity program
Source: Int J Geogr Inf Sci. 2024 Jul 17;39(5):1076–99. doi: 10.1080/13658816.2024.2378066 (PMC11996065; doi:10.1080/13658816.2024.2378066)
Supplement: Supplemental Material [file TGIS_A_2378066_SM5406.zip › CodesDataFiles/cppCodes/DataFiles/NLNBRoadLinksNodes/Nodes/NLNB_Nodes.txt]

47901
1 5.60604 51.2246
2 5.61193 51.227
3 5.6122 51.2271
4 5.61706 51.2284
6 5.61718 51.2284
7 5.61691 51.2287
12 5.5971 51.2363
14 5.59262 51.2365
16 5.58945 51.2366
19 5.58873 51.2367
20 5.58794 51.2367
22 5.58673 51.2367
24 5.58564 51.2368
26 5.58463 51.2368
28 5.58372 51.2369
30 5.58187 51.2369
32 5.58037 51.2371
34 5.57836 51.2376
36 5.58956 51.238
38 5.57669 51.2381
40 5.57423 51.2389
42 5.57107 51.2399
44 5.57092 51.24
46 5.65149 51.2402
48 5.56992 51.2409
50 5.56847 51.2424
52 5.56818 51.2426
54 5.59084 51.2447
57 5.56561 51.2451
58 5.56509 51.2465
62 5.56531 51.2481
65 5.56609 51.2501
67 5.56607 51.2503
68 5.56605 51.2505
70 5.56591 51.252
72 5.59017 51.2539
74 5.59031 51.2541
75 5.59024 51.2542
77 5.59053 51.2544
81 5.55136 51.2534
82 5.55317 51.2549
84 5.55329 51.255
86 5.59141 51.2551
88 5.59207 51.2557
90 5.56685 51.256
92 5.55545 51.2568
94 5.55563 51.2569
96 5.59385 51.2574
98 5.59389 51.2577
99 5.5939 51.258
100 5.59396 51.258
103 5.59385 51.258
110 5.59374 51.2581
112 5.59406 51.2582
114 5.594 51.2582
116 5.59376 51.2581
117 5.59425 51.2584
123 5.59524 51.2592
125 5.59572 51.2595
126 5.59578 51.2595
132 5.59566 51.2595
137 5.57086 51.261
139 5.59664 51.2603
141 5.59801 51.2615
143 5.64464 51.2586
145 5.59843 51.2618
149 5.5988 51.262
154 5.59863 51.262
157 5.59912 51.2619
159 5.58893 51.2612
162 5.59856 51.262
163 5.59886 51.262
164 5.59883 51.2621
165 5.59863 51.2622
166 5.59853 51.2621
168 5.59875 51.2622
175 5.55907 51.2597
177 5.58518 51.2621
181 5.57944 51.2629
182 5.57755 51.2629
184 5.57221 51.263
185 5.57499 51.2629
186 5.57272 51.2631
188 5.57233 51.2631
189 5.57226 51.2631
198 5.57247 51.2632
206 5.57249 51.2632
208 5.57218 51.2632
216 5.57219 51.2633
219 5.57066 51.2635
220 5.5719 51.2632
221 5.57242 51.2635
222 5.57233 51.2633
223 5.57242 51.2633
225 5.57004 51.2636
227 5.56791 51.2635
236 5.39434 51.264
239 5.59835 51.2622
245 5.39476 51.2641
247 5.39683 51.2621
255 5.3949 51.2642
258 5.57071 51.264
259 5.57246 51.2637
262 5.39474 51.2642
263 5.39489 51.2642
264 5.39506 51.2651
265 5.59369 51.2641
266 5.59098 51.2651
268 5.59007 51.2656
269 5.57196 51.2647
270 5.572 51.2659
272 5.58648 51.2661
273 5.59996 51.2632
276 5.39576 51.2661
278 5.39612 51.2667
279 5.39604 51.2667
281 5.39623 51.2669
286 5.57189 51.2671
288 5.58419 51.2674
291 5.58332 51.2682
293 5.58288 51.2684
298 5.57515 51.2689
300 5.57206 51.2692
302 5.57616 51.2692
305 5.57075 51.2693
307 5.56944 51.2694
309 5.56828 51.2695
310 5.56724 51.2697
313 5.57797 51.2699
314 5.57824 51.2701
317 5.58211 51.269
318 5.58164 51.2706
320 5.39879 51.2708
322 5.57998 51.2708
328 5.58115 51.2713
331 5.58084 51.2714
333 5.56734 51.2706
336 5.5809 51.2715
339 5.5675 51.2715
340 5.5676 51.2719
341 5.39894 51.271
342 5.39989 51.2725
343 5.60147 51.2661
344 5.60441 51.2726
349 5.56709 51.2729
350 5.56638 51.2732
353 5.58179 51.273
359 5.40091 51.2741
363 5.40117 51.2744
367 5.40142 51.2749
368 5.40108 51.2745
371 5.58235 51.274
372 5.58279 51.2758
373 5.56537 51.2747
376 5.56686 51.277
379 5.58104 51.2772
383 5.58208 51.2773
386 5.58187 51.2774
389 5.58195 51.2775
390 5.58186 51.2777
391 5.5822 51.2774
392 5.58544 51.2779
397 5.31222 51.2546
398 5.3164 51.2781
401 5.56698 51.2779
407 5.57583 51.2785
408 5.57645 51.2785
409 5.57513 51.2786
411 5.57769 51.2785
412 5.57824 51.2786
414 5.5792 51.2783
415 5.5742 51.2787
422 5.57242 51.2787
423 5.59083 51.2788
424 5.59113 51.2788
426 5.57117 51.2788
428 5.56966 51.2789
429 5.56751 51.2784
430 5.56895 51.2789
431 5.58172 51.2781
433 5.58164 51.2793
436 5.59681 51.2804
439 5.58156 51.2802
440 5.58161 51.2812
442 5.60108 51.2818
446 5.60735 51.2808
447 5.60835 51.2822
449 5.60845 51.2821
450 5.60871 51.2823
451 5.60836 51.2823
454 5.60863 51.2824
461 5.60844 51.2824
465 5.60901 51.2825
470 5.60814 51.2824
488 5.40834 51.2854
489 5.55687 51.2849
491 5.55637 51.2856
499 5.40857 51.2857
500 5.4087 51.2859
501 5.31535 51.2849
503 5.31986 51.2865
504 5.32232 51.287
510 5.31513 51.2871
513 5.47037 51.2873
514 5.47089 51.2855
515 5.32287 51.287
517 5.58168 51.2836
518 5.58112 51.2876
519 5.47002 51.2881
523 5.3226 51.287
524 5.32166 51.2882
527 5.5564 51.2856
528 5.55917 51.2882
529 5.32126 51.2886
530 5.32179 51.2883
533 5.31782 51.2882
535 5.3251 51.2873
536 5.33119 51.2894
537 5.31956 51.2894
538 5.31984 51.2896
540 5.32053 51.2893
549 5.64635 51.2869
552 5.3328 51.2906
554 5.33307 51.2908
555 5.62314 51.2873
560 5.33302 51.2908
564 5.57744 51.2909
567 5.64738 51.2865
568 5.64245 51.2914
572 5.46845 51.2918
573 5.41139 51.2901
574 5.41271 51.2921
575 5.6296 51.2908
576 5.63119 51.2922
577 5.3333 51.2909
578 5.33608 51.2922
587 5.41286 51.2923
590 5.33712 51.2933
592 5.64191 51.2907
595 5.64194 51.2908
598 5.33761 51.2948
600 5.33736 51.2955
601 5.46826 51.2923
603 5.62675 51.2946
606 5.63423 51.2944
607 5.57655 51.2917
611 5.62873 51.2963
613 5.57397 51.2963
615 5.31373 51.294
616 5.30307 51.2971
617 5.55999 51.2901
618 5.56587 51.2972
620 5.32361 51.2966
621 5.62958 51.297
622 5.62984 51.2973
628 5.43864 51.2979
630 5.43932 51.2976
632 5.44296 51.2982
634 5.45912 51.2983
635 5.44349 51.2983
636 5.44304 51.2982
637 5.62756 51.2986
639 5.6296 51.2976
642 5.46101 51.2988
643 5.63399 51.2947
644 5.62537 51.2989
646 5.46125 51.2989
647 5.44865 51.299
648 5.45416 51.2966
649 5.62654 51.2991
653 5.62462 51.2991
658 5.32487 51.2972
663 5.44852 51.2991
664 5.4471 51.2994
665 5.46706 51.2956
666 5.46708 51.2996
675 5.62519 51.2996
676 5.62471 51.2998
678 5.62462 51.2997
679 5.57395 51.2968
680 5.573 51.2999
685 5.46704 51.2999
686 5.46719 51.2999
691 5.62468 51.2999
694 5.62438 51.2999
697 5.46692 51.3
699 5.46648 51.3001
702 5.46734 51.3001
703 5.46694 51.3001
710 5.46725 51.3001
711 5.46709 51.3002
715 5.62486 51.3002
716 5.62456 51.3
720 5.30088 51.3003
722 5.43254 51.3004
723 5.46722 51.3005
728 5.57322 51.3006
730 5.57391 51.3015
733 5.5708 51.2998
735 5.57225 51.3027
736 5.57239 51.3028
738 5.57298 51.3028
740 5.57274 51.3032
743 5.63774 51.3022
744 5.63719 51.3033
746 5.63013 51.3035
748 5.57321 51.3037
749 5.20863 51.2927
750 5.24217 51.3054
752 5.57619 51.3054
754 5.57787 51.3055
756 5.57821 51.3055
766 5.3969 51.3055
767 5.33202 51.2993
770 5.576 51.3064
771 5.33461 51.3064
773 5.33437 51.3062
777 5.41307 51.2926
779 5.57993 51.3058
794 5.42223 51.3066
795 5.42242 51.307
796 5.42255 51.307
797 5.42581 51.307
798 5.42491 51.3071
799 5.42277 51.307
801 5.42318 51.307
802 5.42284 51.3071
809 5.33475 51.3066
810 5.33561 51.3072
813 5.42183 51.3072
816 5.42236 51.3071
817 5.42243 51.3072
823 5.33581 51.3074
832 5.4226 51.3073
833 5.42277 51.3072
836 5.28914 51.3077
837 5.58178 51.3068
838 5.59044 51.308
840 5.29191 51.3072
841 5.29512 51.3075
844 5.59121 51.3081
847 5.33597 51.3075
848 5.33704 51.3083
857 5.42298 51.3077
859 5.29368 51.308
860 5.29476 51.309
861 5.59191 51.3082
864 5.59866 51.3091
866 5.42377 51.3089
868 5.42402 51.3093
869 5.60886 51.3096
872 5.60902 51.3096
873 5.33742 51.3087
874 5.34068 51.3099
875 5.60891 51.3098
879 5.63598 51.3058
880 5.63282 51.31
886 5.34211 51.3107
888 5.27465 51.3109
890 5.63196 51.3111
891 5.38372 51.2897
892 5.36533 51.3113
898 5.60451 51.3115
902 5.63154 51.3117
904 5.60543 51.3119
908 5.60841 51.31
910 5.60636 51.3121
911 5.616 51.3122
912 5.61575 51.3122
915 5.34242 51.3122
916 5.33856 51.3116
917 5.61649 51.3123
922 5.61684 51.3124
928 5.34893 51.3125
930 5.60686 51.3126
931 5.60874 51.3099
934 5.34308 51.3126
935 5.36511 51.3115
938 5.34325 51.3128
945 5.34351 51.3129
946 5.34384 51.313
948 5.34397 51.313
950 5.61547 51.313
954 5.34349 51.313
957 5.34312 51.313
958 5.34314 51.3128
959 5.34323 51.3131
964 5.32853 51.3131
966 5.60796 51.3131
967 5.60995 51.31
970 5.26478 51.3132
976 5.34302 51.3132
977 5.35227 51.3122
982 5.61513 51.3139
984 5.3238 51.314
985 5.29598 51.31
986 5.30557 51.3141
987 5.61697 51.3124
988 5.62143 51.3142
989 5.34332 51.3142
991 5.36293 51.3127
995 5.35624 51.3134
998 5.62294 51.3143
1000 5.6232 51.3144
1002 5.60384 51.3144
1007 5.35871 51.3144
1009 5.35894 51.3142
1010 5.35878 51.3144
1015 5.60352 51.3145
1019 5.35845 51.3145
1020 5.35823 51.3143
1022 5.35852 51.3144
1035 5.35884 51.3146
1036 5.35875 51.3147
1037 5.35857 51.3147
1038 5.35848 51.3146
1044 5.34346 51.3146
1045 5.34353 51.3146
1046 5.34325 51.3148
1047 5.35904 51.3148
1051 5.62947 51.3135
1053 5.62576 51.3146
1055 5.60946 51.3143
1058 5.34244 51.3152
1060 5.32058 51.3152
1062 5.32026 51.3153
1065 5.57591 51.307
1067 5.60983 51.315
1071 5.62822 51.3149
1072 5.63098 51.3159
1073 5.61016 51.3155
1076 5.31677 51.3159
1077 5.61052 51.3159
1078 5.61141 51.3158
1079 5.61286 51.3158
1081 5.61374 51.3159
1082 5.61476 51.3159
1088 5.64174 51.316
1089 5.34203 51.3155
1090 5.34183 51.3161
1092 5.63515 51.3161
1094 5.63901 51.316
1096 5.36221 51.3163
1099 5.35447 51.3147
1101 5.3516 51.3168
1105 5.56987 51.3155
1107 5.34167 51.3174
1114 5.33504 51.3179
1117 5.33627 51.318
1118 5.33522 51.3179
1119 5.34215 51.3178
1120 5.34416 51.3182
1121 5.3348 51.3183
1122 5.33494 51.318
1125 5.35106 51.3173
1126 5.35017 51.3183
1127 5.3378 51.3183
1129 5.39597 51.3057
1130 5.38166 51.3183
1134 5.33864 51.3184
1136 5.36753 51.3187
1138 5.34986 51.3187
1140 5.65917 51.3188
1141 5.34161 51.3178
1142 5.34143 51.3189
1144 5.33982 51.3187
1145 5.34962 51.319
1148 5.34971 51.319
1151 5.34944 51.319
1154 5.34976 51.3191
1164 5.34944 51.3191
1166 5.34612 51.3192
1172 5.34905 51.3191
1173 5.34947 51.3194
1174 5.34951 51.3192
1175 5.34962 51.3192
1177 5.71254 51.3122
1181 5.34912 51.3204
1182 5.3491 51.3204
1183 5.69976 51.3203
1189 5.36988 51.3205
1190 5.37114 51.3215
1192 5.34861 51.3215
1194 5.3714 51.3216
1201 5.37161 51.3216
1204 5.3713 51.3217
1205 5.37169 51.3217
1206 5.37167 51.3218
1214 5.34842 51.3219
1216 5.43234 51.3219
1217 5.37107 51.322
1218 5.37128 51.3218
1219 5.37139 51.3219
1222 5.37157 51.3219
1226 5.36945 51.3222
1228 5.36713 51.3224
1232 5.36577 51.3225
1234 5.60982 51.323
1236 5.36292 51.323
1238 5.35571 51.323
1241 5.36214 51.3231
1245 5.36059 51.3231
1251 5.34813 51.3225
1252 5.34778 51.3232
1253 5.43314 51.3233
1255 5.37184 51.322
1258 5.34766 51.3236
1259 5.35593 51.3231
1260 5.35753 51.3236
1261 5.35162 51.3237
1263 5.37466 51.3233
1264 5.37668 51.3238
1269 5.35882 51.3239
1271 5.3604 51.3231
1273 5.46707 51.3105
1274 5.46298 51.324
1276 5.34751 51.324
1282 5.34756 51.324
1284 5.37775 51.324
1286 5.37849 51.3239
1287 5.43371 51.324
1288 5.43379 51.3241
1289 5.37828 51.3241
1294 5.37814 51.3241
1297 5.3781 51.3242
1305 5.37838 51.3241
1309 5.37839 51.3243
1310 5.37824 51.3243
1313 5.4339 51.3244
1316 5.37814 51.3243
1318 5.378 51.3245
1323 5.35909 51.3239
1325 5.43412 51.3246
1327 5.35833 51.3249
1328 5.35791 51.3263
1336 5.67888 51.3268
1339 5.17858 51.3117
1348 5.33305 51.3284
1349 5.70028 51.3205
1353 5.68681 51.3278
1357 5.69299 51.3289
1358 5.69308 51.329
1359 5.69341 51.3287
1361 5.43499 51.3259
1363 5.33269 51.329
1364 5.3328 51.3287
1365 5.33293 51.3288
1367 5.56839 51.3175
1371 5.38826 51.3284
1373 5.39119 51.3293
1375 5.39246 51.3295
1376 5.39343 51.3296
1379 5.74704 51.3264
1387 5.55211 51.3291
1388 5.55108 51.3298
1391 5.74644 51.33
1393 5.74651 51.3296
1395 5.35786 51.3265
1400 5.55122 51.33
1403 5.16999 51.3277
1405 5.39426 51.3297
1407 5.7463 51.3307
1414 5.39979 51.3312
1417 5.40119 51.3317
1420 5.40129 51.3317
1427 5.7462 51.3313
1428 5.74613 51.3318
1429 5.43652 51.3318
1432 5.4368 51.3292
1434 5.43729 51.3319
1435 5.40174 51.3319
1439 5.43633 51.3319
1441 5.40109 51.3319
1443 5.40129 51.3318
1446 5.43674 51.332
1447 5.43681 51.329
1455 5.43777 51.332
1457 5.35357 51.33
1459 5.43802 51.332
1462 5.43673 51.332
1463 5.43776 51.3321
1466 5.43632 51.332
1468 5.43647 51.3321
1470 5.43814 51.3321
1473 5.43815 51.3321
1474 5.43863 51.3322
1482 5.40351 51.3327
1484 5.40074 51.3328
1496 5.40399 51.333
1497 5.35067 51.332
1498 5.34882 51.3333
1499 5.40027 51.3335
1501 5.40072 51.3329
1504 5.40024 51.3335
1507 5.40582 51.3339
1514 5.40659 51.3343
1515 5.69359 51.3313
1516 5.69362 51.3346
1518 5.40686 51.3345
1527 5.43727 51.3322
1529 5.43797 51.3322
1534 5.43718 51.3322
1535 5.39934 51.3344
1539 5.45977 51.3352
1542 5.45965 51.3355
1545 5.39867 51.3353
1546 5.39835 51.3358
1548 5.45963 51.3355
1549 5.45972 51.3355
1550 5.45956 51.3359
1551 5.43907 51.3323
1552 5.44156 51.3359
1553 5.16881 51.331
1554 5.16708 51.3361
1558 5.44168 51.3361
1561 5.40714 51.3346
1562 5.40986 51.3365
1567 5.41004 51.3367
1576 5.41024 51.3369
1577 5.56989 51.3365
1579 5.37615 51.3265
1582 5.41102 51.3376
1583 5.36558 51.3371
1585 5.36563 51.3377
1587 5.36587 51.3377
1591 5.36541 51.3377
1594 5.41123 51.3378
1595 5.37078 51.337
1601 5.41119 51.3379
1602 5.41115 51.3378
1604 5.36603 51.3379
1610 5.36528 51.3378
1611 5.41145 51.3381
1621 5.36569 51.3381
1623 5.36589 51.3381
1628 5.34186 51.3382
1629 5.34177 51.3382
1630 5.34149 51.338
1637 5.34221 51.3383
1639 5.3425 51.3381
1640 5.34231 51.3383
1641 5.69383 51.3361
1643 5.3658 51.3384
1648 5.69457 51.3384
1651 5.39544 51.3384
1655 5.39577 51.3382
1659 5.56735 51.3365
1662 5.34234 51.3385
1663 5.39079 51.3378
1664 5.39514 51.3385
1668 5.34226 51.3385
1670 5.34187 51.3384
1671 5.39566 51.3384
1672 5.39584 51.3386
1677 5.36576 51.3387
1681 5.34268 51.3387
1685 5.44174 51.3362
1686 5.44361 51.3388
1690 5.39507 51.3387
1693 5.36536 51.3381
1697 5.39576 51.3388
1700 5.39525 51.3388
1701 5.39547 51.3389
1702 5.3952 51.3392
1704 5.39934 51.3393
1713 5.61115 51.3368
1714 5.61265 51.3395
1715 5.45858 51.3395
1717 5.55039 51.3382
1718 5.54599 51.3398
1721 5.45843 51.3399
1723 5.45856 51.3396
1724 5.45857 51.3399
1734 5.45825 51.3399
1735 5.45868 51.34
1742 5.45823 51.34
1743 5.45865 51.3401
1746 5.45834 51.3401
1748 5.43614 51.3353
1749 5.45917 51.3401
1751 5.43626 51.3353
1753 5.46291 51.3408
1754 5.46336 51.3409
1756 5.46357 51.3409
1758 5.4637 51.3409
1759 5.56473 51.3394
1765 5.45772 51.3399
1767 5.42883 51.3408
1773 5.46373 51.3411
1775 5.45295 51.3411
1776 5.45317 51.3411
1778 5.45357 51.341
1780 5.46329 51.341
1781 5.45284 51.3412
1784 5.33745 51.3412
1786 5.46365 51.3411
1788 5.46395 51.3412
1792 5.45326 51.3412
1793 5.45283 51.3413
1796 5.45323 51.3413
1798 5.4142 51.3413
1799 5.45292 51.3414
1802 5.45313 51.3414
1805 5.45255 51.3415
1810 5.41444 51.3415
1811 5.41426 51.3415
1816 5.41454 51.3415
1817 5.39988 51.3394
1818 5.41358 51.3415
1820 5.41418 51.3416
1829 5.41464 51.3416
1830 5.41524 51.3417
1835 5.55849 51.3417
1836 5.5713 51.3368
1837 5.41431 51.3418
1838 5.41415 51.3417
1839 5.41462 51.3417
1841 5.41447 51.3418
1844 5.56449 51.3418
1846 5.55853 51.3419
1847 5.42455 51.3419
1852 5.56336 51.3421
1858 5.42794 51.3411
1859 5.42831 51.341
1867 5.24029 51.3428
1869 5.24081 51.3427
1871 5.30494 51.3329
1874 5.47981 51.3429
1876 5.44858 51.3429
1878 5.29593 51.3429
1881 5.41779 51.3423
1885 5.55542 51.343
1888 5.61384 51.343
1890 5.46617 51.343
1892 5.41977 51.3429
1893 5.42011 51.343
1895 5.55828 51.342
1896 5.55546 51.3431
1898 5.44891 51.3431
1899 5.47153 51.3431
1900 5.47621 51.3424
1904 5.44953 51.3429
1907 5.4488 51.3431
1911 5.44911 51.3431
1912 5.4492 51.3432
1918 5.44917 51.3433
1921 5.54752 51.3426
1922 5.54797 51.3433
1929 5.44906 51.3433
1931 5.42017 51.3429
1935 5.42176 51.3434
1936 5.4217 51.3435
1937 5.42146 51.3435
1938 5.42018 51.3431
1941 5.44938 51.3435
1945 5.46633 51.3433
1946 5.46648 51.3436
1958 5.46952 51.3435
1959 5.46658 51.3436
1960 5.46732 51.3436
1963 5.4675 51.3436
1966 5.48262 51.3438
1967 5.69417 51.3383
1969 5.46661 51.3438
1972 5.46626 51.3436
1973 5.46652 51.3438
1974 5.46636 51.3438
1976 5.42402 51.3441
1978 5.71095 51.3441
1979 5.42618 51.3441
1980 5.42454 51.3424
1982 5.16377 51.3441
1983 5.42397 51.3441
1994 5.42596 51.3445
1998 5.42564 51.3445
2000 5.42582 51.3445
2001 5.42556 51.3446
2009 5.55116 51.3447
2012 5.55077 51.3445
2014 5.29759 51.3447
2015 5.42605 51.3446
2017 5.24132 51.3427
2018 5.24819 51.3447
2020 5.24897 51.3447
2021 5.5553 51.3431
2023 5.42599 51.3447
2025 5.46647 51.3442
2026 5.46635 51.3449
2030 5.42667 51.3449
2032 5.55694 51.3449
2036 5.42801 51.3453
2037 5.55125 51.345
2039 5.55247 51.3453
2049 5.42833 51.3454
2050 5.42836 51.3455
2051 5.42821 51.3455
2052 5.42814 51.3454
2055 5.25118 51.3456
2059 5.42835 51.3457
2063 5.695 51.3438
2065 5.48355 51.3442
2066 5.48616 51.3457
2067 5.55431 51.3458
2070 5.55485 51.3458
2074 5.34512 51.3459
2075 5.69534 51.346
2077 5.6953 51.3457
2083 5.45064 51.3446
2084 5.45259 51.3462
2086 5.16218 51.3463
2088 5.7174 51.3463
2090 5.42001 51.3433
2094 5.69542 51.3465
2097 5.54628 51.3467
2100 5.54638 51.3468
2101 5.23198 51.3468
2102 5.23244 51.3466
2103 5.55207 51.3454
2104 5.55194 51.3468
2106 5.23209 51.3468
2107 5.69547 51.3468
2119 5.36127 51.3389
2120 5.34722 51.3471
2122 5.34611 51.3472
2126 5.2315 51.3473
2130 5.34703 51.3474
2134 5.34653 51.3474
2136 5.34694 51.3473
2137 5.34646 51.3474
2144 5.32907 51.3477
2145 5.16132 51.3475
2146 5.16105 51.3477
2153 5.34653 51.3478
2157 5.34667 51.3478
2161 5.48771 51.347
2162 5.48864 51.3479
2164 5.3876 51.3479
2171 5.42806 51.3479
2172 5.42819 51.348
2173 5.42809 51.3477
2175 5.46565 51.3479
2177 5.46573 51.3477
2178 5.46578 51.348
2186 5.72175 51.3481
2187 5.46561 51.3481
2190 5.31233 51.3481
2192 5.46572 51.3481
2198 5.42805 51.3482
2204 5.34618 51.3482
2205 5.55192 51.347
2211 5.42925 51.3482
2215 5.43065 51.3486
2217 5.55191 51.3484
2219 5.23003 51.3488
2220 5.23028 51.3486
2225 5.20035 51.316
2226 5.27132 51.3489
2229 5.27093 51.349
2235 5.43191 51.3486
2243 5.38749 51.3479
2251 5.45554 51.3491
2253 5.43413 51.349
2255 5.32775 51.349
2256 5.32756 51.3492
2257 5.42792 51.3489
2258 5.42758 51.3492
2259 5.4549 51.3492
2260 5.4547 51.3492
2262 5.69585 51.3493
2266 5.16446 51.3493
2267 5.54277 51.3494
2272 5.54292 51.3494
2273 5.30219 51.349
2274 5.30277 51.3494
2275 5.54176 51.3493
2277 5.54141 51.3496
2278 5.54137 51.3494
2279 5.54215 51.3495
2283 5.54383 51.3491
2287 5.86328 51.3472
2291 5.55225 51.3488
2293 5.54268 51.3496
2295 5.22975 51.3492
2297 5.54336 51.3496
2301 5.54346 51.3497
2302 5.54349 51.3497
2309 5.25565 51.3496
2314 5.54161 51.3496
2317 5.54328 51.3499
2318 5.54312 51.3499
2321 5.53959 51.35
2323 5.55266 51.3497
2328 5.74304 51.3501
2329 5.54478 51.35
2330 5.54342 51.3499
2335 5.54104 51.3496
2336 5.53971 51.3501
2337 5.61274 51.3501
2338 5.61268 51.3501
2343 5.30314 51.3498
2344 5.30367 51.3502
2345 5.10777 51.3423
2347 5.22919 51.3498
2348 5.22875 51.3503
2349 5.53739 51.3503
2358 5.54266 51.3504
2362 5.22864 51.3504
2365 5.45442 51.3499
2366 5.45317 51.3504
2369 5.46559 51.3484
2375 5.42745 51.3504
2376 5.42738 51.3507
2378 5.4359 51.3504
2380 5.43552 51.3507
2382 5.27549 51.3507
2383 5.43597 51.3504
2386 5.27555 51.3507
2387 5.54526 51.3501
2389 5.45233 51.3506
2393 5.22819 51.3509
2397 5.59035 51.3507
2401 5.25582 51.3499
2402 5.25673 51.3509
2403 5.4366 51.3507
2406 5.32586 51.3509
2407 5.44413 51.3506
2408 5.43843 51.351
2409 5.54807 51.3508
2410 5.54859 51.351
2411 5.43731 51.3509
2412 5.43796 51.351
2419 5.61197 51.351
2420 5.61113 51.351
2425 5.61054 51.351
2427 5.60974 51.351
2429 5.54854 51.351
2431 5.31266 51.3491
2433 5.60779 51.351
2435 5.44578 51.351
2436 5.44631 51.351
2438 5.44639 51.351
2440 5.44728 51.3511
2448 5.4463 51.3511
2449 5.44696 51.3511
2451 5.60624 51.351
2452 5.59539 51.3511
2455 5.74285 51.3511
2462 5.54941 51.3511
2463 5.59481 51.3511
2467 5.55059 51.3512
2468 5.55283 51.35
2469 5.59507 51.3512
2470 5.5949 51.3512
2475 5.4903 51.3513
2477 5.30414 51.3506
2478 5.30483 51.3513
2479 5.55378 51.351
2480 5.55435 51.3514
2482 5.12995 51.3503
2484 5.13442 51.3514
2486 5.51586 51.3514
2488 5.25738 51.3514
2490 5.61186 51.3514
2492 5.61112 51.3514
2494 5.13489 51.3515
2496 5.6105 51.3515
2497 5.27442 51.3515
2500 5.27465 51.3513
2501 5.27448 51.3515
2506 5.17052 51.3515
2508 5.43455 51.3516
2510 5.30502 51.3516
2514 5.2743 51.3517
2522 5.55513 51.3518
2524 5.74275 51.3518
2530 5.46514 51.3506
2532 5.46497 51.3519
2536 5.74223 51.3519
2546 5.43426 51.352
2548 5.60802 51.352
2551 5.57267 51.3519
2552 5.56875 51.3518
2553 5.31344 51.351
2555 5.427 51.3517
2557 5.38602 51.3491
2558 5.38613 51.3521
2560 5.46493 51.3522
2563 5.49271 51.3522
2564 5.49278 51.352
2567 5.46544 51.352
2569 5.42687 51.3521
2572 5.56555 51.3522
2573 5.69606 51.3505
2574 5.69632 51.3522
2576 5.55662 51.3523
2578 5.55736 51.3522
2579 5.49258 51.3524
2581 5.49285 51.3522
2582 5.49302 51.3524
2584 5.49683 51.3524
2585 5.46684 51.3522
2586 5.4693 51.3524
2588 5.4696 51.3524
2590 5.72825 51.3524
2592 5.47093 51.3524
2599 5.49295 51.3524
2601 5.45176 51.3517
2605 5.49267 51.3524
2606 5.49218 51.3525
2610 5.49337 51.3525
2613 5.47154 51.3524
2614 5.47393 51.3525
2615 5.4966 51.3524
2619 5.47474 51.3525
2621 5.69636 51.3525
2625 5.47506 51.3525
2626 5.47538 51.3526
2627 5.87377 51.3508
2635 5.87583 51.3523
2636 5.87394 51.3526
2638 5.55888 51.3526
2639 5.38181 51.3526
2643 5.49197 51.3525
2646 5.43402 51.3527
2650 5.47947 51.3527
2653 5.26032 51.3526
2654 5.26074 51.3527
2656 5.31283 51.3527
2658 5.30576 51.3526
2661 5.42682 51.3522
2662 5.42662 51.3528
2663 5.4797 51.3526
2664 5.48022 51.3528
2665 5.4519 51.3528
2669 5.45195 51.3525
2674 5.47108 51.3528
2683 5.45205 51.3528
2684 5.45215 51.3529
2694 5.30578 51.3527
2696 5.17208 51.353
2699 5.4519 51.353
2705 5.48295 51.353
2713 5.46457 51.3532
2714 5.46485 51.3519
2723 5.31227 51.353
2726 5.30594 51.353
2727 5.30616 51.3534
2728 5.30609 51.3533
2729 5.30615 51.3533
2733 5.45202 51.353
2736 5.72969 51.3534
2738 5.55933 51.3528
2739 5.56533 51.3523
2741 5.56297 51.3535
2742 5.56117 51.3534
2744 5.15834 51.3535
2745 5.74642 51.3536
2746 5.74663 51.3505
2748 5.31028 51.3536
2750 5.31022 51.3536
2752 5.47122 51.3536
2757 5.36414 51.353
2760 5.74265 51.352
2761 5.74276 51.352
2762 5.74244 51.3537
2763 5.7404 51.3528
2764 5.73898 51.3537
2767 5.54253 51.3499
2771 5.38163 51.3526
2772 5.36566 51.3529
2773 5.36417 51.3537
2776 5.60421 51.354
2777 5.4339 51.3531
2780 5.73853 51.3541
2782 5.42621 51.3541
2783 5.55905 51.353
2785 5.55995 51.3541
2790 5.34056 51.3544
2791 5.3258 51.351
2795 5.15826 51.3542
2801 5.31166 51.3533
2803 5.30625 51.3537
2804 5.30672 51.3547
2805 5.42653 51.3546
2806 5.42746 51.3547
2808 5.42774 51.3547
2811 5.46423 51.3547
2814 5.76615 51.3547
2817 5.4647 51.3532
2821 5.46332 51.3547
2822 5.46277 51.3548
2824 5.43009 51.3548
2827 5.46422 51.3548
2835 5.43038 51.3548
2837 5.43362 51.354
2846 5.38479 51.3548
2848 5.46211 51.3548
2849 5.32299 51.3545
2851 5.73166 51.3547
2852 5.73176 51.3549
2854 5.26152 51.3546
2857 5.4307 51.3548
2858 5.43068 51.3549
2862 5.54154 51.3502
2864 5.54238 51.3499
2866 5.43037 51.3548
2873 5.56005 51.3542
2875 5.31377 51.3546
2876 5.3141 51.355
2877 5.46435 51.3548
2882 5.30722 51.3551
2886 5.43316 51.3551
2888 5.43335 51.3548
2893 5.32262 51.3552
2895 5.32283 51.3548
2898 5.30695 51.355
2906 5.43319 51.3552
2908 5.35886 51.3552
2913 5.45926 51.3553
2917 5.27203 51.3553
2919 5.43328 51.3551
2921 5.45187 51.3534
2923 5.27403 51.3519
2925 5.31434 51.3554
2927 5.31429 51.3553
2931 5.15827 51.3545
2932 5.15821 51.3554
2934 5.73764 51.3554
2937 5.36424 51.3539
2939 5.2722 51.3553
2941 5.43478 51.3553
2943 5.43603 51.3555
2947 5.22173 51.3553
2948 5.22163 51.3555
2951 5.4643 51.355
2956 5.22158 51.3556
2958 5.69683 51.3556
2959 5.46065 51.3551
2960 5.46087 51.3556
2962 5.4555 51.3557
2964 5.15816 51.3557
2966 5.73269 51.3557
2967 5.4367 51.3555
2968 5.43809 51.3557
2975 5.45727 51.3558
2979 4.39649 51.3536
2982 5.43045 51.3549
2983 5.43056 51.3549
2984 5.4304 51.3559
2988 5.4386 51.3559
2990 5.73288 51.356
2991 4.3947 51.3559
2992 4.39553 51.356
2994 5.14335 51.356
2996 5.45631 51.356
3001 5.74641 51.3537
3003 5.3845 51.3558
3006 5.4541 51.3558
3016 5.14395 51.3563
3020 5.86722 51.3563
3021 5.47141 51.3556
3022 5.47149 51.3564
3023 5.46109 51.3562
3024 5.46116 51.3564
3026 4.39432 51.3564
3027 5.31501 51.3563
3032 5.45341 51.3562
3037 5.73711 51.3564
3041 5.44132 51.3565
3043 5.31511 51.3564
3045 5.31524 51.3565
3047 5.31591 51.3566
3050 5.44062 51.3565
3053 5.56121 51.355
3056 5.43031 51.3559
3060 5.43025 51.3567
3061 4.39676 51.3563
3062 4.39802 51.3567
3065 5.30697 51.3552
3067 5.44799 51.3563
3069 5.4496 51.3567
3070 5.45094 51.3553
3080 5.14542 51.3568
3082 5.44892 51.3566
3086 5.15802 51.3568
3087 4.39836 51.3567
3088 4.39873 51.3568
3090 5.33736 51.3568
3094 5.44953 51.3568
3095 5.44975 51.3568
3097 5.33767 51.3568
3098 5.33796 51.3569
3102 5.47154 51.3569
3107 5.2717 51.3569
3108 5.27201 51.3554
3113 4.39421 51.3566
3114 4.39414 51.357
3116 5.45284 51.3565
3118 5.22093 51.357
3122 5.43004 51.3571
3123 5.45062 51.3571
3124 5.44968 51.3569
3128 5.33797 51.3571
3129 5.33728 51.3571
3130 5.33727 51.3569
3132 5.4508 51.3571
3134 5.45144 51.357
3137 5.33755 51.3573
3144 5.73434 51.3574
3145 5.32211 51.3562
3150 5.33784 51.3572
3152 5.3384 51.3575
3154 5.69713 51.3576
3155 5.35159 51.3565
3159 5.32153 51.3576
3161 5.3215 51.3574
3164 5.22067 51.3576
3167 4.39404 51.3573
3168 4.39392 51.3578
3170 4.39391 51.3578
3171 5.36658 51.3554
3173 5.31618 51.3566
3177 5.36936 51.3578
3178 5.36942 51.3579
3181 5.46418 51.3556
3183 5.73703 51.3565
3184 5.73572 51.358
3185 5.1754 51.3567
3188 5.33906 51.358
3189 5.46156 51.3574
3190 5.46177 51.358
3191 5.3304 51.3582
3192 5.33025 51.3582
3193 5.26163 51.3549
3194 5.26302 51.3582
3196 5.33972 51.3582
3197 5.32423 51.3582
3199 5.60011 51.3563
3200 5.59812 51.3582
3201 5.33192 51.3582
3204 5.32928 51.3582
3205 5.33254 51.3583
3208 5.3287 51.3583
3209 5.33705 51.3568
3211 4.41583 51.3523
3212 4.42608 51.3584
3214 5.34223 51.3584
3216 5.34575 51.3576
3219 5.73448 51.3576
3220 5.73522 51.3585
3223 5.3252 51.3585
3225 5.26316 51.3585
3230 5.32776 51.3585
3232 5.32735 51.3586
3233 5.32103 51.3579
3234 5.31984 51.3586
3236 5.15172 51.3586
3237 5.17798 51.358
3238 5.17789 51.3587
3240 5.26323 51.3587
3243 5.42885 51.3587
3244 5.4291 51.3584
3246 5.42893 51.3587
3248 5.44828 51.3588
3249 5.44812 51.3588
3254 5.15856 51.3588
3255 4.39937 51.357
3256 4.40754 51.3588
3258 5.26333 51.3589
3260 5.37062 51.3589
3261 5.44825 51.3589
3265 5.42875 51.3589
3270 5.17798 51.359
3272 5.59732 51.3591
3274 5.69741 51.3591
3277 5.26342 51.3591
3281 5.47163 51.3578
3284 4.39343 51.3593
3288 5.33478 51.3593
3299 5.4496 51.3593
3301 5.38452 51.3561
3308 5.155 51.3596
3311 5.15553 51.3597
3312 5.15578 51.3598
3314 5.42812 51.3598
3315 5.73463 51.3593
3316 5.73427 51.3599
3317 5.85972 51.3496
3318 5.84058 51.3599
3320 5.17822 51.3601
3326 4.39314 51.3601
3327 5.42796 51.3602
3335 5.47178 51.3592
3336 5.47057 51.3604
3337 5.30582 51.3567
3338 5.30411 51.3604
3341 5.44819 51.3597
3344 5.3043 51.3605
3345 5.45033 51.3596
3346 5.45267 51.3605
3347 5.30397 51.3605
3350 5.15843 51.3606
3351 5.30416 51.3606
3357 5.46364 51.3579
3358 5.4631 51.3606
3360 5.15859 51.3606
3361 5.15869 51.3591
3362 5.15904 51.3606
3364 5.44811 51.3604
3365 5.44819 51.3604
3366 5.44805 51.3606
3367 5.2792 51.3533
3370 5.27947 51.3537
3374 5.15902 51.3607
3376 5.73366 51.3607
3377 5.159 51.3608
3382 5.45333 51.3608
3383 5.45329 51.3608
3386 5.42776 51.3608
3392 5.15997 51.361
3398 5.21923 51.361
3403 5.17787 51.361
3405 5.15991 51.361
3409 5.17822 51.3603
3413 5.16025 51.3611
3415 5.38493 51.3596
3416 5.38398 51.3611
3417 5.16039 51.361
3418 5.16047 51.3611
3421 5.17802 51.361
3423 5.16016 51.3612
3427 5.1602 51.3612
3431 5.31759 51.3603
3435 5.17766 51.3612
3437 5.16037 51.3612
3441 5.17812 51.3611
3443 5.1788 51.3612
3444 5.17811 51.3612
3446 5.16252 51.3611
3447 5.16247 51.3612
3448 5.16042 51.3612
3453 5.17793 51.3613
3458 5.17989 51.3613
3459 5.17499 51.3614
3460 5.17765 51.3611
3464 5.21921 51.3615
3465 4.39281 51.3609
3466 4.39255 51.3615
3468 5.19243 51.3615
3469 5.45381 51.361
3470 5.45541 51.3615
3472 5.17467 51.3615
3476 5.4558 51.3616
3477 5.4478 51.3609
3479 5.31632 51.3612
3480 5.31585 51.3616
3484 5.45909 51.3616
3490 5.26251 51.3616
3491 5.45618 51.3616
3496 5.16008 51.3617
3498 5.45985 51.3617
3500 5.21898 51.3617
3503 5.20501 51.3618
3505 5.20486 51.3618
3508 4.43196 51.3618
3510 5.21913 51.3618
3516 5.17778 51.3613
3522 5.2164 51.3614
3525 5.44726 51.3616
3531 5.37282 51.3601
3532 5.37532 51.3618
3542 5.37545 51.3619
3544 5.86969 51.3619
3545 5.16446 51.3619
3547 5.16505 51.362
3549 5.16448 51.3619
3551 4.42355 51.362
3555 4.4199 51.362
3557 4.42492 51.362
3560 5.21892 51.3618
3563 5.44705 51.3618
3564 5.44688 51.3621
3565 5.31553 51.3619
3567 5.46515 51.3618
3572 5.16588 51.3621
3575 5.4277 51.361
3579 5.46047 51.3618
3583 5.46336 51.3621
3584 5.46408 51.3621
3591 5.46261 51.3621
3601 5.46338 51.3622
3602 5.46279 51.3622
3604 5.21906 51.3619
3607 5.16669 51.3622
3608 5.1681 51.3623
3615 5.44669 51.3624
3621 5.21883 51.3622
3625 5.16886 51.3624
3627 5.17059 51.3623
3629 5.42745 51.3621
3631 5.16886 51.3624
3633 5.16963 51.3624
3641 5.20505 51.3626
3643 5.4274 51.3626
3644 5.42738 51.3624
3647 5.20515 51.3625
3656 5.26204 51.3624
3658 5.26181 51.3626
3662 5.26167 51.3627
3664 5.30427 51.3628
3667 5.20515 51.3626
3668 5.20502 51.3629
3670 5.87379 51.3629
3676 5.27122 51.3613
3677 5.15981 51.3621
3678 5.15929 51.363
3682 5.69801 51.3631
3683 5.27133 51.363
3684 5.27134 51.3631
3686 5.27117 51.363
3687 5.44657 51.3627
3688 5.44639 51.3631
3698 5.30435 51.3633
3700 5.37403 51.3633
3701 5.30163 51.3633
3704 5.20476 51.3633
3705 5.30305 51.3633
3706 5.30419 51.3633
3707 5.3042 51.3633
3713 5.86574 51.3601
3716 5.86584 51.3634
3717 4.39165 51.3632
3718 4.39149 51.3634
3720 5.73202 51.3635
3721 5.21862 51.3624
3722 5.21722 51.3635
3736 5.44622 51.3637
3737 5.44627 51.3635
3739 5.1588 51.3637
3743 5.15905 51.3635
3744 5.15889 51.3638
3746 5.44612 51.3637
3747 5.30999 51.3638
3748 5.31063 51.3638
3753 5.30508 51.3639
3759 5.31006 51.3639
3763 5.37957 51.3638
3764 5.38009 51.3639
3766 5.44596 51.3638
3767 5.44629 51.3638
3769 5.44618 51.3639
3770 5.44606 51.3639
3780 5.15857 51.3641
3782 5.30632 51.3641
3785 5.31413 51.3641
3787 5.22086 51.3623
3791 5.38261 51.363
3800 5.44604 51.3642
3801 5.20551 51.3626
3802 5.2108 51.3642
3803 5.31442 51.3641
3804 5.31479 51.3642
3808 5.21089 51.3642
3809 5.21667 51.3639
3810 5.21614 51.3643
3811 5.29854 51.3643
3812 5.29928 51.364
3815 5.3097 51.364
3816 5.30928 51.3643
3818 5.73895 51.3635
3820 5.30675 51.3643
3826 5.30704 51.3644
3827 5.31706 51.363
3828 5.31967 51.3644
3830 5.42707 51.3644
3832 5.31971 51.3644
3835 5.1603 51.3642
3836 5.16147 51.3645
3837 5.30864 51.3645
3840 5.1615 51.3645
3842 5.30745 51.3645
3845 5.30665 51.3645
3846 5.30663 51.3644
3847 5.30743 51.3645
3848 5.30701 51.3645
3851 5.74078 51.3635
3855 5.30772 51.3645
3868 5.69827 51.3645
3869 5.30872 51.3645
3870 5.30815 51.3645
3872 5.29777 51.3645
3873 5.30676 51.3646
3881 5.73185 51.3646
3882 5.73533 51.3643
3884 5.20497 51.3647
3886 5.73171 51.3644
3887 5.73171 51.3647
3889 5.4273 51.3647
3896 5.21235 51.3648
3901 5.31891 51.3648
3902 5.31981 51.3649
3906 5.32018 51.3649
3912 5.30631 51.3649
3920 5.31762 51.3645
3921 5.31892 51.365
3924 5.30611 51.365
3926 5.4282 51.365
3929 5.16207 51.3646
3930 5.1626 51.365
3933 5.31944 51.365
3934 5.31926 51.365
3935 5.56307 51.3566
3937 5.30595 51.3651
3939 5.32065 51.3649
3943 5.29537 51.3652
3946 5.29708 51.3648
3948 5.27119 51.3631
3950 5.27274 51.3653
3951 5.25801 51.365
3953 5.29554 51.3652
3954 5.29558 51.3653
3957 5.32145 51.3653
3958 5.32064 51.3652
3961 5.29524 51.3653
3972 5.29551 51.3654
3974 5.29529 51.3654
3975 5.15786 51.3649
3978 5.30569 51.3655
3980 5.29502 51.3655
3982 5.21459 51.3655
3983 5.86555 51.3648
3985 5.21532 51.3649
3997 5.8654 51.3655
3999 5.8733 51.3642
4001 5.72976 51.3657
4003 5.21435 51.3657
4004 5.21442 51.3657
4008 5.29413 51.3657
4009 5.21413 51.3657
4010 5.21394 51.3656
4012 5.21418 51.3657
4013 5.25752 51.3653
4014 5.25602 51.3657
4016 5.82938 51.3657
4017 5.17777 51.3618
4018 5.17564 51.3658
4020 5.43101 51.3658
4021 5.59482 51.3618
4022 5.59149 51.3658
4023 5.21416 51.3658
4030 5.21423 51.3658
4031 4.39011 51.3653
4037 5.21689 51.3655
4044 5.29275 51.3661
4048 5.16164 51.3661
4049 5.32409 51.3661
4054 5.59129 51.3661
4055 5.21763 51.366
4056 5.21874 51.3663
4061 4.38971 51.3659
4065 5.59095 51.3665
4066 5.59121 51.3661
4070 5.32817 51.3654
4071 5.7698 51.3595
4073 5.32634 51.3665
4076 5.32656 51.3666
4078 5.21995 51.3666
4079 5.15751 51.3655
4080 5.15675 51.3666
4082 5.32576 51.3667
4085 5.56735 51.3661
4086 5.56718 51.3667
4088 5.25456 51.3668
4089 5.214 51.366
4090 5.21314 51.3668
4092 5.32482 51.3664
4093 5.32567 51.3668
4096 5.15664 51.3668
4100 5.7285 51.3665
4106 5.28938 51.367
4107 5.86537 51.3657
4108 5.86616 51.3671
4113 5.32592 51.3671
4119 5.2888 51.3672
4121 5.87269 51.3657
4122 5.87178 51.3672
4125 5.72768 51.3673
4126 5.72802 51.367
4127 5.82814 51.3664
4128 5.82655 51.3673
4129 5.28823 51.3674
4131 5.28886 51.3672
4134 5.86617 51.3674
4135 5.25434 51.3671
4140 5.32645 51.3671
4141 5.32663 51.367
4145 5.72751 51.3675
4147 5.3816 51.3641
4149 5.17443 51.3676
4159 5.32742 51.3675
4161 5.38847 51.3675
4165 5.25514 51.3674
4171 5.3255 51.3678
4175 5.1746 51.3676
4178 5.32783 51.3677
4180 5.32821 51.3678
4181 5.22013 51.3678
4187 5.17467 51.3678
4191 5.17444 51.3679
4193 5.17456 51.3679
4195 5.22033 51.3678
4199 5.28265 51.3682
4203 5.15593 51.3679
4204 5.1556 51.3683
4205 5.82334 51.3683
4206 5.82311 51.3683
4207 5.28244 51.3683
4208 5.28254 51.3682
4210 5.28372 51.3683
4213 5.28286 51.3683
4219 5.2218 51.3681
4221 5.28288 51.3684
4223 5.2562 51.3678
4224 5.258 51.3685
4233 5.28247 51.3684
4234 5.28127 51.3685
4235 5.82383 51.3686
4238 5.82395 51.3685
4239 5.27541 51.3686
4243 5.22479 51.3684
4248 5.82423 51.3687
4254 5.82411 51.3688
4257 5.20678 51.3686
4263 5.27474 51.3669
4266 5.27835 51.3688
4268 5.30607 51.3652
4269 5.27546 51.3689
4273 5.27514 51.3689
4278 5.82428 51.3689
4283 5.27558 51.3689
4286 5.27551 51.3689
4287 5.86598 51.3679
4289 5.59058 51.367
4291 5.20761 51.369
4295 5.16087 51.3674
4296 5.15998 51.3691
4297 5.36661 51.3677
4298 5.36454 51.3691
4300 5.33138 51.3691
4304 5.17428 51.3679
4309 5.22667 51.3687
4316 5.3317 51.3693
4319 5.58873 51.3693
4320 5.58902 51.369
4323 5.15971 51.3693
4325 5.86555 51.369
4326 5.86555 51.3695
4329 5.58878 51.3693
4330 5.5886 51.3695
4332 5.25904 51.3696
4335 5.22976 51.3693
4336 5.23114 51.3697
4338 5.21256 51.3697
4339 5.26854 51.3697
4340 5.26712 51.3697
4346 5.36359 51.3698
4348 5.26589 51.3699
4351 5.82156 51.3699
4355 5.38882 51.3677
4356 5.39384 51.3699
4357 5.8673 51.3699
4358 5.86777 51.3699
4365 5.82443 51.3689
4370 5.26927 51.3701
4372 5.23563 51.3701
4374 5.2595 51.3701
4377 5.15929 51.3695
4384 5.26936 51.3702
4388 5.26915 51.3701
4390 5.26925 51.3702
4391 5.1732 51.3692
4393 5.26312 51.3701
4395 5.86897 51.3701
4397 5.87057 51.3696
4399 5.39417 51.3702
4401 5.32617 51.3671
4403 5.16718 51.3703
4404 5.16731 51.3703
4406 5.16753 51.3703
4408 5.16906 51.3702
4409 4.38929 51.3665
4412 5.21247 51.3703
4417 5.26206 51.3702
4422 5.16757 51.3704
4423 5.72581 51.3705
4425 5.16715 51.3705
4426 5.16711 51.3704
4429 5.20859 51.3698
4430 5.20874 51.3705
4431 5.16735 51.3705
4438 5.26969 51.3706
4443 5.86559 51.3698
4444 5.86555 51.3706
4446 5.23462 51.3707
4447 5.16522 51.3707
4453 5.25961 51.3704
4454 5.2576 51.3707
4456 5.3349 51.3706
4459 5.16749 51.3705
4461 5.69966 51.3675
4462 5.70149 51.3708
4465 5.23508 51.3708
4468 5.33524 51.3707
4476 5.25611 51.3708
4480 5.23519 51.3709
4486 5.23504 51.3709
4487 5.15535 51.3685
4489 5.25577 51.3708
4494 5.58807 51.371
4496 5.70161 51.371
4499 5.81135 51.371
4501 5.31609 51.3692
4502 5.32236 51.3711
4506 5.3227 51.3712
4507 5.3236 51.3703
4510 5.25173 51.3712
4512 5.25121 51.3712
4513 5.26961 51.3706
4516 5.24959 51.3713
4523 5.24886 51.3713
4526 5.32335 51.3714
4529 5.15453 51.3709
4531 5.15785 51.3702
4532 5.15488 51.3715
4534 5.21228 51.3715
4535 5.15477 51.3715
4544 5.23478 51.3715
4545 5.80971 51.3711
4546 5.80017 51.3716
4547 5.3356 51.3708
4548 5.33771 51.3716
4552 5.32225 51.3716
4555 5.24863 51.3713
4559 5.57002 51.3693
4565 5.21229 51.3716
4570 5.15517 51.372
4571 5.79389 51.3719
4572 5.79158 51.372
4573 5.24565 51.3718
4577 5.155 51.372
4582 5.15544 51.3721
4584 5.1569 51.3719
4586 5.86495 51.3721
4590 5.15487 51.3721
4594 5.57287 51.3719
4596 5.57301 51.3722
4604 5.15549 51.3722
4607 5.245 51.372
4613 5.26663 51.3712
4619 5.30227 51.3711
4620 5.30117 51.3723
4621 5.16753 51.3708
4622 5.16853 51.3723
4626 5.57338 51.3723
4630 5.15485 51.3722
4631 5.15542 51.3723
4635 5.1553 51.3724
4638 5.24477 51.3722
4639 5.57299 51.3722
4641 5.24491 51.3722
4644 5.21227 51.372
4650 5.3147 51.3689
4652 5.3215 51.372
4655 5.25697 51.3708
4663 5.24482 51.3724
4665 5.58764 51.3718
4667 5.86465 51.3724
4670 5.8645 51.3725
4671 5.86455 51.3725
4672 5.86436 51.3726
4674 5.46739 51.3726
4675 5.58504 51.3727
4677 5.58523 51.3727
4679 5.58529 51.3725
4681 5.82716 51.3701
4682 5.83466 51.3728
4683 5.24481 51.3725
4691 5.26348 51.3722
4694 5.26556 51.3713
4695 5.21226 51.3724
4696 5.21225 51.3731
4697 5.58717 51.3731
4699 5.57092 51.3732
4700 5.57287 51.3722
4702 5.57448 51.3733
4705 5.57283 51.3724
4709 5.23273 51.3734
4711 5.23446 51.373
4716 5.2338 51.3733
4717 5.2081 51.3721
4718 5.20806 51.3734
4721 5.23384 51.3734
4723 5.58334 51.3733
4724 5.58296 51.3734
4725 5.2309 51.3732
4728 5.21222 51.3735
4732 5.30138 51.3735
4734 5.15493 51.3723
4735 5.15512 51.3724
4737 5.25763 51.3735
4745 5.78709 51.3729
4746 5.78404 51.3737
4749 5.5911 51.3738
4750 5.59063 51.3737
4754 5.21218 51.3738
4755 5.59161 51.3739
4757 5.59112 51.3738
4759 5.30143 51.3739
4760 5.30139 51.3736
4765 5.57096 51.3733
4766 5.56801 51.374
4770 5.56795 51.374
4771 5.8789 51.372
4773 5.26484 51.373
4774 5.26703 51.3741
4775 5.56794 51.374
4776 5.56722 51.3741
4777 5.22931 51.3735
4778 5.22867 51.3741
4780 5.5672 51.3741
4782 5.72516 51.3734
4784 5.566 51.3743
4786 5.20853 51.3743
4788 5.58082 51.3743
4789 5.86247 51.3729
4790 5.85939 51.3744
4800 5.3214 51.3725
4801 5.32772 51.3744
4803 5.15387 51.3721
4804 5.15056 51.3744
4806 5.32834 51.3744
4809 4.38656 51.3703
4810 4.38281 51.3746
4811 5.57492 51.3737
4812 5.57602 51.3746
4817 5.22858 51.3744
4818 5.2284 51.3746
4820 5.26801 51.3746
4822 5.44698 51.3746
4824 5.21013 51.3747
4833 5.58064 51.3745
4834 5.58009 51.3749
4836 5.71707 51.3748
4840 5.56599 51.3742
4848 5.56202 51.375
4849 5.212 51.375
4851 5.21208 51.3744
4857 5.21094 51.3748
4865 5.21212 51.375
4870 5.21189 51.375
4873 5.21224 51.3751
4875 5.71662 51.3747
4878 5.21185 51.3751
4879 5.70605 51.3746
4886 5.21219 51.3752
4889 5.78155 51.3744
4890 5.77782 51.3754
4891 5.57652 51.3751
4895 5.21302 51.3753
4898 5.32106 51.3724
4900 5.72438 51.3743
4901 5.21177 51.3756
4902 5.21193 51.3752
4903 5.21206 51.3752
4907 5.31794 51.3756
4908 5.318 51.3755
4910 5.31805 51.3756
4911 5.2142 51.3756
4912 5.21383 51.3755
4914 5.21172 51.3757
4917 5.21424 51.3756
4919 5.21468 51.3757
4926 5.89297 51.3759
4933 5.21627 51.376
4935 5.55893 51.376
4936 5.5615 51.375
4937 5.56152 51.3751
4939 5.22651 51.376
4940 5.22618 51.376
4942 5.34933 51.376
4947 5.21679 51.376
4950 5.21677 51.3761
4951 5.22525 51.3761
4952 5.22616 51.376
4955 5.34959 51.3761
4956 5.3497 51.3761
4958 5.34981 51.3761
4960 5.85904 51.3761
4962 5.22527 51.3762
4963 5.72161 51.3762
4964 5.72259 51.3755
4969 5.57911 51.3757
4970 5.5785 51.3762
4971 5.22481 51.3762
4975 4.43267 51.3622
4976 4.44809 51.3762
4982 5.34954 51.3762
4983 5.72147 51.3763
4985 5.77446 51.3666
4986 5.77204 51.3763
4987 5.34984 51.3762
4989 5.34967 51.3763
4990 5.34959 51.3763
4993 5.7214 51.3763
4995 5.72056 51.3764
4996 5.7175 51.3749
4997 5.35002 51.3764
4998 5.34976 51.3763
5003 5.55873 51.3764
5012 5.22266 51.3765
5017 5.7211 51.3765
5020 5.7212 51.3765
5023 5.22321 51.3764
5025 5.30157 51.3751
5026 5.30107 51.3765
5028 5.22254 51.3765
5029 5.22268 51.3765
5033 5.72085 51.3766
5034 5.72093 51.3765
5035 5.57677 51.3755
5036 5.57719 51.3766
5039 5.22256 51.3765
5040 5.22204 51.3766
5042 5.3505 51.3766
5043 5.71401 51.3752
5044 5.7085 51.3766
5045 5.21722 51.3761
5047 5.70643 51.3752
5053 5.72086 51.3767
5056 5.72116 51.3767
5062 5.72096 51.3767
5063 5.31773 51.3758
5064 5.31687 51.3767
5065 5.57728 51.3768
5067 5.57733 51.3767
5069 5.22277 51.3768
5075 5.57769 51.3768
5079 5.70811 51.3768
5081 5.70829 51.3768
5084 5.70838 51.3768
5090 5.57779 51.3768
5091 5.57791 51.3767
5094 5.57616 51.3768
5096 5.77232 51.3769
5097 5.77508 51.3761
5099 5.70804 51.3769
5100 5.7077 51.3767
5105 5.57749 51.3769
5106 5.57755 51.3768
5112 5.57401 51.3769
5115 5.7217 51.377
5117 5.72123 51.3767
5121 5.35602 51.3755
5123 5.70805 51.377
5132 5.31662 51.377
5133 5.57773 51.377
5137 5.70813 51.377
5142 5.3044 51.3771
5143 5.39433 51.3703
5151 5.5778 51.377
5153 5.84087 51.375
5157 5.44748 51.3769
5160 5.22336 51.3775
5161 5.57366 51.377
5163 5.57008 51.3776
5164 5.56907 51.3777
5167 5.91873 51.3777
5169 5.56682 51.3777
5170 5.56626 51.3777
5171 5.56777 51.3777
5179 5.70773 51.3772
5180 5.70583 51.3778
5181 5.9232 51.3775
5184 5.35243 51.3778
5187 5.56576 51.3777
5188 5.56494 51.3779
5192 5.56466 51.378
5195 5.55884 51.3765
5201 5.72407 51.3783
5203 5.57802 51.3772
5204 5.57821 51.3784
5209 5.72443 51.3784
5210 5.72489 51.3786
5212 5.72438 51.3785
5214 5.31508 51.3786
5215 5.55894 51.3782
5216 5.55914 51.3787
5217 5.55903 51.3787
5218 5.55883 51.3783
5219 5.59764 51.375
5222 5.62359 51.3787
5224 5.56464 51.378
5228 5.56071 51.3789
5229 5.35609 51.377
5231 5.56901 51.379
5233 5.56907 51.3783
5236 5.55924 51.379
5238 5.5607 51.3788
5241 5.55913 51.379
5244 5.14308 51.379
5245 5.35264 51.3779
5246 5.35627 51.3791
5247 5.55925 51.3791
5253 5.35693 51.3791
5254 5.35709 51.3789
5261 5.3565 51.3791
5262 5.35676 51.3791
5265 5.35702 51.3791
5267 5.35675 51.3792
5271 5.35707 51.3792
5273 5.3568 51.3793
5277 5.35732 51.3793
5278 5.35704 51.3792
5279 5.35686 51.3793
5286 5.3567 51.3794
5287 5.56814 51.3789
5289 5.77064 51.3781
5292 5.55928 51.3795
5293 5.55915 51.3795
5297 5.25776 51.3736
5298 5.25717 51.3795
5299 5.56739 51.3794
5303 5.56738 51.3795
5305 5.7694 51.3795
5310 5.35881 51.3796
5311 5.57804 51.3789
5315 5.92336 51.3776
5316 5.92243 51.3799
5318 5.85884 51.3799
5320 5.70084 51.3798
5323 5.31363 51.3801
5326 5.31368 51.3801
5327 5.407 51.3774
5328 5.41329 51.3801
5329 5.31356 51.3801
5332 5.22589 51.3803
5333 5.70017 51.3803
5338 5.21331 51.3803
5339 5.74062 51.3645
5345 5.35914 51.3797
5347 5.92137 51.3804
5349 5.57898 51.3805
5350 5.57916 51.3806
5351 5.3622 51.3806
5353 5.36186 51.3805
5362 5.35561 51.3809
5366 5.31261 51.381
5373 5.56737 51.3797
5374 5.56725 51.3812
5376 5.85873 51.3813
5378 5.56723 51.3814
5379 5.76921 51.3797
5380 5.76765 51.3815
5381 5.44753 51.3774
5382 5.44761 51.3815
5384 5.35526 51.3815
5386 5.1379 51.3815
5392 5.36614 51.3817
5394 5.36572 51.3816
5400 5.36652 51.3818
5401 5.5672 51.3818
5403 5.56718 51.3819
5405 5.1701 51.3748
5406 5.17429 51.382
5408 5.35495 51.382
5409 4.38114 51.3769
5411 5.56713 51.382
5413 5.4234 51.3813
5418 5.44746 51.3821
5428 5.56318 51.3824
5429 5.41517 51.3809
5432 5.41735 51.3824
5433 5.56703 51.3821
5436 5.44747 51.3823
5438 5.44755 51.3824
5439 5.56656 51.3824
5440 5.56499 51.3824
5442 5.35464 51.3827
5446 5.56153 51.3827
5450 5.56125 51.3828
5451 5.56308 51.3824
5452 5.5618 51.3828
5454 5.69841 51.3828
5455 5.57997 51.3816
5460 5.41901 51.3463
5465 5.41912 51.3461
5469 5.55916 51.3823
5471 5.56098 51.3828
5475 4.37434 51.3821
5476 4.37289 51.383
5478 5.55903 51.3823
5481 5.5804 51.3829
5483 5.58035 51.3831
5486 5.26983 51.3833
5490 5.25663 51.3834
5492 5.72698 51.3833
5493 5.90148 51.3809
5499 5.43029 51.3821
5500 5.43771 51.3838
5502 4.3728 51.3829
5507 5.76633 51.3829
5510 5.72679 51.3837
5511 5.72687 51.3837
5513 5.13706 51.3823
5516 5.47184 51.3841
5518 5.47137 51.383
5520 5.26977 51.3841
5521 5.55906 51.383
5522 5.55968 51.3841
5523 5.55957 51.3842
5524 5.55894 51.383
5526 5.43968 51.3844
5528 5.76484 51.3846
5529 5.31273 51.3811
5530 5.3229 51.3846
5531 5.58032 51.3833
5532 5.57968 51.3847
5533 5.7267 51.384
5540 5.47174 51.3841
5548 5.25693 51.385
5552 5.65671 51.3848
5554 5.56028 51.3851
5555 5.13595 51.384
5559 4.31245 51.3712
5561 5.72611 51.3851
5562 5.72637 51.3847
5564 5.35435 51.3851
5570 5.57918 51.3852
5571 5.13265 51.3851
5572 5.13202 51.3853
5577 5.72598 51.3855
5579 5.7262 51.3851
5581 5.44829 51.3837
5582 5.44827 51.3855
5589 5.85761 51.3848
5590 5.85635 51.3858
5591 5.66248 51.3858
5592 5.65994 51.3853
5593 5.92102 51.3806
5594 5.92215 51.3858
5595 5.37645 51.3858
5596 5.37606 51.3856
5599 5.71233 51.3859
5600 5.71287 51.3859
5601 5.44187 51.3852
5607 5.44396 51.3859
5610 5.13084 51.3861
5613 5.15438 51.3735
5618 5.561 51.3863
5619 5.56088 51.3864
5620 5.56017 51.3851
5625 5.37686 51.3861
5628 5.57653 51.3864
5632 5.27088 51.3865
5633 5.71052 51.3865
5635 5.44809 51.3859
5637 5.23042 51.3829
5639 5.4444 51.386
5640 5.4464 51.3866
5643 5.66779 51.3866
5647 5.57599 51.3866
5660 5.15566 51.3867
5661 5.15549 51.3867
5662 5.15554 51.3862
5665 5.66839 51.3867
5667 5.72527 51.3866
5668 5.72538 51.3867
5669 5.66849 51.3867
5671 5.70987 51.3868
5674 5.15582 51.3868
5676 5.15628 51.3868
5677 5.66906 51.3868
5684 5.72504 51.3866
5689 5.37733 51.3864
5691 5.14805 51.3867
5694 5.15586 51.3869
5698 5.15486 51.3868
5699 5.15532 51.3869
5700 5.15532 51.3868
5701 5.57544 51.3869
5703 5.57604 51.3867
5707 5.44783 51.3865
5709 5.90619 51.3837
5713 5.12958 51.3866
5715 5.15552 51.387
5717 5.15568 51.387
5719 5.72516 51.3868
5721 5.44738 51.387
5722 5.44761 51.3871
5723 5.12888 51.387
5725 5.23317 51.3866
5727 5.24489 51.3728
5736 5.15558 51.3874
5738 5.71654 51.3874
5740 5.72831 51.3875
5742 5.44849 51.3875
5745 5.76387 51.3856
5746 5.76195 51.3875
5752 5.67322 51.3876
5755 5.91289 51.387
5759 5.57466 51.3873
5760 5.57379 51.3877
5762 5.57376 51.3877
5764 5.27092 51.3877
5766 5.57365 51.3877
5768 5.91571 51.3878
5770 5.91582 51.3878
5772 5.67441 51.3878
5775 5.67441 51.3879
5780 5.70806 51.3876
5781 5.72895 51.3876
5782 5.73044 51.388
5785 5.17559 51.388
5786 5.17905 51.3876
5788 5.17529 51.3881
5792 5.70716 51.3879
5794 5.5732 51.3879
5796 5.71812 51.3881
5799 5.57271 51.3881
5800 5.5728 51.3881
5802 5.57285 51.3881
5803 5.44953 51.388
5805 5.70215 51.3871
5807 5.70625 51.3882
5808 5.70671 51.3881
5810 5.57277 51.3882
5811 5.12798 51.3873
5813 5.70493 51.3881
5815 5.72499 51.387
5817 5.70058 51.3883
5819 5.5667 51.3883
5823 5.69991 51.3881
5825 5.70023 51.3883
5830 5.1727 51.3883
5836 5.67636 51.3884
5841 5.44996 51.3881
5848 5.70014 51.3884
5852 5.70027 51.3884
5854 5.91811 51.3884
5857 5.56171 51.3876
5860 5.56529 51.3883
5861 5.56262 51.3885
5862 5.56159 51.3876
5863 5.37796 51.3868
5865 5.41359 51.385
5869 5.45069 51.3884
5873 5.44631 51.3883
5875 5.12787 51.3882
5876 5.12791 51.3886
5884 5.91901 51.3887
5885 4.37144 51.3838
5886 4.36349 51.3887
5887 5.44592 51.3886
5891 5.73342 51.3887
5892 5.7336 51.3888
5893 5.1812 51.3887
5900 5.91984 51.3889
5901 5.9202 51.3885
5903 5.72413 51.3883
5904 5.72371 51.3889
5905 5.57223 51.3884
5906 5.57102 51.3889
5910 5.73452 51.3891
5912 5.73582 51.3888
5913 5.45109 51.3886
5914 5.4527 51.3892
5918 5.73554 51.3892
5922 5.73542 51.3891
5923 5.73501 51.3893
5926 5.73507 51.3892
5927 5.44566 51.3887
5935 5.47213 51.385
5939 5.56857 51.3894
5946 5.73529 51.3895
5947 5.56873 51.3895
5949 5.87036 51.3896
5950 5.91782 51.3778
5951 5.44447 51.3896
5953 5.44456 51.3893
5956 5.45319 51.3894
5957 5.45325 51.3894
5958 5.45371 51.3896
5962 5.56986 51.3895
5963 5.56879 51.3895
5965 5.56914 51.3897
5966 5.56928 51.3897
5968 5.40673 51.3898
5970 5.91918 51.3898
5972 5.12803 51.3898
5973 5.56904 51.3898
5978 5.5694 51.3898
5981 5.73506 51.3898
5982 5.73517 51.3895
5990 5.56939 51.3899
5991 5.18119 51.3888
5992 5.18345 51.3899
5994 5.16676 51.3899
5997 5.91798 51.3779
5999 5.71863 51.3884
6005 5.56929 51.39
6006 5.56914 51.39
6007 5.21173 51.3875
6008 5.21033 51.39
6010 5.35323 51.39
6011 5.72232 51.39
6016 5.25864 51.39
6017 5.72287 51.3901
6019 5.72293 51.39
6022 5.18615 51.3902
6023 5.32689 51.3896
6024 5.32734 51.3903
6027 5.21083 51.3762
6028 5.18648 51.3903
6029 5.91419 51.3876
6031 5.92021 51.389
6038 5.56903 51.3899
6040 5.56801 51.3906
6042 5.45661 51.3907
6043 5.45658 51.3907
6044 5.45622 51.3905
6047 5.38067 51.3885
6048 5.38381 51.3907
6051 5.457 51.3908
6056 5.26667 51.3911
6059 5.44439 51.3899
6065 4.34398 51.3911
6069 5.38483 51.3915
6071 5.9186 51.3905
6072 5.91783 51.3915
6073 4.3504 51.3915
6074 4.34893 51.3915
6079 5.38472 51.3916
6082 5.45906 51.3916
6085 5.44426 51.3912
6086 5.44418 51.3916
6087 5.45902 51.3916
6088 5.45863 51.3915
6093 5.90434 51.3904
6094 5.89652 51.3917
6102 5.38488 51.3917
6103 4.35289 51.3918
6104 4.35235 51.3917
6108 5.48074 51.3917
6110 5.48288 51.3918
6114 5.45961 51.3918
6117 5.23739 51.3872
6127 5.38509 51.392
6131 5.46036 51.392
6138 5.23647 51.3919
6140 5.2366 51.3922
6142 4.35396 51.392
6143 4.33747 51.3915
6144 4.33547 51.3922
6149 5.46103 51.3921
6150 5.46206 51.3923
6151 5.86973 51.3899
6152 5.86341 51.3922
6154 5.18923 51.3923
6156 4.33477 51.3924
6158 5.47754 51.3924
6159 5.47387 51.3895
6160 5.47501 51.3924
6162 4.33446 51.3924
6163 5.46293 51.3924
6168 5.44401 51.3925
6170 5.40241 51.3926
6172 4.33324 51.3927
6174 5.8898 51.3927
6176 5.46462 51.3927
6178 5.47521 51.3927
6180 5.47561 51.3927
6183 5.47509 51.3928
6187 5.4439 51.3928
6190 5.44402 51.3928
6194 5.47523 51.3928
6197 5.70017 51.3886
6198 5.69645 51.3928
6206 5.37463 51.3928
6207 5.47511 51.3928
6208 5.47479 51.3928
6212 5.47383 51.3929
6213 5.92468 51.3905
6214 5.93671 51.3929
6220 5.47291 51.3929
6223 4.31412 51.3851
6224 4.31444 51.3929
6225 5.4438 51.393
6227 5.4658 51.3929
6228 5.4663 51.393
6229 4.33236 51.3929
6230 4.33204 51.393
6231 5.44412 51.3929
6234 5.69607 51.393
6237 5.44405 51.393
6241 5.48519 51.3918
6242 5.48658 51.393
6243 5.40232 51.3927
6245 5.47259 51.3929
6247 5.46679 51.3931
6248 5.46627 51.393
6255 5.47007 51.3931
6257 4.31273 51.3931
6259 5.4681 51.3931
6260 5.46891 51.3931
6267 5.46742 51.3932
6273 5.4439 51.393
6274 5.44361 51.3932
6276 4.31033 51.3932
6277 5.69557 51.3932
6284 5.4681 51.3932
6289 5.40203 51.393
6290 5.40186 51.3932
6293 5.6946 51.3932
6294 5.69533 51.3933
6301 5.69572 51.3933
6304 4.31459 51.3933
6307 5.69529 51.3934
6310 5.86381 51.3906
6311 5.85561 51.3934
6315 4.33125 51.3932
6317 4.32997 51.3934
6319 4.32967 51.3934
6321 4.30877 51.3932
6323 5.72262 51.3908
6325 4.3296 51.3934
6328 5.44192 51.3934
6329 5.69576 51.3933
6330 5.69571 51.3934
6331 5.69534 51.3934
6333 4.30208 51.3934
6334 4.29909 51.3935
6336 5.4425 51.3935
6338 5.44206 51.3935
6342 4.29706 51.3935
6346 5.69551 51.3935
6350 5.69638 51.3935
6352 5.4418 51.3934
6354 4.2915 51.3935
6355 4.29055 51.3935
6356 4.2887 51.3935
6357 4.32939 51.3934
6358 4.32824 51.3935
6359 4.31833 51.3935
6360 4.31877 51.3935
6362 5.44208 51.3935
6365 4.31665 51.3936
6368 5.48647 51.3936
6370 5.44171 51.3935
6372 4.32778 51.3936
6373 5.71973 51.3936
6374 5.72 51.3934
6379 4.31471 51.3936
6381 4.3235 51.3936
6382 4.32227 51.3936
6383 4.32592 51.3936
6384 4.32507 51.3936
6385 5.71956 51.3936
6389 5.44173 51.3936
6390 5.4413 51.3936
6394 5.71983 51.3936
6396 4.31959 51.3936
6397 5.27028 51.3889
6402 4.32623 51.3936
6408 5.46832 51.3936
6415 5.71988 51.3937
6419 4.32011 51.3938
6421 5.71984 51.3938
6422 5.71975 51.3938
6423 5.71962 51.3938
6424 5.71949 51.3937
6428 4.35469 51.3922
6429 4.35909 51.3922
6434 5.71968 51.3941
6436 5.48635 51.3941
6438 5.47538 51.3931
6439 4.3202 51.3938
6440 4.32198 51.3943
6445 5.38456 51.3919
6446 5.38117 51.3943
6449 5.47597 51.3943
6453 5.47609 51.3945
6455 5.47594 51.3942
6459 5.38072 51.3945
6467 5.44075 51.3938
6468 5.43933 51.3946
6471 5.48621 51.3943
6481 5.27999 51.3936
6483 5.35039 51.3946
6485 4.27756 51.3944
6489 5.48591 51.3946
6490 5.48518 51.3947
6491 5.38094 51.3946
6494 5.23576 51.3947
6495 5.43904 51.3947
6498 5.43912 51.3948
6499 4.26927 51.3947
6500 4.26913 51.3948
6501 5.46944 51.3943
6502 5.46864 51.3948
6505 5.27029 51.3947
6515 5.4391 51.3949
6517 5.439 51.3949
6518 5.43884 51.3949
6523 5.26904 51.3948
6526 5.71961 51.395
6532 5.43877 51.3948
6537 5.26787 51.3949
6539 5.28592 51.3949
6540 5.28937 51.3951
6543 4.32208 51.3943
6544 4.32503 51.3952
6545 5.241 51.3952
6547 5.4006 51.3945
6548 5.39989 51.3952
6550 5.48516 51.3953
6553 5.23539 51.3953
6555 5.23901 51.3953
6562 4.26138 51.3953
6565 5.71001 51.3953
6572 5.29893 51.3954
6576 4.32586 51.3954
6582 5.75408 51.3951
6584 5.75412 51.3954
6588 5.70991 51.3954
6598 5.15493 51.395
6603 5.16566 51.3922
6604 5.15603 51.3955
6608 5.23885 51.3953
6609 5.75429 51.3954
6613 5.24272 51.3952
6614 5.25246 51.3955
6618 5.70907 51.3954
6619 5.70984 51.3955
6620 5.70985 51.3954
6621 5.7103 51.3955
6622 5.71029 51.3955
6623 5.71101 51.3955
6625 5.71951 51.3955
6628 5.71966 51.3955
6637 5.23548 51.3953
6641 5.15496 51.3955
6642 5.15513 51.3956
6644 5.75393 51.3954
6646 5.26709 51.3956
6647 4.32614 51.3954
6648 4.32653 51.3956
6650 5.1548 51.3955
6651 5.75436 51.3955
6658 5.1558 51.3956
6659 5.71013 51.3956
6660 5.71 51.3956
6663 5.75396 51.3956
6664 5.75388 51.3956
6665 5.71928 51.3957
6667 5.75435 51.3956
6670 5.71988 51.3957
6672 5.15513 51.3957
6679 5.71831 51.3957
6683 5.15463 51.3957
6684 5.1546 51.3956
6689 5.75653 51.3951
6693 5.71927 51.3958
6697 5.72069 51.3958
6698 5.71988 51.3958
6699 5.15478 51.3958
6707 4.35796 51.3938
6709 5.91766 51.3919
6710 5.91979 51.3958
6716 5.26726 51.3959
6717 5.71948 51.3959
6721 5.71964 51.3959
6724 5.75412 51.3957
6725 5.75426 51.3957
6726 5.75427 51.3959
6728 5.37939 51.3959
6729 5.37985 51.3957
6731 5.46853 51.3949
6732 5.4676 51.396
6733 5.38498 51.3917
6736 5.86215 51.3958
6738 5.38628 51.3961
6739 5.3813 51.3947
6743 5.86191 51.3961
6744 5.86203 51.3961
6757 5.15495 51.3958
6759 5.75271 51.3962
6763 5.86207 51.3961
6765 5.86536 51.3955
6766 5.86249 51.3962
6769 5.86166 51.3962
6770 5.86169 51.3961
6772 5.86207 51.3962
6775 5.35034 51.3947
6780 5.86174 51.3963
6789 5.38876 51.3965
6790 5.37963 51.396
6792 5.37075 51.3916
6793 5.86165 51.3965
6795 5.86185 51.3963
6800 5.48082 51.3965
6805 5.48036 51.3965
6809 4.32787 51.3965
6811 5.48283 51.3966
6814 5.53804 51.3549
6816 5.75395 51.3968
6817 4.27706 51.3969
6819 4.32814 51.3968
6823 5.4788 51.3966
6825 5.48427 51.3968
6826 5.48581 51.397
6827 5.4862 51.3953
6831 5.71949 51.3963
6834 5.46691 51.3971
6838 5.39902 51.3974
6839 5.84861 51.3955
6842 5.47771 51.3974
6844 4.32884 51.3975
6845 5.72627 51.3971
6847 5.34943 51.3963
6848 5.34921 51.3975
6849 5.73121 51.3976
6850 5.73136 51.3976
6851 5.72853 51.3976
6852 5.72973 51.3977
6853 5.84929 51.3974
6855 5.86128 51.3961
6856 5.84942 51.3977
6868 5.26733 51.3977
6874 5.73103 51.3977
6875 5.7315 51.3977
6877 5.73148 51.3978
6878 5.73132 51.3979
6879 5.73123 51.3979
6880 5.73101 51.3978
6883 5.48647 51.397
6885 5.73254 51.398
6890 5.34889 51.398
6891 5.71929 51.3971
6893 5.73131 51.398
6897 4.28371 51.3981
6899 5.79491 51.3839
6901 5.31349 51.3957
6903 5.25774 51.3955
6909 5.46663 51.3977
6911 5.53918 51.3539
6915 5.23529 51.3956
6916 5.23369 51.3984
6919 5.1309 51.3964
6921 5.26652 51.3982
6926 5.37803 51.3985
6931 5.48666 51.3979
6935 5.75358 51.3983
6936 5.75374 51.3985
6937 5.37656 51.3985
6939 5.37765 51.3985
6940 5.37784 51.3984
6943 5.75361 51.3985
6955 5.37614 51.3984
6956 5.36469 51.3986
6959 5.75356 51.3986
6961 5.75388 51.3986
6969 5.75415 51.3986
6971 5.43855 51.395
6975 5.84929 51.3977
6976 5.84086 51.3985
6978 5.73673 51.3987
6979 5.71877 51.398
6981 5.75362 51.3987
6984 5.73866 51.3987
6985 5.37817 51.3986
6987 5.75387 51.3986
6991 5.76253 51.3958
6994 5.36041 51.3987
6996 5.77737 51.3987
7000 5.74049 51.3986
7002 5.37762 51.3986
7003 5.7384 51.3988
7009 5.37797 51.3988
7011 5.46636 51.3982
7012 5.46609 51.3988
7021 5.2336 51.3986
7022 5.23345 51.3988
7025 5.35751 51.3988
7026 5.35723 51.3988
7027 5.7782 51.3988
7028 5.77894 51.3981
7029 5.73878 51.3987
7032 5.7388 51.3988
7034 5.34831 51.3988
7037 5.7384 51.3989
7040 5.35584 51.3989
7042 5.77798 51.3989
7046 5.77834 51.3989
7050 5.73869 51.3989
7051 5.75346 51.3988
7052 5.7534 51.3989
7056 5.7215 51.3989
7058 5.73853 51.3989
7061 5.7779 51.399
7064 5.35273 51.399
7070 5.73119 51.399
7073 5.35087 51.399
7074 5.34872 51.3991
7077 5.77839 51.399
7078 5.77833 51.3991
7084 5.77796 51.3991
7089 5.48676 51.3985
7091 5.33547 51.3956
7093 5.77896 51.3993
7098 5.33972 51.3993
7099 5.71927 51.3993
7102 5.72063 51.3994
7108 5.46577 51.3995
7111 5.72007 51.3995
7114 5.39817 51.3995
7115 5.33897 51.3993
7117 5.71957 51.3995
7120 5.71971 51.3994
7122 5.72016 51.3996
7125 5.38974 51.3968
7127 5.34491 51.3996
7129 5.32996 51.3982
7134 5.34147 51.3996
7139 5.39591 51.3997
7141 5.39601 51.3997
7143 5.39606 51.3996
7146 5.34232 51.3997
7147 5.71961 51.3997
7150 5.34307 51.3998
7158 5.23326 51.3998
7160 5.46561 51.3998
7161 5.71978 51.3998
7165 5.48691 51.3992
7167 5.15482 51.3962
7168 5.15439 51.3999
7173 5.23351 51.3986
7174 5.22781 51.4
7175 5.73866 51.3991
7177 5.132 51.3984
7186 5.39562 51.4
7187 4.33257 51.3992
7188 4.33482 51.4
7190 5.47922 51.4
7191 5.48703 51.3999
7192 5.48706 51.4001
7193 5.34661 51.3994
7197 5.7781 51.3991
7199 5.2661 51.3984
7200 5.26475 51.4001
7201 5.78071 51.3997
7202 5.78383 51.4001
7204 5.73517 51.4001
7210 5.3989 51.4002
7213 5.43241 51.3987
7214 5.42983 51.4002
7219 5.40852 51.3885
7220 5.41103 51.4003
7226 5.46532 51.4004
7228 5.37777 51.3988
7230 5.3775 51.4004
7232 5.37747 51.4004
7236 5.26492 51.4005
7240 5.39888 51.4003
7241 5.411 51.4003
7243 5.39858 51.4005
7248 5.47028 51.4006
7251 5.39857 51.4006
7255 5.39871 51.4006
7257 5.47005 51.4006
7258 5.47018 51.4006
7259 5.34746 51.4001
7265 5.46854 51.4007
7266 5.46964 51.4007
7274 5.46533 51.4007
7277 5.46808 51.4007
7280 5.46808 51.4007
7285 5.46768 51.4007
7286 5.46759 51.4007
7295 5.47035 51.4007
7298 5.46661 51.4007
7300 5.47035 51.4007
7302 5.46545 51.4007
7303 5.47072 51.4007
7308 5.46521 51.4007
7309 5.73582 51.4003
7313 5.4662 51.4008
7315 5.39545 51.4002
7318 5.47003 51.4007
7320 5.46514 51.4008
7323 5.46586 51.4008
7326 5.71928 51.4
7327 5.71955 51.4
7328 5.71841 51.4008
7333 5.47107 51.4008
7334 5.47188 51.4009
7335 5.46546 51.4008
7336 5.46516 51.4008
7339 5.39455 51.401
7340 5.39469 51.4009
7343 5.39488 51.4008
7345 5.48708 51.4003
7347 5.3945 51.401
7349 5.75295 51.3996
7351 5.39477 51.401
7353 5.39452 51.4011
7356 5.47323 51.4011
7357 5.39479 51.4011
7363 5.39474 51.4011
7364 5.3946 51.4011
7365 5.75561 51.4002
7368 5.74165 51.4012
7369 5.39497 51.4012
7373 5.37742 51.4006
7376 5.47402 51.4012
7381 5.73699 51.4008
7383 5.46474 51.4008
7385 5.48698 51.401
7389 5.4869 51.4013
7390 5.48689 51.4014
7392 5.12685 51.4014
7394 5.47523 51.4015
7395 5.41073 51.4008
7396 5.40555 51.4015
7397 5.48357 51.4014
7400 5.80102 51.4015
7401 5.75194 51.401
7404 5.74215 51.4015
7409 5.46162 51.4013
7411 5.3944 51.4013
7412 5.39401 51.4017
7413 5.48198 51.4015
7415 5.20604 51.4003
7416 5.20639 51.4017
7417 5.4804 51.4018
7418 5.48077 51.4017
7420 5.47729 51.4018
7421 5.47967 51.4008
7422 5.47996 51.4018
7425 4.31264 51.3985
7429 5.76931 51.4014
7430 5.76679 51.4018
7431 5.47981 51.4018
7432 5.47952 51.4008
7435 5.47942 51.4019
7441 5.47982 51.4019
7446 5.39696 51.4019
7448 5.47822 51.4019
7451 5.47889 51.4019
7454 5.47942 51.4019
7456 5.22211 51.4019
7459 5.75627 51.4011
7460 5.75657 51.402
7462 4.34052 51.402
7463 4.93718 51.399
7466 5.76318 51.402
7468 5.76245 51.4021
7470 5.7611 51.4021
7476 5.39728 51.4021
7479 5.76026 51.4021
7480 5.75971 51.4021
7482 5.75963 51.4021
7483 4.93673 51.402
7484 4.93673 51.4021
7485 5.3483 51.4006
7486 5.35117 51.4021
7487 5.7379 51.4013
7488 5.73733 51.4022
7489 5.39378 51.4021
7497 5.7746 51.4022
7506 5.40938 51.4023
7511 5.77718 51.4001
7512 5.77539 51.4023
7513 5.75811 51.4024
7514 5.75847 51.4022
7518 5.74522 51.4024
7519 5.39736 51.4022
7527 5.39716 51.4026
7529 5.3973 51.4024
7531 5.42712 51.4025
7532 5.42703 51.4026
7533 5.77576 51.4026
7535 5.7799 51.3998
7538 5.74727 51.4025
7543 5.39371 51.4022
7544 5.39342 51.4027
7545 5.14056 51.4002
7547 5.75151 51.4015
7550 5.23533 51.4028
7552 5.20429 51.4028
7556 5.75783 51.4029
7557 5.75805 51.4025
7567 5.40973 51.4027
7570 5.74781 51.4026
7571 5.75012 51.4028
7577 5.20669 51.4023
7579 5.38592 51.4031
7582 5.74425 51.4032
7585 5.38571 51.4032
7588 5.38035 51.4022
7589 5.38543 51.4032
7592 5.3863 51.4032
7593 5.38602 51.4032
7597 5.38572 51.4033
7601 5.37639 51.4033
7603 5.39677 51.4033
7604 5.3968 51.4031
7607 5.20534 51.403
7609 5.20649 51.4031
7614 4.93672 51.4033
7617 5.37699 51.4012
7618 5.37656 51.4033
7621 5.38601 51.4033
7633 5.37668 51.4034
7634 5.37729 51.4034
7636 5.3762 51.4034
7638 5.37667 51.4035
7641 5.74858 51.4031
7643 5.40952 51.4031
7645 5.39329 51.403
7649 5.38853 51.4034
7651 5.39298 51.4036
7652 5.39291 51.4037
7653 5.46097 51.4017
7654 5.46187 51.4038
7661 5.20747 51.4034
7662 5.20804 51.4039
7663 5.20634 51.4033
7673 5.74425 51.4033
7676 5.75697 51.404
7680 5.21768 51.4041
7682 5.39696 51.404
7683 5.21233 51.4041
7684 5.21141 51.404
7685 5.50557 51.3983
7687 5.39742 51.404
7688 5.39889 51.4042
7690 5.43455 51.4041
7692 5.50308 51.4019
7693 5.50158 51.4042
7694 5.50347 51.4041
7699 5.42734 51.4042
7700 5.43166 51.4042
7701 4.93657 51.4043
7703 4.93667 51.4036
7706 5.39962 51.4043
7709 5.40879 51.4043
7710 5.40926 51.4036
7712 5.50592 51.3968
7713 5.50142 51.4043
7719 5.14397 51.4027
7720 5.14611 51.4043
7726 5.83402 51.4043
7727 5.91328 51.4029
7731 5.40874 51.4044
7742 5.20866 51.4045
7743 5.20974 51.4043
7751 5.74807 51.4036
7754 5.20777 51.4046
7755 5.4484 51.4046
7756 5.44882 51.4046
7758 5.39176 51.4047
7759 5.40233 51.4045
7760 5.40419 51.4047
7766 5.75122 51.4046
7769 5.43608 51.4041
7770 5.43977 51.4048
7771 5.20612 51.4039
7773 5.75042 51.4048
7774 5.75026 51.4046
7776 5.7505 51.4047
7778 5.44872 51.4048
7779 5.44855 51.4048
7781 5.75064 51.4048
7784 5.75072 51.4048
7793 5.43624 51.4048
7796 5.43832 51.4048
7797 5.47997 51.4019
7802 5.48069 51.4049
7804 5.4847 51.4048
7805 5.73823 51.404
7806 5.73853 51.4049
7807 5.75001 51.4049
7809 5.75039 51.4049
7810 5.75038 51.4048
7815 5.50146 51.4049
7816 5.50367 51.4049
7817 5.50448 51.4049
7820 5.50065 51.4049
7821 5.49062 51.4049
7828 5.56148 51.405
7829 5.42476 51.4045
7833 5.4089 51.4044
7835 5.43064 51.405
7836 5.42686 51.4046
7837 5.51186 51.405
7838 5.50448 51.405
7839 5.50367 51.405
7840 5.50146 51.405
7842 5.20471 51.405
7845 5.46198 51.405
7854 5.44869 51.405
7860 5.74932 51.4051
7862 5.83223 51.4051
7864 5.49203 51.4051
7865 5.75536 51.4051
7866 5.75532 51.4051
7867 5.47681 51.4051
7871 5.47663 51.4051
7873 5.50065 51.405
7875 5.433 51.4052
7877 5.4445 51.405
7881 5.20749 51.4048
7885 5.20568 51.4048
7886 5.20706 51.4052
7887 5.47348 51.4053
7891 5.74513 51.404
7895 5.45278 51.4052
7896 5.46179 51.4053
7899 5.56135 51.4053
7903 5.47663 51.4054
7906 5.48111 51.4054
7907 5.74297 51.4053
7913 5.44552 51.4054
7915 5.4734 51.4055
7916 5.47631 51.4054
7917 5.74842 51.4053
7927 5.39112 51.4053
7928 5.39088 51.4056
7932 5.48117 51.4056
7934 5.48461 51.4056
7935 5.50145 51.4056
7937 5.74742 51.4055
7939 5.50379 51.4043
7942 5.50367 51.4056
7944 5.4363 51.4056
7945 5.47631 51.4056
7946 5.47334 51.4056
7947 5.40851 51.405
7948 5.40818 51.4056
7953 5.46183 51.4057
7959 5.56117 51.4057
7960 5.56141 51.4057
7961 5.56149 51.4053
7964 5.44779 51.4057
7965 5.47295 51.4056
7966 5.46262 51.4057
7969 5.51096 51.4049
7970 5.5573 51.4058
7971 5.48031 51.4056
7972 5.47708 51.4058
7973 5.48064 51.4058
7974 5.48037 51.4049
7977 5.48096 51.4058
7989 5.55728 51.4059
7992 5.45166 51.4057
7993 5.50357 51.4057
7994 5.50162 51.4057
7997 5.56155 51.4058
8002 5.39046 51.406
8003 5.56118 51.406
8005 5.56153 51.4059
8013 5.7459 51.406
8014 5.74415 51.406
8015 5.75399 51.406
8016 5.75415 51.4059
8026 5.39039 51.4061
8034 5.75386 51.4061
8036 5.40748 51.4061
8037 5.37255 51.4062
8038 5.37629 51.4039
8040 4.3462 51.4062
8041 5.40606 51.4056
8044 5.14891 51.4062
8049 5.37642 51.4039
8050 5.37268 51.4062
8051 5.75409 51.4061
8054 5.75377 51.4061
8056 5.42422 51.405
8057 5.5612 51.4063
8059 5.56134 51.406
8062 5.75379 51.4062
8070 5.42265 51.4063
8071 5.743 51.4054
8072 5.74025 51.4063
8073 5.42243 51.4063
8074 5.42252 51.4063
8076 5.37272 51.4064
8077 5.75362 51.4064
8079 5.75386 51.4063
8081 5.40641 51.4062
8083 5.37228 51.4064
8085 5.40662 51.4064
8086 5.40675 51.4064
8094 5.75404 51.4063
8095 5.75413 51.4062
8098 5.17731 51.4064
8107 5.43482 51.4052
8109 5.37242 51.4065
8117 5.37263 51.4064
8119 5.44874 51.4058
8120 5.4494 51.4065
8122 5.44968 51.4065
8123 5.15306 51.4065
8124 5.15326 51.4061
8132 5.40654 51.4064
8136 5.44985 51.4065
8137 5.40681 51.4065
8138 5.40679 51.4065
8144 5.55841 51.4061
8148 5.44867 51.4058
8157 5.1532 51.4065
8159 5.15041 51.4065
8161 5.15214 51.4066
8164 5.75292 51.4066
8166 5.15434 51.4067
8167 5.73859 51.4055
8168 5.73871 51.4067
8169 5.14895 51.4065
8170 5.14898 51.4067
8175 5.15333 51.4066
8178 5.15334 51.4067
8180 5.73925 51.4067
8181 5.40896 51.4043
8185 5.15284 51.4067
8186 5.15284 51.4066
8187 5.56142 51.4066
8188 5.56202 51.4067
8196 5.42332 51.4068
8199 5.41469 51.4067
8202 5.46241 51.4068
8203 5.46211 51.405
8206 5.15031 51.4065
8209 5.73888 51.4068
8211 5.46166 51.4067
8212 5.46223 51.4068
8215 5.44937 51.4068
8216 5.44928 51.4066
8218 5.4067 51.4066
8220 5.40725 51.4068
8221 5.15308 51.4068
8222 5.15295 51.4068
8231 5.46224 51.4068
8235 5.73879 51.4069
8246 5.73889 51.4069
8260 5.56111 51.4067
8264 5.73907 51.407
8265 5.1496 51.407
8267 5.14968 51.407
8268 5.14999 51.4068
8269 5.80441 51.407
8271 5.83149 51.4054
8272 5.8274 51.407
8273 5.56078 51.407
8274 5.56087 51.407
8275 5.15633 51.4071
8277 5.56109 51.407
8278 5.56124 51.4071
8285 5.56074 51.4071
8287 5.85731 51.3931
8289 5.56331 51.4072
8292 5.75214 51.4072
8295 5.15281 51.4072
8299 5.56084 51.4072
8301 5.561 51.4073
8303 5.56121 51.4072
8305 5.74655 51.4056
8307 5.42398 51.4071
8308 5.42429 51.4073
8311 5.48112 51.4067
8313 5.38919 51.407
8316 5.4811 51.4073
8317 5.80402 51.4068
8322 5.43152 51.4076
8327 5.74676 51.4073
8334 5.75083 51.4077
8335 5.42257 51.4064
8339 5.75436 51.4064
8341 5.74016 51.4076
8343 5.33062 51.3996
8344 5.31283 51.408
8347 5.75037 51.4079
8351 5.38849 51.4074
8352 5.38737 51.4082
8353 5.16229 51.4082
8354 5.16008 51.4081
8355 5.4093 51.4077
8361 5.75596 51.4083
8362 5.75588 51.408
8363 5.74159 51.408
8369 5.43041 51.4083
8370 5.43172 51.4064
8371 5.56025 51.4084
8374 5.21134 51.4084
8376 5.41796 51.4084
8378 5.42034 51.4077
8380 5.56036 51.4084
8383 5.74682 51.4077
8384 5.74723 51.4084
8385 5.74995 51.4081
8386 5.74913 51.4085
8389 5.41866 51.4083
8390 5.41812 51.4085
8400 5.35637 51.4085
8402 5.74726 51.4085
8403 5.48127 51.4077
8412 5.4185 51.4087
8415 5.44956 51.4069
8418 5.74729 51.4087
8423 5.35641 51.4088
8425 5.56787 51.4085
8432 5.74735 51.4088
8436 5.43049 51.407
8443 5.45145 51.4087
8445 5.45192 51.4086
8446 5.4519 51.4089
8447 4.31677 51.4018
8448 4.31579 51.4089
8449 5.74715 51.4089
8450 5.74725 51.4088
8452 4.34957 51.4089
8459 5.38701 51.4089
8463 4.35648 51.3958
8464 4.34982 51.4089
8468 5.35651 51.4089
8471 5.74809 51.4089
8472 5.74767 51.4089
8473 5.74746 51.4089
8474 5.74746 51.4089
8478 5.74692 51.4089
8479 5.74715 51.409
8482 5.74736 51.409
8483 5.42576 51.4082
8484 5.42708 51.409
8491 5.55994 51.4089
8492 5.55977 51.409
8494 5.4311 51.4091
8497 5.74268 51.4083
8498 5.74483 51.4091
8501 5.80446 51.4075
8502 5.80536 51.4091
8508 5.74726 51.409
8513 4.34983 51.4091
8516 5.4177 51.4085
8518 5.38699 51.4089
8520 5.45178 51.4092
8521 5.75605 51.4082
8523 5.75636 51.4092
8528 5.80544 51.4093
8529 5.45141 51.4093
8538 5.31131 51.4094
8539 5.17337 51.4081
8541 5.73852 51.4071
8542 5.73504 51.4094
8545 5.75645 51.4092
8546 5.75654 51.4095
8550 5.38675 51.4096
8554 5.4516 51.4096
8557 5.40171 51.4098
8562 5.4515 51.4099
8564 5.41558 51.4092
8567 5.4157 51.4093
8569 5.40978 51.4082
8570 5.41143 51.4102
8571 5.55906 51.4099
8572 5.55887 51.4102
8576 5.43038 51.4102
8582 5.75672 51.41
8583 5.48147 51.4085
8586 5.40528 51.4104
8588 5.40428 51.4102
8590 5.55873 51.4104
8596 5.41341 51.4099
8597 5.27399 51.4092
8598 5.27624 51.4106
8599 5.40627 51.4106
8603 5.41171 51.4105
8604 5.41179 51.4106
8612 5.55818 51.4108
8616 5.82532 51.4109
8617 5.55771 51.4111
8623 5.55838 51.4111
8624 5.55823 51.4109
8628 5.35815 51.4111
8629 5.75688 51.4103
8630 5.75725 51.4111
8631 5.75717 51.4112
8632 5.7568 51.4103
8634 5.40871 51.4112
8635 5.39913 51.4112
8636 5.40033 51.4097
8640 5.73163 51.4112
8643 5.40039 51.4098
8645 4.34952 51.4091
8646 4.34593 51.4113
8647 5.38642 51.4105
8654 5.55841 51.4113
8655 5.39925 51.4112
8657 5.21509 51.4108
8658 5.21553 51.4114
8660 5.42987 51.4089
8662 5.39893 51.4113
8663 5.42996 51.4114
8671 5.3993 51.4114
8672 5.39908 51.4115
8675 5.40928 51.4115
8681 5.40935 51.4114
8682 5.40945 51.4115
8685 4.93641 51.4053
8696 5.46359 51.4116
8697 5.48191 51.4103
8701 5.74731 51.4091
8702 5.74739 51.4116
8706 5.557 51.4112
8710 5.38556 51.4119
8715 4.93533 51.412
8716 4.93546 51.4115
8723 5.55422 51.4121
8727 5.42243 51.4121
8728 5.41786 51.4086
8729 5.42274 51.4121
8732 5.14937 51.4117
8733 5.48222 51.4116
8736 5.149 51.4122
8741 5.75763 51.412
8742 5.75773 51.4124
8743 5.41278 51.4116
8744 5.41433 51.4124
8746 5.38517 51.4124
8747 5.74763 51.4122
8748 5.74775 51.4124
8750 5.72979 51.4125
8753 5.40939 51.4115
8761 5.8253 51.4115
8762 5.82295 51.4126
8764 5.48262 51.4128
8765 5.37056 51.4128
8768 5.4824 51.4122
8770 5.37072 51.4128
8775 5.35876 51.4128
8777 5.35876 51.4125
8779 5.40847 51.4128
8780 5.40857 51.4125
8781 5.40864 51.4125
8788 5.14838 51.4128
8792 5.28644 51.4129
8794 5.37082 51.4129
8796 5.35875 51.4129
8797 5.42874 51.4111
8798 5.42577 51.4129
8799 5.37035 51.4129
8800 5.37037 51.4129
8803 4.93542 51.412
8804 4.93524 51.4129
8808 5.46342 51.4116
8811 5.85325 51.4061
8815 5.38466 51.413
8816 5.38502 51.4126
8824 5.38479 51.4131
8825 5.81904 51.4131
8826 5.81773 51.413
8829 5.81465 51.413
8830 5.81305 51.4133
8834 5.39901 51.4114
8836 5.39794 51.4134
8844 5.38426 51.4134
8846 5.39784 51.4134
8847 4.31599 51.4093
8851 5.82179 51.4136
8853 5.82206 51.4131
8856 5.39764 51.4134
8857 5.41516 51.4128
8858 5.41689 51.4136
8862 5.3978 51.4136
8863 5.35871 51.4136
8865 5.7752 51.4026
8867 4.89615 51.4085
8868 4.901 51.4138
8872 5.8085 51.4138
8874 5.41775 51.4139
8875 5.45305 51.4133
8877 5.80882 51.4139
8880 5.72689 51.4139
8883 5.54245 51.4141
8884 5.54255 51.414
8888 5.48249 51.4128
8891 5.40797 51.4141
8892 5.40812 51.4138
8893 4.34333 51.4126
8894 4.34023 51.4141
8896 5.40804 51.4142
8898 5.55256 51.4142
8901 5.54686 51.4142
8902 5.547 51.4142
8903 5.42889 51.4143
8905 5.45642 51.4139
8906 5.45901 51.4143
8908 5.75857 51.4143
8913 5.41837 51.4141
8915 5.55722 51.4144
8916 5.55718 51.4145
8917 5.44208 51.4146
8920 5.75882 51.4146
8928 5.759 51.4146
8929 5.35879 51.4136
8940 5.46377 51.4129
8941 5.46423 51.4147
8946 5.7587 51.4146
8949 5.4644 51.4147
8950 5.46424 51.4148
8951 5.75907 51.4147
8953 5.75872 51.4148
8954 5.75863 51.4148
8959 5.46345 51.4149
8964 5.74925 51.4149
8966 4.33935 51.4147
8979 4.33901 51.415
8983 4.33953 51.4147
8993 5.48293 51.4141
8995 5.4435 51.4144
8997 5.55122 51.4151
8998 5.55141 51.4152
9002 5.14639 51.4152
9003 5.43708 51.4152
9005 5.55107 51.4152
9006 5.54688 51.4144
9010 5.30164 51.4152
9013 5.55185 51.415
9016 5.35824 51.4153
9017 4.33798 51.4153
9018 4.33895 51.4149
9021 4.31879 51.4135
9022 4.31971 51.4153
9025 5.43812 51.4153
9027 5.5515 51.4152
9030 4.33778 51.4154
9031 5.55708 51.415
9032 5.55713 51.4154
9033 5.55112 51.4154
9038 5.55138 51.4154
9042 5.71083 51.415
9045 5.72208 51.4154
9046 5.71794 51.4154
9049 5.42235 51.4151
9050 5.42302 51.4154
9051 5.43931 51.4155
9053 5.4362 51.4151
9056 4.33936 51.4151
9057 4.33951 51.415
9058 4.33977 51.4155
9064 5.75825 51.415
9067 5.55147 51.4154
9072 5.46469 51.4157
9073 5.44496 51.4152
9074 5.44508 51.4157
9075 5.46452 51.4157
9077 5.55715 51.4155
9080 5.38103 51.4157
9081 5.44105 51.4158
9086 5.55703 51.4154
9087 5.48319 51.4151
9089 5.82117 51.4146
9096 5.39771 51.4136
9099 5.44785 51.4158
9100 5.44726 51.4159
9108 5.49455 51.4157
9114 5.4941 51.4159
9117 5.44838 51.4159
9119 5.84522 51.413
9123 5.49315 51.4159
9125 5.44883 51.416
9129 5.48996 51.416
9130 5.49143 51.4159
9131 5.55713 51.416
9135 5.40737 51.416
9136 5.40772 51.4149
9140 5.49757 51.4158
9145 5.49231 51.416
9147 5.76579 51.4137
9151 5.44885 51.4159
9152 5.44962 51.4161
9155 5.4885 51.4161
9157 5.39751 51.4161
9159 5.39633 51.4159
9162 5.48341 51.4161
9164 5.44663 51.4161
9166 5.44711 51.4159
9167 5.28193 51.4161
9168 5.28205 51.4161
9169 5.14573 51.4161
9171 5.14614 51.4156
9175 5.49146 51.416
9177 5.44655 51.4162
9178 5.44598 51.4159
9181 5.44665 51.4162
9185 5.44708 51.4159
9188 5.49593 51.416
9189 5.49683 51.4162
9190 5.49693 51.416
9193 5.84086 51.4159
9194 5.84071 51.4162
9195 5.84037 51.4162
9196 5.84058 51.4161
9197 5.49785 51.4159
9198 5.49816 51.4163
9200 5.84075 51.4163
9201 5.57959 51.4163
9205 5.49015 51.4162
9206 5.48855 51.4163
9209 5.82037 51.4158
9210 5.82005 51.4163
9211 5.57829 51.4163
9213 5.57921 51.4163
9215 5.40729 51.4163
9217 5.40744 51.416
9220 5.4882 51.4163
9227 5.84035 51.4163
9229 5.58088 51.4162
9231 5.5775 51.4163
9237 5.45135 51.4163
9240 5.57688 51.4164
9242 5.57654 51.4164
9244 5.49812 51.4164
9245 5.45215 51.4164
9247 5.5757 51.4164
9248 5.57599 51.4164
9251 5.8405 51.4164
9255 5.57513 51.4164
9257 5.57492 51.4164
9264 5.37045 51.413
9268 5.57425 51.4164
9271 5.37061 51.4131
9272 5.36835 51.4165
9276 5.49968 51.4165
9278 5.36823 51.4165
9281 5.75902 51.4148
9283 5.76085 51.4165
9284 5.76319 51.416
9286 5.57331 51.4165
9287 5.43602 51.4155
9292 5.44639 51.4165
9293 5.49966 51.4165
9295 5.80407 51.4073
9300 5.45455 51.4166
9303 5.48632 51.4165
9304 5.48516 51.4166
9305 5.84014 51.4166
9309 5.50008 51.4166
9316 5.42533 51.4165
9322 5.75889 51.4149
9326 5.45513 51.4166
9328 5.48333 51.4158
9330 5.48354 51.4166
9333 5.76946 51.4166
9335 5.75296 51.4166
9336 5.75629 51.4156
9344 5.42507 51.4166
9348 5.49698 51.4165
9349 5.45511 51.4167
9353 5.40019 51.4166
9354 5.40093 51.4167
9355 5.4552 51.4167
9358 5.4973 51.4166
9362 4.33528 51.4167
9363 5.45522 51.4166
9364 5.45582 51.4167
9375 5.70405 51.4163
9378 5.48338 51.4166
9382 5.45929 51.4167
9388 5.40086 51.4167
9391 5.46096 51.4166
9392 5.46195 51.4167
9393 5.4581 51.4167
9394 5.45869 51.4167
9400 5.45869 51.4168
9405 5.42868 51.4168
9407 5.36849 51.4167
9409 5.48338 51.4167
9410 5.48194 51.4168
9419 5.36794 51.4168
9420 5.36784 51.4167
9421 5.42903 51.4168
9422 5.42991 51.4116
9426 4.33504 51.4167
9427 5.43012 51.4117
9429 5.43019 51.4134
9430 5.42959 51.4168
9432 4.33524 51.4168
9433 5.42515 51.4166
9434 5.42435 51.4168
9436 4.33502 51.4168
9440 5.36811 51.4169
9454 5.1004 51.4169
9460 5.47071 51.4169
9461 5.47071 51.4168
9463 5.47917 51.417
9466 5.4587 51.417
9467 5.47008 51.4169
9469 5.48068 51.4169
9471 5.40161 51.4168
9473 5.47927 51.417
9475 5.47937 51.417
9476 5.47975 51.417
9477 5.46715 51.417
9484 5.43076 51.417
9492 5.42791 51.4169
9494 5.4794 51.4171
9497 5.4786 51.4171
9498 5.47908 51.417
9501 5.47909 51.4171
9503 5.4649 51.4162
9506 5.46704 51.417
9509 5.70303 51.4168
9514 5.74991 51.4172
9517 5.74999 51.4172
9520 5.50945 51.4172
9522 5.43069 51.4172
9526 5.42787 51.4171
9528 5.46474 51.4162
9529 5.4652 51.4172
9530 5.46544 51.4172
9531 5.43565 51.4165
9532 5.4354 51.4172
9534 5.50904 51.4171
9535 5.50903 51.4172
9536 5.50868 51.4172
9538 5.46417 51.4172
9539 5.47144 51.4169
9540 5.47372 51.4172
9541 4.78209 51.4172
9543 5.76087 51.4166
9546 5.46548 51.4172
9547 5.46685 51.417
9549 5.28298 51.4163
9554 5.4049 51.4173
9556 5.4051 51.4172
9558 5.47731 51.4173
9562 5.49168 51.4173
9566 5.46524 51.4173
9570 5.46317 51.417
9572 5.36053 51.4173
9575 5.51106 51.4173
9576 5.51118 51.4173
9577 5.57245 51.4173
9579 5.57272 51.4165
9580 5.57264 51.4173
9581 5.40488 51.4173
9582 5.40291 51.417
9586 5.46413 51.4173
9589 5.76482 51.4174
9591 5.28465 51.4172
9592 5.28519 51.4174
9597 5.40523 51.4173
9598 5.4052 51.4174
9599 5.57246 51.4174
9606 5.74987 51.4174
9607 5.55175 51.4156
9608 5.55621 51.4174
9609 5.40501 51.4174
9613 5.51379 51.4174
9617 5.29822 51.4159
9618 5.29517 51.4174
9622 5.56877 51.4174
9623 5.50139 51.4168
9625 5.44153 51.4169
9626 5.44179 51.4175
9627 5.50832 51.4174
9628 5.50824 51.4175
9631 5.56443 51.4175
9632 5.5649 51.4175
9634 5.56878 51.4175
9635 5.77054 51.4166
9636 5.76487 51.4175
9638 5.40671 51.4175
9642 5.36094 51.4175
9644 5.39574 51.4167
9647 5.40718 51.4166
9650 5.43518 51.4175
9655 5.39506 51.4175
9656 5.39517 51.4176
9660 5.43534 51.4176
9664 5.56606 51.4176
9665 5.51472 51.4174
9666 5.51482 51.4176
9668 5.55694 51.4176
9670 5.5574 51.4174
9675 5.56555 51.4176
9676 5.56491 51.4176
9677 5.76075 51.4172
9679 5.76115 51.4176
9681 5.70242 51.4172
9685 5.40672 51.4176
9687 5.40683 51.4175
9691 5.56445 51.4176
9696 5.44288 51.4176
9701 5.55866 51.4177
9702 5.56038 51.4176
9703 5.36146 51.4177
9704 5.36792 51.4165
9705 4.78239 51.4172
9707 5.55746 51.4177
9713 4.76996 51.4176
9714 4.77297 51.4177
9716 5.36124 51.4177
9723 5.76057 51.4177
9725 5.56478 51.4177
9729 5.76032 51.4177
9730 5.76066 51.4166
9743 5.39494 51.4178
9744 5.39487 51.4176
9748 5.3616 51.4178
9753 5.39524 51.4177
9754 5.39505 51.4178
9758 5.55749 51.4178
9761 5.5604 51.4178
9764 5.36119 51.4177
9766 5.7001 51.4178
9772 5.51492 51.4179
9776 5.44469 51.4179
9777 5.49692 51.4169
9780 5.44488 51.4179
9784 5.36148 51.418
9787 5.5726 51.418
9788 5.57252 51.4178
9789 5.57266 51.4177
9798 5.56459 51.4177
9800 5.56471 51.418
9802 5.28578 51.418
9808 5.43516 51.418
9810 5.761 51.4181
9811 5.44544 51.418
9813 5.44545 51.418
9815 5.44616 51.4172
9819 5.44542 51.4181
9827 5.36157 51.4179
9828 5.36184 51.4182
9831 5.4965 51.4179
9836 5.45899 51.4182
9837 5.5032 51.4175
9838 5.5038 51.4182
9839 4.76802 51.4173
9840 4.767 51.4182
9841 5.58104 51.4163
9848 5.43495 51.418
9849 5.37566 51.4183
9850 5.36841 51.4168
9852 5.37569 51.4182
9856 5.41003 51.4183
9858 5.4101 51.4183
9864 5.37613 51.4184
9865 5.43481 51.4184
9866 5.43468 51.4183
9871 5.41023 51.4184
9872 5.41058 51.4183
9878 5.76074 51.4184
9879 5.69871 51.4178
9881 5.40991 51.4184
9890 5.41214 51.4184
9891 5.37577 51.4184
9896 5.37592 51.4185
9900 5.41028 51.4185
9901 5.76052 51.4184
9906 5.44155 51.4181
9907 5.44137 51.4185
9910 5.4415 51.4185
9912 5.41276 51.4185
9913 5.50768 51.4179
9916 5.48383 51.4184
9918 5.41021 51.4185
9924 5.76019 51.4185
9925 5.7606 51.4186
9927 5.50668 51.4185
9932 5.37865 51.4187
9933 5.37616 51.4183
9935 5.37843 51.4187
9937 5.37577 51.4187
9942 5.51604 51.4187
9954 5.28692 51.4188
9957 5.75484 51.4188
9959 5.4964 51.4182
9960 5.49613 51.4188
9961 5.41361 51.4187
9962 5.41404 51.4188
9964 5.41427 51.4188
9965 5.37875 51.4188
9966 5.37871 51.4188
9968 5.43261 51.4189
9970 5.37837 51.4187
9973 5.50652 51.4186
9979 5.43321 51.4189
9985 5.43382 51.419
9989 5.43361 51.419
9992 5.43368 51.419
9994 5.48387 51.4185
9995 5.48358 51.4167
9997 5.50613 51.4189
9999 5.57266 51.4186
10003 5.76005 51.4182
10009 5.44496 51.4191
10011 5.43389 51.419
10015 5.43382 51.4191
10016 5.43371 51.4191
10017 5.41533 51.419
10018 5.41641 51.4191
10023 5.44573 51.4181
10024 5.44522 51.4192
10025 5.49177 51.4178
10026 5.49204 51.4192
10028 5.69996 51.4192
10032 5.7634 51.4192
10034 5.74957 51.4193
10038 5.44549 51.4193
10040 5.50425 51.4193
10041 5.41751 51.4193
10042 5.41799 51.4193
10043 5.28726 51.4189
10044 5.28819 51.4193
10045 5.76112 51.4193
10046 5.76114 51.4193
10057 5.69313 51.4184
10061 5.82559 51.4194
10073 5.46091 51.4194
10074 5.46226 51.4191
10083 5.82624 51.4193
10084 5.82558 51.4195
10085 5.41893 51.4194
10090 5.50427 51.4195
10091 5.29378 51.4195
10094 5.41876 51.4195
10095 5.41902 51.4195
10096 5.41885 51.4196
10099 5.39383 51.4196
10104 5.82842 51.4196
10108 5.41008 51.4186
10109 5.48412 51.419
10110 5.48429 51.4196
10111 5.75359 51.4191
10112 5.74969 51.4196
10113 5.39364 51.4197
10115 5.40972 51.4196
10118 5.40981 51.4197
10119 5.40953 51.4197
10120 5.40962 51.4196
10121 5.45928 51.4191
10126 5.82552 51.4194
10128 5.82505 51.4197
10129 5.58106 51.4183
10130 5.58114 51.4197
10131 5.42953 51.4173
10132 5.42933 51.4197
10137 5.28849 51.4194
10138 5.28985 51.4197
10139 5.40949 51.4197
10143 5.39394 51.4196
10145 5.45184 51.4197
10146 5.45068 51.4197
10150 5.40985 51.4198
10151 5.45355 51.4198
10152 5.45272 51.4197
10153 5.37411 51.4194
10155 5.3937 51.4198
10157 5.45435 51.4198
10161 5.50594 51.419
10167 5.49587 51.4194
10173 5.45525 51.4198
10180 5.40954 51.4198
10181 5.40981 51.4198
10183 5.81881 51.4183
10187 5.50478 51.4198
10188 5.50468 51.4199
10192 5.46298 51.4199
10193 5.45611 51.4199
10195 5.81824 51.4199
10196 5.81826 51.4199
10197 5.45626 51.4199
10200 5.51589 51.4199
10205 5.49318 51.4199
10206 5.49446 51.42
10209 5.81893 51.42
10218 5.74933 51.42
10219 5.44494 51.42
10220 5.44469 51.42
10227 5.44532 51.42
10229 5.49452 51.42
10230 5.49555 51.42
10232 5.4957 51.4198
10233 5.45702 51.42
10236 5.49563 51.4201
10240 5.45831 51.4201
10241 5.49219 51.42
10242 5.4909 51.4201
10248 5.50434 51.4201
10249 5.69811 51.4195
10250 5.69831 51.4201
10254 5.81781 51.4201
10257 5.69813 51.4201
10264 5.45795 51.4201
10265 5.58115 51.4201
10266 5.57998 51.4201
10267 5.56511 51.4202
10271 5.42818 51.4202
10272 5.42862 51.4173
10274 5.43243 51.4202
10275 5.4597 51.4197
10276 5.46009 51.4202
10280 5.57912 51.4202
10285 5.91113 51.4044
10291 4.32194 51.4187
10294 5.29212 51.4203
10295 5.29358 51.4195
10297 5.57268 51.4191
10299 5.44903 51.4198
10301 5.49027 51.4201
10306 5.57875 51.4204
10307 5.4884 51.4203
10309 5.37285 51.4198
10311 5.43376 51.4194
10313 5.43823 51.4194
10315 5.43796 51.4205
10316 5.43697 51.4205
10318 5.43365 51.4204
10320 5.43501 51.4205
10322 5.43559 51.4205
10325 5.44583 51.4195
10338 5.56549 51.4205
10340 5.44568 51.42
10341 5.44778 51.4205
10342 5.4477 51.4206
10343 4.78775 51.4177
10344 4.85212 51.4192
10346 5.51569 51.4206
10348 5.69854 51.4206
10349 5.5668 51.4205
10350 5.56744 51.4206
10359 5.69864 51.4207
10361 5.57279 51.4203
10362 5.57282 51.4207
10366 5.69829 51.4206
10370 5.49684 51.4207
10371 5.48818 51.4204
10372 5.48823 51.4208
10374 5.76091 51.4193
10377 5.43997 51.4208
10379 5.44793 51.4203
10381 4.97459 51.4174
10387 5.37187 51.4204
10388 5.3713 51.4208
10391 5.45068 51.4208
10394 5.69822 51.4207
10397 5.69871 51.4208
10408 5.46065 51.4209
10409 5.69842 51.4209
10410 5.69824 51.4209
10411 5.69866 51.4209
10414 5.48591 51.421
10415 5.44108 51.421
10420 5.49734 51.421
10429 5.46316 51.4202
10431 5.50318 51.4209
10432 5.50293 51.4211
10433 5.49551 51.4203
10435 5.40834 51.4211
10441 5.44459 51.4211
10442 5.44488 51.4211
10447 5.40841 51.4211
10449 5.40964 51.4198
10454 5.44332 51.4211
10455 5.56979 51.4211
10457 5.56888 51.4209
10462 5.44219 51.4211
10463 5.4446 51.4212
10468 5.44413 51.4211
10472 5.83708 51.4209
10474 5.28632 51.4212
10476 5.50287 51.421
10481 5.40848 51.4211
10482 5.40851 51.4212
10486 5.49513 51.4211
10487 5.40822 51.4213
10489 5.46577 51.4184
10496 5.4083 51.4213
10499 5.69942 51.4204
10501 5.6841 51.4213
10505 5.45276 51.421
10506 5.4547 51.4214
10511 5.83658 51.4213
10516 5.49246 51.4214
10517 5.82973 51.4198
10518 5.83586 51.4214
10519 5.41795 51.421
10522 5.56546 51.4211
10524 5.56534 51.4215
10528 5.57219 51.4215
10530 5.57264 51.4215
10531 5.49483 51.4215
10537 5.57876 51.4207
10540 5.4949 51.4215
10541 5.39286 51.4215
10544 5.57157 51.4215
10545 5.57248 51.4215
10546 5.57219 51.4216
10547 4.32244 51.4203
10548 4.3229 51.4216
10551 5.39382 51.4198
10552 5.39301 51.4216
10557 5.81715 51.4212
10562 5.39259 51.4216
10566 5.4947 51.4217
10570 5.44841 51.4218
10573 5.5026 51.4212
10574 5.50173 51.4218
10576 5.50509 51.4218
10577 5.48472 51.4211
10578 5.48496 51.4218
10579 5.39313 51.4217
10582 5.49883 51.4219
10583 5.46366 51.4211
10584 5.46421 51.4219
10587 5.5153 51.4214
10588 5.51439 51.4219
10591 5.37104 51.4218
10592 5.37027 51.4219
10593 5.45159 51.4214
10594 5.45229 51.4219
10596 5.39254 51.4217
10598 5.39275 51.4219
10601 5.42804 51.4219
10603 5.70028 51.422
10608 5.46148 51.422
10609 5.42838 51.422
10610 5.42897 51.4173
10611 5.36486 51.4205
10614 5.49918 51.4221
10618 5.70291 51.4219
10619 5.74893 51.4212
10621 5.42918 51.4173
10622 5.42857 51.4221
10624 5.44814 51.4221
10625 5.40529 51.4221
10627 5.40545 51.4221
10631 5.41761 51.4214
10632 5.41706 51.4221
10641 5.40555 51.4221
10644 5.40562 51.4222
10648 5.44189 51.4222
10649 4.32863 51.4199
10651 5.36944 51.4221
10656 5.44472 51.4223
10660 5.69844 51.4221
10661 5.14287 51.4205
10664 5.40521 51.4222
10669 5.4053 51.4224
10670 5.4052 51.4223
10671 4.32311 51.4222
10677 5.36742 51.4221
10679 5.36869 51.4222
10682 5.46455 51.4224
10689 4.32437 51.4222
10692 5.40549 51.4224
10693 5.4056 51.4223
10694 5.40575 51.4225
10695 4.32302 51.4225
10696 4.32317 51.4224
10697 5.40654 51.4225
10698 5.40731 51.4225
10699 5.44825 51.4222
10700 5.4489 51.4225
10703 5.74879 51.4221
10704 5.74893 51.4225
10708 5.69577 51.4225
10709 5.43353 51.422
10710 5.43485 51.4225
10714 4.34065 51.4226
10716 5.5006 51.4226
10717 5.29375 51.4209
10718 5.29712 51.4226
10719 5.51286 51.4224
10721 4.32335 51.4225
10726 5.44906 51.4226
10728 5.44179 51.4226
10729 5.45298 51.4223
10730 5.45348 51.4226
10734 5.55725 51.4227
10735 5.2859 51.4223
10745 5.55684 51.4227
10746 5.55706 51.4227
10747 5.51234 51.4226
10748 5.51143 51.4228
10751 5.69168 51.4228
10754 5.69841 51.4222
10755 5.50027 51.4227
10760 5.45901 51.4228
10761 5.46521 51.4227
10763 5.46186 51.4226
10764 5.46204 51.4228
10766 5.48528 51.4228
10768 5.14167 51.4228
10769 5.14156 51.4228
10770 5.14179 51.4223
10773 5.50998 51.4229
10774 5.50881 51.4228
10778 4.85934 51.4229
10779 5.55679 51.4229
10783 5.46565 51.4228
10784 5.46678 51.4229
10788 5.55739 51.4229
10790 5.45301 51.4229
10792 5.43606 51.4229
10795 5.46713 51.4213
10799 5.50033 51.4228
10802 5.41641 51.4229
10804 5.44977 51.423
10808 5.50824 51.423
10814 5.44989 51.423
10815 5.43122 51.4226
10817 5.55711 51.423
10819 5.5573 51.423
10822 5.49282 51.4231
10824 5.43667 51.4231
10825 5.45423 51.423
10829 5.50529 51.4225
10830 5.50565 51.4232
10833 5.46361 51.4227
10836 5.68677 51.4232
10840 5.45263 51.4232
10842 5.49353 51.4232
10845 5.74583 51.4209
10849 5.68273 51.4232
10851 5.40738 51.4225
10852 5.40993 51.4232
10853 5.45458 51.4231
10856 5.43088 51.423
10863 5.14153 51.4233
10868 5.39228 51.4233
10871 5.39199 51.4233
10872 5.39211 51.4232
10874 5.68276 51.4233
10877 4.34066 51.4233
10878 4.34085 51.4233
10882 5.45507 51.4234
10883 5.3684 51.4224
10884 5.36837 51.4234
10889 5.43072 51.4233
10896 5.49323 51.4235
10899 5.57852 51.4215
10902 5.48549 51.4235
10904 5.50584 51.4235
10905 5.56521 51.4219
10906 5.56472 51.4235
10911 5.41133 51.4235
10917 5.69799 51.4235
10918 5.69821 51.4236
10919 5.69892 51.4213
10925 4.34111 51.4235
10929 5.55608 51.4228
10930 5.55214 51.4236
10932 5.57839 51.4236
10933 4.34179 51.4236
10935 4.34392 51.4236
10941 5.44163 51.4231
10944 5.68258 51.4232
10946 4.34542 51.4237
10947 5.55176 51.4237
10949 4.3447 51.4237
10961 5.4114 51.4236
10963 4.34111 51.4236
10965 5.50596 51.4237
10966 5.50619 51.4237
10970 4.34048 51.4236
10974 4.34073 51.4237
10975 5.43858 51.4236
10976 5.43922 51.4238
10978 5.69775 51.4237
10979 5.6826 51.4233
10980 5.5689 51.409
10984 5.55129 51.4238
10986 5.41595 51.4238
10988 5.45146 51.4239
10992 5.43982 51.4239
10993 5.46231 51.4232
10994 5.46348 51.4239
10998 5.69814 51.4239
10999 5.6979 51.4239
11000 5.69777 51.4238
11002 5.48566 51.4239
11013 5.45535 51.4236
11014 5.45579 51.4239
11016 5.50592 51.4239
11017 5.28573 51.4227
11019 5.56447 51.4239
11023 5.55685 51.4239
11024 5.55692 51.423
11031 5.48442 51.424
11036 5.4857 51.424
11038 5.55072 51.4239
11040 5.48551 51.4239
11042 5.48555 51.424
11044 5.44136 51.424
11045 5.44148 51.4237
11053 5.41228 51.4237
11055 5.55998 51.424
11062 5.4873 51.4238
11063 5.40402 51.424
11064 5.40423 51.4241
11068 5.5503 51.4241
11070 5.55028 51.424
11072 5.54991 51.4241
11075 5.48609 51.4239
11077 5.49266 51.4241
11079 5.49998 51.4229
11082 5.40441 51.4241
11083 5.40359 51.4241
11090 5.49282 51.4242
11094 5.5494 51.4242
11095 5.53624 51.4242
11096 5.53764 51.4202
11098 5.56069 51.4242
11099 5.53773 51.4202
11100 5.53638 51.4242
11101 5.46129 51.4237
11102 5.46046 51.4242
11104 5.7491 51.4242
11106 5.49209 51.424
11109 5.81687 51.4217
11113 5.53623 51.4242
11120 5.48572 51.4243
11122 5.49309 51.4243
11125 4.3409 51.4237
11128 5.49256 51.4242
11134 5.39308 51.4218
11135 5.40345 51.4243
11137 5.56143 51.4243
11141 5.39213 51.4234
11142 5.39222 51.4243
11147 5.40456 51.4243
11148 5.40457 51.4244
11152 4.93354 51.4244
11153 5.43056 51.4235
11154 5.4322 51.4244
11155 5.45607 51.4241
11157 5.41404 51.424
11163 5.41563 51.4244
11166 5.5488 51.4242
11170 5.46002 51.4245
11171 5.48521 51.424
11173 5.48579 51.4245
11179 5.45651 51.4244
11183 4.62088 51.4222
11185 5.50613 51.4239
11186 5.50672 51.4246
11187 5.45675 51.4245
11188 5.4568 51.4246
11191 5.46698 51.4229
11192 5.46663 51.4246
11197 5.40449 51.4246
11198 5.40441 51.4246
11201 5.46646 51.4246
11204 5.46686 51.4246
11205 5.46625 51.4246
11207 5.5475 51.4245
11208 5.54636 51.4246
11210 5.28422 51.4246
11214 5.40354 51.4246
11215 5.48583 51.4247
11219 5.40392 51.4247
11220 5.4037 51.4247
11226 5.54583 51.4247
11228 5.50436 51.4247
11230 5.56282 51.4247
11232 5.74923 51.4247
11233 5.44175 51.4245
11236 5.45951 51.4248
11238 5.44443 51.4243
11239 5.35698 51.4248
11240 5.36116 51.4179
11243 5.36127 51.4179
11248 4.34458 51.4248
11250 5.45025 51.4249
11251 4.93342 51.4249
11253 5.49213 51.4249
11258 5.45724 51.4249
11259 4.31945 51.4246
11263 5.49271 51.4243
11264 5.4922 51.4249
11266 5.57802 51.4249
11267 5.35718 51.4248
11268 5.3573 51.4249
11270 4.34457 51.425
11271 5.54438 51.425
11275 5.41568 51.4244
11276 5.41816 51.425
11278 5.49442 51.425
11279 5.35679 51.425
11281 5.56334 51.425
11290 5.35728 51.425
11291 5.44237 51.4248
11293 5.36823 51.4242
11294 5.36787 51.4251
11306 5.55686 51.4251
11308 5.35709 51.4251
11310 5.3569 51.4251
11312 5.56362 51.4251
11313 5.45755 51.4251
11314 5.45763 51.4251
11315 5.39234 51.4251
11319 5.47291 51.4251
11327 5.44328 51.4251
11328 5.44371 51.4252
11330 5.44405 51.4248
11351 5.49781 51.4241
11353 5.47239 51.4252
11355 5.49182 51.4252
11357 5.54265 51.4252
11358 5.54217 51.4253
11362 4.93341 51.4253
11364 5.47243 51.4253
11366 5.54214 51.4252
11369 5.49492 51.4253
11370 5.49352 51.4247
11371 5.54175 51.4253
11372 5.5416 51.4254
11377 5.49532 51.4254
11381 5.49572 51.4252
11387 5.49158 51.4252
11388 5.4907 51.4255
11391 5.45799 51.4254
11392 5.45825 51.4255
11393 5.45904 51.4251
11395 5.49527 51.4255
11396 5.49516 51.4255
11397 5.49543 51.4254
11401 5.50361 51.4251
11403 5.54069 51.4255
11404 5.54027 51.4256
11406 5.54016 51.4256
11408 5.49569 51.4256
11411 5.44336 51.4256
11412 5.44366 51.4252
11413 5.44379 51.4252
11419 5.69772 51.4256
11429 5.53956 51.4257
11433 5.49039 51.4256
11434 5.49017 51.4257
11435 5.45825 51.4257
11438 5.4509 51.4257
11440 5.39242 51.4257
11442 4.35881 51.4257
11444 5.3675 51.4257
11451 5.44314 51.4258
11454 5.54588 51.4259
11456 5.68343 51.4259
11460 5.43164 51.4259
11461 4.27658 51.4254
11462 4.28081 51.4259
11466 4.34445 51.426
11469 5.4034 51.426
11476 5.53772 51.4259
11477 5.565 51.426
11479 5.49491 51.4257
11480 5.49423 51.426
11482 5.49584 51.4258
11484 5.46844 51.426
11487 5.48625 51.4261
11488 5.48595 51.4251
11492 5.4685 51.4261
11495 4.27212 51.4251
11496 4.26227 51.4261
11502 5.55709 51.4261
11504 5.45139 51.4262
11509 5.55694 51.4262
11510 5.55689 51.426
11513 5.44285 51.4262
11524 5.53596 51.4262
11525 5.5361 51.4261
11526 5.53606 51.4262
11529 5.50285 51.4256
11532 5.45246 51.4233
11536 5.57715 51.4264
11538 5.54567 51.4264
11545 5.39232 51.4264
11551 5.39248 51.4262
11554 5.42799 51.4223
11555 5.50766 51.4256
11561 5.46726 51.4265
11566 5.39223 51.4265
11568 5.39232 51.4265
11569 5.48638 51.4265
11573 5.56596 51.4266
11575 5.56504 51.426
11578 5.46706 51.4266
11585 5.46693 51.4266
11587 5.50829 51.4265
11588 5.50841 51.4266
11593 5.46856 51.4262
11596 4.90545 51.4267
11603 5.50159 51.4262
11605 5.76015 51.4208
11607 5.4561 51.4268
11608 5.45696 51.4263
11609 5.39241 51.4265
11611 5.3937 51.4268
11613 5.44238 51.4268
11616 5.44258 51.4268
11618 5.46336 51.4268
11620 5.39379 51.4268
11621 5.49337 51.4265
11622 5.49266 51.4268
11623 5.5348 51.4264
11625 5.55727 51.4269
11629 5.45599 51.4269
11631 5.56627 51.4267
11633 5.81534 51.4242
11634 5.81349 51.4269
11637 5.48984 51.4258
11639 5.50065 51.4268
11640 5.50032 51.427
11645 5.53196 51.4268
11647 5.48869 51.4269
11652 4.36735 51.427
11654 5.50866 51.427
11657 5.45189 51.4266
11658 5.45243 51.427
11659 5.45581 51.427
11661 5.46865 51.4264
11664 5.49852 51.4271
11666 4.34432 51.4271
11667 5.56663 51.4269
11668 5.56699 51.4271
11669 4.36707 51.4271
11670 4.36717 51.427
11671 5.46907 51.427
11672 5.46912 51.4271
11678 5.48864 51.427
11685 5.44239 51.4271
11686 5.4426 51.4271
11693 4.36263 51.4265
11695 4.36736 51.4271
11697 5.4885 51.4271
11698 5.48846 51.4272
11700 5.39133 51.4272
11702 5.50881 51.4272
11705 5.45544 51.4273
11707 5.42887 51.4225
11709 5.39461 51.427
11710 5.39595 51.4273
11711 5.81318 51.4273
11715 5.46706 51.4267
11718 5.44285 51.4273
11720 5.49631 51.426
11722 5.36524 51.4274
11723 5.46448 51.4274
11728 5.4993 51.4274
11730 5.49979 51.4272
11733 4.336 51.4275
11741 5.46364 51.4272
11747 5.40349 51.426
11748 5.4033 51.4275
11752 5.49944 51.4275
11753 5.28256 51.4256
11758 5.44219 51.4274
11759 4.33572 51.4274
11760 4.33556 51.4275
11761 5.46394 51.4275
11764 5.46408 51.4275
11765 5.43727 51.4264
11767 5.49912 51.4275
11768 5.49883 51.4274
11774 5.40317 51.4275
11776 5.44234 51.4275
11777 4.32185 51.3654
11778 4.27661 51.4276
11780 4.36885 51.4276
11784 5.4642 51.4276
11790 5.49925 51.4276
11791 5.39065 51.4276
11792 5.39123 51.4272
11798 5.39077 51.4276
11800 5.41761 51.4277
11801 5.49893 51.4277
11805 4.62249 51.4246
11817 5.45306 51.4274
11828 5.40315 51.4275
11829 5.45424 51.428
11831 5.46458 51.428
11832 5.46405 51.4276
11835 4.34081 51.4243
11837 5.45363 51.4278
11842 5.40214 51.428
11843 5.57666 51.4278
11844 5.57478 51.428
11845 5.49176 51.4275
11850 5.56669 51.427
11855 5.43763 51.4275
11856 5.43789 51.4281
11858 5.43851 51.428
11865 5.50898 51.4275
11867 4.93319 51.4267
11868 4.93302 51.4281
11869 5.46363 51.4278
11871 5.39605 51.4277
11872 5.39607 51.4282
11874 5.43794 51.4282
11878 5.40207 51.428
11881 5.43774 51.4282
11882 5.43771 51.4281
11886 5.46296 51.4278
11887 5.4868 51.4278
11889 5.48709 51.4282
11893 5.40091 51.4282
11897 5.45713 51.4262
11901 5.49077 51.428
11904 5.41257 51.4283
11905 5.41231 51.4283
11909 5.48735 51.4281
11910 5.48711 51.4283
11911 5.56869 51.428
11913 4.62455 51.4277
11915 4.33429 51.4279
11916 4.33255 51.4284
11922 5.39055 51.4284
11926 5.40344 51.4278
11927 4.34096 51.428
11932 4.34111 51.4284
11933 4.34039 51.4284
11937 5.56938 51.4283
11942 5.46539 51.4285
11943 4.31919 51.4249
11944 4.3188 51.4285
11946 5.75244 51.4285
11947 5.48674 51.4285
11955 4.34078 51.4285
11956 4.34091 51.4284
11957 5.40017 51.4285
11958 5.40023 51.4285
11959 5.40094 51.4282
11964 4.31822 51.4285
11971 5.45991 51.4286
11972 5.46071 51.4282
11974 4.33163 51.4286
11976 4.31897 51.4286
11977 4.31942 51.4284
11979 5.49024 51.4283
11980 5.48968 51.4286
11981 4.34071 51.4286
11992 4.33141 51.4287
11995 4.30773 51.4285
11996 4.30698 51.4287
11998 5.47025 51.4287
12002 5.39622 51.4287
12003 4.34134 51.4286
12004 4.34133 51.4287
12005 5.57028 51.4287
12006 5.56965 51.4284
12010 4.31864 51.4286
12012 4.3188 51.4287
12013 4.31534 51.4287
12014 4.31412 51.4287
12016 5.52019 51.4286
12025 5.46229 51.4281
12027 5.43259 51.4287
12029 5.50927 51.4281
12038 4.31289 51.4288
12039 4.3232 51.4288
12042 5.41914 51.4288
12043 4.31171 51.4288
12044 4.31022 51.4287
12049 5.55849 51.4283
12050 5.55926 51.4288
12055 5.276 51.4276
12056 5.2733 51.4289
12064 5.44759 51.4289
12067 4.93293 51.4289
12068 4.93301 51.4286
12075 5.47899 51.4289
12079 5.48207 51.4285
12082 5.44278 51.4275
12088 5.39942 51.4289
12090 5.48654 51.4289
12093 5.40393 51.4284
12096 5.51945 51.4287
12101 5.3988 51.4287
12105 5.75221 51.429
12108 5.75236 51.429
12109 4.32611 51.429
12110 4.32445 51.4289
12111 5.48955 51.4287
12115 5.48645 51.429
12116 5.4865 51.429
12118 5.46044 51.429
12121 4.30577 51.4289
12123 4.30242 51.4289
12126 5.75247 51.4291
12127 4.93309 51.4289
12131 4.28193 51.4261
12137 4.30406 51.4291
12141 4.30496 51.4291
12142 4.30434 51.4291
12144 5.75203 51.4291
12149 5.75201 51.4292
12151 4.93332 51.4291
12152 4.93329 51.4292
12154 4.34198 51.4287
12156 4.34405 51.4292
12160 5.45951 51.4292
12171 5.46119 51.4287
12174 4.32725 51.4291
12176 5.41971 51.4292
12178 5.56007 51.4292
12179 4.32932 51.4292
12180 4.3292 51.4291
12187 4.2998 51.4291
12189 5.75246 51.4292
12192 5.75211 51.4293
12193 5.50953 51.4287
12194 5.50976 51.4293
12195 4.93299 51.4293
12196 4.93286 51.4293
12200 5.42859 51.4293
12202 5.42893 51.4292
12203 4.34078 51.4293
12204 4.34087 51.4288
12205 4.34106 51.4288
12209 5.43319 51.4288
12211 5.48917 51.429
12212 5.48917 51.4293
12215 5.4783 51.4294
12223 5.48233 51.4284
12225 5.42831 51.4291
12227 5.42836 51.4294
12229 5.42827 51.4273
12231 5.46637 51.4291
12232 5.46681 51.4294
12233 5.56059 51.4294
12237 5.44749 51.4289
12238 5.44694 51.4294
12243 5.57255 51.4294
12247 5.75024 51.4291
12249 5.57284 51.4295
12251 5.5731 51.4292
12252 5.57293 51.4295
12253 5.75055 51.4295
12254 5.75163 51.4291
12255 5.48429 51.4294
12259 5.54506 51.4289
12260 5.54467 51.4296
12263 5.42907 51.4293
12265 5.48438 51.4296
12267 4.9328 51.4296
12273 5.42801 51.4296
12276 5.42833 51.4297
12281 5.42853 51.4224
12282 5.42762 51.4297
12283 4.31159 51.4294
12287 4.29498 51.4291
12290 4.29753 51.4297
12292 5.42846 51.4297
12293 5.42847 51.4296
12297 5.75229 51.4293
12298 5.75208 51.4297
12300 5.42833 51.4224
12302 5.44961 51.4298
12305 5.44954 51.4299
12312 5.56122 51.4297
12316 5.48626 51.4299
12317 5.50986 51.4295
12318 5.51 51.4299
12319 5.44993 51.4299
12320 5.45009 51.43
12321 5.427 51.43
12326 5.48598 51.4299
12327 5.39055 51.4285
12330 5.48593 51.43
12333 5.49724 51.4286
12336 5.54403 51.4301
12337 5.56226 51.4301
12339 5.56176 51.4299
12342 4.87553 51.4301
12347 5.43861 51.4301
12352 5.51009 51.4302
12353 5.51811 51.429
12358 5.48621 51.43
12363 5.47096 51.4295
12365 5.39037 51.43
12366 5.39023 51.4303
12378 4.31872 51.4303
12380 5.2666 51.4303
12384 5.42734 51.4265
12388 5.48712 51.4302
12390 5.54316 51.4305
12393 5.42688 51.4305
12398 5.48917 51.4302
12400 5.42664 51.4304
12401 4.26312 51.4299
12403 5.48892 51.4305
12404 5.48903 51.4305
12416 5.48893 51.4306
12417 5.46134 51.4292
12420 5.45199 51.4306
12421 5.5771 51.4307
12422 5.57659 51.4305
12425 5.46275 51.4307
12427 5.42648 51.4307
12431 4.37421 51.4296
12434 5.44985 51.43
12436 5.39016 51.4307
12437 5.46708 51.4297
12438 5.46842 51.4307
12440 5.56415 51.4307
12443 5.50919 51.4303
12456 4.27619 51.4267
12457 5.47846 51.4294
12459 5.5646 51.4309
12463 5.47158 51.4302
12465 4.31153 51.4297
12466 4.31129 51.431
12467 5.47184 51.431
12468 5.47185 51.431
12470 5.56516 51.431
12471 5.56476 51.431
12474 5.56483 51.431
12475 5.48976 51.4311
12477 5.42206 51.4303
12480 5.50581 51.4308
12483 5.36276 51.4289
12485 5.42317 51.4311
12488 5.47798 51.431
12490 5.47786 51.4311
12493 5.35733 51.4311
12494 5.35749 51.4311
12496 5.4689 51.4311
12499 5.39014 51.4311
12504 5.35772 51.4312
12506 5.35805 51.4311
12513 5.50263 51.4308
12515 5.50282 51.4312
12516 5.50381 51.4311
12522 5.35775 51.4312
12525 5.42634 51.4312
12526 5.42606 51.431
12530 5.56475 51.4312
12537 5.50262 51.4312
12540 5.56484 51.4312
12541 5.56511 51.4312
12542 5.56496 51.4312
12543 5.49528 51.43
12544 5.49466 51.4313
12545 5.45348 51.4313
12548 5.4906 51.4313
12549 5.57891 51.4312
12551 5.35731 51.4313
12552 5.35727 51.4312
12574 5.43841 51.4301
12575 5.4231 51.4314
12579 5.42319 51.4311
12580 5.42323 51.4314
12586 5.57933 51.4313
12589 4.90767 51.4289
12590 4.9092 51.4315
12595 5.45358 51.4312
12598 5.45876 51.4294
12599 5.42334 51.4315
12600 5.42333 51.4316
12603 5.39013 51.4316
12607 5.54198 51.4311
12610 5.42296 51.4315
12613 5.45452 51.4317
12616 5.45462 51.4315
12617 5.56505 51.4317
12619 5.49466 51.4315
12622 5.49522 51.4316
12624 5.4265 51.4305
12629 5.40351 51.4317
12634 5.49479 51.4317
12636 5.40363 51.4317
12637 5.45475 51.4317
12641 5.45574 51.4309
12645 5.50287 51.4313
12648 5.75253 51.4317
12650 5.46962 51.4317
12652 5.49471 51.4317
12654 5.4948 51.4318
12655 5.49629 51.4317
12662 4.37666 51.4318
12664 5.50267 51.4314
12667 5.56514 51.4317
12669 4.3187 51.4309
12671 5.49638 51.4316
12673 5.48566 51.4312
12675 4.62495 51.4283
12676 4.62741 51.432
12679 5.49249 51.4317
12685 5.58003 51.4315
12695 4.90922 51.4316
12697 5.49336 51.4321
12698 5.49344 51.4321
12701 5.50298 51.4317
12708 4.31127 51.4322
12711 5.48415 51.4323
12712 5.48484 51.4323
12714 5.48516 51.4316
12718 5.48502 51.4323
12720 5.49324 51.4321
12721 5.49333 51.4321
12723 4.27038 51.4305
12732 5.42188 51.4324
12734 5.42409 51.4317
12735 4.31866 51.4319
12736 4.31865 51.4324
12738 5.48546 51.4324
12739 5.48523 51.4319
12741 5.48482 51.4324
12745 5.42176 51.4324
12746 5.42296 51.4315
12753 5.50337 51.4321
12754 5.50361 51.4324
12759 5.42419 51.4318
12765 5.42197 51.4325
12766 5.42186 51.4325
12767 5.39159 51.4325
12768 5.39076 51.4321
12777 5.46503 51.4326
12788 5.50379 51.4327
12789 5.47609 51.4326
12790 5.47598 51.4327
12791 5.48376 51.4323
12792 5.48307 51.4327
12794 5.47224 51.4327
12797 5.49244 51.4323
12798 5.49079 51.4328
12799 5.4035 51.4327
12800 5.40366 51.4328
12801 5.40317 51.4328
12802 5.40338 51.4327
12803 5.49368 51.4324
12809 5.40316 51.4329
12818 5.56507 51.4318
12823 4.3769 51.4329
12829 5.80925 51.4327
12830 5.80906 51.433
12831 5.40349 51.433
12832 5.40331 51.433
12834 4.3767 51.433
12835 4.37836 51.433
12837 4.37724 51.433
12839 5.48561 51.4326
12840 5.48581 51.4331
12842 5.50406 51.4331
12844 5.31386 51.4331
12847 5.48281 51.4329
12848 5.4825 51.4331
12851 5.47534 51.4331
12853 5.46999 51.4321
12856 5.22502 51.4331
12857 4.37984 51.4324
12860 5.77019 51.4332
12862 4.29584 51.4332
12867 4.27838 51.4319
12868 4.27868 51.4317
12870 5.43878 51.4314
12872 5.43941 51.4332
12877 5.56491 51.4332
12878 5.56502 51.4329
12881 5.42614 51.4333
12882 5.42688 51.4306
12885 5.41914 51.4331
12887 5.41935 51.4333
12888 5.41951 51.4332
12892 5.50353 51.4333
12893 5.46523 51.4325
12901 5.41912 51.4334
12912 5.46685 51.4333
12914 5.41947 51.4334
12915 5.41972 51.4333
12918 4.93159 51.4334
12922 5.46672 51.4334
12924 5.46683 51.4334
12930 5.419 51.4333
12931 5.41888 51.4335
12937 4.25527 51.4304
12938 4.27679 51.4335
12946 5.50282 51.4318
12947 5.50391 51.4333
12948 5.50285 51.4335
12953 5.43959 51.4332
12955 5.41926 51.4335
12963 5.41945 51.4336
12964 5.41908 51.4335
12967 5.49012 51.433
12968 5.48861 51.4336
12971 5.46654 51.4337
12975 5.47114 51.4331
12982 4.29572 51.4337
12984 4.29588 51.4338
12987 4.93384 51.4292
12988 4.94067 51.4339
12989 5.47427 51.4339
12993 5.4942 51.4328
12998 5.46757 51.4337
13000 5.46821 51.4339
13005 5.56504 51.4334
13007 5.39268 51.4335
13011 5.39302 51.4341
13013 4.31135 51.4324
13014 4.31618 51.4341
13015 4.37595 51.4339
13016 4.3757 51.4342
13017 5.48081 51.4342
13026 5.36978 51.4344
13028 5.49669 51.4344
13029 5.43961 51.4335
13031 5.40807 51.4344
13032 5.40364 51.4329
13033 5.41701 51.4344
13036 5.46908 51.4344
13039 5.36211 51.4344
13042 5.37718 51.4343
13043 5.47166 51.4337
13047 4.38155 51.4332
13048 4.38594 51.4345
13050 5.37703 51.4344
13051 5.3695 51.4345
13052 5.36969 51.4344
13061 5.36227 51.4344
13063 5.48784 51.4341
13065 5.36247 51.4345
13068 5.67141 51.4345
13071 5.35767 51.4313
13073 5.36998 51.4345
13080 5.46519 51.4346
13082 5.4861 51.4346
13085 5.49498 51.4339
13089 5.48671 51.4345
13092 5.75453 51.4346
13093 5.37719 51.4346
13094 5.37703 51.4345
13095 5.37751 51.4345
13097 5.37733 51.4346
13102 5.36247 51.4346
13106 5.48611 51.4346
13109 5.36197 51.4346
13110 5.35748 51.4314
13112 5.36197 51.4345
13114 5.46507 51.4347
13116 4.27898 51.4347
13119 5.47252 51.4347
13120 5.47283 51.4345
13123 5.39393 51.4347
13127 5.36999 51.4346
13128 5.36981 51.4347
13129 5.36969 51.4347
13130 5.3695 51.4346
13136 5.50402 51.4347
13144 5.50347 51.4335
13145 5.50414 51.4333
13146 5.5045 51.4347
13148 4.37533 51.4347
13152 5.52427 51.4346
13154 4.31823 51.4347
13155 4.31852 51.4338
13158 5.47225 51.4345
13159 5.47241 51.4347
13161 5.39417 51.4347
13164 5.39427 51.4347
13167 5.39382 51.4347
13171 5.36234 51.4347
13172 5.36216 51.4347
13174 5.47262 51.4348
13178 5.50452 51.4348
13179 5.74943 51.427
13182 5.46482 51.4348
13187 5.46958 51.4347
13190 5.52325 51.4347
13194 5.50347 51.4348
13195 5.52216 51.4348
13196 5.5222 51.4348
13197 5.67068 51.4348
13198 5.67111 51.4349
13202 5.39429 51.4349
13204 5.07313 51.4349
13205 5.43353 51.434
13206 5.43047 51.4349
13210 5.61506 51.4346
13216 5.61465 51.4349
13219 5.52125 51.4349
13220 5.5213 51.4349
13225 5.67116 51.4349
13226 5.67107 51.4349
13227 5.50351 51.4349
13229 5.49523 51.4346
13230 5.49285 51.4349
13232 5.39382 51.4349
13234 4.88659 51.435
13235 5.39408 51.435
13239 5.52043 51.435
13246 5.5046 51.435
13247 5.51956 51.4351
13248 5.52033 51.435
13249 5.6173 51.4349
13250 5.61769 51.4351
13259 5.51868 51.4351
13260 5.51926 51.4351
13262 5.50357 51.4351
13266 5.42978 51.4352
13267 5.51785 51.4352
13272 5.67095 51.4353
13274 5.61761 51.4351
13276 5.6179 51.4353
13277 4.90992 51.4321
13281 5.47286 51.435
13295 5.47252 51.4348
13298 5.51702 51.4353
13305 5.58181 51.4321
13307 5.4733 51.4353
13309 5.47942 51.4354
13310 5.48065 51.4343
13314 5.5162 51.4354
13315 5.45431 51.4321
13317 5.47281 51.4354
13320 5.51521 51.4355
13325 5.4503 51.4356
13326 5.44707 51.4353
13329 5.51345 51.4356
13330 5.51431 51.4355
13333 5.47361 51.4354
13334 5.47557 51.4357
13335 5.37751 51.4344
13337 5.38201 51.4357
13338 5.38214 51.4357
13339 5.47152 51.4354
13340 5.47093 51.4357
13341 5.51236 51.4356
13343 5.51251 51.4357
13347 5.51213 51.4357
13352 4.31814 51.4347
13353 5.46438 51.4351
13354 5.46236 51.4358
13355 5.62148 51.4358
13356 5.62159 51.4358
13357 5.38193 51.4358
13361 5.61381 51.4356
13363 5.41713 51.4345
13364 5.41572 51.4358
13366 5.38227 51.4358
13371 5.41113 51.4354
13374 5.22326 51.4358
13376 5.50995 51.4358
13377 5.4112 51.4353
13379 5.41497 51.4358
13380 5.41553 51.4358
13381 5.62135 51.4358
13389 5.51239 51.4359
13392 5.62173 51.4359
13398 5.38222 51.4359
13400 5.38197 51.4359
13401 5.62134 51.4359
13402 5.62089 51.4359
13406 5.4957 51.4359
13414 5.41557 51.4359
13416 5.38204 51.4359
13418 5.6222 51.4359
13419 4.31776 51.4358
13430 5.4519 51.436
13432 5.45213 51.4355
13433 5.41536 51.436
13438 4.31814 51.436
13447 5.49245 51.4353
13448 5.49183 51.436
13449 5.41568 51.436
13454 5.59249 51.4354
13455 5.62172 51.4359
13458 5.4521 51.436
13459 5.45237 51.4355
13463 5.62161 51.436
13465 5.62358 51.436
13466 5.62446 51.436
13467 5.44506 51.4356
13468 5.44173 51.436
13474 4.31749 51.4358
13477 4.31786 51.4359
13479 5.45184 51.4361
13480 5.45145 51.436
13483 4.31811 51.4361
13484 4.31781 51.4361
13488 5.50696 51.4361
13494 5.45204 51.4361
13496 5.47708 51.4361
13497 4.31754 51.4361
13507 5.46187 51.436
13509 5.44012 51.4351
13512 5.44049 51.4362
13514 5.50594 51.4362
13516 5.47739 51.4362
13518 5.49356 51.4362
13521 5.61353 51.4358
13522 5.61207 51.4362
13523 5.48489 51.4363
13525 5.48515 51.4361
13534 5.46238 51.4363
13538 5.59522 51.4363
13540 5.50459 51.4363
13544 5.48472 51.4363
13545 4.32149 51.4363
13550 5.50408 51.4352
13552 5.4519 51.4363
13554 5.42729 51.4304
13555 5.42752 51.4303
13557 5.54092 51.4318
13563 4.93126 51.4347
13567 5.52569 51.4346
13571 5.41106 51.4358
13575 5.49151 51.4365
13576 5.49176 51.4361
13579 5.42708 51.4336
13582 5.50359 51.4352
13588 5.75587 51.4366
13591 5.47801 51.4366
13593 5.41078 51.4365
13594 5.41074 51.4366
13595 5.38428 51.4366
13598 4.8912 51.4366
13600 5.49072 51.4366
13602 5.48412 51.4366
13606 5.41072 51.4367
13613 5.41592 51.436
13617 5.42134 51.4367
13619 5.45151 51.4368
13629 5.4213 51.4368
13631 5.49027 51.4367
13643 5.41963 51.4335
13644 5.42725 51.4369
13649 5.42764 51.4366
13651 5.46149 51.4362
13653 5.45254 51.4363
13654 5.45419 51.4369
13657 5.42723 51.437
13659 5.42738 51.4369
13661 5.42556 51.437
13666 5.42697 51.437
13669 5.42151 51.4368
13672 5.42524 51.4367
13674 5.42438 51.4371
13677 5.39391 51.435
13679 5.61025 51.4368
13682 4.63082 51.4371
13683 5.4236 51.4371
13685 5.47018 51.4363
13686 5.46896 51.4371
13696 5.4549 51.4372
13698 4.32735 51.4369
13699 5.42744 51.4372
13705 5.39092 51.4368
13707 5.39176 51.4371
13709 4.33388 51.4371
13711 5.52618 51.4365
13712 5.52637 51.4373
13713 5.48971 51.4368
13719 4.30629 51.4373
13720 4.30865 51.4351
13723 5.62557 51.4365
13725 5.8064 51.4365
13727 5.42406 51.4374
13728 5.42147 51.4369
13729 4.96996 51.4208
13730 4.95107 51.4374
13731 5.45501 51.4372
13734 5.4243 51.4374
13738 5.4857 51.4374
13743 5.51271 51.4365
13745 5.46033 51.4369
13749 5.56499 51.434
13752 5.56491 51.4334
13753 5.5648 51.4375
13754 5.56499 51.4375
13755 5.46403 51.4373
13756 5.46426 51.4375
13761 5.45954 51.4374
13762 5.45933 51.4376
13763 5.52616 51.4375
13766 5.4104 51.4376
13767 5.56469 51.4376
13770 5.56512 51.4376
13771 5.52558 51.4376
13772 5.52523 51.4376
13773 5.60944 51.4376
13775 5.60973 51.4373
13789 5.52475 51.4377
13795 5.49165 51.4377
13797 5.56483 51.4378
13798 5.5647 51.4377
13799 5.56511 51.4377
13801 5.56497 51.4378
13803 5.52425 51.4377
13804 5.52347 51.4378
13805 5.50494 51.4365
13806 5.50504 51.4378
13809 5.51299 51.4377
13811 5.3843 51.4365
13812 5.38795 51.4378
13814 5.38963 51.4377
13815 5.52325 51.4378
13819 5.52266 51.4378
13823 5.62583 51.4374
13824 5.62598 51.4379
13828 5.48253 51.4379
13830 5.50426 51.4365
13831 5.52227 51.4379
13832 5.52165 51.4379
13833 5.51101 51.4379
13835 4.93134 51.4365
13841 5.51006 51.438
13842 5.50938 51.438
13846 5.56489 51.438
13847 5.49174 51.4377
13848 5.49235 51.438
13851 5.4217 51.4381
13852 5.42177 51.438
13853 5.5047 51.4367
13854 5.50495 51.4381
13857 5.43201 51.4375
13859 5.39105 51.4372
13860 5.38985 51.4381
13863 5.48235 51.4381
13868 5.67215 51.4382
13870 5.62606 51.4382
13871 5.42077 51.4381
13876 5.50465 51.4379
13879 5.48321 51.4382
13883 5.6005 51.438
13884 5.60112 51.4382
13886 5.41017 51.4382
13888 4.91996 51.4382
13891 4.28309 51.4324
13892 4.30442 51.4382
13893 5.4827 51.4382
13895 5.48294 51.4382
13900 5.50749 51.4382
13902 5.44429 51.4382
13907 4.52489 51.4358
13909 5.44438 51.4382
13910 5.4444 51.4383
13914 5.50646 51.4383
13915 5.4443 51.4384
13922 5.47501 51.4384
13930 5.47224 51.4384
13932 4.28696 51.4334
13934 5.50496 51.4384
13937 5.50572 51.4384
13938 5.5055 51.4384
13940 5.4746 51.4382
13944 5.50478 51.4382
13945 5.50476 51.4385
13948 5.47164 51.4385
13949 5.45579 51.4374
13952 5.45853 51.4385
13958 5.50496 51.4385
13968 5.50413 51.4385
13971 5.50107 51.4386
13972 5.50022 51.4385
13974 5.50374 51.4386
13975 5.44312 51.4386
13976 5.44419 51.4383
13978 5.50369 51.4386
13981 5.50117 51.4386
13984 5.4692 51.4386
13985 5.46901 51.4386
13989 5.31935 51.4372
13992 5.46985 51.4386
13993 5.47046 51.4386
13995 5.50206 51.4385
13998 5.50304 51.4386
14001 5.43219 51.4381
14002 5.4317 51.4387
14003 5.62618 51.4387
14009 5.44396 51.4385
14010 5.44315 51.4387
14016 5.46919 51.4387
14020 5.4601 51.4387
14021 5.49258 51.4382
14022 5.49359 51.4387
14024 5.46138 51.4387
14025 5.42056 51.4387
14027 5.46902 51.4387
14031 5.48713 51.4387
14037 5.46765 51.4388
14039 5.49911 51.4384
14042 5.50218 51.4388
14043 5.66769 51.4359
14051 5.43154 51.4388
14056 5.51624 51.4388
14059 4.9319 51.438
14060 4.93222 51.4388
14064 5.46223 51.4389
14065 5.38871 51.4389
14070 5.51627 51.4389
14078 5.51622 51.4388
14080 5.46556 51.4389
14083 5.52072 51.4388
14084 5.52068 51.4389
14086 5.46485 51.4384
14087 5.46542 51.439
14092 5.4691 51.439
14093 5.46508 51.439
14096 5.47494 51.4384
14102 5.51536 51.4389
14108 5.38988 51.4391
14110 5.51519 51.4391
14113 5.44079 51.439
14119 5.40993 51.4388
14120 5.40981 51.4391
14123 5.60394 51.4391
14124 5.60337 51.4389
14132 5.44864 51.4392
14136 5.52067 51.4392
14137 5.80579 51.4374
14138 5.80443 51.4392
14142 5.51449 51.439
14146 5.50476 51.4385
14148 4.95079 51.4392
14149 5.32395 51.4386
14150 5.3258 51.4392
14158 5.52055 51.4391
14164 5.46767 51.4393
14165 5.51372 51.4392
14169 5.52077 51.4392
14172 5.52037 51.4393
14174 5.52002 51.4393
14177 5.52107 51.4393
14178 5.52075 51.4393
14179 5.60897 51.4383
14181 5.5205 51.4394
14182 5.52039 51.4393
14187 5.52062 51.4394
14190 5.44034 51.4391
14191 5.45017 51.4394
14193 5.4285 51.4377
14194 5.42698 51.4394
14195 5.51722 51.4395
14209 5.42647 51.4371
14211 5.4388 51.4394
14212 5.43884 51.4395
14213 5.44083 51.4391
14220 4.94699 51.4396
14221 5.43685 51.4396
14222 5.43779 51.4395
14223 5.45892 51.4387
14224 5.4583 51.4396
14225 5.44964 51.4395
14227 5.45009 51.4396
14231 5.49806 51.4389
14234 5.42045 51.439
14236 5.49507 51.4395
14240 5.43688 51.4397
14243 5.45046 51.4391
14247 4.94589 51.4395
14249 5.42612 51.437
14250 5.42656 51.4397
14253 5.45003 51.4397
14256 4.94652 51.4397
14259 5.76748 51.4356
14264 4.3173 51.4361
14266 5.43611 51.4397
14272 4.94625 51.4397
14273 5.75609 51.4369
14277 4.31321 51.4398
14278 4.31342 51.4397
14282 4.94665 51.4398
14283 5.4956 51.4398
14284 5.4953 51.4396
14285 5.49535 51.4396
14288 4.31357 51.4398
14289 4.31424 51.4391
14291 5.45029 51.4398
14303 5.14141 51.4361
14306 4.94669 51.4399
14307 5.4096 51.4397
14308 5.40949 51.4399
14310 5.48069 51.44
14311 5.3884 51.44
14315 5.35696 51.4313
14322 5.52378 51.44
14324 5.75919 51.44
14325 5.76186 51.4397
14329 5.45033 51.4397
14336 4.31314 51.4398
14338 4.9461 51.4398
14343 5.75884 51.4401
14344 5.75841 51.4398
14346 5.75894 51.44
14348 4.94614 51.44
14351 4.94662 51.44
14352 4.9463 51.4401
14354 4.39733 51.4401
14363 5.60827 51.4393
14364 5.6076 51.4402
14366 5.48764 51.4394
14367 4.94706 51.4402
14371 5.75926 51.4401
14373 5.75897 51.4402
14379 5.75918 51.4402
14382 5.43542 51.4402
14384 5.43602 51.4397
14385 5.42 51.4402
14386 5.42022 51.4396
14387 5.42695 51.4399
14388 5.42703 51.4402
14396 5.46891 51.4403
14397 5.14111 51.4403
14398 5.14117 51.4399
14401 5.75954 51.4403
14405 5.62655 51.4395
14407 5.75872 51.4404
14408 5.75888 51.4402
14411 5.56413 51.44
14412 5.56375 51.4404
14419 5.43523 51.4404
14429 5.4509 51.44
14431 5.6055 51.4399
14441 4.53795 51.4383
14445 5.60694 51.4406
14446 5.6073 51.4404
14448 5.52411 51.4405
14452 5.52424 51.4406
14455 5.53302 51.4365
14458 5.60683 51.4406
14462 5.41064 51.4406
14469 4.31343 51.44
14475 5.60619 51.4405
14478 5.60649 51.4407
14483 5.52425 51.4405
14484 5.52517 51.4407
14485 5.49679 51.4404
14487 5.47563 51.4407
14488 5.47478 51.439
14489 5.60621 51.4408
14492 5.60638 51.4407
14493 5.14112 51.4408
14495 5.1412 51.4403
14499 5.60703 51.4406
14501 5.46755 51.44
14505 5.76822 51.4408
14507 5.76748 51.4406
14511 5.5241 51.4406
14515 5.62727 51.4409
14517 5.62699 51.4404
14519 5.52285 51.4409
14521 5.44941 51.4409
14523 5.60662 51.4408
14525 5.41976 51.4409
14526 5.41988 51.4406
14527 5.45191 51.4405
14528 5.45289 51.4409
14531 5.45024 51.44
14533 5.60625 51.4409
14534 5.60618 51.4409
14535 5.38812 51.441
14541 5.50495 51.4387
14547 5.6522 51.4388
14551 5.44905 51.4412
14557 5.38994 51.4402
14559 5.47159 51.4412
14560 5.47332 51.441
14563 5.50404 51.4413
14564 5.50465 51.4392
14566 5.60645 51.441
14567 5.6066 51.4409
14569 5.52282 51.4409
14570 5.52181 51.4414
14573 5.43505 51.4406
14574 5.43424 51.4414
14575 5.45387 51.4412
14578 4.63373 51.4414
14580 5.64638 51.4411
14582 5.64601 51.4414
14583 5.56354 51.4406
14584 5.56271 51.4414
14585 5.46677 51.4408
14591 5.47851 51.4413
14592 5.4784 51.4414
14593 4.31119 51.4414
14595 5.45471 51.4414
14597 5.45755 51.4407
14598 5.45501 51.4414
14600 5.47867 51.4414
14605 5.52565 51.4408
14607 5.5284 51.4406
14610 5.44879 51.4414
14611 5.44915 51.4415
14613 5.46594 51.4414
14614 5.46585 51.4415
14615 4.89277 51.4371
14616 4.90349 51.4415
14618 4.40136 51.4415
14619 5.41953 51.4415
14621 4.94602 51.4404
14622 4.94429 51.4415
14623 5.50431 51.441
14624 5.50415 51.4415
14626 5.50459 51.4414
14628 5.47833 51.4415
14630 5.41255 51.4415
14631 4.93238 51.4402
14632 4.93187 51.4415
14634 5.46976 51.4416
14638 5.77043 51.4416
14640 5.50412 51.4416
14643 5.44943 51.4416
14645 5.50393 51.4416
14650 5.62769 51.4416
14651 5.48728 51.4416
14653 5.44737 51.4416
14656 5.21307 51.4416
14659 5.45005 51.4409
14660 5.44978 51.4416
14675 4.92757 51.4416
14676 4.92716 51.4417
14678 5.45584 51.4417
14679 5.51397 51.4399
14680 5.51458 51.4417
14683 5.47335 51.4412
14684 5.46993 51.4417
14686 4.94282 51.4417
14687 4.31159 51.4414
14688 4.31212 51.4417
14693 5.49127 51.4417
14696 5.43386 51.4417
14697 5.41306 51.4416
14707 5.52805 51.4415
14711 5.49191 51.4417
14713 5.41943 51.4418
14719 5.5039 51.4417
14720 5.50349 51.4418
14727 4.31204 51.4419
14730 5.45718 51.4419
14733 5.49242 51.4418
14737 5.49377 51.4419
14739 5.49423 51.4419
14740 5.49595 51.4419
14741 5.5051 51.4414
14744 5.45733 51.4419
14746 5.42616 51.4405
14747 5.50381 51.442
14754 5.48299 51.442
14757 5.60701 51.4413
14760 5.49973 51.442
14761 5.528 51.4418
14762 5.52799 51.442
14763 5.48296 51.442
14765 5.41345 51.4417
14766 5.41485 51.442
14767 5.75975 51.4419
14768 5.75985 51.4421
14769 5.34845 51.44
14770 5.34401 51.4421
14772 5.50414 51.4421
14773 5.49994 51.4421
14775 4.93386 51.4421
14780 5.4845 51.4422
14782 5.49706 51.4422
14784 5.50132 51.4422
14788 5.5006 51.4422
14790 5.50094 51.4422
14791 5.48472 51.4422
14798 5.4158 51.4423
14799 5.5037 51.4423
14802 5.56138 51.4423
14803 5.3353 51.4423
14806 5.43328 51.4423
14808 5.51449 51.4423
14809 5.71806 51.4423
14810 5.72653 51.4423
14811 5.48517 51.4423
14814 5.48528 51.4422
14816 5.33487 51.4423
14818 5.4582 51.4423
14825 5.43553 51.4403
14827 5.60783 51.442
14829 5.41915 51.4424
14836 5.48616 51.4424
14848 5.43367 51.4425
14850 5.43532 51.4404
14851 5.60828 51.4424
14854 4.9443 51.4426
14855 5.60818 51.4426
14856 5.60818 51.4425
14857 5.33755 51.442
14858 5.33937 51.4426
14860 5.34323 51.4426
14861 4.55014 51.4405
14862 4.56153 51.4426
14863 5.70292 51.4426
14866 5.60848 51.4426
14868 5.33957 51.4426
14869 5.60831 51.4426
14871 4.92759 51.4426
14875 5.44917 51.4427
14877 5.46741 51.4427
14878 5.46959 51.4416
14881 4.93174 51.4418
14883 5.26266 51.4353
14887 5.49915 51.4424
14889 5.46425 51.4424
14890 5.46349 51.4428
14894 5.34126 51.4428
14895 4.93119 51.4427
14898 5.52928 51.4428
14899 5.44965 51.4418
14903 5.60929 51.4428
14905 5.60859 51.4425
14908 5.43444 51.4428
14910 5.46336 51.4428
14914 5.45978 51.4428
14916 5.6282 51.4429
14918 5.4612 51.4429
14922 5.46235 51.4429
14923 5.56019 51.4428
14924 5.56026 51.4429
14928 5.50385 51.4429
14930 5.32065 51.4429
14934 5.50346 51.4424
14937 5.89631 51.4203
14938 5.87973 51.443
14943 5.70703 51.4421
14945 5.70264 51.443
14950 5.80279 51.4431
14951 5.50403 51.443
14952 5.50411 51.4431
14956 5.50371 51.4431
14958 5.52921 51.4431
14961 4.94072 51.4418
14963 5.5028 51.4429
14965 4.93104 51.4428
14967 5.52149 51.4423
14968 5.52141 51.4431
14970 4.5625 51.4432
14973 5.49852 51.4428
14976 5.47206 51.4432
14979 5.50329 51.4432
14980 5.50332 51.4429
14981 4.31185 51.4432
14982 4.31326 51.44
14984 4.93 51.4431
14985 4.93059 51.4431
14986 4.93035 51.4432
14989 5.44041 51.4424
14990 5.4424 51.4432
14995 4.31317 51.4407
14996 4.312 51.4432
14998 5.45519 51.4432
15001 4.31163 51.4433
15003 5.51175 51.4431
15004 5.51232 51.4433
15005 5.47237 51.4432
15006 5.47252 51.4433
15008 5.52909 51.4433
15010 4.92909 51.4433
15012 5.49263 51.4433
15013 5.47193 51.4433
15014 5.46974 51.4417
15016 5.51324 51.4433
15022 4.31207 51.4433
15024 5.47282 51.4433
15026 4.30445 51.4384
15027 4.31159 51.4434
15029 4.9403 51.4431
15034 5.73012 51.4434
15035 5.43521 51.4432
15036 5.43498 51.4434
15038 5.49346 51.4434
15044 5.47217 51.4434
15045 5.47238 51.4434
15047 5.70248 51.4434
15056 5.51278 51.4435
15065 4.31203 51.4434
15070 5.51265 51.4435
15075 5.70857 51.4435
15076 5.7088 51.4432
15081 5.49922 51.4432
15082 5.50017 51.4436
15083 5.46114 51.4435
15085 5.7087 51.4435
15086 5.70865 51.4436
15092 5.8026 51.4436
15093 5.61091 51.4435
15096 5.444 51.4437
15104 5.47439 51.4437
15108 5.52888 51.4437
15114 5.50906 51.4437
15118 5.62858 51.4438
15121 5.46137 51.4438
15122 5.46099 51.4437
15123 5.46105 51.4436
15130 5.47291 51.4436
15134 5.50709 51.4439
15135 5.70846 51.4439
15139 5.44386 51.4439
15143 4.3116 51.4439
15144 4.31169 51.4435
15145 4.31185 51.4435
15149 5.61194 51.4439
15151 5.61144 51.4436
15154 5.44382 51.4439
15156 4.94381 51.4439
15157 5.38783 51.4439
15159 4.92706 51.4439
15160 4.92749 51.4438
15161 5.47444 51.4439
15162 5.47404 51.4438
15164 5.47429 51.4438
15165 5.78245 51.4439
15166 5.78292 51.4439
15168 5.53421 51.444
15170 5.50567 51.444
15171 5.49666 51.4438
15172 5.49803 51.444
15174 4.9271 51.444
15176 5.78247 51.444
15183 5.78193 51.444
15189 5.50228 51.4431
15190 5.50147 51.444
15191 4.9251 51.4417
15192 4.91876 51.444
15193 5.44929 51.4428
15194 5.44901 51.4441
15195 5.52134 51.4437
15200 5.50516 51.444
15202 5.76325 51.4441
15210 5.76375 51.4441
15220 5.45996 51.4437
15221 5.46565 51.4436
15222 5.46482 51.4442
15224 4.93324 51.4442
15226 5.50473 51.4442
15227 5.50538 51.444
15234 5.77438 51.4442
15245 5.79142 51.4442
15246 5.79156 51.4441
15250 5.46194 51.4442
15251 5.79166 51.4442
15252 5.7918 51.4442
15257 5.50143 51.4442
15263 5.50142 51.4443
15264 5.50036 51.4441
15267 5.50306 51.4443
15268 5.50466 51.4441
15270 5.79096 51.4442
15273 5.45458 51.4441
15275 5.38825 51.4443
15277 5.47625 51.4443
15286 5.47671 51.4442
15288 5.79177 51.4444
15291 5.79151 51.4444
15292 5.79139 51.4443
15298 5.51337 51.4444
15299 5.79167 51.4444
15302 5.503 51.4444
15308 4.9184 51.4441
15309 5.75865 51.4444
15310 5.76087 51.4437
15314 5.4766 51.4444
15316 5.47696 51.4444
15317 5.45777 51.4445
15318 5.45864 51.4442
15319 4.91703 51.4443
15320 4.9157 51.4445
15321 4.94019 51.4434
15323 5.45418 51.4443
15326 5.21137 51.4445
15328 5.47197 51.4445
15331 5.55598 51.4445
15333 5.7019 51.4445
15336 4.91486 51.4445
15340 5.45788 51.4446
15341 5.73459 51.4437
15342 5.75246 51.4446
15350 5.63992 51.4446
15351 5.55586 51.4446
15354 5.77456 51.4446
15355 4.92672 51.4441
15359 5.61341 51.4446
15360 5.61315 51.4444
15363 5.77442 51.4446
15369 5.55626 51.4445
15371 5.56018 51.443
15373 5.44859 51.4447
15375 5.62875 51.4442
15382 4.91419 51.4447
15388 5.61369 51.4447
15391 5.4069 51.4446
15392 5.40746 51.4447
15397 5.61388 51.4447
15405 5.7747 51.4447
15407 5.77518 51.4446
15409 5.38956 51.4412
15410 5.38991 51.4448
15413 5.61359 51.4448
15417 5.87774 51.4447
15421 5.44807 51.4447
15422 5.44839 51.4448
15424 5.44846 51.4446
15425 5.477 51.4442
15432 5.4716 51.4448
15441 5.55641 51.4447
15443 5.77474 51.4448
15447 5.48072 51.4448
15449 5.46231 51.4446
15454 5.77434 51.4448
15457 5.44868 51.4449
15459 5.55606 51.4449
15460 5.55589 51.4448
15461 5.55629 51.4449
15465 5.44884 51.4447
15467 5.61402 51.4448
15471 5.62874 51.4449
15475 4.92523 51.4446
15477 5.61369 51.4449
15480 5.46222 51.4446
15482 5.46277 51.4449
15483 5.62887 51.4447
15486 5.70191 51.4449
15489 5.61396 51.4449
15490 5.61379 51.4449
15494 5.75821 51.4446
15497 5.43662 51.4444
15499 5.34101 51.4435
15500 5.34059 51.445
15508 5.48052 51.4448
15511 5.40146 51.445
15512 5.4026 51.445
15513 5.40691 51.4447
15517 5.48149 51.4449
15518 5.48324 51.445
15519 4.28419 51.4401
15520 4.29403 51.445
15524 5.46306 51.445
15531 5.40261 51.445
15537 5.48106 51.4449
15539 5.40012 51.4451
15545 5.46291 51.4451
15552 5.44438 51.444
15555 5.44905 51.4449
15557 5.40147 51.4451
15558 5.40012 51.4451
15560 5.40001 51.4451
15561 4.93891 51.4445
15564 4.31105 51.4451
15565 5.44881 51.4448
15566 5.44883 51.4451
15569 5.62885 51.4449
15574 4.31106 51.4451
15576 5.48101 51.4451
15578 5.3911 51.4452
15580 5.44852 51.445
15582 5.44822 51.4451
15583 4.29571 51.4451
15585 4.29604 51.4395
15588 5.77451 51.4449
15589 5.77464 51.4449
15590 5.77465 51.4452
15593 5.45678 51.4449
15594 5.45609 51.4452
15597 5.46336 51.445
15604 5.4483 51.4452
15606 5.4 51.4451
15610 5.75711 51.4449
15612 5.34071 51.4453
15614 5.80183 51.4453
15616 5.47169 51.4444
15620 5.39866 51.4453
15622 5.47649 51.4446
15624 5.44875 51.4453
15625 5.88335 51.445
15626 5.88001 51.4454
15627 5.62866 51.4451
15628 5.62842 51.4454
15630 5.46265 51.4449
15632 5.41078 51.4439
15634 5.43832 51.4454
15635 5.43915 51.4454
15636 5.44217 51.4433
15638 5.44281 51.4437
15640 4.31096 51.4451
15644 4.31096 51.4455
15645 5.45032 51.4451
15647 5.45398 51.4445
15656 5.41208 51.4455
15658 5.3972 51.4452
15661 5.70197 51.4455
15662 5.70181 51.445
15663 5.70192 51.445
15665 5.43894 51.4455
15667 5.39509 51.4455
15671 5.39476 51.4455
15673 4.31059 51.4455
15674 4.3108 51.4454
15675 5.44832 51.4456
15677 4.29973 51.4452
15678 4.30979 51.4456
15685 5.43926 51.4455
15687 5.70798 51.4448
15694 5.53652 51.4456
15698 4.31107 51.4456
15700 5.70755 51.4456
15715 5.45358 51.4455
15720 5.45666 51.4448
15721 4.31069 51.4457
15722 4.31059 51.4456
15723 5.49112 51.4457
15724 5.48426 51.4452
15727 4.31083 51.4457
15733 5.504 51.442
15736 5.50165 51.4458
15738 4.91851 51.4444
15739 5.47048 51.4458
15740 5.47097 51.4453
15741 5.87685 51.4448
15744 5.87552 51.4458
15747 5.50145 51.4458
15749 4.93837 51.4451
15750 4.93774 51.4458
15751 5.63508 51.4456
15752 5.63299 51.4458
15753 5.45354 51.4458
15754 5.45231 51.4456
15756 5.45353 51.4457
15759 5.45365 51.4457
15761 5.45516 51.4455
15762 5.45365 51.4458
15763 5.51373 51.4449
15764 5.51445 51.4458
15766 5.87485 51.4459
15767 5.47038 51.4459
15770 5.70756 51.4456
15775 5.62818 51.4456
15784 5.79217 51.4444
15785 4.93772 51.4459
15787 5.47693 51.4456
15791 5.52129 51.4441
15792 5.52095 51.446
15793 5.46853 51.446
15794 5.46862 51.446
15796 5.51467 51.446
15802 5.45347 51.4461
15803 5.6278 51.4459
15804 5.6276 51.4461
15805 5.47899 51.4461
15806 5.47924 51.4461
15809 5.48422 51.4451
15812 5.48032 51.4461
15814 5.48046 51.445
15821 5.14079 51.4457
15822 5.14081 51.4461
15833 5.39595 51.4462
15834 5.39697 51.446
15835 5.47695 51.446
15838 5.47704 51.4461
15841 5.52859 51.4443
15846 4.9203 51.4458
15847 4.92437 51.4449
15849 5.46929 51.4459
15851 5.46999 51.4462
15853 5.62112 51.4462
15855 5.46331 51.4452
15858 5.47655 51.4453
15865 5.46994 51.4463
15871 5.49683 51.4461
15873 5.47008 51.4463
15879 5.61462 51.4451
15880 5.61717 51.4463
15883 5.46495 51.4462
15887 5.47688 51.4462
15894 5.62734 51.4463
15897 5.7939 51.446
15899 5.47703 51.4463
15902 5.62739 51.4463
15907 5.62709 51.4464
15908 5.62714 51.4463
15911 5.61862 51.4464
15912 5.61969 51.4463
15914 5.6274 51.4464
15917 5.47683 51.4463
15918 5.47681 51.4464
15923 5.47923 51.4464
15924 5.47897 51.4464
15925 5.49694 51.4464
15930 5.45326 51.4464
15932 5.46992 51.4464
15937 5.46587 51.4464
15938 5.46484 51.4463
15940 4.91019 51.4464
15943 5.48033 51.4464
15945 5.48091 51.4464
15947 5.48088 51.4461
15951 5.49723 51.4465
15963 5.62736 51.4464
15965 5.62728 51.4465
15967 5.46172 51.4455
15968 5.46011 51.4465
15971 5.46638 51.4465
15972 5.46735 51.4465
15974 5.61767 51.4465
15984 5.44116 51.4465
15985 5.80103 51.4465
15988 5.80115 51.4466
15992 5.46156 51.4454
15993 5.8009 51.4466
15997 5.61756 51.4466
15999 5.79487 51.4466
16003 5.61791 51.4465
16004 5.61804 51.4466
16005 5.61841 51.4464
16012 5.45988 51.4467
16017 5.80085 51.4467
16023 5.62721 51.4467
16024 5.62716 51.4465
16027 5.51519 51.4465
16029 5.49769 51.4463
16032 5.39451 51.4463
16033 5.39626 51.4467
16036 4.93632 51.4467
16042 5.62765 51.4465
16043 5.61755 51.4467
16046 5.4644 51.4467
16054 5.61801 51.4467
16059 5.80043 51.4466
16061 5.51541 51.4467
16068 5.8012 51.4467
16069 5.80123 51.4466
16070 5.80174 51.4468
16071 4.37744 51.4402
16072 4.37928 51.4468
16073 5.55263 51.4468
16074 5.55271 51.4467
16077 5.55287 51.4467
16080 5.52064 51.4468
16083 5.61785 51.4468
16084 5.61767 51.4468
16086 4.93604 51.4467
16092 5.39899 51.4469
16096 4.93625 51.4469
16097 5.50016 51.4467
16099 5.50111 51.4464
16100 5.50099 51.4469
16102 4.936 51.4468
16103 5.44165 51.4467
16105 5.44897 51.4469
16114 5.43854 51.4457
16115 5.79933 51.4468
16116 5.79675 51.447
16119 5.14073 51.447
16120 5.14072 51.4461
16121 5.14079 51.4467
16127 5.44204 51.4469
16132 5.61829 51.4471
16133 5.43865 51.4458
16136 5.464 51.4471
16137 5.51551 51.4468
16138 5.51603 51.4471
16139 5.46902 51.4471
16142 5.70223 51.4468
16146 5.4495 51.4471
16152 5.8009 51.4467
16153 5.80107 51.4468
16154 5.80074 51.4472
16156 4.63765 51.4473
16159 5.52041 51.4473
16169 5.40085 51.4473
16171 4.94329 51.4463
16175 5.34071 51.4457
16177 5.50124 51.4471
16178 5.5019 51.4474
16181 4.9381 51.446
16183 4.94331 51.4473
16186 5.46359 51.4474
16187 5.40109 51.4473
16188 5.40183 51.4474
16189 5.34269 51.4474
16193 5.70235 51.4475
16195 5.70233 51.4471
16198 5.49975 51.4473
16204 5.47665 51.4462
16205 5.44247 51.4471
16207 4.91851 51.4476
16208 4.92093 51.4462
16213 5.44363 51.4476
16215 4.94327 51.4474
16217 5.62704 51.4474
16221 5.40012 51.4477
16225 5.62144 51.4462
16227 5.47681 51.4477
16230 5.47694 51.4477
16232 5.61904 51.4477
16236 4.61098 51.4477
16244 4.37978 51.4478
16245 5.80238 51.447
16246 5.80552 51.4478
16250 5.62678 51.4478
16259 5.62693 51.4477
16260 5.62688 51.4478
16261 5.50239 51.4478
16262 5.50008 51.4478
16264 5.50052 51.4475
16267 5.62659 51.4479
16268 5.62636 51.4477
16270 5.62666 51.4478
16271 5.45236 51.4473
16274 5.45967 51.4466
16276 5.6269 51.4479
16277 5.44375 51.4476
16279 5.62661 51.4479
16284 5.62681 51.448
16288 5.6267 51.448
16294 5.45808 51.448
16298 5.45188 51.4479
16301 5.46809 51.4481
16303 5.34286 51.4474
16304 5.34397 51.4481
16305 5.51632 51.4473
16307 5.51995 51.4478
16308 5.51791 51.4481
16309 5.30914 51.4462
16310 5.30233 51.4481
16311 5.54506 51.4478
16312 5.54835 51.4481
16315 5.46317 51.4478
16317 5.70774 51.4459
16318 5.70881 51.4482
16323 5.44452 51.4479
16324 5.44543 51.4483
16325 5.47692 51.4483
16328 5.41343 51.4478
16330 5.41286 51.4484
16331 5.47698 51.4484
16339 5.86477 51.4469
16340 5.84896 51.4485
16341 5.45172 51.4481
16342 5.45137 51.4485
16346 5.55113 51.4485
16349 5.4031 51.4477
16355 5.55279 51.4468
16359 5.45173 51.4486
16362 5.77484 51.4486
16365 5.55161 51.4486
16370 5.52085 51.4486
16374 5.44626 51.4487
16376 5.14073 51.4487
16377 5.4628 51.4482
16384 4.91743 51.4484
16387 4.60812 51.4488
16389 4.61031 51.448
16398 5.45335 51.4486
16400 5.79976 51.4489
16404 5.77491 51.449
16405 5.77476 51.449
16413 5.34417 51.4482
16415 4.91713 51.4487
16417 5.5519 51.4486
16419 5.77324 51.4482
16421 5.77437 51.449
16422 5.77464 51.449
16426 5.4541 51.4489
16430 5.45716 51.4485
16432 5.51755 51.4491
16433 5.55199 51.449
16441 5.34555 51.449
16444 5.55152 51.4487
16445 5.55192 51.4491
16452 5.77464 51.4491
16453 5.77495 51.4492
16454 5.77479 51.4492
16455 5.68091 51.4492
16457 5.45364 51.4485
16460 5.70243 51.4492
16463 4.91695 51.449
16465 5.45566 51.4492
16466 5.45628 51.4491
16469 5.68115 51.4489
16472 5.46699 51.4493
16473 5.46686 51.4493
16476 5.80884 51.4493
16481 5.41164 51.4493
16482 5.41226 51.4488
16483 5.46205 51.4487
16484 5.46072 51.4493
16495 5.41234 51.4488
16496 5.41172 51.4494
16497 5.46679 51.4494
16499 5.46694 51.4493
16501 5.70932 51.4494
16502 5.70928 51.4493
16503 5.46687 51.4494
16504 5.46683 51.4494
16505 4.9167 51.4492
16506 4.9165 51.4494
16512 4.31099 51.4457
16516 5.70226 51.4496
16519 5.68101 51.4493
16521 5.68425 51.4474
16527 5.14064 51.4496
16532 5.68087 51.4493
16534 5.68168 51.4496
16536 5.70222 51.4496
16540 5.45008 51.4497
16544 5.68161 51.4497
16546 5.83865 51.4497
16550 5.52058 51.4497
16554 5.70949 51.4497
16555 5.14082 51.4496
16556 5.14097 51.4497
16559 5.14049 51.4497
16561 5.49806 51.4498
16562 5.49816 51.4496
16563 5.4111 51.4498
16567 5.44731 51.4491
16569 5.14051 51.4498
16571 5.44961 51.4498
16572 5.44977 51.4498
16576 5.41117 51.4498
16577 5.45659 51.4498
16578 5.45467 51.4491
16580 5.4498 51.4498
16584 5.44952 51.4499
16590 5.44984 51.4499
16592 5.14083 51.4499
16593 5.14064 51.4499
16598 5.4491 51.4498
16603 5.77499 51.45
16608 5.45935 51.45
16609 5.5148 51.45
16610 5.51491 51.45
16614 5.44984 51.45
16616 5.80903 51.45
16617 5.79905 51.45
16619 5.14013 51.45
16623 5.51477 51.45
16626 4.63948 51.45
16628 5.79917 51.45
16630 5.51488 51.45
16632 5.44948 51.4499
16640 5.44958 51.45
16641 5.45646 51.4495
16643 5.61932 51.448
16645 4.31287 51.4495
16648 5.89199 51.4501
16650 5.52154 51.4501
16653 5.40456 51.4489
16655 5.4106 51.4502
16657 5.45833 51.4501
16658 5.45894 51.4502
16660 5.45926 51.45
16662 5.40111 51.4489
16671 5.48283 51.4503
16677 5.45881 51.4503
16685 5.77509 51.45
16686 5.77499 51.4504
16689 5.45898 51.4504
16691 5.45912 51.4502
16696 5.14065 51.4504
16702 5.48252 51.4499
16703 5.48295 51.4505
16704 5.48265 51.4505
16705 5.45973 51.4505
16707 5.00727 51.4503
16710 5.68152 51.4496
16718 5.45872 51.4506
16719 5.49723 51.4506
16721 5.21792 51.4402
16722 5.23087 51.4506
16723 5.4657 51.4506
16725 5.46598 51.4504
16727 5.4049 51.4502
16728 5.40492 51.4506
16729 4.38102 51.4506
16733 5.67906 51.4494
16734 5.68009 51.4506
16737 4.38111 51.4503
16744 5.52196 51.4507
16746 5.8092 51.4507
16749 5.00221 51.4507
16751 5.41068 51.4502
16756 4.38079 51.4508
16759 5.83181 51.4504
16762 5.51313 51.4508
16764 5.48113 51.4508
16768 5.48024 51.4509
16769 5.7099 51.4506
16771 5.47734 51.4503
16772 5.4776 51.4509
16775 5.34578 51.4491
16776 5.34974 51.451
16777 4.6067 51.4485
16778 4.59995 51.4498
16784 5.46526 51.451
16787 5.47925 51.4509
16789 5.45865 51.4507
16792 5.47762 51.4511
16793 5.47748 51.4511
16799 4.6264 51.4511
16800 4.61409 51.4467
16801 4.94457 51.4477
16803 4.95485 51.4512
16804 4.96286 51.45
16806 5.52221 51.4512
16809 5.47785 51.4511
16810 5.47765 51.4512
16812 4.99724 51.4512
16813 5.45858 51.4511
16829 5.45965 51.4504
16831 5.46285 51.4514
16832 5.46299 51.4514
16834 5.46236 51.4513
16839 5.51256 51.4515
16842 5.51268 51.4513
16845 5.46288 51.4515
16853 5.51279 51.4513
16857 5.55124 51.4515
16858 5.55158 51.4491
16862 5.46273 51.4514
16864 5.46252 51.4516
16865 5.70083 51.4517
16867 5.73849 51.4348
16868 5.72369 51.4517
16873 5.70998 51.4517
16874 5.7101 51.4517
16885 5.7048 51.4517
16886 5.70567 51.4517
16888 5.46434 51.4517
16891 5.68093 51.451
16893 5.42735 51.442
16900 5.70481 51.4518
16908 5.70975 51.4518
16909 5.70099 51.4517
16910 5.70112 51.4518
16911 5.70429 51.4518
16916 5.19936 51.4518
16918 5.46477 51.4518
16919 5.46488 51.4514
16926 5.52248 51.4519
16928 5.70428 51.4517
16932 5.42645 51.442
16934 5.70736 51.4518
16937 5.70447 51.4519
16941 4.31281 51.4501
16945 5.70974 51.4519
16950 5.46521 51.4519
16952 5.70111 51.4519
16953 5.70385 51.4518
16958 5.45447 51.4518
16959 5.71028 51.4518
16960 5.71026 51.4519
16964 5.70056 51.4518
16965 5.62129 51.4505
16972 5.7006 51.4519
16977 5.46401 51.4521
16981 5.7016 51.4519
16984 5.70901 51.4519
16986 5.71093 51.452
16988 5.71237 51.4521
16990 5.4618 51.4519
16992 5.49411 51.4521
16993 5.45873 51.4512
16994 5.45892 51.4521
16995 4.62801 51.4522
16997 5.45782 51.4513
16998 5.45622 51.4522
17001 5.69996 51.452
17008 5.46132 51.4521
17014 5.45896 51.4523
17015 5.01001 51.4506
17016 5.02987 51.4523
17028 5.46478 51.4523
17029 5.51185 51.4523
17033 4.93709 51.4478
17035 5.46455 51.4523
17038 5.51195 51.4524
17039 5.62292 51.4524
17040 5.62251 51.452
17041 5.46444 51.4524
17044 5.46444 51.4524
17045 5.68503 51.4524
17046 5.68259 51.4518
17049 5.68515 51.4524
17055 5.35322 51.4522
17056 5.35384 51.4524
17058 5.40175 51.4502
17062 5.47018 51.4525
17063 4.90152 51.449
17064 4.88084 51.4525
17065 5.69839 51.4522
17068 5.46116 51.4522
17069 5.48534 51.4525
17070 5.48896 51.4525
17075 5.70454 51.4525
17076 5.70447 51.4522
17077 5.70465 51.4519
17079 5.40233 51.4522
17080 5.40307 51.4525
17088 5.48485 51.4525
17090 5.8097 51.4526
17096 5.48491 51.4526
17098 5.48513 51.4525
17101 5.68788 51.4526
17103 5.4938 51.4522
17106 5.4843 51.4526
17107 5.47154 51.4526
17108 5.47184 51.4527
17109 5.47103 51.4527
17110 5.46641 51.4523
17114 5.48333 51.4527
17120 5.47755 51.4519
17121 5.47745 51.4527
17125 5.48483 51.4527
17128 5.48433 51.4527
17129 4.9423 51.4527
17130 4.94252 51.4527
17132 4.94292 51.4524
17133 5.68933 51.4527
17134 5.69085 51.4527
17135 5.69282 51.4526
17144 5.4714 51.4526
17145 4.94216 51.4527
17146 4.94193 51.4523
17149 5.48939 51.4526
17152 5.47134 51.4527
17155 4.38111 51.4507
17156 4.38237 51.4527
17157 5.47631 51.4528
17159 5.47764 51.4527
17160 5.47858 51.4528
17168 5.45433 51.4519
17172 5.48065 51.4528
17174 5.48322 51.4527
17175 5.47461 51.4528
17177 5.48815 51.4527
17185 5.62297 51.4523
17190 5.46045 51.4525
17192 5.83145 51.4529
17198 5.48503 51.4529
17199 5.48466 51.4529
17203 5.48439 51.4529
17213 5.48409 51.4529
17215 5.47807 51.4529
17220 5.47148 51.4527
17221 4.64106 51.4529
17222 4.64091 51.4522
17224 4.64123 51.4528
17225 5.47614 51.4529
17237 5.47465 51.4529
17238 5.47276 51.4529
17239 5.55144 51.4516
17243 5.47126 51.453
17247 4.64112 51.453
17249 4.94265 51.4528
17251 5.48067 51.4529
17252 5.47936 51.453
17254 5.46465 51.453
17257 5.55104 51.453
17263 4.94245 51.4531
17265 4.56904 51.4487
17269 5.47738 51.4531
17281 5.55136 51.453
17289 5.55104 51.4532
17290 5.54988 51.4532
17292 5.551 51.4531
17296 4.94211 51.453
17297 4.94223 51.453
17299 5.5512 51.4533
17305 5.40461 51.4515
17308 5.46017 51.4534
17310 5.45953 51.4529
17311 5.72212 51.4534
17313 4.31274 51.4519
17317 4.94259 51.453
17318 4.94285 51.4534
17320 5.79791 51.4517
17322 5.80531 51.4535
17329 5.80589 51.4534
17334 5.72235 51.4535
17338 5.52395 51.4535
17339 5.71931 51.4529
17345 4.5803 51.4531
17348 5.35705 51.4536
17349 5.54826 51.4535
17351 5.46027 51.4536
17355 5.72169 51.4537
17356 5.72178 51.4535
17357 5.51079 51.4537
17358 5.51091 51.4535
17359 5.79693 51.4537
17360 5.79702 51.4534
17364 5.5109 51.4537
17373 4.58165 51.4536
17374 4.58221 51.4538
17376 5.8025 51.4538
17381 5.48658 51.4528
17382 5.48542 51.4538
17383 5.80661 51.4535
17384 5.80896 51.4538
17385 4.59021 51.4539
17386 4.5877 51.4538
17389 5.45474 51.453
17393 5.79906 51.4539
17395 5.80633 51.453
17402 5.72184 51.4539
17406 4.58268 51.4539
17409 5.54789 51.4536
17410 5.54739 51.454
17414 4.58302 51.4541
17415 5.29549 51.45
17418 5.81111 51.4541
17419 4.64198 51.4537
17421 4.6313 51.4541
17423 4.64233 51.4541
17427 5.46047 51.4537
17428 5.46102 51.4542
17430 4.64186 51.4538
17431 4.64239 51.4542
17432 4.64234 51.4542
17433 5.47721 51.4542
17438 5.54689 51.4542
17442 5.46036 51.4537
17444 5.81207 51.4543
17445 5.39677 51.4529
17446 5.39354 51.4543
17447 5.62345 51.4528
17448 5.62504 51.4543
17453 5.47757 51.4531
17454 5.47725 51.4543
17456 4.96862 51.4544
17457 4.64279 51.4544
17463 5.55235 51.4545
17465 5.55151 51.4532
17467 5.40292 51.4533
17469 5.82975 51.454
17472 4.64194 51.4545
17474 5.52526 51.4545
17480 5.40105 51.4525
17484 5.62547 51.4546
17485 5.79928 51.4543
17487 5.70457 51.4535
17489 5.62536 51.4547
17494 5.62575 51.4547
17499 5.46157 51.4547
17500 5.46302 51.4532
17501 5.46564 51.4546
17506 5.46164 51.4547
17507 5.46425 51.4524
17514 5.46151 51.4547
17516 5.52514 51.4547
17520 5.68914 51.4527
17534 5.62574 51.4548
17535 5.4097 51.4511
17537 5.40212 51.4545
17538 5.40296 51.4549
17541 5.6254 51.4549
17543 5.79704 51.4537
17545 5.79655 51.4549
17546 5.79786 51.4546
17548 4.64375 51.4549
17550 4.58671 51.4549
17552 5.62516 51.4545
17553 5.62457 51.4549
17554 5.62531 51.4547
17556 5.62562 51.4549
17561 5.45035 51.4549
17562 5.4513 51.4542
17566 5.40404 51.4548
17568 5.51268 51.4515
17572 5.52508 51.4549
17579 5.79639 51.455
17588 5.48452 51.4532
17592 5.40186 51.4551
17598 5.51004 51.4546
17599 5.51011 51.4546
17601 5.82873 51.4545
17605 5.39817 51.4552
17606 5.3998 51.4546
17607 5.52511 51.4552
17616 5.62584 51.4551
17618 5.62608 51.4553
17621 4.8692 51.4543
17622 4.86492 51.4553
17625 5.40396 51.4549
17628 5.48576 51.4553
17631 5.82167 51.4552
17633 5.47083 51.4539
17634 5.47088 51.4554
17635 5.40007 51.4553
17637 5.81929 51.4553
17638 5.81838 51.4554
17639 5.452 51.455
17642 5.81625 51.455
17643 5.39773 51.4554
17645 5.39824 51.4554
17648 4.64493 51.4554
17649 5.46571 51.4547
17650 5.4662 51.4555
17651 5.52524 51.4548
17652 5.53211 51.4555
17662 4.58583 51.4557
17663 5.70436 51.4553
17664 5.70423 51.4557
17665 5.53207 51.4557
17666 5.52518 51.4549
17667 5.39014 51.4557
17672 5.47106 51.4558
17675 5.39027 51.4557
17681 5.72216 51.4539
17683 5.47698 51.4559
17687 5.69033 51.4547
17688 5.69119 51.4559
17692 4.64474 51.4556
17697 5.44888 51.456
17700 5.50963 51.4551
17701 5.79601 51.456
17703 5.79651 51.455
17705 5.39667 51.4556
17708 5.50865 51.456
17710 5.42143 51.4519
17711 5.46694 51.4559
17712 5.46725 51.456
17713 4.64096 51.4552
17714 4.6398 51.4561
17715 4.64567 51.4558
17716 4.64594 51.4561
17718 5.52651 51.4561
17720 4.86227 51.4561
17721 5.40181 51.4553
17725 5.45145 51.4554
17728 5.70408 51.4562
17731 5.44844 51.4562
17735 5.61172 51.4562
17736 5.61189 51.4562
17738 5.61198 51.4562
17740 5.61226 51.4562
17741 5.44854 51.4563
17745 5.40171 51.4561
17751 5.53236 51.4555
17754 5.61203 51.4563
17755 5.61139 51.4563
17756 5.61167 51.4563
17759 5.4486 51.4562
17760 5.44876 51.4563
17763 4.64551 51.4564
17764 4.64512 51.4559
17767 5.81472 51.4547
17768 5.81395 51.4564
17773 4.64569 51.4564
17775 4.64584 51.4564
17780 5.44826 51.4564
17782 5.69152 51.4565
17785 5.53999 51.4565
17786 5.53232 51.4557
17787 5.40118 51.4565
17788 5.40055 51.456
17791 5.45234 51.4562
17792 5.45273 51.4565
17793 5.5399 51.4563
17794 5.54346 51.4565
17797 4.64583 51.4566
17802 5.47128 51.4566
17805 5.39503 51.456
17810 5.25914 51.4566
17814 5.23737 51.4566
17815 5.61171 51.4564
17818 5.39308 51.4567
17820 5.3934 51.4566
17824 5.3902 51.4558
17826 5.39296 51.4567
17827 5.77504 51.4553
17828 5.77416 51.4567
17830 5.2375 51.4567
17835 4.86169 51.4563
17837 5.50693 51.4568
17839 5.46801 51.4564
17845 5.39318 51.4567
17851 5.39315 51.4568
17852 5.39287 51.4567
17855 5.44927 51.4566
17858 5.44967 51.4569
17859 5.45941 51.4568
17860 5.45946 51.4569
17864 5.81338 51.4569
17872 5.44949 51.4569
17873 5.47054 51.4569
17882 4.85949 51.4569
17884 4.64621 51.4569
17890 5.79555 51.4569
17891 5.47136 51.4569
17894 5.70177 51.457
17897 5.47277 51.457
17898 5.47363 51.457
17901 5.77372 51.457
17902 5.77393 51.4569
17905 5.45328 51.4569
17908 5.47121 51.4569
17910 5.60618 51.457
17911 5.77408 51.4569
17917 5.60641 51.457
17920 5.70145 51.457
17921 5.46846 51.4568
17924 5.46909 51.457
17926 5.6068 51.457
17929 5.7021 51.457
17930 5.70175 51.457
17933 5.46865 51.457
17935 5.4017 51.4563
17938 5.47136 51.457
17941 5.77372 51.4571
17946 5.60588 51.457
17948 5.47251 51.4571
17952 5.47679 51.4568
17962 4.58219 51.4571
17963 5.70277 51.4571
17967 5.60654 51.457
17973 5.46874 51.457
17978 5.47466 51.4571
17979 5.47584 51.4571
17981 5.47691 51.4571
17983 5.60567 51.4572
17984 5.60573 51.4571
17985 5.77393 51.4572
17986 5.77377 51.4571
17987 5.7741 51.4571
17990 5.61691 51.4572
17991 5.42355 51.4518
17995 5.46885 51.4571
18000 5.47583 51.4572
18001 5.47672 51.4572
18002 5.47675 51.4571
18010 5.70376 51.4572
18013 5.68055 51.4506
18020 5.48276 51.4573
18026 5.69949 51.4573
18028 5.47687 51.4572
18035 5.60657 51.4571
18036 5.60572 51.4573
18037 5.48288 51.4573
18039 5.48513 51.4573
18040 5.48516 51.455
18042 5.48537 51.4573
18043 5.77372 51.4573
18047 5.48628 51.4573
18052 5.4712 51.457
18054 5.47122 51.4573
18056 5.79536 51.4574
18057 5.46875 51.4572
18062 5.46897 51.4574
18074 5.48982 51.4574
18077 5.4865 51.4573
18078 5.48768 51.4574
18079 5.70448 51.4573
18082 5.79531 51.4574
18084 5.4951 51.4575
18086 5.49543 51.4574
18091 5.48802 51.4574
18094 5.48804 51.4575
18095 5.48767 51.4575
18097 4.63768 51.4575
18102 5.48982 51.4575
18103 5.48514 51.4575
18111 5.4951 51.4575
18113 5.49546 51.4575
18114 5.49547 51.4575
18115 5.45352 51.457
18116 5.45484 51.4575
18122 5.48631 51.4575
18130 5.48794 51.4576
18131 5.4878 51.4576
18135 5.49528 51.4576
18140 5.45502 51.4576
18141 5.48278 51.4576
18142 5.48274 51.4574
18143 5.48289 51.4574
18146 5.49812 51.4576
18147 5.69126 51.4576
18149 4.85762 51.4576
18152 5.6914 51.4576
18154 5.62862 51.4577
18155 5.49811 51.4577
18157 5.46685 51.4577
18159 5.49843 51.4576
18160 5.49992 51.4577
18162 5.48278 51.4577
18169 5.50698 51.4568
18172 5.6184 51.4578
18173 5.46759 51.4574
18175 5.48515 51.4578
18178 5.61684 51.4572
18179 5.48791 51.4579
18185 5.54292 51.4579
18189 4.8574 51.4576
18192 5.45572 51.4579
18194 4.57564 51.4578
18195 5.67262 51.4572
18197 5.17845 51.4579
18200 5.45593 51.458
18201 5.17531 51.4577
18203 5.4601 51.4575
18204 5.46066 51.458
18206 4.91382 51.458
18207 5.44968 51.4573
18210 5.48793 51.458
18214 5.39289 51.4581
18215 5.45815 51.4581
18217 4.85647 51.4579
18219 5.61956 51.4581
18222 5.48278 51.4581
18223 5.45012 51.458
18224 5.45033 51.4581
18230 5.55887 51.4582
18238 5.61835 51.4578
18240 5.61931 51.4582
18241 5.41236 51.4572
18242 5.4111 51.4582
18248 5.45664 51.4583
18249 5.79463 51.4583
18250 5.79523 51.4574
18253 4.94177 51.4533
18254 4.91457 51.4583
18255 5.45041 51.4582
18256 5.45046 51.4583
18257 5.70507 51.4574
18258 5.70636 51.4583
18263 5.46703 51.4578
18266 5.45685 51.4583
18269 4.91367 51.4583
18270 4.91384 51.4583
18273 5.61978 51.4582
18276 4.91401 51.4584
18279 5.6193 51.4584
18280 5.61924 51.4582
18282 5.69755 51.4584
18283 5.61978 51.4584
18284 5.61969 51.4584
18288 5.47648 51.4584
18289 5.46106 51.4583
18290 5.4612 51.4585
18294 4.91408 51.4585
18295 5.61955 51.4585
18301 5.19462 51.4547
18303 5.2583 51.4577
18304 5.25771 51.4585
18305 5.18733 51.4585
18306 5.18652 51.4585
18307 4.91348 51.4586
18309 4.9449 51.4568
18310 4.94495 51.4586
18312 5.4576 51.4586
18316 5.4577 51.4587
18317 5.45849 51.4579
18319 4.91354 51.4587
18321 5.4694 51.4582
18322 5.46953 51.4587
18323 5.81293 51.4573
18326 5.70688 51.4587
18330 5.47071 51.4587
18338 5.45757 51.4588
18340 5.5283 51.4588
18345 5.18328 51.458
18346 5.1822 51.4589
18350 5.69136 51.4589
18351 5.60334 51.4589
18352 5.60345 51.4588
18353 4.31269 51.4534
18355 5.45097 51.4589
18359 5.60324 51.4589
18361 5.40292 51.4573
18368 4.85695 51.4589
18369 5.60351 51.4589
18371 5.60319 51.459
18376 5.40688 51.4589
18378 5.41272 51.456
18379 5.54111 51.4565
18380 5.55398 51.4591
18381 5.60323 51.4591
18384 4.85251 51.4591
18386 5.4662 51.4583
18387 5.60355 51.459
18388 5.60349 51.4591
18391 5.6034 51.4591
18394 5.49624 51.4591
18395 5.18198 51.4591
18399 5.46636 51.4583
18401 5.48802 51.4587
18405 5.72084 51.4558
18408 4.58675 51.4594
18409 5.48806 51.4592
18410 5.48809 51.4594
18413 5.23797 51.4572
18414 5.24044 51.4594
18416 5.5406 51.4566
18420 5.69212 51.4595
18421 5.46467 51.4595
18422 5.4652 51.4591
18428 5.40855 51.4596
18430 5.46482 51.4596
18431 4.71783 51.4542
18432 4.69916 51.4596
18434 5.70783 51.4596
18436 5.69676 51.4596
18440 5.48625 51.4597
18441 5.48649 51.4575
18443 5.40846 51.4597
18457 5.48593 51.4598
18461 5.55946 51.4598
18465 5.62903 51.458
18467 5.81147 51.4587
18473 5.27495 51.4597
18475 5.28494 51.4541
18479 5.46911 51.4597
18480 5.46903 51.4599
18481 5.14037 51.4506
18482 5.13938 51.46
18485 4.31197 51.4589
18488 5.46292 51.46
18489 4.31217 51.46
18490 4.31284 51.4423
18492 5.3635 51.46
18493 4.31292 51.4422
18494 4.31235 51.46
18495 5.49639 51.4593
18497 5.54247 51.4601
18500 5.54258 51.4601
18501 5.54255 51.4598
18503 5.63125 51.4601
18504 5.63095 51.4598
18507 5.40958 51.46
18516 5.5427 51.4602
18517 4.31158 51.46
18518 4.3115 51.4602
18521 5.5423 51.4602
18522 5.5423 51.4601
18523 5.5596 51.4598
18529 5.63174 51.4602
18530 5.63199 51.4602
18535 5.40992 51.4601
18536 5.40982 51.4602
18543 5.54268 51.4602
18544 5.54254 51.4603
18547 5.80958 51.4598
18549 5.39592 51.4599
18550 5.39715 51.4603
18553 5.63165 51.4603
18557 5.54303 51.4602
18564 5.69673 51.4604
18566 5.39728 51.4604
18567 5.4881 51.4595
18568 5.48819 51.4604
18569 5.52836 51.4589
18571 5.54466 51.4603
18573 5.63214 51.4602
18575 4.38487 51.4603
18578 4.84689 51.4604
18579 5.46366 51.4603
18582 5.46381 51.4604
18584 5.77241 51.4604
18586 4.98066 51.4605
18588 5.70791 51.4605
18589 4.97195 51.4562
18591 5.63239 51.4604
18594 5.24171 51.4605
18597 5.54575 51.4604
18598 5.54849 51.4604
18600 5.54242 51.4603
18605 5.63274 51.4606
18613 5.46898 51.46
18617 5.47009 51.4605
18621 5.7932 51.4601
18627 5.77225 51.4606
18630 5.77235 51.4606
18633 5.63199 51.4606
18634 5.63181 51.4606
18635 5.63234 51.4605
18637 5.47518 51.4606
18640 5.47622 51.4597
18642 5.47615 51.4606
18644 5.79283 51.4606
18645 5.79296 51.4606
18649 5.7079 51.4606
18650 5.70786 51.4607
18657 5.47685 51.4607
18658 5.47614 51.4607
18664 5.25606 51.4607
18669 5.79168 51.4607
18671 5.49701 51.4601
18673 5.47823 51.4607
18676 5.77238 51.4608
18677 5.47917 51.4607
18678 5.48012 51.4608
18679 5.77242 51.4607
18680 5.77283 51.4608
18682 5.77317 51.4607
18684 5.48822 51.4608
18687 5.77214 51.4608
18688 5.77207 51.4607
18690 5.48108 51.4608
18691 5.46312 51.4608
18698 5.48206 51.4608
18701 5.48275 51.4598
18702 5.48259 51.4608
18708 5.46329 51.4609
18709 5.27534 51.4599
18710 5.27448 51.4609
18712 5.48824 51.4609
18713 5.79135 51.4609
18715 5.79291 51.4607
18717 5.6319 51.4609
18722 5.55215 51.461
18724 5.63556 51.461
18725 5.40768 51.4594
18728 5.63567 51.461
18730 5.79414 51.461
18732 5.55232 51.461
18733 5.80874 51.4603
18734 5.80727 51.461
18735 5.77207 51.461
18737 5.77225 51.4608
18740 4.84451 51.461
18741 5.7941 51.461
18743 5.63554 51.461
18744 5.63461 51.4609
18745 5.63565 51.461
18748 5.70766 51.4611
18750 4.34253 51.4611
18753 5.79075 51.4611
18760 5.55922 51.4611
18763 5.47033 51.4606
18768 5.63675 51.4612
18770 5.5535 51.4612
18775 5.7739 51.4608
18777 5.4519 51.4599
18778 5.45331 51.4612
18779 5.6922 51.4596
18782 5.79109 51.4613
18787 5.46851 51.4606
18789 5.77603 51.4612
18792 5.48828 51.4613
18793 5.79514 51.4613
18801 5.48255 51.4613
18802 5.48255 51.4614
18803 5.49762 51.4607
18811 5.47585 51.4615
18812 5.47601 51.4606
18817 5.63929 51.4615
18818 5.63943 51.4615
18819 5.70753 51.4613
18820 5.70737 51.4615
18824 5.56473 51.4616
18826 5.48831 51.4616
18828 5.63798 51.4613
18831 5.46212 51.4616
18835 5.7765 51.4613
18839 5.46543 51.4612
18842 4.59107 51.4617
18843 5.79637 51.4617
18844 5.79555 51.4614
18846 5.46226 51.4617
18848 5.61736 51.4616
18850 5.63244 51.4617
18851 5.69265 51.4617
18853 5.56467 51.4617
18854 5.55937 51.4611
18856 5.55459 51.4594
18858 5.47426 51.4618
18860 5.47489 51.4618
18862 5.61756 51.4618
18866 5.54243 51.4606
18867 5.61701 51.4618
18868 5.61708 51.4617
18869 5.69305 51.4612
18870 5.69277 51.4618
18872 5.70742 51.4618
18873 5.79642 51.4616
18877 5.69258 51.4618
18879 5.7073 51.4618
18881 5.47121 51.4611
18882 5.47187 51.4618
18883 5.797 51.4618
18885 5.617 51.4618
18888 5.61757 51.4618
18890 5.69269 51.4618
18892 5.48833 51.4619
18894 5.46963 51.4619
18896 5.48834 51.4619
18897 5.4664 51.4617
18898 5.46754 51.4619
18899 5.46801 51.4613
18902 5.45428 51.4619
18906 5.46777 51.4619
18908 5.5536 51.4619
18910 5.46962 51.4619
18912 5.61744 51.462
18914 5.45442 51.462
18915 5.45503 51.4613
18917 5.61718 51.462
18919 5.45419 51.462
18925 5.64139 51.462
18926 5.63941 51.4616
18929 5.70765 51.462
18933 5.69696 51.4615
18943 5.4982 51.4614
18944 5.49883 51.4621
18945 5.46866 51.462
18946 5.46907 51.4621
18948 4.62097 51.4621
18950 5.46951 51.4621
18957 5.77833 51.4616
18962 5.39512 51.4622
18968 5.60316 51.4592
18969 5.46143 51.4622
18971 5.46949 51.4622
18975 5.69203 51.4622
18979 5.46958 51.4622
18983 5.45482 51.4622
18984 5.45433 51.462
18987 5.4696 51.4621
18988 5.46997 51.4622
18990 5.41446 51.4622
18991 5.60112 51.4622
18992 5.60126 51.4622
18994 5.60141 51.4622
18999 5.1492 51.458
19000 5.14779 51.4622
19001 5.80473 51.4621
19002 5.8043 51.4622
19006 5.79033 51.4622
19007 5.46157 51.4622
19012 5.54222 51.4618
19018 5.60146 51.4623
19021 5.41433 51.4623
19023 4.65031 51.4612
19025 5.78104 51.4621
19031 5.47226 51.4622
19038 5.60107 51.4623
19041 5.783 51.4623
19047 5.60141 51.4624
19049 5.46944 51.4624
19054 5.6439 51.4625
19056 5.80277 51.4625
19057 5.80156 51.4625
19058 5.80056 51.4625
19062 5.79871 51.4625
19064 5.70915 51.4625
19065 5.78392 51.4624
19066 5.78549 51.4625
19067 5.7986 51.4625
19072 5.80002 51.4625
19074 5.79881 51.4626
19080 5.79913 51.4626
19081 5.46096 51.4626
19084 5.6331 51.4626
19090 5.78709 51.4627
19091 5.7986 51.4627
19093 5.79881 51.4626
19100 5.54212 51.4622
19102 5.54208 51.4627
19103 5.79866 51.4627
19105 5.79875 51.4627
19111 5.45537 51.4624
19112 5.45622 51.4627
19113 5.63313 51.4627
19114 5.6332 51.4628
19115 5.48841 51.4624
19120 5.47294 51.4628
19123 5.46729 51.4623
19125 5.25371 51.4622
19132 5.46291 51.4628
19134 4.62459 51.4629
19136 5.77205 51.4629
19138 5.40678 51.459
19139 5.40651 51.4629
19140 5.40813 51.4603
19143 5.69781 51.4627
19153 5.48845 51.4628
19154 5.48848 51.463
19155 5.46111 51.4627
19156 5.46072 51.463
19158 4.83642 51.4631
19163 5.48251 51.4618
19164 5.48242 51.4631
19165 5.69047 51.4631
19166 5.69094 51.4628
19168 5.69054 51.4631
19170 5.69773 51.4629
19171 5.69782 51.4629
19172 5.69717 51.4632
19174 5.63352 51.4632
19179 5.14435 51.463
19180 5.13977 51.4623
19181 5.4669 51.4628
19183 5.46422 51.4633
19184 5.46314 51.4629
19186 5.69031 51.4632
19190 5.53627 51.4634
19193 5.78912 51.4634
19201 5.5536 51.4623
19205 5.77227 51.4635
19209 5.78932 51.4634
19212 5.4602 51.4635
19213 5.78911 51.4635
19215 4.65135 51.4623
19221 5.25244 51.4629
19223 5.79879 51.4629
19225 5.45988 51.4636
19231 5.46653 51.4633
19236 4.65278 51.4637
19238 5.59084 51.4637
19240 5.59095 51.4637
19241 5.46559 51.4637
19243 5.46604 51.4637
19246 4.65294 51.4637
19247 4.65268 51.4637
19248 4.65256 51.4636
19252 5.59071 51.4637
19254 4.9456 51.4638
19255 5.41739 51.4638
19259 4.94551 51.4638
19260 4.94539 51.4631
19262 5.53694 51.4638
19265 4.65263 51.4638
19271 5.591 51.4638
19277 5.59094 51.4639
19278 5.59082 51.4639
19283 5.55342 51.4634
19284 5.55341 51.4639
19285 4.653 51.4638
19289 4.65296 51.4639
19291 5.48848 51.4631
19294 4.85718 51.4639
19295 4.65286 51.4639
19301 5.47479 51.4624
19303 5.69699 51.4637
19306 5.60113 51.4624
19311 4.65268 51.4639
19314 5.60024 51.464
19315 5.60126 51.4624
19324 5.60013 51.464
19326 5.69013 51.4634
19330 4.30949 51.464
19335 4.65301 51.4641
19337 5.45946 51.464
19346 5.59999 51.464
19353 5.68984 51.464
19354 5.6898 51.4641
19359 4.59703 51.4639
19361 4.97725 51.4605
19364 5.59995 51.4641
19365 5.60026 51.4641
19366 5.60015 51.4642
19367 5.45961 51.4641
19368 5.45998 51.4642
19369 5.79898 51.4636
19373 5.48857 51.4639
19375 4.65166 51.4642
19376 4.65238 51.464
19377 5.47428 51.4639
19378 5.47465 51.4643
19379 5.48234 51.4641
19380 5.48217 51.4643
19381 5.79913 51.4642
19385 5.25148 51.4636
19386 5.25099 51.4643
19389 4.65307 51.4641
19391 5.46877 51.4643
19392 5.46935 51.4644
19393 5.54184 51.4644
19396 5.47132 51.4644
19398 5.4794 51.4644
19401 5.77243 51.4644
19402 5.77245 51.4641
19404 5.77258 51.4644
19405 5.47523 51.4644
19406 5.4754 51.4636
19411 4.59806 51.4641
19413 5.14011 51.464
19427 5.69713 51.4639
19430 5.47655 51.4645
19432 5.6638 51.4645
19435 5.4781 51.4645
19436 5.47683 51.4645
19437 5.55972 51.4645
19439 5.77236 51.4645
19441 5.45909 51.4645
19446 5.47471 51.4645
19450 5.47521 51.4645
19451 5.47535 51.4644
19453 5.48861 51.4642
19454 5.48865 51.4645
19456 5.77269 51.4645
19461 5.77237 51.4646
19464 5.59065 51.4638
19468 4.94553 51.4639
19469 4.94563 51.4639
19470 4.94595 51.4646
19471 5.77249 51.4646
19473 5.77263 51.4646
19475 5.24531 51.4643
19476 5.24643 51.4646
19478 5.25071 51.4646
19479 5.58708 51.4647
19480 5.58724 51.4646
19481 5.59069 51.4638
19485 5.55262 51.4645
19486 5.5522 51.4649
19487 5.78829 51.4649
19489 5.78923 51.4636
19491 5.49942 51.4627
19493 5.4424 51.4611
19497 4.59909 51.4644
19500 5.42115 51.465
19505 5.54171 51.465
19506 5.54181 51.465
19507 5.54185 51.4648
19510 5.68965 51.465
19514 5.24812 51.465
19516 5.45857 51.465
19517 5.42093 51.465
19521 5.54157 51.4651
19525 5.54442 51.4651
19526 5.54551 51.4651
19531 5.54232 51.4651
19534 5.25036 51.4651
19536 5.48871 51.4651
19537 5.5419 51.4651
19538 5.5419 51.4651
19541 5.42111 51.4651
19545 5.54158 51.4651
19547 5.79914 51.4643
19548 5.79934 51.4651
19549 5.54715 51.4646
19550 5.54896 51.4651
19551 5.55985 51.4643
19553 4.69148 51.4636
19554 4.6889 51.4652
19562 5.54171 51.4652
19564 5.55135 51.4652
19565 5.48655 51.4652
19569 5.54978 51.4652
19570 5.55067 51.4652
19572 5.2487 51.4653
19574 5.48684 51.4653
19577 5.69713 51.4645
19579 4.60085 51.465
19586 4.61305 51.4633
19590 4.82727 51.4654
19591 4.65333 51.4643
19593 5.4996 51.465
19594 5.49852 51.4654
19599 5.47501 51.4655
19601 5.47534 51.4645
19604 4.64979 51.4649
19606 5.24997 51.4656
19607 5.25011 51.4655
19610 5.54555 51.4655
19612 5.46357 51.4656
19613 4.64731 51.4656
19614 4.64781 51.4655
19615 5.48874 51.4654
19616 5.48877 51.4656
19623 5.58645 51.4657
19624 5.58661 51.4657
19625 5.58726 51.4647
19627 5.66182 51.4657
19640 5.66176 51.4657
19643 5.55849 51.4657
19644 5.55866 51.4658
19647 5.46405 51.4658
19651 5.53815 51.4653
19652 5.53861 51.4658
19653 5.55833 51.4658
19656 5.14625 51.4658
19657 5.67895 51.4658
19658 5.67907 51.4658
19659 5.66218 51.4659
19660 5.66187 51.4658
19661 5.66192 51.4657
19663 5.54171 51.4659
19664 5.54171 51.4657
19665 5.54182 51.4652
19667 5.58645 51.4659
19676 5.55884 51.4659
19677 5.69697 51.4653
19678 5.69686 51.4659
19684 5.55941 51.4659
19686 5.55953 51.4659
19687 5.67697 51.4659
19688 5.67874 51.4659
19695 4.63042 51.4645
19700 5.55884 51.466
19702 5.55784 51.4659
19705 5.55605 51.466
19707 5.14401 51.4632
19708 5.14565 51.466
19709 5.55577 51.466
19711 5.66231 51.4659
19714 5.68948 51.466
19721 5.55428 51.466
19726 5.55831 51.466
19732 5.55845 51.4661
19733 5.54552 51.4661
19734 5.54554 51.4656
19735 5.6792 51.4659
19739 5.55285 51.4661
19741 4.63526 51.466
19742 4.64363 51.4661
19746 5.6792 51.466
19748 5.67873 51.466
19749 5.67633 51.4658
19751 5.27459 51.4661
19754 5.67902 51.4661
19755 5.68089 51.4661
19756 5.68355 51.4661
19768 5.77588 51.4661
19770 5.18026 51.4662
19773 5.77262 51.4662
19774 5.77274 51.4662
19775 5.64505 51.4662
19776 5.64581 51.4654
19777 5.48888 51.4662
19778 5.49024 51.4662
19779 5.5455 51.4663
19790 4.6466 51.4663
19791 5.77269 51.4663
19797 5.14594 51.4663
19799 5.67145 51.4661
19800 5.66961 51.4663
19803 5.14572 51.4663
19809 5.6858 51.4662
19811 5.68932 51.4664
19812 5.68947 51.4661
19813 5.67888 51.4664
19814 5.67887 51.4661
19818 5.68942 51.4664
19825 4.65438 51.4654
19827 5.14565 51.4664
19830 5.66863 51.4664
19833 5.68913 51.4664
19835 5.14604 51.4663
19843 5.4541 51.4623
19845 5.14571 51.4665
19847 5.68908 51.4665
19848 5.68823 51.4664
19853 5.14613 51.4664
19854 5.14606 51.4665
19860 5.68953 51.4666
19866 5.3921 51.4666
19868 5.66749 51.4666
19871 5.78746 51.4666
19877 5.49702 51.4661
19879 5.68921 51.4667
19882 5.80014 51.4667
19885 5.68931 51.4667
19890 5.46758 51.4667
19891 5.63433 51.4642
19893 5.66296 51.4662
19896 5.66741 51.4666
19897 5.66103 51.4667
19903 5.66739 51.4666
19904 5.66571 51.4667
19905 5.41773 51.4663
19910 5.69668 51.4668
19912 5.4904 51.4668
19915 5.4374 51.4649
19916 5.4349 51.4668
19917 5.68955 51.4665
19919 5.41869 51.4668
19922 5.41883 51.4669
19927 5.14609 51.4669
19928 5.14587 51.4666
19935 5.55299 51.4669
19938 5.41779 51.4665
19942 5.41865 51.4669
19947 4.91309 51.4588
19948 4.90405 51.467
19952 5.80056 51.467
19955 5.43449 51.4669
19958 5.4346 51.467
19962 5.46724 51.467
19963 5.52394 51.467
19964 5.52422 51.467
19967 5.45701 51.4667
19970 5.52436 51.467
19971 5.63451 51.4667
19976 5.71085 51.467
19977 5.43417 51.467
19981 5.69133 51.4668
19984 5.49713 51.4667
19996 5.25026 51.4671
20002 5.43431 51.4671
20003 5.78229 51.4669
20004 5.78293 51.4672
20007 5.49723 51.4671
20008 5.49718 51.4672
20010 5.49713 51.4671
20012 5.46716 51.4671
20013 5.46731 51.4672
20017 5.80061 51.467
20018 5.80102 51.4672
20022 5.25031 51.4672
20023 5.52494 51.4671
20024 5.52524 51.4672
20027 5.60334 51.4672
20031 5.6035 51.4672
20035 5.69231 51.4671
20036 5.69294 51.4672
20037 5.49912 51.4672
20041 5.78701 51.4672
20048 5.78716 51.4672
20049 5.78759 51.4667
20058 5.4338 51.4673
20060 5.52442 51.4673
20064 5.52316 51.4671
20068 5.43031 51.467
20069 5.52414 51.4673
20070 5.52398 51.4673
20075 5.53921 51.4665
20078 5.47278 51.4673
20083 5.42948 51.4673
20087 5.63441 51.4673
20089 5.63442 51.467
20091 5.60507 51.4671
20096 5.47496 51.4657
20101 5.49556 51.4672
20109 5.46772 51.4674
20110 5.46797 51.4673
20113 5.42945 51.4674
20117 5.789 51.4674
20121 5.52838 51.4674
20122 5.52934 51.4673
20124 5.25057 51.4674
20126 5.52991 51.4674
20127 5.6967 51.4672
20131 5.66748 51.4669
20138 5.47849 51.4675
20146 5.50154 51.4675
20158 5.64502 51.4663
20163 5.78851 51.4675
20165 5.51176 51.4675
20167 5.69725 51.4674
20170 5.47429 51.4674
20171 5.47439 51.4674
20172 5.47435 51.4675
20175 5.50098 51.4674
20178 5.4728 51.4675
20179 5.61182 51.4675
20186 5.46827 51.4675
20194 5.46817 51.4676
20195 5.49058 51.4675
20197 5.49263 51.4674
20199 5.79169 51.4675
20200 5.79204 51.4676
20201 4.38487 51.4604
20203 5.47862 51.4675
20213 5.40741 51.463
20214 5.40569 51.4676
20216 5.49041 51.4675
20217 5.49061 51.4676
20222 5.47863 51.4676
20228 5.48768 51.4676
20231 5.69409 51.4674
20234 5.50223 51.4675
20242 5.52869 51.4674
20245 5.50356 51.4676
20258 5.79202 51.4676
20260 5.79237 51.4677
20261 5.61211 51.4676
20264 5.48158 51.4676
20274 5.48272 51.4677
20277 5.52955 51.4677
20278 5.52927 51.4676
20279 5.50609 51.4676
20282 5.50865 51.4677
20287 5.53085 51.4677
20288 5.52992 51.4677
20294 5.48189 51.4677
20295 5.60902 51.4677
20296 5.61158 51.4677
20301 5.60853 51.4673
20302 5.60854 51.4677
20311 5.48447 51.4677
20312 5.48478 51.4677
20321 5.66759 51.4674
20322 5.66765 51.4677
20323 5.25061 51.4677
20324 5.25067 51.4677
20327 5.49044 51.4676
20333 5.25079 51.4676
20334 5.251 51.4677
20338 5.61115 51.4678
20342 5.48634 51.4676
20345 5.48634 51.4678
20348 5.67864 51.4678
20365 5.78639 51.4678
20371 5.25066 51.4678
20374 5.61158 51.4678
20379 5.25137 51.4679
20383 5.79307 51.4678
20384 5.7934 51.4679
20389 5.25097 51.4678
20393 5.7871 51.4673
20394 5.7865 51.4679
20395 5.18028 51.4665
20396 5.18032 51.4679
20404 5.61165 51.4678
20406 4.3339 51.4679
20407 5.53984 51.4673
20409 5.45657 51.4672
20410 5.45602 51.4679
20412 5.63464 51.4679
20413 5.25019 51.4679
20415 5.55312 51.468
20416 5.55308 51.4677
20418 5.79337 51.4679
20421 5.71099 51.4677
20422 5.71094 51.468
20423 4.65652 51.4677
20424 4.65679 51.468
20426 5.54544 51.4674
20430 5.65986 51.468
20431 5.45681 51.467
20432 5.45904 51.468
20433 5.79369 51.468
20440 5.25292 51.4681
20441 5.71051 51.4681
20445 5.40613 51.4676
20446 5.40428 51.4681
20451 5.80059 51.4678
20452 5.80051 51.4681
20454 5.8004 51.4681
20457 4.57019 51.4588
20458 4.56505 51.4681
20468 5.79395 51.468
20469 5.38904 51.4681
20470 5.38952 51.4681
20471 5.80024 51.4681
20474 5.80056 51.4682
20477 5.44987 51.4665
20480 5.50602 51.4677
20481 5.50614 51.4677
20483 5.25376 51.4681
20486 5.25499 51.4682
20489 5.49066 51.4679
20492 5.79426 51.4681
20493 5.79429 51.4681
20494 5.79459 51.4682
20495 5.53289 51.468
20497 5.45578 51.4682
20506 4.31439 51.4678
20509 5.53408 51.4682
20511 5.39137 51.4682
20516 5.69747 51.4675
20523 4.30877 51.4653
20524 4.30656 51.4682
20525 5.53513 51.4682
20529 5.70816 51.4682
20531 5.53544 51.4682
20535 5.69755 51.4675
20539 5.80051 51.4682
20542 5.25419 51.4682
20545 5.50608 51.4682
20547 5.5345 51.4683
20550 5.25731 51.4683
20551 5.70884 51.4682
20553 5.80097 51.4683
20559 5.39133 51.4683
20564 4.30649 51.4683
20567 5.39152 51.4682
20569 5.55317 51.4683
20571 5.69764 51.4683
20575 5.7077 51.4683
20579 5.70817 51.4683
20585 5.69526 51.4676
20586 5.69645 51.4684
20587 4.97487 51.4642
20591 5.69657 51.4684
20592 5.69762 51.4682
20594 5.45983 51.4684
20596 5.47267 51.4675
20598 5.80027 51.4682
20599 5.80037 51.4683
20608 4.30712 51.4684
20616 5.78589 51.4682
20618 5.25829 51.4685
20622 5.69666 51.4685
20626 5.80149 51.4685
20629 5.53508 51.4685
20631 4.3087 51.4685
20633 5.70497 51.4685
20634 5.70569 51.4685
20635 5.78565 51.4685
20637 5.78601 51.4683
20639 5.54036 51.4679
20642 5.69627 51.4684
20643 5.53534 51.4686
20649 5.54087 51.4685
20651 5.54125 51.4686
20652 5.54128 51.4683
20655 5.70493 51.4686
20660 5.53573 51.4686
20664 5.8017 51.4686
20667 5.70428 51.4686
20673 5.53568 51.4683
20677 5.54542 51.4686
20678 5.54543 51.468
20687 5.70407 51.4686
20688 5.70349 51.4687
20691 5.25895 51.4686
20694 5.7966 51.4687
20695 5.7032 51.4687
20696 5.7032 51.4687
20700 5.63495 51.4687
20701 5.24988 51.4679
20705 5.63488 51.4687
20706 5.63489 51.4685
20708 5.69623 51.4685
20709 5.6963 51.4686
20710 5.6957 51.4688
20715 5.5097 51.4688
20716 5.50608 51.4683
20718 5.79693 51.4688
20725 5.7969 51.4688
20729 5.70279 51.4688
20730 5.70286 51.4688
20731 5.55327 51.4689
20733 5.04614 51.4659
20734 5.04746 51.4689
20739 5.54115 51.469
20741 5.69783 51.469
20743 5.69777 51.4683
20745 5.42046 51.4678
20748 5.46106 51.469
20749 5.49072 51.4682
20751 5.49067 51.469
20752 5.49062 51.4688
20753 5.63476 51.469
20758 5.63483 51.4691
20760 5.78553 51.4685
20763 5.77079 51.4664
20766 5.73778 51.4691
20767 5.8001 51.4684
20771 5.79723 51.4689
20773 5.7984 51.4691
20774 5.7988 51.4691
20775 5.53675 51.4686
20786 5.47847 51.4676
20787 4.46701 51.4689
20788 4.46672 51.4692
20789 5.65836 51.4692
20791 5.6447 51.4675
20793 5.25945 51.4687
20795 5.54097 51.4692
20798 5.54113 51.4692
20799 5.55794 51.4692
20801 5.55867 51.4661
20810 5.63472 51.4692
20814 5.80301 51.4693
20818 4.32488 51.4693
20821 5.66788 51.4688
20826 5.78927 51.4693
20827 4.657 51.4682
20828 4.65815 51.4693
20829 4.31888 51.4691
20830 4.32461 51.4693
20834 5.70256 51.4693
20837 5.65845 51.4692
20840 4.68351 51.4694
20842 5.47876 51.4692
20846 5.47237 51.4694
20848 5.46185 51.4694
20849 5.44823 51.4682
20852 5.54006 51.4691
20854 5.54091 51.4692
20855 5.4468 51.4694
20856 5.44687 51.4693
20857 4.90163 51.4691
20860 5.69402 51.4694
20861 4.85716 51.4641
20863 5.4789 51.4693
20864 5.47893 51.4695
20865 5.66798 51.4693
20867 5.44703 51.4694
20868 5.44696 51.4695
20869 5.54124 51.4695
20870 5.54076 51.4694
20871 5.54131 51.4693
20873 5.64563 51.4693
20878 5.54203 51.4695
20879 5.47883 51.4695
20880 5.4788 51.4694
20881 5.78476 51.4691
20882 5.78414 51.4695
20887 4.6583 51.4695
20888 4.65826 51.4694
20891 5.47219 51.4695
20892 5.47246 51.4684
20900 4.65844 51.4695
20901 5.39091 51.4696
20903 5.39148 51.4683
20905 5.70036 51.4696
20907 5.47233 51.4695
20909 5.55339 51.4696
20911 4.65865 51.4696
20915 5.49078 51.4697
20918 5.69974 51.4696
20919 5.47231 51.4696
20920 5.47228 51.4697
20922 5.69919 51.4697
20925 4.65807 51.4697
20930 5.698 51.4698
20932 5.69863 51.4697
20936 5.56515 51.4698
20943 5.4912 51.4698
20953 5.64588 51.4695
20957 5.48768 51.4677
20962 5.67835 51.47
20966 5.4631 51.47
20967 4.97413 51.4684
20968 4.97297 51.47
20969 5.64666 51.47
20977 5.45447 51.4698
20979 5.54405 51.47
20982 5.72779 51.4699
20988 4.33082 51.4701
20991 5.40524 51.4681
20992 5.40484 51.4701
20993 5.72471 51.4701
20994 5.72487 51.4701
20997 5.66011 51.47
20998 5.66044 51.4701
21000 5.56555 51.4701
21001 5.54471 51.4701
21003 5.54518 51.4701
21004 5.54537 51.4695
21007 5.54919 51.4702
21009 5.54974 51.4702
21012 5.63451 51.4702
21013 5.55246 51.4702
21016 5.55341 51.4699
21019 5.66036 51.4702
21035 5.72485 51.4702
21038 5.49083 51.47
21039 5.56431 51.4702
21040 5.56508 51.4698
21042 5.66817 51.4702
21045 5.54465 51.4702
21048 5.45426 51.47
21057 5.4873 51.4703
21062 5.55335 51.4702
21063 5.56418 51.4703
21066 5.56583 51.4703
21069 5.14021 51.4644
21070 5.14161 51.4703
21071 5.5459 51.4703
21072 5.54826 51.4702
21074 5.66095 51.4703
21076 5.46382 51.4703
21077 5.27456 51.4661
21078 5.27175 51.4703
21079 5.54503 51.4703
21081 5.54525 51.4704
21083 5.5453 51.4701
21087 5.64676 51.4699
21092 5.66041 51.4703
21093 5.63439 51.4704
21095 5.56401 51.4704
21100 5.64727 51.4704
21103 5.48009 51.4704
21104 5.48085 51.4704
21107 5.24853 51.4687
21108 5.24706 51.4704
21109 4.66106 51.4704
21113 4.65763 51.47
21116 5.47911 51.4705
21128 5.66082 51.4704
21130 5.66096 51.4705
21131 5.64713 51.4705
21133 5.64731 51.4705
21136 5.27158 51.4705
21138 5.49219 51.4705
21140 5.56616 51.4705
21142 5.46432 51.4705
21146 5.4919 51.4702
21150 5.04816 51.4706
21153 5.46427 51.4706
21155 5.71663 51.4683
21157 5.55514 51.4706
21159 5.55351 51.4702
21161 5.55484 51.4706
21166 5.48187 51.4706
21171 5.70505 51.4686
21172 5.7056 51.4706
21173 5.24674 51.4706
21178 5.24682 51.4707
21182 5.46469 51.4707
21184 5.5536 51.4703
21187 5.56348 51.4707
21191 5.70548 51.4707
21194 5.55529 51.4707
21195 5.55708 51.4698
21197 4.65689 51.4705
21205 5.40723 51.4697
21209 5.47909 51.4708
21210 5.47901 51.4705
21213 5.26541 51.4708
21214 5.26485 51.4705
21217 4.46663 51.4693
21218 4.4649 51.4708
21219 5.64944 51.4708
21227 5.24648 51.4709
21231 4.85869 51.4694
21232 4.85951 51.4709
21233 5.71912 51.4706
21234 5.71916 51.4709
21237 5.719 51.4709
21238 5.71896 51.4706
21242 5.46464 51.4707
21244 5.4651 51.4709
21248 5.47185 51.4709
21249 5.42964 51.4673
21250 5.43576 51.4709
21260 5.55474 51.4707
21262 5.47143 51.4709
21263 5.47184 51.4709
21265 5.47196 51.4709
21268 5.55493 51.4709
21273 5.47127 51.4709
21277 5.46226 51.4708
21278 5.46239 51.471
21279 5.5666 51.4709
21280 5.56673 51.471
21281 5.46885 51.471
21282 5.46698 51.4709
21283 5.46976 51.471
21285 5.5616 51.4708
21287 5.56249 51.471
21288 5.5634 51.4707
21291 5.4357 51.471
21292 5.43556 51.4709
21299 4.6627 51.4711
21301 5.71343 51.4711
21302 5.7136 51.4711
21304 5.04838 51.4711
21305 5.55948 51.4711
21306 5.55989 51.4708
21309 5.47779 51.4711
21311 5.47684 51.4711
21312 5.47579 51.4711
21315 5.63438 51.4712
21323 4.65653 51.4707
21328 4.46438 51.4712
21331 5.65023 51.4711
21333 4.90132 51.4694
21336 4.85977 51.4713
21346 5.71348 51.4713
21347 5.45411 51.4703
21349 5.1793 51.4711
21350 5.17914 51.4713
21353 5.4921 51.4713
21355 5.65574 51.4714
21359 4.30393 51.4711
21361 5.46213 51.4712
21364 4.30364 51.4713
21366 5.46648 51.4714
21374 5.65578 51.4715
21384 5.60952 51.4715
21386 5.61145 51.4682
21388 5.67842 51.4715
21389 4.30375 51.4714
21391 4.30337 51.4715
21392 4.30334 51.4714
21395 5.61194 51.4679
21396 5.60981 51.4716
21398 4.30365 51.4716
21400 5.80361 51.4716
21405 5.45304 51.4716
21406 5.45336 51.4713
21417 5.70598 51.4717
21420 5.56704 51.4717
21425 5.80575 51.4715
21426 5.80409 51.4716
21429 5.45316 51.4716
21433 5.6094 51.4717
21435 5.46191 51.4714
21436 5.46156 51.4717
21437 4.68338 51.4695
21438 4.68245 51.4717
21445 5.47331 51.4713
21452 5.4924 51.4718
21453 5.48266 51.4712
21455 5.45311 51.4717
21456 5.45351 51.4718
21461 5.43462 51.4715
21462 5.43403 51.4718
21463 5.78999 51.4695
21472 5.80203 51.4718
21474 4.46371 51.4718
21475 5.70583 51.4718
21477 5.70601 51.4718
21479 5.71654 51.4719
21480 5.71657 51.4713
21481 5.47781 51.4719
21482 5.4778 51.4716
21484 5.66849 51.4719
21485 5.54574 51.4719
21486 5.545 51.4706
21487 5.16502 51.4698
21490 5.17135 51.4719
21492 5.17235 51.4719
21494 5.80331 51.4719
21495 5.66107 51.471
21496 5.66124 51.4719
21499 4.30374 51.4715
21502 4.68169 51.472
21503 5.47333 51.4717
21505 5.41214 51.4718
21508 5.46122 51.472
21509 5.40872 51.4707
21510 5.41096 51.472
21512 5.55885 51.4715
21514 4.55557 51.472
21515 5.8038 51.4719
21517 5.8054 51.4721
21519 5.63446 51.4718
21520 5.63452 51.4721
21522 5.80126 51.4718
21524 5.80176 51.4721
21525 5.63443 51.4721
21528 5.17346 51.4721
21533 5.41143 51.4721
21534 5.41175 51.472
21537 5.41118 51.4721
21542 5.70579 51.4717
21547 4.30388 51.4719
21551 5.41109 51.4722
21560 5.41153 51.4722
21561 5.64199 51.4722
21562 5.64709 51.4704
21564 5.8065 51.4722
21574 5.78279 51.4706
21577 4.94874 51.4665
21581 5.48306 51.4718
21583 5.47785 51.4723
21585 4.67902 51.4721
21586 4.67808 51.4723
21587 5.64164 51.4723
21588 5.64171 51.4722
21600 5.6421 51.4723
21603 5.46103 51.4722
21604 5.46089 51.4723
21606 5.43355 51.4723
21607 5.49229 51.4723
21608 5.49219 51.4718
21611 5.26955 51.4721
21614 5.45128 51.4718
21615 5.41111 51.4723
21617 5.45123 51.4719
21626 5.6421 51.4724
21627 5.41155 51.4723
21628 5.41145 51.4724
21630 4.67173 51.4724
21634 5.26869 51.4724
21637 5.48345 51.4723
21642 5.69993 51.4722
21643 5.64172 51.4724
21645 5.69339 51.4724
21646 5.69351 51.4724
21648 5.642 51.4724
21655 4.66467 51.4725
21659 4.95156 51.4725
21660 4.95158 51.4722
21662 4.95178 51.4725
21665 5.80338 51.4725
21666 5.80336 51.4725
21668 5.64145 51.4725
21673 5.41093 51.4725
21675 5.41125 51.4724
21679 5.69996 51.4723
21681 5.6784 51.4725
21687 4.30388 51.4722
21691 5.69351 51.4725
21692 5.69338 51.4725
21694 5.4544 51.4726
21696 4.95195 51.4726
21697 5.17407 51.4722
21699 4.27389 51.4725
21703 5.26939 51.4723
21704 5.269 51.4726
21708 5.46846 51.4726
21709 5.64122 51.4726
21710 5.64164 51.4724
21715 5.26892 51.4726
21721 5.46575 51.4721
21722 5.46529 51.4726
21726 5.62364 51.4726
21728 4.95261 51.4726
21729 5.67842 51.4726
21731 5.67865 51.4726
21733 5.56719 51.4722
21735 5.47334 51.472
21742 4.95196 51.4727
21743 4.27319 51.4727
21744 4.27349 51.4725
21749 4.66511 51.4727
21751 4.67518 51.4727
21752 4.67544 51.4727
21757 4.67515 51.4727
21758 4.67272 51.4721
21761 5.55513 51.4709
21764 5.55724 51.4722
21766 5.14216 51.4727
21772 5.67679 51.4728
21776 4.66905 51.4728
21777 4.67059 51.4727
21778 4.66926 51.4728
21779 5.47339 51.4726
21780 5.4734 51.4728
21783 4.95186 51.4728
21786 4.67547 51.4728
21787 4.67595 51.4727
21791 5.55649 51.4728
21795 5.56744 51.4726
21798 5.56775 51.4728
21799 5.55662 51.4727
21800 5.55668 51.4728
21805 5.62372 51.4728
21806 5.62355 51.4728
21807 5.67659 51.4728
21810 5.78222 51.4723
21812 5.78236 51.4728
21813 4.66538 51.4728
21815 5.66859 51.4724
21816 5.66869 51.4728
21821 5.67639 51.4728
21823 4.2761 51.4728
21828 4.67537 51.4729
21829 4.67524 51.4729
21837 5.71366 51.4713
21839 4.2765 51.4729
21844 4.4608 51.4729
21846 5.56777 51.4729
21849 5.50453 51.4704
21851 5.56761 51.4729
21852 5.5676 51.4728
21854 4.6676 51.4729
21857 5.22265 51.4729
21862 5.43978 51.4729
21868 4.27658 51.4729
21869 4.27658 51.4729
21870 4.27702 51.473
21872 4.95168 51.4728
21874 4.95184 51.473
21875 5.17584 51.4726
21878 5.17787 51.473
21883 5.43973 51.473
21884 5.43962 51.473
21887 4.65353 51.4725
21890 5.66123 51.473
21892 5.65374 51.473
21897 5.55655 51.4728
21910 5.40458 51.4682
21912 5.65102 51.4713
21915 5.21023 51.473
21923 5.48362 51.4724
21927 5.65385 51.4731
21932 5.65375 51.4732
21935 5.46011 51.473
21937 5.45992 51.4732
21938 5.45988 51.4732
21943 5.70767 51.4732
21944 5.70858 51.4731
21945 5.70011 51.4723
21947 4.65209 51.473
21948 4.65158 51.4732
21949 5.23264 51.4732
21953 4.30388 51.4725
21958 5.70964 51.4732
21959 5.49259 51.4728
21965 5.70693 51.4732
21967 5.49245 51.4732
21969 5.6097 51.4717
21970 5.60892 51.4732
21971 5.44813 51.4733
21972 5.44894 51.4723
21976 5.46461 51.4733
21979 5.44903 51.4723
21980 5.44822 51.4733
21986 5.24393 51.4733
21988 4.95197 51.4733
21991 5.2689 51.4733
21993 4.27857 51.4733
21994 4.27897 51.4734
21995 4.65101 51.4734
21998 5.23848 51.4734
22000 5.65358 51.4733
22004 4.27906 51.4734
22005 5.55585 51.473
22007 4.6753 51.4731
22009 4.66609 51.4732
22011 4.66711 51.473
22012 4.66654 51.4734
22013 5.43947 51.4731
22014 5.4388 51.4734
22019 4.27903 51.4734
22020 4.27894 51.4734
22024 4.65109 51.4734
22028 4.27947 51.4735
22029 5.48751 51.4699
22030 5.48816 51.4735
22031 5.43297 51.4731
22032 5.4323 51.4735
22038 5.47791 51.4729
22040 5.24344 51.4736
22041 5.63444 51.4723
22045 5.23885 51.4734
22046 5.24166 51.4736
22048 4.65104 51.4736
22050 4.97071 51.4736
22051 5.65471 51.4736
22062 4.65091 51.4736
22063 5.48454 51.4731
22064 5.48493 51.4736
22067 5.60868 51.4736
22068 5.60882 51.4736
22079 5.55507 51.4734
22080 5.55445 51.4737
22082 4.65062 51.4735
22083 4.65071 51.4736
22086 5.5702 51.4737
22087 5.66123 51.4732
22096 5.46498 51.4737
22100 4.6503 51.4737
22106 5.45924 51.4738
22107 5.47344 51.4733
22109 5.66123 51.4737
22110 5.66124 51.4738
22113 5.66882 51.4738
22114 5.66878 51.4732
22117 5.44234 51.4738
22120 5.67152 51.4738
22121 5.44766 51.4738
22123 5.60897 51.4738
22125 5.65427 51.4733
22127 5.46838 51.4729
22133 5.65289 51.4739
22134 5.65364 51.4731
22137 4.28097 51.4738
22138 4.28144 51.4739
22140 5.63414 51.4736
22146 5.44252 51.4739
22147 4.89927 51.4713
22148 4.89646 51.4739
22149 5.60891 51.4738
22150 5.60879 51.4739
22158 5.60934 51.4739
22162 5.47796 51.4736
22167 5.70996 51.4736
22168 5.71005 51.4739
22170 5.634 51.4739
22178 5.57082 51.4739
22179 4.28146 51.4739
22180 4.28138 51.4739
22182 5.43141 51.4739
22183 5.47348 51.4738
22184 5.47349 51.474
22188 5.60946 51.474
22196 5.45802 51.474
22201 5.70001 51.474
22202 5.70018 51.4732
22206 5.69126 51.474
22207 5.69114 51.474
22208 5.69148 51.4729
22216 4.28187 51.474
22218 5.54797 51.474
22219 5.65776 51.474
22221 5.65644 51.4739
22224 5.4422 51.474
22230 5.55777 51.474
22232 5.69989 51.474
22234 5.20355 51.4741
22244 5.66901 51.4741
22246 5.67149 51.4738
22256 5.60865 51.4739
22259 5.69139 51.4741
22265 5.46552 51.4739
22266 5.46613 51.4742
22269 5.65856 51.4741
22276 5.66888 51.4741
22277 5.66904 51.4742
22278 5.66889 51.4742
22279 5.80301 51.4731
22284 5.69106 51.4742
22285 5.69138 51.4741
22290 5.66032 51.4742
22294 5.43085 51.4742
22295 5.66725 51.4742
22302 5.45872 51.4742
22304 5.71001 51.4743
22307 5.66118 51.4743
22309 5.42272 51.469
22317 5.66129 51.4743
22318 5.66197 51.4743
22319 5.66603 51.4743
22323 5.6656 51.4743
22329 5.66226 51.4743
22330 5.66319 51.4743
22333 4.28346 51.4743
22334 4.28293 51.4742
22338 4.68511 51.4743
22340 5.65967 51.4742
22341 5.66117 51.4743
22350 5.63977 51.4743
22353 5.55283 51.4741
22355 5.46813 51.4739
22358 5.69913 51.4743
22360 5.55829 51.4744
22361 5.47184 51.4712
22363 5.47006 51.4744
22366 5.46852 51.4744
22371 5.41523 51.4744
22373 5.63967 51.4744
22374 5.63948 51.4741
22377 5.80236 51.4742
22380 5.46894 51.4744
22383 5.47956 51.4741
22386 5.49288 51.4744
22387 5.63997 51.4743
22391 5.41553 51.4743
22395 5.47957 51.4744
22398 5.47798 51.4739
22403 5.63966 51.4745
22405 5.44775 51.4739
22418 4.28465 51.4746
22419 5.46686 51.4745
22421 5.46804 51.4743
22424 4.66675 51.4737
22425 4.66684 51.4737
22429 5.63395 51.474
22431 5.55177 51.4743
22436 4.27209 51.4743
22441 5.66128 51.4743
22443 5.6401 51.4744
22445 5.47103 51.4744
22446 5.47098 51.4746
22450 5.47266 51.4746
22451 5.63985 51.4746
22452 5.63971 51.4746
22456 4.28415 51.4745
22458 4.66764 51.4746
22466 5.63319 51.4745
22468 5.80221 51.4744
22469 5.80228 51.4744
22470 5.80211 51.4746
22472 4.28459 51.4746
22474 4.28503 51.4746
22477 5.67945 51.4746
22485 5.26913 51.4737
22486 5.26947 51.4747
22488 5.43025 51.4747
22489 5.67909 51.4742
22491 5.67921 51.4747
22493 5.67907 51.4747
22497 5.47266 51.4747
22499 5.43765 51.4741
22501 5.57117 51.4743
22502 5.57125 51.4748
22503 5.47836 51.4745
22506 5.55177 51.4746
22512 4.2857 51.4748
22514 5.69897 51.4744
22516 5.69828 51.4748
22521 5.45949 51.4746
22525 5.47838 51.4748
22526 5.47838 51.4748
22527 5.46703 51.4746
22529 5.55178 51.4747
22534 5.63307 51.4746
22536 5.69822 51.4749
22537 5.45998 51.4749
22540 5.46003 51.4748
22543 5.66921 51.4749
22554 5.63292 51.4749
22561 4.5505 51.474
22562 4.54933 51.475
22563 5.5493 51.4749
22565 5.5496 51.4748
22567 5.70973 51.4746
22568 5.70969 51.475
22570 5.19785 51.475
22573 5.46036 51.475
22574 5.46031 51.475
22579 5.43699 51.4747
22581 5.46696 51.4748
22582 5.46691 51.4751
22583 5.50026 51.475
22586 5.70979 51.4752
22587 5.70969 51.4752
22591 5.49934 51.4751
22593 5.44108 51.4752
22596 5.42958 51.4752
22599 5.49827 51.4752
22600 5.49731 51.4752
22601 5.54934 51.475
22605 4.67528 51.4734
22607 5.17783 51.4749
22609 5.19611 51.4753
22610 5.19679 51.4752
22613 4.66713 51.4749
22618 5.46105 51.4753
22620 5.47839 51.4753
22622 5.19594 51.4753
22624 5.49622 51.4753
22629 5.17778 51.4753
22634 5.44648 51.4754
22636 5.44711 51.4745
22637 4.67231 51.4753
22638 4.67185 51.4754
22641 5.44721 51.4745
22646 5.66945 51.4755
22647 5.61468 51.4752
22651 5.55856 51.4755
22653 5.49526 51.4754
22655 5.49286 51.4755
22656 5.49267 51.4744
22658 5.49305 51.4755
22666 5.44237 51.474
22669 5.44666 51.4755
22675 5.50194 51.4749
22677 5.43571 51.4751
22681 5.81567 51.4742
22686 5.57099 51.4753
22688 5.57078 51.4756
22689 5.63959 51.4756
22691 5.63998 51.4746
22698 5.66952 51.4757
22701 5.49316 51.4755
22703 5.49416 51.4755
22705 5.63334 51.4746
22706 5.63645 51.4757
22707 5.4784 51.4755
22708 5.47272 51.4757
22709 5.49317 51.4757
22711 5.49285 51.4757
22715 5.49068 51.4757
22716 5.49281 51.4756
22717 4.66873 51.4757
22718 4.66778 51.4746
22720 4.33863 51.4757
22721 5.48441 51.4746
22722 5.48448 51.4757
22726 4.29052 51.4757
22730 5.69722 51.4757
22731 5.6168 51.4758
22738 5.63279 51.4749
22739 5.63636 51.4758
22740 5.63322 51.4747
22741 5.69035 51.4758
22743 5.69119 51.4742
22747 5.71596 51.4758
22748 5.71601 51.4756
22750 5.47967 51.4758
22754 5.48909 51.4758
22764 5.696 51.4758
22767 4.30378 51.4732
22769 5.4878 51.4759
22773 4.27194 51.4746
22775 5.50181 51.4755
22776 5.50175 51.4759
22780 4.28728 51.4759
22783 4.66647 51.4753
22786 4.66889 51.4759
22787 4.2872 51.476
22788 4.28701 51.4758
22795 5.70977 51.4753
22798 5.48894 51.476
22802 5.48456 51.476
22805 4.28734 51.476
22813 5.48446 51.476
22815 5.57054 51.476
22829 5.63169 51.4758
22830 5.63121 51.4761
22832 5.48456 51.4761
22835 5.48446 51.4761
22842 4.66984 51.4761
22843 5.66095 51.4761
22844 5.66119 51.4746
22846 5.4706 51.4761
22849 4.29848 51.4761
22853 4.29064 51.4756
22854 4.29406 51.4761
22856 5.47974 51.4761
22862 5.4633 51.4762
22864 5.48023 51.4762
22865 5.48351 51.4761
22867 5.66085 51.4762
22869 4.66892 51.476
22873 4.2986 51.4761
22875 5.47916 51.4762
22876 5.47964 51.4761
22878 4.66936 51.4762
22886 5.47975 51.4762
22892 5.47964 51.4762
22897 4.66903 51.4762
22898 4.66918 51.4762
22900 4.29066 51.4757
22902 5.47729 51.4762
22905 5.46661 51.4762
22907 5.71582 51.4763
22908 5.71584 51.4759
22911 5.70962 51.476
22913 5.70859 51.4763
22920 5.65163 51.4761
22922 5.6791 51.4748
22923 5.67924 51.4748
22924 5.6797 51.4763
22927 5.46377 51.4763
22928 5.46384 51.4763
22931 5.70815 51.4763
22937 4.66521 51.4759
22938 4.66446 51.4763
22941 5.70897 51.4763
22943 5.46456 51.4763
22944 5.46386 51.4763
22945 5.7086 51.4763
22948 5.67954 51.4763
22958 5.48453 51.4764
22966 5.65149 51.4764
22968 5.65139 51.4763
22970 5.47059 51.4764
22973 5.66978 51.4764
22974 5.66993 51.4764
22983 5.44889 51.4764
22984 5.44645 51.4755
22986 5.44903 51.4763
22988 5.47112 51.4764
22991 5.65139 51.4764
22992 5.65098 51.4764
22993 5.70772 51.4764
22995 4.66947 51.4763
22996 4.66939 51.4764
22997 5.43486 51.4755
22998 5.43373 51.4764
23000 5.47049 51.4764
23003 5.44904 51.4764
23010 5.47057 51.4764
23016 5.47006 51.4764
23024 5.47972 51.4765
23026 4.29403 51.4762
23028 4.66928 51.4765
23030 4.66906 51.4764
23032 5.4666 51.4763
23034 5.46607 51.4765
23037 5.46649 51.4765
23041 5.5702 51.4765
23043 5.66983 51.4765
23047 5.46661 51.4765
23048 5.467 51.4765
23057 5.46648 51.4765
23067 5.63907 51.4765
23072 4.29848 51.4762
23076 5.46368 51.4766
23077 4.66852 51.4766
23078 4.66899 51.4764
23081 5.3976 51.4766
23083 5.40131 51.475
23091 5.63973 51.4756
23095 4.66369 51.4765
23097 5.47051 51.4766
23098 5.47048 51.4765
23101 5.46648 51.4767
23103 5.4666 51.4765
23104 5.46659 51.4767
23107 5.63902 51.4767
23114 4.96597 51.4767
23115 5.66999 51.4765
23116 5.67015 51.4767
23119 5.63916 51.4767
23121 5.63923 51.4766
23123 5.17842 51.4757
23127 5.56965 51.4767
23130 5.68989 51.4767
23137 5.70702 51.4764
23139 5.66001 51.4768
23140 5.66074 51.4763
23141 4.66952 51.4767
23142 4.6696 51.4768
23144 4.9576 51.4763
23146 4.95469 51.4768
23147 5.70567 51.4768
23150 4.26996 51.4768
23151 4.27123 51.4759
23154 4.95633 51.4768
23158 5.42815 51.4768
23162 5.66012 51.4768
23163 5.49314 51.4757
23165 5.49466 51.4768
23168 5.49293 51.4757
23169 5.49335 51.4768
23172 5.47974 51.4769
23173 5.46651 51.4769
23187 5.17964 51.4767
23189 5.55045 51.4761
23192 5.45835 51.4769
23193 5.81944 51.4756
23194 5.82326 51.477
23196 5.48457 51.477
23200 5.559 51.477
23204 5.63892 51.477
23205 4.96537 51.4769
23206 4.96503 51.477
23207 5.6949 51.4768
23208 5.69465 51.477
23212 4.62585 51.4769
23213 5.65149 51.477
23222 4.2685 51.476
23225 4.32364 51.4749
23228 4.29888 51.4766
23235 5.38946 51.4758
23236 5.38876 51.4771
23240 5.67955 51.4764
23241 4.64108 51.477
23243 5.56801 51.4771
23244 5.56887 51.4769
23246 5.6946 51.4769
23248 5.69431 51.4771
23249 5.49756 51.4771
23250 5.49547 51.4769
23252 5.46332 51.4771
23256 5.38851 51.4771
23265 5.61957 51.477
23267 5.50154 51.4767
23270 5.46648 51.4772
23271 5.64956 51.4768
23276 5.62009 51.4772
23280 5.62045 51.4773
23281 5.49987 51.4773
23284 5.66219 51.4772
23287 5.37533 51.4773
23288 5.37516 51.4774
23294 5.66046 51.4773
23295 5.62011 51.4774
23296 5.62004 51.4773
23299 5.65994 51.4774
23304 5.62088 51.4774
23305 4.30226 51.4765
23306 4.30205 51.4774
23308 5.80044 51.4774
23310 4.95902 51.4774
23313 5.62042 51.4774
23314 5.62022 51.4774
23317 4.26664 51.4775
23318 4.26726 51.477
23321 5.66006 51.4774
23324 5.66009 51.4775
23325 5.65996 51.4775
23329 5.56646 51.4775
23330 5.56721 51.4773
23331 4.38513 51.4676
23332 4.3855 51.4775
23334 5.47976 51.4775
23335 5.40462 51.4744
23337 5.40536 51.4726
23338 5.40417 51.4775
23339 4.47441 51.4775
23341 5.68955 51.4775
23346 5.68966 51.4775
23347 5.705 51.4768
23351 5.50131 51.4772
23352 5.50075 51.4776
23354 5.47041 51.4776
23356 5.65147 51.4776
23357 4.47657 51.4657
23359 5.63878 51.4772
23365 5.55125 51.4771
23366 5.55123 51.4776
23372 4.66664 51.4774
23376 5.64617 51.4777
23379 4.66621 51.4777
23381 4.66686 51.4774
23382 4.66629 51.4777
23383 5.70352 51.4775
23384 5.70232 51.4777
23385 5.68979 51.4776
23386 5.68975 51.4777
23389 5.68946 51.4777
23391 5.65535 51.4778
23393 5.65582 51.4778
23400 5.6896 51.4778
23402 5.46643 51.4778
23403 5.6703 51.4769
23410 5.69372 51.4778
23411 5.41506 51.4745
23413 5.17996 51.4769
23414 5.1814 51.4778
23415 5.67075 51.4778
23416 5.6707 51.4777
23419 5.41017 51.4778
23420 5.41047 51.4778
23421 5.43328 51.477
23422 5.43365 51.4778
23424 4.31871 51.477
23425 5.69041 51.4779
23436 4.28605 51.4779
23444 5.18628 51.4779
23449 5.48911 51.476
23451 4.29899 51.4779
23454 5.39076 51.4779
23459 4.31722 51.4779
23462 5.38867 51.4771
23463 4.29936 51.477
23466 4.66582 51.4779
23473 5.49314 51.4768
23474 5.4919 51.4779
23478 4.66591 51.4779
23479 5.39128 51.478
23484 4.28591 51.4779
23485 5.39241 51.478
23489 5.48458 51.4772
23490 5.48465 51.478
23491 5.39645 51.4769
23497 5.41021 51.478
23499 5.46286 51.4779
23506 4.28577 51.478
23508 5.43374 51.4781
23514 4.6903 51.4781
23517 5.16994 51.4781
23520 5.40332 51.4731
23522 5.40409 51.4733
23525 5.42848 51.4775
23528 5.45404 51.4781
23533 5.67085 51.4778
23534 5.67102 51.4781
23550 4.96105 51.4782
23552 5.51664 51.4782
23554 5.1858 51.478
23561 5.14036 51.4777
23562 5.14022 51.4782
23564 5.46639 51.4782
23565 5.46276 51.478
23566 5.46263 51.4782
23567 5.6385 51.4776
23568 5.63805 51.4783
23571 5.63959 51.4767
23572 5.64549 51.4783
23581 5.64562 51.478
23583 5.2704 51.476
23586 5.46638 51.4783
23587 5.18517 51.4782
23589 5.18441 51.4784
23590 5.18469 51.4783
23593 4.26539 51.4784
23595 5.69242 51.4783
23600 4.28586 51.4782
23601 4.28599 51.4782
23609 5.6247 51.4781
23610 5.6253 51.4784
23616 5.64547 51.4784
23617 5.64565 51.4783
23618 5.64563 51.4785
23619 5.70126 51.4779
23620 5.70075 51.4785
23624 5.17078 51.4781
23633 5.16765 51.4785
23634 5.16775 51.4785
23635 5.78157 51.4785
23640 5.18373 51.4785
23641 5.78201 51.4781
23645 4.27098 51.4779
23646 4.27007 51.4785
23649 4.29907 51.4779
23651 5.67982 51.4771
23652 5.67982 51.4785
23654 5.67969 51.4771
23657 5.69325 51.4784
23662 5.43383 51.4786
23663 5.16792 51.4785
23664 5.168 51.4786
23665 5.16995 51.4781
23667 5.69425 51.4785
23671 4.30196 51.4776
23672 4.30155 51.4786
23673 5.64806 51.4785
23675 5.82615 51.4779
23678 4.31709 51.4778
23679 5.55115 51.4778
23680 5.55041 51.4786
23683 5.4888 51.4786
23684 5.48784 51.4761
23686 5.48787 51.4734
23688 4.95495 51.4786
23689 4.66108 51.4785
23691 5.67968 51.4786
23692 5.67968 51.4785
23694 5.67982 51.4786
23696 5.18253 51.4786
23700 5.4624 51.4786
23704 5.18186 51.4786
23714 5.18137 51.4786
23719 5.44713 51.4786
23720 5.44728 51.4787
23723 5.18186 51.4787
23725 5.18137 51.4787
23726 5.18114 51.4786
23729 5.18042 51.4787
23730 5.18026 51.4787
23731 5.38662 51.4787
23735 5.44578 51.4786
23739 4.95932 51.4785
23745 4.31717 51.4779
23746 4.31601 51.4787
23748 5.66026 51.4787
23749 5.68897 51.4787
23753 4.96078 51.4783
23757 5.79989 51.4783
23763 5.16798 51.4786
23764 5.1679 51.4787
23766 5.4456 51.4787
23770 5.63015 51.4787
23772 5.16759 51.4786
23774 5.16766 51.4787
23776 5.69486 51.4786
23780 5.1794 51.4787
23784 5.48257 51.4787
23789 5.64562 51.4788
23793 5.17684 51.4788
23796 4.26513 51.4786
23799 5.44703 51.4788
23800 5.44703 51.4787
23802 5.17765 51.4788
23804 5.17739 51.4788
23807 5.48172 51.4788
23808 5.48085 51.4788
23811 5.16742 51.4788
23817 5.5597 51.478
23818 5.56016 51.4788
23821 5.16719 51.4788
23822 5.16713 51.4788
23825 5.47979 51.4782
23826 5.47983 51.4788
23829 5.44725 51.4788
23831 5.48469 51.4787
23841 4.95955 51.4787
23842 4.95945 51.4788
23844 5.4703 51.4788
23845 4.65126 51.4739
23849 4.66092 51.4786
23850 4.66073 51.4788
23851 5.45418 51.4782
23852 5.45606 51.4789
23857 4.4738 51.4789
23859 4.47455 51.4776
23862 4.31578 51.4789
23863 5.69561 51.4787
23865 4.65983 51.4788
23866 4.66039 51.4789
23868 4.66059 51.4788
23869 5.5608 51.4788
23872 5.45634 51.4789
23873 5.45666 51.4785
23879 5.44218 51.4742
23880 5.43759 51.479
23881 5.56186 51.4789
23882 5.56206 51.479
23884 5.70035 51.479
23886 4.26946 51.479
23890 5.46633 51.479
23891 4.66035 51.479
23899 5.65144 51.4782
23905 5.56586 51.4791
23907 4.66086 51.479
23912 4.66135 51.4791
23915 5.45686 51.4791
23916 5.4563 51.479
23920 4.66082 51.4791
23921 5.42863 51.4781
23922 5.42856 51.4791
23924 4.66549 51.4781
23925 5.56302 51.4791
23926 5.56415 51.4791
23927 4.66056 51.4791
23931 5.47023 51.4792
23934 5.4703 51.4792
23937 4.65806 51.4792
23938 4.65775 51.4792
23943 5.43703 51.4792
23946 5.16589 51.4792
23949 5.18444 51.4784
23950 5.18556 51.4793
23951 5.82808 51.4786
23960 5.45752 51.4793
23961 4.66018 51.4793
23962 4.66042 51.4791
23966 5.47795 51.4793
23967 5.4847 51.4788
23969 5.44434 51.4787
23970 5.44361 51.4793
23975 5.54994 51.4791
23976 5.5497 51.4793
23978 5.43609 51.4793
23980 5.43689 51.4794
23984 5.49216 51.4794
23988 5.16542 51.4794
23992 4.65683 51.4794
23995 5.43396 51.4794
23996 5.43464 51.4794
23999 5.43682 51.4794
24006 5.4371 51.4795
24008 4.65672 51.4795
24009 5.43035 51.4794
24014 5.47023 51.4795
24015 4.29891 51.4785
24016 4.30078 51.4795
24019 5.6602 51.4795
24020 5.66016 51.4787
24026 5.66033 51.4795
24027 5.3777 51.4795
24029 5.48473 51.4793
24030 5.48474 51.4796
24033 4.64827 51.4793
24034 4.64938 51.4796
24038 4.2988 51.4785
24041 5.44732 51.4787
24047 5.60865 51.4796
24048 5.60872 51.4741
24050 4.30255 51.4797
24055 5.6284 51.4797
24062 4.26486 51.4788
24066 4.30448 51.4798
24067 4.30255 51.4798
24071 4.30335 51.4798
24076 4.73059 51.4788
24077 5.69595 51.4789
24086 5.69728 51.4799
24094 5.6374 51.4793
24097 5.65142 51.479
24099 5.69724 51.4799
24100 5.69694 51.4798
24102 5.45714 51.4799
24104 4.69234 51.48
24108 5.69752 51.48
24110 5.56002 51.4788
24121 5.27337 51.4783
24125 4.65026 51.4798
24127 4.31382 51.48
24130 4.31399 51.48
24131 4.65129 51.48
24132 4.65135 51.48
24134 5.66012 51.4797
24137 4.2682 51.4799
24138 4.26794 51.4801
24139 4.95844 51.4796
24141 5.64598 51.4792
24148 5.64646 51.4802
24149 5.47795 51.4798
24150 5.47795 51.4802
24152 4.67236 51.4802
24153 5.63701 51.4799
24154 5.63694 51.4802
24155 5.1793 51.479
24157 5.69956 51.4799
24159 5.46195 51.4793
24164 4.65218 51.4802
24165 5.69905 51.4802
24168 5.27484 51.48
24170 4.26767 51.4803
24171 5.46627 51.4796
24173 5.48476 51.4799
24174 5.48479 51.4803
24176 5.45565 51.4803
24177 5.50088 51.4789
24178 5.50097 51.4803
24179 4.95472 51.4797
24182 4.31567 51.4792
24185 4.9546 51.4803
24186 4.95459 51.4804
24189 5.65139 51.4799
24192 5.4848 51.4805
24193 4.65263 51.4803
24194 4.6531 51.4805
24196 5.54937 51.4805
24197 5.40365 51.4766
24201 4.65565 51.4796
24207 5.27533 51.4806
24215 5.66008 51.4801
24216 5.66019 51.4806
24217 5.46621 51.4803
24219 5.65133 51.4806
24220 5.65137 51.4804
24224 5.64555 51.4807
24225 5.45752 51.48
24226 5.46021 51.4807
24229 4.65443 51.4805
24231 4.3007 51.4796
24233 4.89169 51.4782
24234 4.88893 51.4808
24238 5.63699 51.4808
24242 5.64517 51.4808
24244 5.13951 51.4808
24248 5.49242 51.4808
24252 5.64524 51.4808
24253 5.46071 51.4808
24255 5.4614 51.4802
24256 5.46101 51.4809
24257 5.46618 51.4806
24258 5.46616 51.4809
24259 5.67853 51.4809
24261 4.28585 51.4784
24264 5.64504 51.4808
24267 5.54937 51.4806
24276 5.67864 51.4809
24277 5.64512 51.4809
24282 5.46096 51.4809
24284 5.67286 51.4809
24287 5.65141 51.4806
24290 5.38647 51.481
24292 5.47795 51.481
24296 5.48483 51.481
24297 5.62917 51.48
24298 5.62857 51.481
24299 5.79966 51.4787
24303 5.44975 51.4811
24304 5.44919 51.4797
24305 5.60686 51.4811
24306 5.60755 51.4805
24310 5.44988 51.4811
24314 5.64532 51.4811
24316 4.67307 51.4811
24319 5.6448 51.4809
24321 4.28367 51.4811
24322 4.28406 51.4809
24326 5.64531 51.4812
24328 5.46168 51.4812
24330 4.28377 51.4812
24332 5.14844 51.4812
24333 5.6435 51.4811
24342 5.46622 51.4812
24344 5.46199 51.4812
24346 5.46162 51.4812
24348 5.46172 51.4812
24352 5.46233 51.4813
24358 4.31625 51.4813
24359 4.95781 51.4801
24367 5.64249 51.4812
24368 5.64199 51.4813
24369 5.46258 51.4813
24375 5.46714 51.4813
24380 5.46613 51.4812
24381 5.46424 51.4813
24382 5.46521 51.4814
24384 5.16033 51.4813
24385 5.46888 51.4813
24389 5.47 51.4814
24391 5.47009 51.4811
24392 5.47008 51.4814
24393 5.16103 51.481
24400 5.46163 51.4814
24401 4.95647 51.4813
24405 5.64056 51.4814
24407 4.30982 51.4808
24413 5.48933 51.4815
24422 5.63704 51.4812
24429 4.31225 51.4815
24430 4.31237 51.4815
24431 4.3139 51.4801
24433 5.82987 51.4793
24435 5.63822 51.4815
24438 5.47795 51.4815
24442 4.31211 51.4815
24445 5.63593 51.4815
24446 5.63705 51.4815
24447 5.48895 51.4779
24448 5.48961 51.4815
24450 5.44137 51.4816
24451 5.63714 51.4815
24452 5.63715 51.4816
24453 5.6379 51.4815
24455 5.63705 51.4816
24466 5.6283 51.4816
24468 4.31157 51.4815
24469 4.31206 51.4816
24471 5.17872 51.4802
24476 5.63596 51.4816
24477 5.6351 51.4816
24480 5.63377 51.4817
24481 5.63417 51.4816
24486 5.16024 51.4814
24487 5.16034 51.4814
24488 5.15965 51.4817
24489 5.63289 51.4817
24503 5.54937 51.481
24508 5.47795 51.4817
24511 5.47889 51.4817
24513 5.47935 51.4817
24515 5.47975 51.4817
24517 5.48011 51.4817
24518 5.48168 51.4817
24520 5.48219 51.4817
24522 5.48295 51.4817
24526 5.48487 51.4817
24528 5.48502 51.4817
24533 4.31245 51.4817
24534 4.31229 51.4817
24536 5.45499 51.4818
24538 5.54956 51.4818
24539 5.66019 51.4809
24544 5.50102 51.4818
24547 5.38092 51.4815
24549 5.48542 51.4817
24550 5.48586 51.4819
24561 5.63246 51.4817
24562 5.62834 51.482
24563 5.65821 51.482
24564 5.65829 51.482
24565 5.6584 51.4818
24567 5.55995 51.48
24569 5.4203 51.482
24577 5.5496 51.4817
24582 5.44951 51.4821
24586 4.31216 51.4817
24589 4.26525 51.4821
24590 4.26361 51.4797
24591 4.26647 51.4813
24598 5.4039 51.4822
24601 4.46052 51.4793
24604 5.44126 51.4815
24609 4.29959 51.4808
24610 4.2999 51.4823
24613 5.83522 51.4815
24620 4.46584 51.4824
24621 5.62623 51.4824
24622 5.62673 51.4823
24628 4.46677 51.4824
24629 4.47156 51.4824
24631 4.47202 51.4818
24635 5.6736 51.4821
24637 5.65831 51.4825
24640 4.47067 51.4824
24642 4.38992 51.4825
24645 4.47126 51.4825
24647 5.67387 51.4825
24653 4.38985 51.4826
24654 4.38872 51.4818
24656 5.45599 51.4789
24658 5.45461 51.4826
24659 5.65836 51.4826
24663 4.46146 51.4822
24664 4.45779 51.4827
24665 4.47175 51.4824
24666 4.47187 51.4827
24669 4.31615 51.4827
24672 5.45432 51.4826
24675 4.65421 51.4807
24680 5.64449 51.4827
24683 5.45025 51.4828
24684 5.45041 51.4827
24686 4.95538 51.4828
24687 4.9564 51.4814
24692 5.50107 51.4828
24693 4.65328 51.4827
24695 5.49267 51.4823
24700 4.47155 51.4828
24704 5.46134 51.4828
24706 4.45668 51.4828
24707 4.5319 51.4777
24710 4.53932 51.4828
24711 5.38222 51.4819
24712 5.38528 51.4828
24718 4.53933 51.4829
24724 4.53919 51.4828
24731 5.45501 51.4826
24734 5.48969 51.4829
24735 5.45658 51.4829
24738 5.43486 51.4814
24743 5.435 51.4815
24745 5.15868 51.4821
24751 5.67645 51.483
24755 5.47795 51.4824
24759 5.78125 51.4788
24761 5.44063 51.4823
24764 5.43333 51.4829
24768 5.38513 51.483
24770 5.38534 51.483
24774 5.14906 51.4831
24775 5.42102 51.4816
24780 5.65869 51.4831
24781 5.65858 51.4831
24783 5.79826 51.481
24784 5.79699 51.4831
24785 5.45159 51.4829
24787 5.5613 51.482
24789 5.67845 51.4811
24793 4.31217 51.4821
24797 5.45411 51.4832
24802 5.67393 51.4826
24803 4.95427 51.4832
24807 5.45457 51.4827
24808 5.45435 51.4833
24810 5.45327 51.4831
24818 5.40862 51.4833
24821 4.69414 51.4817
24822 4.69726 51.4834
24825 5.42309 51.4831
24829 5.47795 51.483
24832 4.47136 51.4828
24835 4.95395 51.4833
24836 4.95251 51.4835
24838 5.45017 51.4835
24839 5.50183 51.4833
24841 5.45918 51.4834
24845 5.63715 51.4819
24847 5.49273 51.4828
24849 5.13858 51.4824
24850 5.13775 51.4835
24852 5.67401 51.4833
24854 5.67445 51.4835
24855 5.19504 51.4829
24856 5.19555 51.4835
24860 5.4597 51.4835
24861 5.4597 51.4835
24870 5.65846 51.4835
24871 5.4071 51.4836
24872 5.40309 51.4758
24877 5.439 51.483
24884 5.63914 51.4836
24887 5.77588 51.483
24888 5.77513 51.4836
24889 5.43351 51.4829
24892 5.63868 51.4835
24893 5.67597 51.4836
24896 4.95259 51.4836
24898 5.45005 51.4834
24899 4.29736 51.483
24901 5.45961 51.4837
24902 5.45962 51.4835
24905 5.83718 51.4823
24906 5.84053 51.4837
24909 5.5624 51.4832
24913 5.4603 51.4836
24914 5.4611 51.4837
24916 5.46121 51.4835
24917 5.43819 51.4837
24918 5.43836 51.4835
24922 5.46121 51.4837
24925 5.63944 51.4837
24929 5.43512 51.4837
24931 4.31216 51.4832
24932 4.31216 51.4837
24934 5.27953 51.4838
24937 5.46112 51.4838
24941 5.38549 51.4829
24942 5.3878 51.4838
24943 5.38733 51.4838
24945 4.39196 51.4838
24950 5.4618 51.4838
24952 5.43565 51.4838
24961 5.46206 51.4838
24962 5.46172 51.4838
24963 5.46999 51.4817
24967 5.1561 51.483
24975 5.62363 51.4838
24976 5.62347 51.4839
24979 5.6051 51.4831
24985 5.6747 51.4836
24989 5.4642 51.4839
24990 5.46476 51.4839
24991 4.61383 51.4829
24992 4.61279 51.4839
24995 5.67646 51.4832
25004 5.46602 51.484
25006 5.46665 51.484
25009 5.47795 51.4834
25013 5.67588 51.4839
25014 5.67611 51.484
25016 5.41205 51.484
25018 5.46745 51.484
25028 4.29544 51.484
25030 5.46669 51.484
25032 5.6441 51.484
25033 5.43616 51.484
25036 5.46859 51.4841
25038 5.46879 51.484
25040 5.14923 51.4841
25041 5.15051 51.4841
25043 5.14906 51.4841
25046 5.46972 51.4841
25048 5.46979 51.4838
25049 5.14998 51.484
25051 5.1502 51.4841
25053 5.47795 51.484
25059 5.46984 51.4841
25062 5.14806 51.4804
25064 5.47794 51.4841
25068 5.47876 51.4841
25071 5.38749 51.4841
25072 5.38766 51.4839
25074 5.47529 51.4841
25079 5.47054 51.4841
25081 5.47136 51.4841
25082 5.47314 51.4841
25084 4.31217 51.4841
25086 5.47416 51.4841
25088 4.3928 51.4841
25090 5.39865 51.4827
25091 5.39585 51.4841
25092 5.40225 51.4781
25095 5.48588 51.483
25107 5.46978 51.4841
25110 5.47794 51.4841
25111 5.47416 51.4841
25116 5.47712 51.4841
25119 5.15274 51.4838
25120 5.15052 51.4841
25121 4.28327 51.4816
25122 4.28162 51.4842
25128 5.15022 51.4842
25131 5.46663 51.4842
25132 5.4666 51.484
25137 4.81073 51.4794
25138 4.82045 51.4842
25140 5.14839 51.4841
25142 5.67578 51.4839
25144 5.67558 51.4843
25145 5.50284 51.4835
25146 5.50467 51.4843
25147 5.41175 51.4843
25148 5.40919 51.484
25150 5.45933 51.4843
25153 5.43766 51.4843
25158 5.52261 51.4843
25159 5.14758 51.4843
25161 5.14819 51.4843
25162 5.14816 51.4842
25167 5.43844 51.4836
25168 5.43779 51.4843
25169 5.13721 51.4842
25170 5.13803 51.4843
25174 5.38993 51.4843
25181 5.644 51.4844
25184 5.474 51.4841
25186 5.4741 51.4844
25189 5.1387 51.4837
25192 5.64573 51.4844
25196 5.64727 51.4844
25197 5.55001 51.4821
25201 5.14622 51.4844
25207 5.14834 51.4844
25209 5.15 51.4843
25211 5.56019 51.4844
25213 5.48319 51.4841
25215 5.48572 51.4844
25216 5.48585 51.4841
25217 4.45622 51.4829
25220 5.56116 51.4844
25223 5.43773 51.4844
25228 4.29991 51.4837
25230 4.29993 51.4844
25240 5.5607 51.4844
25241 5.56114 51.4845
25246 4.31217 51.4845
25248 5.65733 51.4845
25249 5.44962 51.4845
25250 5.44996 51.4836
25252 5.44975 51.4845
25254 5.39494 51.4845
25257 5.49276 51.4835
25258 5.49281 51.4845
25260 5.45922 51.4845
25261 4.95541 51.4836
25262 4.95547 51.4845
25263 5.60379 51.4846
25264 5.60424 51.4839
25267 5.60438 51.4839
25268 5.60394 51.4846
25269 5.48564 51.4846
25275 5.48585 51.4845
25277 5.13849 51.4844
25283 5.60331 51.4846
25285 5.14257 51.4846
25289 5.14113 51.4846
25296 5.14756 51.4847
25301 5.17823 51.4822
25303 4.95066 51.484
25305 5.67664 51.4841
25307 4.27934 51.4847
25308 4.27954 51.4846
25317 5.67888 51.4847
25318 5.67896 51.4848
25319 5.60434 51.4848
25320 5.60387 51.4847
25325 5.42237 51.4848
25326 5.41902 51.4841
25329 4.27962 51.4847
25330 4.27944 51.4848
25331 5.48732 51.4848
25332 5.4875 51.4848
25333 4.27997 51.4846
25343 5.56346 51.4837
25346 4.34978 51.4849
25351 5.48923 51.4849
25353 4.2811 51.4849
25354 4.28119 51.4849
25357 4.28107 51.4849
25358 4.28073 51.4848
25364 5.43747 51.4849
25369 4.27923 51.4849
25374 5.48576 51.4846
25378 5.41273 51.4845
25379 5.65134 51.4809
25383 5.56126 51.4845
25384 5.56141 51.485
25386 5.48731 51.485
25388 5.48749 51.485
25392 5.48541 51.485
25398 4.31218 51.485
25402 5.39256 51.4851
25404 5.48882 51.4851
25405 5.64395 51.4851
25407 5.64412 51.4844
25409 5.64875 51.4848
25410 5.64981 51.4851
25411 5.67926 51.4848
25418 5.56705 51.4851
25419 5.60173 51.4844
25420 5.58101 51.4851
25421 5.68022 51.4851
25422 5.68041 51.4852
25423 5.43721 51.4852
25424 5.43759 51.4844
25430 5.49677 51.4852
25433 5.49392 51.4852
25434 5.49571 51.4852
25442 5.58059 51.4852
25443 4.29408 51.4847
25444 4.29308 51.4852
25445 5.39232 51.4851
25447 5.48877 51.4853
25452 5.6522 51.4853
25458 5.65137 51.485
25459 5.65132 51.4853
25463 5.65141 51.4853
25464 5.65168 51.4853
25467 5.49819 51.4851
25470 5.48517 51.4853
25472 4.31218 51.4853
25475 4.31108 51.4853
25477 5.42367 51.4834
25478 5.42765 51.4853
25480 5.50488 51.4853
25482 5.60825 51.4853
25485 5.39032 51.4854
25486 5.39097 51.4852
25487 5.44932 51.4854
25491 5.65309 51.4853
25494 5.44944 51.4854
25495 5.65222 51.4854
25498 5.65182 51.4854
25501 5.65168 51.4854
25509 5.65131 51.4854
25512 5.68139 51.4854
25513 5.62213 51.4847
25515 5.43341 51.483
25516 5.43114 51.4855
25521 5.48973 51.4853
25523 5.49079 51.4855
25524 5.48945 51.485
25527 5.4665 51.4855
25528 5.46656 51.4848
25530 4.73118 51.4798
25533 5.49119 51.4852
25535 5.65453 51.4854
25538 5.65575 51.4855
25542 5.60979 51.4855
25546 5.64382 51.4856
25547 5.49097 51.4855
25550 5.49149 51.4856
25553 5.49845 51.4853
25556 5.48969 51.4854
25557 5.4908 51.4856
25561 5.65608 51.4856
25564 5.62117 51.4854
25566 5.62059 51.4857
25567 5.65687 51.4857
25571 5.65725 51.4857
25573 5.65731 51.4853
25575 5.65735 51.4857
25576 5.65774 51.4857
25578 5.56293 51.4857
25580 5.42869 51.4857
25581 5.47409 51.4851
25582 5.47409 51.4857
25583 5.14312 51.4846
25590 5.65838 51.4858
25592 5.66029 51.4857
25600 5.79539 51.4858
25601 5.39018 51.4856
25602 5.38886 51.4859
25604 5.48471 51.4859
25608 4.29994 51.4859
25609 4.4538 51.4844
25611 5.38788 51.4859
25612 5.39019 51.4854
25613 5.38777 51.4839
25617 4.31086 51.4853
25620 5.61172 51.4859
25625 5.41789 51.486
25626 5.41464 51.485
25628 5.56982 51.486
25630 5.68336 51.486
25636 5.64368 51.4861
25639 4.3102 51.4859
25640 4.3102 51.4861
25641 5.49852 51.4856
25654 5.56365 51.4862
25657 5.28297 51.4862
25658 5.28115 51.4849
25659 5.61253 51.4861
25661 5.61959 51.4861
25663 5.43699 51.4859
25668 5.57046 51.4862
25670 5.44914 51.4862
25671 5.42973 51.4861
25675 5.61279 51.4862
25677 5.44901 51.4862
25679 5.49864 51.4861
25684 5.66107 51.486
25690 5.43009 51.4862
25691 5.67297 51.4863
25692 5.67548 51.4843
25694 5.39022 51.4863
25696 5.61922 51.4862
25697 5.61926 51.4862
25709 5.61311 51.4864
25711 5.61283 51.4862
25717 5.45889 51.4853
25723 5.67283 51.4865
25725 5.6729 51.4865
25733 5.49512 51.4865
25734 5.49563 51.4865
25735 5.49702 51.4862
25736 5.49599 51.4865
25739 5.38494 51.4866
25743 5.67251 51.4866
25744 5.67276 51.4864
25749 5.49499 51.4866
25767 5.61885 51.4863
25768 5.61762 51.4867
25772 5.4663 51.4862
25778 5.61719 51.4868
25781 4.39898 51.4864
25782 4.39876 51.4868
25784 5.61717 51.4867
25787 5.13778 51.4863
25788 5.13767 51.4868
25790 5.56411 51.4868
25793 5.45069 51.4868
25795 5.61678 51.4868
25796 5.61688 51.4868
25799 5.57419 51.4865
25802 5.79479 51.4868
25803 5.68476 51.4864
25805 5.46555 51.4869
25809 5.49503 51.4869
25810 5.49497 51.4868
25811 5.66145 51.4863
25812 5.66187 51.4869
25814 5.57233 51.4869
25816 5.57279 51.4868
25817 5.49577 51.4867
25819 4.29993 51.4863
25820 4.29973 51.487
25822 5.13924 51.4866
25823 5.45924 51.4864
25829 5.57223 51.487
25834 5.57237 51.487
25841 5.49566 51.487
25843 5.65142 51.4854
25848 5.05109 51.4866
25849 5.45201 51.487
25850 5.45262 51.487
25852 5.45405 51.4833
25853 5.0509 51.487
25854 5.05107 51.4871
25860 5.66229 51.4871
25873 5.43686 51.4862
25874 5.43745 51.4871
25875 4.31021 51.4866
25878 5.44936 51.4866
25884 5.49574 51.4872
25885 5.44947 51.4866
25886 5.44931 51.4872
25887 5.43736 51.4872
25888 5.43673 51.4862
25889 5.05064 51.4872
25895 4.28999 51.4868
25898 5.14036 51.487
25899 5.14219 51.4857
25900 5.14112 51.4872
25901 5.47409 51.4866
25903 5.05124 51.4872
25905 4.60862 51.4872
25906 4.60859 51.4873
25909 5.67252 51.4867
25910 5.67139 51.4873
25913 5.48449 51.4862
25914 5.48361 51.4873
25917 4.3596 51.4852
25918 4.37248 51.4873
25923 5.61539 51.4873
25927 5.66278 51.4874
25929 5.05126 51.4873
25931 5.05101 51.4874
25932 5.05066 51.4873
25936 5.66317 51.4875
25937 5.66307 51.4875
25939 5.46034 51.487
25940 5.46135 51.4875
25941 5.70742 51.4875
25942 5.70813 51.4866
25943 5.66331 51.4875
25947 5.14592 51.4863
25950 5.41957 51.4866
25952 5.41688 51.4854
25955 5.46261 51.4875
25956 5.46396 51.4873
25960 5.70772 51.4875
25961 5.67445 51.4876
25962 5.67304 51.4867
25963 5.6867 51.4868
25965 4.44877 51.4859
25966 4.44421 51.4876
25980 5.67468 51.4876
25981 5.14923 51.4843
25984 5.14819 51.4876
25993 5.43816 51.4877
25995 5.05125 51.4877
25997 5.05112 51.4874
26002 5.14904 51.4844
26004 5.5245 51.4877
26008 5.3901 51.4877
26011 5.39018 51.4877
26012 5.3901 51.4877
26014 5.42222 51.4875
26017 5.14252 51.4875
26019 5.84462 51.4854
26021 5.38731 51.4876
26024 5.38779 51.4877
26029 4.95663 51.4855
26030 4.96024 51.4878
26032 5.38414 51.4869
26034 5.38741 51.4878
26036 5.44905 51.4879
26038 5.56456 51.4879
26040 5.48314 51.4879
26041 4.31652 51.4879
26043 4.2806 51.4866
26044 4.28299 51.4879
26045 5.42281 51.4879
26049 5.3874 51.4879
26050 5.38731 51.4878
26057 5.47409 51.4873
26058 5.47387 51.4879
26060 5.70805 51.4879
26068 5.70684 51.4878
26069 5.69794 51.488
26072 4.39862 51.488
26075 4.65325 51.4828
26078 5.69559 51.4878
26086 5.56467 51.4881
26087 5.70357 51.4881
26091 5.70688 51.488
26093 5.70049 51.488
26096 5.54879 51.482
26102 5.57174 51.4882
26109 5.67475 51.4876
26111 5.67655 51.4882
26112 5.67677 51.4881
26113 5.46595 51.4867
26114 5.46917 51.4882
26120 5.42769 51.4882
26121 5.4956 51.4882
26122 5.49538 51.487
26131 5.6765 51.4883
26135 4.29926 51.4876
26136 4.29848 51.4883
26137 5.70855 51.4883
26138 5.7079 51.4881
26139 5.65152 51.487
26142 5.65139 51.487
26144 5.67693 51.4883
26147 5.40222 51.4883
26148 5.40488 51.4882
26149 5.3957 51.488
26153 4.64877 51.4881
26154 4.64827 51.4883
26155 4.31021 51.4871
26158 4.96114 51.4884
26160 5.67688 51.4884
26162 4.67874 51.4884
26163 4.96196 51.4884
26165 5.67661 51.4884
26170 5.66905 51.4884
26174 4.96212 51.4885
26175 4.96239 51.4882
26183 5.28609 51.4885
26186 5.68388 51.488
26188 5.68382 51.4885
26191 5.70862 51.4882
26196 5.43975 51.4886
26199 4.28085 51.4855
26200 4.27783 51.4886
26201 4.31018 51.4886
26203 4.31023 51.4884
26205 4.96166 51.4886
26208 4.96166 51.4885
26210 5.66621 51.4886
26211 5.68919 51.4882
26212 5.68947 51.4886
26215 5.66842 51.4886
26216 5.66915 51.4883
26218 5.6868 51.4883
26220 5.48257 51.4886
26223 5.43969 51.4887
26225 5.66835 51.4887
26227 4.96214 51.4886
26228 4.96203 51.4887
26230 5.66648 51.4887
26236 5.57093 51.4887
26237 5.64357 51.4886
26238 5.6436 51.4887
26239 4.96194 51.4887
26242 5.66844 51.4887
26243 5.14751 51.4887
26244 5.14797 51.4877
26247 4.37268 51.4877
26249 5.47002 51.4885
26251 5.42 51.4862
26254 4.28426 51.4888
26255 5.67846 51.4888
26261 4.28975 51.4872
26262 4.2895 51.4888
26267 5.13713 51.4886
26269 4.96174 51.4889
26270 4.96176 51.4887
26274 5.66733 51.4889
26276 5.66793 51.4888
26277 5.42697 51.4889
26279 5.66695 51.4889
26281 4.27678 51.4889
26287 5.66725 51.4889
26292 4.27692 51.4889
26300 5.66738 51.4889
26301 5.66792 51.4889
26307 5.4485 51.489
26308 5.44893 51.4878
26312 4.31253 51.489
26318 4.29782 51.4888
26320 5.44861 51.489
26323 4.31707 51.4889
26327 5.47093 51.4887
26328 5.47188 51.489
26329 4.31722 51.489
26330 4.31708 51.4891
26333 4.31031 51.489
26336 4.31031 51.4891
26337 4.31017 51.4891
26343 4.29083 51.4891
26351 4.30445 51.4891
26352 4.30465 51.4892
26354 4.31017 51.489
26355 5.14217 51.4878
26358 4.29764 51.489
26359 4.2976 51.4892
26362 4.29771 51.4892
26378 4.30466 51.4893
26383 4.29664 51.4893
26385 4.30432 51.4893
26388 5.47278 51.4893
26393 4.29784 51.4893
26397 4.30043 51.4893
26398 4.30428 51.4892
26399 4.29086 51.4891
26400 4.29196 51.4893
26403 4.29746 51.4893
26404 4.29747 51.4892
26405 4.3045 51.4893
26416 4.30217 51.4894
26420 4.30042 51.4894
26421 5.70968 51.4885
26423 4.29782 51.4894
26425 4.29375 51.4894
26426 4.29469 51.4894
26432 5.66698 51.4894
26435 5.39013 51.4882
26447 5.405 51.4883
26448 5.40507 51.4895
26452 4.31024 51.4895
26454 4.29383 51.4895
26458 4.29268 51.4895
26463 5.42863 51.4886
26468 5.68978 51.4896
26469 5.56904 51.4895
26470 5.56933 51.4896
26474 5.6668 51.4897
26476 5.68918 51.4886
26477 5.44825 51.4897
26480 5.71233 51.4897
26484 5.44837 51.4897
26486 5.71181 51.4894
26487 5.85002 51.4878
26490 5.44046 51.4892
26496 5.68351 51.4893
26498 4.31025 51.4898
26499 5.28799 51.4898
26501 5.68313 51.4898
26504 5.68328 51.4898
26505 5.65158 51.4883
26507 5.65154 51.4899
26508 5.65145 51.4883
26511 5.68291 51.4899
26513 5.47228 51.4899
26515 5.48129 51.4894
26516 5.48062 51.4899
26517 5.44056 51.4891
26518 5.44157 51.49
26520 4.31025 51.49
26522 5.68337 51.49
26524 5.40464 51.49
26525 5.44147 51.49
26526 5.44114 51.4898
26527 5.39008 51.49
26528 5.39012 51.4895
26530 5.39023 51.49
26534 4.43887 51.4901
26538 5.6833 51.4901
26539 5.39149 51.4901
26540 5.39453 51.4892
26541 4.29368 51.4901
26542 4.29367 51.4895
26544 4.29378 51.4901
26545 5.68301 51.4901
26548 5.71225 51.4897
26550 5.71277 51.4901
26552 5.68357 51.4901
26553 5.76961 51.4879
26554 5.76676 51.4901
26560 5.66683 51.4895
26562 5.34163 51.4903
26563 4.73256 51.4789
26567 5.85492 51.4897
26570 5.71308 51.4904
26571 5.66613 51.4904
26572 5.66623 51.4903
26574 5.28923 51.4904
26583 4.28948 51.4889
26587 4.29371 51.4904
26589 4.3167 51.4905
26590 4.31211 51.4891
26595 5.68387 51.4902
26600 5.64403 51.4905
26601 5.13706 51.4888
26607 5.44802 51.4906
26611 4.28719 51.4903
26615 5.66588 51.4906
26617 5.66598 51.4905
26619 5.66631 51.4903
26620 5.66617 51.4906
26624 5.44813 51.4906
26625 5.4718 51.4906
26630 5.66621 51.4906
26632 5.44314 51.4906
26636 5.404 51.4907
26638 5.44927 51.4907
26639 4.74393 51.4907
26640 4.7409 51.4905
26643 5.4431 51.4907
26646 5.66618 51.4907
26648 4.31004 51.4908
26650 5.45024 51.4908
26651 5.66594 51.4908
26652 5.66582 51.4906
26655 5.66608 51.4908
26657 5.7931 51.4897
26658 5.79251 51.4908
26659 5.48027 51.4904
26660 5.47994 51.4908
26662 5.49558 51.4908
26664 5.45089 51.4908
26665 4.67878 51.4885
26666 4.67939 51.4908
26668 5.45145 51.4908
26670 5.45259 51.4871
26671 5.29047 51.4909
26675 5.38989 51.4909
26678 5.45181 51.4909
26679 5.45292 51.4871
26681 5.1474 51.4893
26682 5.14992 51.4909
26685 5.65166 51.4898
26687 4.7383 51.4903
26690 4.74085 51.4905
26697 5.45144 51.4909
26700 5.69788 51.4881
26701 5.698 51.4881
26702 5.69793 51.4909
26707 4.73896 51.4909
26715 4.73888 51.491
26721 4.73905 51.4909
26722 4.73898 51.491
26723 4.29371 51.4905
26724 4.29367 51.491
26728 5.69792 51.4911
26729 4.3167 51.4875
26730 4.31694 51.4911
26733 5.39 51.4909
26734 5.3907 51.4911
26736 5.1501 51.4911
26737 5.44471 51.491
26740 4.28373 51.4912
26741 5.44549 51.4912
26744 4.31005 51.4912
26746 5.47289 51.491
26753 5.38519 51.4913
26757 4.2742 51.4913
26758 4.27606 51.4892
26759 4.94002 51.4847
26760 4.92268 51.4913
26761 5.42507 51.4913
26762 5.43002 51.4863
26763 5.3853 51.4913
26771 5.44553 51.4912
26772 5.44665 51.4914
26773 5.4303 51.4864
26775 5.42499 51.4914
26779 5.3854 51.4913
26782 5.38542 51.4914
26789 5.42527 51.4914
26796 5.66604 51.4915
26798 5.38508 51.4915
26800 4.28644 51.4915
26806 5.38528 51.4915
26808 5.38516 51.4915
26811 5.47481 51.4915
26812 5.47386 51.4913
26816 5.52055 51.4915
26819 4.28841 51.4916
26821 4.28925 51.4904
26823 5.29467 51.4914
26825 5.29767 51.4916
26831 4.28625 51.4916
26833 4.73919 51.4916
26838 4.31006 51.4916
26840 5.68947 51.4897
26841 5.13635 51.4905
26848 4.73949 51.4917
26849 5.1504 51.4915
26850 5.15063 51.4917
26854 4.92066 51.4918
26855 4.71076 51.4898
26856 4.71184 51.4918
26857 5.13576 51.4917
26858 5.1359 51.4918
26859 5.30032 51.4918
26861 5.29784 51.4916
26863 5.38518 51.4918
26867 5.47564 51.4918
26869 5.69756 51.4918
26871 5.6979 51.4913
26873 5.1357 51.4919
26874 5.13556 51.4917
26877 5.69041 51.4916
26878 5.69048 51.4919
26884 5.4281 51.4893
26886 5.69006 51.4916
26888 5.69745 51.492
26894 4.65358 51.492
26896 5.69733 51.4921
26897 4.286 51.4916
26898 4.28448 51.4921
26899 4.73818 51.492
26900 4.73755 51.4921
26902 4.29287 51.4921
26903 5.47909 51.4919
26904 5.47885 51.4922
26905 4.73414 51.4856
26908 4.43274 51.4922
26909 5.69712 51.4923
26912 5.69718 51.4923
26913 5.42519 51.4915
26915 5.47751 51.4924
26916 5.47638 51.492
26917 5.33914 51.4913
26918 5.33697 51.4924
26927 5.47846 51.4926
26931 5.85726 51.4903
26932 5.86256 51.4926
26937 5.69691 51.4925
26938 5.69678 51.4927
26939 5.68153 51.4927
26943 5.68437 51.4905
26946 4.31009 51.4927
26947 5.19798 51.4861
26948 5.20427 51.4927
26949 5.53363 51.4927
26951 5.42359 51.4928
26954 5.69665 51.4928
26956 5.38543 51.4928
26958 5.79155 51.4928
26960 5.4296 51.4928
26961 5.53171 51.4928
26964 4.29141 51.4929
26968 4.3101 51.4929
26970 5.71672 51.493
26971 5.31474 51.493
26974 5.13509 51.4931
26976 4.27464 51.4931
26978 5.31628 51.4931
26979 4.31498 51.4932
26981 4.31654 51.4932
26983 4.82861 51.4882
26984 4.83419 51.4932
26985 4.31479 51.4932
26987 4.31375 51.4932
26989 4.31275 51.4932
26993 4.31175 51.4932
26995 4.28171 51.492
26996 4.28181 51.4932
26997 4.28312 51.4926
26999 5.53163 51.4928
27000 5.52913 51.4932
27002 4.29179 51.4932
27003 4.27449 51.4932
27008 5.69085 51.4932
27009 5.69055 51.4933
27010 5.69016 51.4919
27011 5.30798 51.4934
27012 5.30626 51.4926
27024 5.69075 51.4934
27026 5.1348 51.4934
27028 4.5522 51.4934
27029 4.3101 51.4932
27033 5.39721 51.4934
27035 5.65169 51.4909
27036 5.65183 51.4936
27037 5.39768 51.4936
27039 5.39773 51.4935
27042 4.27476 51.4936
27043 5.66602 51.4926
27046 4.64026 51.4936
27048 5.43551 51.4923
27050 5.39761 51.4937
27051 4.28111 51.4934
27052 4.27979 51.4937
27056 5.69576 51.4937
27057 5.39815 51.4937
27062 5.30879 51.4937
27066 4.27701 51.4937
27069 4.27449 51.4938
27072 4.29238 51.4938
27076 4.27465 51.4938
27077 4.31012 51.4934
27085 4.27454 51.4939
27089 5.69563 51.4938
27090 5.6955 51.494
27093 4.27627 51.4938
27095 5.65185 51.494
27101 5.66621 51.4936
27105 5.66623 51.4941
27108 5.66792 51.4941
27110 5.39731 51.494
27114 4.29274 51.4942
27115 5.66633 51.4942
27117 5.66632 51.4941
27119 5.66791 51.4942
27123 5.39728 51.4941
27124 5.39757 51.4943
27133 4.47105 51.4834
27144 4.27164 51.4944
27145 5.20467 51.4932
27147 5.30963 51.4941
27151 5.69101 51.4943
27157 4.31071 51.4943
27158 4.31071 51.4945
27160 5.40086 51.4943
27161 5.40071 51.4945
27164 5.40082 51.4945
27165 5.69055 51.4944
27167 5.40013 51.4944
27173 5.33621 51.493
27174 5.33065 51.4946
27178 5.40061 51.4945
27179 5.51978 51.4914
27180 5.51757 51.4946
27181 4.96178 51.4889
27189 5.69252 51.4946
27190 5.69464 51.4946
27191 5.40088 51.4946
27192 5.4008 51.4947
27194 5.40058 51.4946
27199 5.69467 51.4947
27206 5.40117 51.4948
27208 4.27156 51.4943
27209 5.69016 51.4947
27214 4.46492 51.4943
27216 5.5696 51.495
27217 4.46466 51.495
27221 5.64454 51.4934
27224 4.31689 51.495
27225 5.67009 51.495
27226 5.6701 51.4944
27227 5.67034 51.4943
27229 4.28191 51.494
27230 4.28182 51.495
27231 5.64477 51.495
27232 5.64477 51.4951
27243 5.30498 51.4952
27245 5.68984 51.4949
27248 4.28179 51.4952
27249 4.46486 51.495
27255 4.2934 51.4953
27256 4.29555 51.4949
27258 5.305 51.4953
27263 4.31072 51.4946
27266 4.46439 51.4951
27268 4.4648 51.4954
27275 5.3129 51.4953
27278 5.13325 51.4954
27279 5.31262 51.4954
27280 5.31036 51.4944
27282 5.31268 51.4954
27285 5.6894 51.4952
27287 5.20573 51.4944
27289 5.313 51.4954
27290 5.31304 51.4955
27291 5.68823 51.4955
27293 4.42581 51.4955
27295 5.31266 51.4955
27298 4.28184 51.4956
27300 5.31297 51.4956
27301 5.31274 51.4956
27307 5.42592 51.4956
27308 5.42734 51.4899
27314 5.46372 51.4957
27316 5.75516 51.4957
27317 5.4469 51.4943
27318 5.45733 51.4957
27322 4.32244 51.4957
27323 5.67031 51.495
27325 5.39609 51.4953
27327 5.39792 51.4944
27329 5.45719 51.4958
27330 5.44171 51.4937
27332 5.46501 51.4958
27333 5.46185 51.4956
27352 4.4646 51.4954
27354 4.46468 51.4959
27356 5.31243 51.4958
27357 5.46335 51.496
27358 5.46316 51.4956
27360 5.40247 51.496
27364 5.67024 51.4958
27365 5.67032 51.4957
27368 5.46697 51.496
27369 5.40236 51.496
27370 5.40218 51.4958
27373 5.3136 51.4958
27375 5.67161 51.496
27381 4.42712 51.4958
27384 5.40244 51.496
27386 5.40296 51.4961
27387 5.20619 51.4955
27389 5.40216 51.4961
27394 5.67248 51.4961
27398 5.46878 51.4961
27402 5.67189 51.496
27404 5.38565 51.4952
27407 5.2064 51.4961
27410 5.67245 51.4962
27413 5.68808 51.4955
27420 5.48921 51.485
27423 4.2955 51.4958
27425 5.68639 51.4963
27426 5.68616 51.4964
27427 5.38476 51.4962
27428 5.38526 51.4964
27430 4.27026 51.4964
27435 4.5392 51.4829
27438 4.29192 51.4963
27440 4.29293 51.4965
27442 5.13234 51.4965
27443 5.31173 51.4965
27444 5.31234 51.4959
27448 5.38555 51.4965
27454 5.67999 51.4951
27455 5.67921 51.4965
27456 5.67935 51.4965
27463 5.64477 51.4952
27464 5.64511 51.4966
27467 5.46346 51.4963
27479 5.65198 51.4966
27483 5.39571 51.4958
27486 4.29285 51.4967
27488 4.28232 51.4967
27489 5.67942 51.4967
27490 5.67928 51.4966
27492 4.26975 51.4967
27494 4.28234 51.4967
27495 5.46322 51.4967
27496 5.46312 51.4966
27497 5.38799 51.4966
27499 5.46357 51.4966
27500 5.46341 51.4967
27511 4.27014 51.4968
27512 4.27003 51.4966
27515 5.38958 51.4967
27516 5.39007 51.4968
27517 5.42908 51.4938
27518 5.42552 51.4968
27521 5.38828 51.4967
27522 5.38926 51.4968
27528 5.3873 51.4964
27529 5.39048 51.4968
27530 5.39096 51.4968
27533 4.31073 51.4954
27534 4.31076 51.4969
27535 5.20646 51.4962
27538 5.38677 51.4968
27541 4.29141 51.4968
27542 4.29128 51.4969
27544 5.39135 51.497
27545 4.30398 51.497
27546 4.30433 51.4969
27547 4.30434 51.4969
27554 4.26997 51.4964
27563 5.39208 51.497
27564 5.39217 51.4971
27565 5.68555 51.4968
27572 4.26933 51.497
27573 4.26949 51.497
27576 4.37924 51.4971
27579 4.30245 51.4971
27581 5.68092 51.4971
27582 5.68079 51.4971
27583 5.68093 51.497
27585 5.67292 51.4962
27586 5.67667 51.4971
27589 4.30608 51.4972
27590 4.30547 51.497
27593 4.29438 51.4963
27594 4.29514 51.4972
27595 4.39134 51.497
27598 4.28317 51.4971
27600 4.29107 51.4972
27603 5.31132 51.4972
27608 5.32363 51.4972
27610 4.29099 51.4972
27611 4.30179 51.4972
27612 4.3021 51.4972
27615 5.37725 51.4972
27616 5.37694 51.4971
27618 4.28343 51.4972
27624 5.4793 51.4963
27627 4.28369 51.4972
27631 4.83589 51.4951
27634 4.83815 51.4973
27639 4.29271 51.4969
27640 4.29252 51.4973
27641 4.28387 51.4973
27642 4.284 51.4973
27644 5.40627 51.4973
27645 4.55821 51.4973
27646 4.55891 51.4973
27647 4.39804 51.4905
27648 4.39897 51.4974
27651 4.28396 51.4974
27652 4.28383 51.4973
27665 4.79479 51.4923
27669 5.20665 51.4969
27671 5.68457 51.4974
27674 4.5614 51.4974
27676 4.39859 51.4974
27678 4.39899 51.4974
27679 4.39934 51.4974
27681 5.68516 51.4971
27683 5.37528 51.497
27684 5.37484 51.4975
27692 5.51595 51.4975
27696 4.29071 51.4975
27697 5.12487 51.4965
27698 5.12174 51.4975
27701 5.3951 51.4966
27702 5.39482 51.4975
27706 4.56169 51.4976
27707 5.68213 51.4976
27717 5.20659 51.4974
27718 5.20656 51.4976
27720 4.29559 51.4976
27722 5.39445 51.4976
27723 4.37361 51.4887
27726 5.39222 51.4977
27727 4.37659 51.4975
27730 5.47474 51.4977
27731 4.42776 51.496
27732 4.43182 51.4977
27740 5.39328 51.4976
27746 5.39474 51.4976
27748 5.39484 51.4977
27749 5.13038 51.4977
27751 4.30666 51.4973
27753 5.68461 51.4975
27755 4.30857 51.4977
27756 4.30863 51.4977
27760 4.29801 51.4977
27763 5.47451 51.4978
27764 5.46883 51.4963
27769 5.31097 51.4978
27771 4.28562 51.4978
27772 4.28507 51.4977
27774 5.68351 51.4979
27781 4.29603 51.4979
27783 4.29612 51.4979
27785 5.6806 51.4974
27787 4.89501 51.4972
27789 4.28566 51.4978
27790 4.28616 51.4979
27791 5.47288 51.4979
27792 5.46869 51.4965
27799 4.31043 51.4979
27800 4.31056 51.498
27810 4.296 51.498
27813 4.29737 51.4978
27814 4.29611 51.498
27815 4.28612 51.498
27819 4.37482 51.4977
27823 5.67921 51.4967
27828 5.45099 51.4953
27836 4.31053 51.4981
27842 4.28974 51.4981
27846 4.28958 51.4982
27848 4.26932 51.4971
27849 4.26948 51.4971
27850 4.26932 51.4982
27857 5.40812 51.4981
27858 5.40825 51.4982
27860 4.28365 51.4973
27861 4.28737 51.4982
27863 4.28739 51.4982
27864 4.28955 51.4981
27867 5.40874 51.4975
27872 4.74467 51.4983
27873 5.75327 51.4965
27875 5.32345 51.4973
27879 4.312 51.4983
27883 5.20655 51.4978
27892 4.28265 51.4982
27898 4.31212 51.4985
27899 5.6782 51.498
27904 5.20647 51.4985
27905 5.74934 51.4983
27907 5.47369 51.4986
27909 4.89182 51.4979
27912 4.31527 51.4987
27913 5.7484 51.4987
27914 5.74876 51.4986
27918 5.74434 51.4986
27921 5.72298 51.4966
27922 5.72699 51.4988
27923 5.7465 51.4988
27924 5.74525 51.4987
27926 5.37926 51.4983
27929 5.74757 51.4988
27933 4.56434 51.4987
27934 4.56453 51.4988
27938 4.31039 51.4981
27940 4.31025 51.4988
27941 4.29608 51.4982
27942 4.29651 51.4989
27946 5.74282 51.4989
27950 5.38057 51.4988
27951 4.96429 51.4946
27952 4.96568 51.4989
27954 4.56519 51.4989
27955 5.47925 51.4967
27956 5.47587 51.4989
27958 5.46321 51.4989
27959 5.41088 51.4983
27968 5.72733 51.4991
27969 5.37438 51.498
27970 5.37361 51.4991
27975 5.4632 51.4991
27976 5.46321 51.499
27977 5.31637 51.4991
27979 5.31394 51.496
27982 5.3946 51.4991
27983 5.38195 51.4991
27984 5.3823 51.4988
27985 4.63389 51.4978
27986 4.63179 51.4992
27991 5.38097 51.4989
27993 5.38177 51.4992
27998 5.38206 51.4992
27999 4.36873 51.498
28000 4.36793 51.4992
28002 5.74241 51.4992
28003 5.3817 51.4993
28007 5.40016 51.4981
28008 5.39907 51.4993
28010 5.38209 51.4993
28012 5.46336 51.4993
28013 5.41288 51.499
28015 4.28149 51.4993
28019 5.13188 51.4972
28023 4.28273 51.4985
28025 4.27031 51.4965
28027 5.42432 51.4923
28033 5.38186 51.4994
28034 5.38175 51.4993
28035 5.38201 51.4994
28037 4.79609 51.4974
28038 4.79623 51.4994
28041 4.27539 51.4994
28045 4.27557 51.4994
28046 4.27562 51.4994
28047 4.27716 51.4994
28049 5.41379 51.4993
28051 4.2817 51.4994
28052 4.28173 51.4994
28053 5.32115 51.4983
28054 5.31676 51.4995
28062 4.27544 51.4995
28066 5.38254 51.4995
28072 4.27763 51.4995
28079 4.28162 51.4995
28083 5.41682 51.4996
28088 4.2821 51.4996
28089 4.74468 51.4996
28103 5.38154 51.4996
28107 4.31263 51.4997
28110 5.39452 51.4997
28116 5.29765 51.4997
28117 5.41493 51.4997
28118 5.41424 51.4995
28119 5.41429 51.4994
28125 4.60439 51.4942
28127 4.88025 51.4986
28128 4.87434 51.4997
28129 4.74485 51.4996
28131 4.83716 51.4977
28141 4.77658 51.499
28144 4.71503 51.4998
28145 4.74498 51.4998
28147 4.74464 51.4998
28151 4.74486 51.4998
28154 5.74189 51.4999
28156 4.26901 51.4999
28157 4.29221 51.4994
28159 4.28148 51.4995
28160 4.28103 51.4999
28162 5.72894 51.4999
28168 5.74183 51.5
28170 4.28138 51.4995
28172 4.28412 51.5
28175 4.2803 51.5
28176 4.28071 51.5
28177 5.41596 51.4999
28178 5.41636 51.5
28181 4.2958 51.5
28182 4.296 51.4999
28185 5.72887 51.5
28188 5.72927 51.5
28190 4.28072 51.5
28194 4.28064 51.5
28200 5.41662 51.5001
28201 5.41729 51.4994
28204 5.72925 51.5001
28205 4.83158 51.4995
28207 5.72892 51.5001
28209 4.31464 51.5001
28216 5.72904 51.5002
28217 5.37321 51.4995
28224 5.41654 51.5002
28228 5.72956 51.5002
28229 5.41612 51.5002
28230 5.41628 51.5001
28232 4.31523 51.5002
28239 5.40794 51.4984
28245 4.29558 51.5005
28249 5.41215 51.4995
28250 5.41508 51.5005
28251 5.05275 51.5005
28254 5.31075 51.4984
28257 4.32888 51.4989
28258 4.32832 51.5005
28260 5.13029 51.5005
28261 5.72801 51.5005
28262 5.7286 51.5004
28263 5.31295 51.5005
28266 5.05295 51.5005
28267 5.05291 51.5002
28269 4.52523 51.5006
28276 5.2056 51.5006
28279 4.31901 51.4997
28281 5.05249 51.5007
28283 4.32134 51.5003
28290 5.41584 51.5005
28291 4.87104 51.5006
28295 5.49648 51.4956
28304 4.31648 51.5006
28306 4.31702 51.5007
28307 5.05246 51.5007
28309 4.28913 51.5007
28312 4.96625 51.5007
28317 4.83827 51.4998
28318 4.83877 51.5008
28319 5.41567 51.5007
28321 5.41609 51.5006
28323 4.28644 51.5005
28326 4.77038 51.5
28336 5.71408 51.5008
28338 5.71795 51.5001
28339 5.05313 51.5007
28340 5.0535 51.5008
28341 4.87125 51.5007
28344 5.41561 51.5008
28349 5.71385 51.5009
28351 5.31603 51.5008
28356 5.71395 51.5009
28357 5.05273 51.5009
28363 5.05376 51.5011
28364 5.0531 51.5008
28367 5.40598 51.5004
28368 5.40529 51.5011
28370 4.54951 51.5011
28372 4.57236 51.5011
28373 5.4765 51.5011
28374 5.47788 51.501
28376 5.73269 51.5011
28377 5.41944 51.5011
28379 4.3249 51.5007
28388 5.47409 51.4996
28394 5.05254 51.5009
28403 5.48427 51.5012
28404 5.48555 51.5012
28405 4.29436 51.5007
28409 5.47497 51.4979
28413 4.29337 51.5012
28414 4.29332 51.5013
28415 4.54867 51.5013
28420 5.73283 51.5012
28424 5.38755 51.5013
28426 5.48668 51.5013
28427 5.45138 51.498
28429 5.17124 51.4847
28431 4.87093 51.5008
28432 4.87018 51.5013
28436 5.45537 51.5011
28441 5.57009 51.4974
28442 5.57262 51.5014
28443 5.73303 51.5013
28445 5.45206 51.5014
28447 5.45258 51.5013
28449 5.73336 51.5014
28450 5.73343 51.5014
28461 5.45586 51.5012
28468 5.45901 51.5015
28482 5.38805 51.5015
28485 5.46219 51.5016
28489 5.39449 51.4998
28491 4.26637 51.5008
28498 5.13052 51.5016
28504 5.46183 51.5016
28505 5.46335 51.5017
28506 5.46217 51.5017
28508 5.46326 51.5016
28509 5.46343 51.5016
28511 5.39418 51.5016
28512 5.39417 51.5017
28514 5.13036 51.5017
28516 5.13042 51.5017
28519 5.46661 51.5017
28525 4.63044 51.5
28528 5.76313 51.5016
28530 5.4666 51.5018
28533 5.78878 51.499
28539 4.31468 51.5004
28541 4.31494 51.5005
28545 5.49491 51.5007
28546 5.49391 51.5019
28552 5.12998 51.5019
28554 5.49385 51.5019
28556 5.73478 51.5019
28557 5.46972 51.5019
28558 5.46725 51.5018
28561 5.40657 51.5016
28563 5.40765 51.502
28568 5.57304 51.502
28569 5.49127 51.5018
28571 4.86946 51.5018
28572 4.86904 51.5021
28573 5.38875 51.5016
28575 4.83008 51.5001
28576 4.82198 51.5021
28580 5.47492 51.5021
28583 5.49359 51.5021
28591 4.29241 51.5019
28592 4.29193 51.5022
28594 5.49305 51.5021
28595 5.49337 51.5022
28596 5.49342 51.5021
28599 5.16127 51.5013
28603 5.4937 51.5021
28606 5.39032 51.5021
28608 5.39089 51.5023
28609 5.49376 51.5023
28610 5.49371 51.5023
28611 5.49344 51.5023
28613 5.49356 51.5023
28617 5.75484 51.5024
28618 5.76114 51.5018
28620 4.83986 51.5024
28625 5.39095 51.5023
28626 5.39148 51.5025
28628 4.29141 51.5025
28629 5.41122 51.5018
28633 5.49332 51.5025
28641 4.3132 51.5026
28642 4.31386 51.5004
28645 5.7728 51.5025
28649 5.41298 51.5025
28650 5.41327 51.5026
28652 4.797 51.501
28653 5.75213 51.5026
28660 5.39198 51.5026
28662 5.41371 51.5027
28665 5.13378 51.5027
28667 5.41763 51.5027
28668 5.41867 51.5018
28669 4.29497 51.5012
28673 5.13354 51.5027
28677 5.41586 51.5009
28678 5.41397 51.5027
28680 5.39335 51.5027
28686 4.27514 51.5027
28693 5.13544 51.5015
28695 5.41887 51.5019
28700 5.41387 51.5028
28704 5.47495 51.5016
28707 4.32774 51.5028
28712 5.13294 51.5026
28715 4.3288 51.5012
28719 5.74982 51.5028
28721 5.77511 51.5027
28722 5.77761 51.5029
28724 4.29117 51.5026
28725 5.75005 51.5029
28727 5.37272 51.5018
28729 5.13396 51.5028
28730 5.13398 51.5029
28735 4.62739 51.5018
28737 5.74992 51.5029
28743 5.39313 51.5029
28749 4.29616 51.5027
28750 4.2966 51.5029
28752 5.39292 51.5029
28755 5.39075 51.5025
28756 5.39028 51.503
28757 5.1335 51.503
28758 5.13344 51.5028
28761 5.77903 51.503
28762 5.77911 51.503
28763 5.74085 51.5014
28764 5.74027 51.503
28766 5.39255 51.5028
28776 5.1337 51.503
28777 5.73632 51.5025
28779 4.86804 51.5026
28783 5.39321 51.5029
28784 5.39327 51.5031
28785 5.32091 51.503
28789 5.39298 51.5031
28790 5.39288 51.503
28791 5.32062 51.5031
28797 5.78035 51.503
28799 5.39355 51.5032
28800 5.39321 51.5031
28803 5.37445 51.5029
28805 5.7377 51.503
28806 5.73832 51.5032
28807 5.32064 51.5032
28809 5.3211 51.5031
28810 5.32112 51.5032
28811 4.26387 51.5016
28814 5.78405 51.5032
28817 5.78182 51.5032
28818 5.78366 51.5033
28819 5.1609 51.5022
28824 5.38996 51.5033
28828 5.31521 51.5033
28829 5.32102 51.5033
28830 5.32077 51.5033
28834 4.2974 51.5034
28839 4.73527 51.5025
28843 5.13293 51.5034
28845 5.74872 51.5029
28847 5.73985 51.5034
28855 5.13506 51.5035
28856 5.13384 51.503
28865 5.11793 51.4999
28869 5.73976 51.5036
28872 5.73982 51.5036
28873 5.73997 51.5034
28877 5.73958 51.5036
28879 4.86718 51.503
28884 5.73985 51.5037
28886 5.73925 51.5035
28887 5.73955 51.5037
28890 5.74545 51.5037
28891 5.39526 51.5037
28892 5.39575 51.5032
28893 5.31493 51.5037
28897 5.73958 51.5037
28899 5.64588 51.499
28900 5.64697 51.5037
28906 5.31507 51.5037
28907 5.39443 51.5036
28908 5.39511 51.5037
28917 5.7398 51.5037
28919 5.31477 51.5038
28922 5.37803 51.5038
28924 5.37866 51.5038
28926 4.71705 51.5038
28927 5.37851 51.5038
28928 5.37883 51.5027
28937 5.36627 51.5036
28941 5.39505 51.5038
28943 5.39541 51.5037
28944 5.39547 51.5038
28949 4.86573 51.5036
28950 4.86501 51.5039
28951 5.39506 51.5039
28954 5.3788 51.5039
28955 5.3204 51.5034
28956 5.31947 51.5039
28961 5.31484 51.5039
28963 5.78613 51.5035
28964 5.78771 51.5039
28966 5.38941 51.5039
28973 5.37841 51.5039
28974 5.37843 51.5039
28979 5.7397 51.5037
28981 5.3952 51.504
28992 5.31508 51.5039
28993 5.31513 51.5038
28995 5.78895 51.504
28996 5.78858 51.5018
29001 5.7891 51.504
29002 5.78924 51.504
29006 5.31544 51.504
29008 5.74023 51.5038
29012 5.39537 51.5039
29019 4.96651 51.5029
29020 4.97311 51.5041
29026 5.78888 51.5041
29030 5.78926 51.5041
29033 5.79451 51.5039
29040 5.7412 51.504
29042 5.78835 51.5041
29045 5.80683 51.5042
29046 5.79992 51.5038
29047 5.74286 51.5042
29048 5.74243 51.5041
29054 5.78892 51.5042
29057 5.39478 51.5041
29058 5.39444 51.5042
29059 4.28812 51.5043
29060 4.29068 51.5029
29061 4.72884 51.4724
29067 4.29075 51.5029
29068 4.28818 51.5043
29069 5.73938 51.504
29070 5.73813 51.5043
29073 5.37869 51.5044
29074 5.37854 51.504
29075 5.37869 51.504
29077 5.4733 51.5044
29078 5.47424 51.5028
29080 5.47355 51.5044
29081 5.40736 51.5042
29083 5.40342 51.5029
29084 5.40187 51.5044
29085 4.77693 51.4998
29086 4.77883 51.5045
29087 5.16149 51.5033
29089 4.39915 51.4996
29093 5.31903 51.5041
29094 5.31562 51.504
29096 5.40185 51.5046
29105 5.31981 51.5046
29106 5.32076 51.5046
29108 5.57474 51.5047
29111 4.25868 51.5033
29112 4.25405 51.5047
29113 5.36612 51.5038
29114 5.36555 51.5047
29115 4.28714 51.5048
29118 4.28728 51.5048
29119 5.39587 51.504
29120 5.39813 51.5048
29125 4.86474 51.504
29126 4.86243 51.5049
29129 5.32141 51.5034
29131 5.40287 51.5049
29133 5.4031 51.505
29136 5.33698 51.5049
29137 5.32487 51.5049
29138 5.32535 51.505
29140 5.4116 51.505
29141 5.33713 51.5049
29142 5.33734 51.505
29144 5.49238 51.505
29145 5.33689 51.505
29146 5.33652 51.505
29151 5.40381 51.5044
29152 5.40319 51.505
29153 4.73634 51.5034
29154 4.7377 51.505
29157 5.33687 51.505
29159 5.3258 51.5051
29164 5.49237 51.5051
29165 4.29791 51.5037
29174 5.3666 51.5051
29178 5.32874 51.5051
29180 5.32915 51.5051
29181 4.77409 51.5052
29182 4.77086 51.5008
29188 5.32832 51.5051
29193 5.33733 51.5051
29194 5.33716 51.5052
29197 5.40266 51.5052
29203 4.27435 51.5052
29208 4.77877 51.5052
29214 5.41362 51.5028
29215 5.33908 51.5052
29216 5.33774 51.5051
29226 4.75006 51.5051
29230 5.78904 51.5042
29231 5.7892 51.5042
29233 5.41133 51.5052
29236 5.41165 51.5053
29238 5.41068 51.5053
29240 5.41118 51.5052
29242 5.41105 51.5053
29244 5.41122 51.5054
29247 4.74327 51.5053
29248 4.74271 51.5054
29249 4.86156 51.5052
29253 5.38858 51.5048
29254 5.38807 51.5054
29258 4.30512 51.5054
29259 5.81604 51.5054
29261 4.78144 51.5052
29262 4.78509 51.5054
29268 5.34003 51.5054
29270 5.64909 51.5055
29273 4.27453 51.5052
29275 5.49228 51.5055
29280 5.34118 51.5056
29283 5.41078 51.5056
29285 4.34027 51.5033
29286 4.35046 51.5056
29290 5.36926 51.5056
29291 5.38791 51.5054
29292 5.38693 51.5056
29293 4.31387 51.5018
29296 5.40025 51.5056
29300 4.74192 51.5054
29302 5.31454 51.5046
29305 4.7957 51.5026
29308 4.84326 51.5057
29312 5.31457 51.5057
29313 5.31495 51.5039
29316 5.4011 51.5057
29322 5.31445 51.5057
29326 5.40021 51.5058
29333 4.30007 51.5051
29341 5.31465 51.5058
29343 5.31426 51.5058
29344 5.3143 51.5057
29347 5.34191 51.5057
29350 4.85989 51.5059
29351 5.32659 51.5055
29353 5.31431 51.5059
29355 4.36308 51.5058
29358 5.31458 51.5059
29363 5.41245 51.5057
29365 5.41269 51.5059
29366 5.4129 51.5058
29368 5.1603 51.5059
29379 4.75326 51.5059
29382 5.34287 51.5059
29383 5.41247 51.506
29387 5.78942 51.5053
29388 5.78962 51.506
29390 4.69144 51.5061
29391 5.41317 51.5061
29393 4.2774 51.5055
29396 5.34349 51.506
29397 5.34353 51.5059
29398 5.34418 51.5061
29403 5.49226 51.5056
29404 5.49213 51.5062
29405 5.41782 51.5028
29406 5.41332 51.5062
29407 4.27912 51.5061
29408 4.27969 51.5062
29410 4.78953 51.506
29412 5.31441 51.5059
29414 5.31459 51.5062
29415 5.3585 51.5062
29416 5.35935 51.5062
29419 5.35933 51.5063
29423 4.39586 51.5045
29424 4.39417 51.5063
29426 5.39227 51.5064
29428 5.49208 51.5064
29429 4.43218 51.5064
29433 4.43241 51.5063
29438 4.39412 51.5064
29439 5.40989 51.5065
29443 5.36074 51.5065
29445 4.85959 51.5061
29446 4.85925 51.5065
29451 5.05389 51.5015
29453 5.41361 51.5066
29459 5.51345 51.4988
29460 5.50985 51.5066
29468 5.37046 51.5066
29469 4.28215 51.5064
29475 5.38647 51.5061
29476 5.38594 51.5067
29480 5.39949 51.5068
29482 5.57615 51.5068
29488 5.36102 51.5065
29489 4.32116 51.4998
29491 4.35917 51.5069
29493 4.36305 51.5059
29495 4.28438 51.5067
29499 5.50979 51.5068
29501 4.28538 51.5069
29502 4.2856 51.507
29508 4.32321 51.5003
29509 4.26823 51.507
29529 4.86119 51.5054
29533 4.26707 51.5074
29534 4.26759 51.5072
29535 5.49196 51.507
29537 5.16018 51.5065
29538 5.15953 51.5074
29539 4.25202 51.5071
29545 5.73036 51.5063
29547 5.37017 51.5076
29551 4.30124 51.5058
29552 4.30372 51.5076
29556 5.15934 51.5076
29557 5.69078 51.5059
29560 4.57042 51.5077
29561 4.43781 51.5066
29566 5.40042 51.5077
29567 5.49192 51.5074
29568 5.49191 51.5077
29570 5.15925 51.5078
29571 5.38543 51.5073
29574 4.39389 51.5078
29579 4.32223 51.5043
29581 4.43186 51.5068
29585 4.85853 51.5071
29586 4.85581 51.5078
29588 4.77842 51.5078
29589 4.36347 51.5071
29595 5.15823 51.5079
29596 5.15753 51.5078
29597 5.3916 51.5071
29601 4.39009 51.5079
29606 4.35933 51.508
29607 5.40058 51.5078
29609 5.40069 51.508
29611 4.27289 51.508
29615 4.28501 51.508
29618 4.27308 51.508
29626 5.10366 51.5081
29631 4.35976 51.5081
29632 4.35904 51.507
29634 4.85453 51.5082
29636 4.35987 51.5082
29637 4.36258 51.5072
29640 4.39393 51.5081
29645 5.40068 51.5083
29650 5.2059 51.5083
29653 5.39086 51.5079
29654 5.3911 51.5084
29655 4.43179 51.5078
29657 5.38496 51.5078
29658 5.38493 51.5084
29659 4.86321 51.5073
29660 4.86501 51.5084
29662 5.40067 51.5084
29666 5.31441 51.5085
29667 5.19925 51.5085
29669 4.85256 51.5086
29671 4.85393 51.5083
29673 5.31397 51.5086
29675 4.36261 51.5075
29676 4.36228 51.5086
29677 5.31385 51.5086
29681 5.19843 51.5083
29682 5.19611 51.5087
29683 5.31405 51.5087
29686 5.39211 51.5087
29687 5.3702 51.5075
29689 5.37797 51.5088
29690 5.37814 51.5085
29694 5.31358 51.5088
29698 5.37811 51.5088
29700 5.6309 51.5088
29702 5.40032 51.5088
29703 5.37328 51.5088
29707 5.37782 51.5089
29711 4.28512 51.508
29713 5.63066 51.5089
29714 5.63076 51.5088
29720 4.86581 51.5089
29721 5.37331 51.5088
29722 5.37492 51.5089
29727 5.13966 51.5029
29728 5.15509 51.5089
29729 5.15669 51.5078
29733 5.3782 51.5089
29734 5.37821 51.5089
29737 5.63077 51.5089
29742 5.62867 51.5089
29743 5.37782 51.5089
29749 5.3749 51.509
29751 5.3772 51.509
29753 5.37794 51.509
29763 5.49199 51.5081
29764 5.49244 51.509
29765 5.37873 51.5089
29766 5.37999 51.5091
29769 5.72693 51.5079
29770 5.72542 51.5091
29776 4.57136 51.5091
29778 4.31097 51.5061
29779 4.31117 51.5061
29780 4.30966 51.5091
29784 5.31261 51.5091
29785 4.36188 51.509
29786 4.36211 51.5091
29798 5.49224 51.5091
29801 5.4087 51.5092
29802 5.41267 51.5064
29805 5.63528 51.5092
29809 5.05471 51.5065
29811 4.98042 51.5057
29812 4.98513 51.5093
29815 5.3802 51.5091
29816 5.38142 51.5093
29820 5.39373 51.5093
29822 5.39997 51.5092
29826 4.31088 51.506
29828 4.31082 51.5094
29829 4.31125 51.5061
29833 5.37806 51.509
29838 5.40692 51.5094
29839 4.25208 51.5075
29840 4.26239 51.5089
29842 5.67787 51.5094
29843 5.39979 51.5094
29844 5.3997 51.5094
29845 5.40746 51.5089
29847 5.31136 51.5095
29848 5.31145 51.5095
29851 4.31079 51.5095
29859 5.47319 51.505
29860 5.47079 51.5095
29871 4.44004 51.5096
29873 5.31153 51.5096
29876 5.3112 51.5096
29877 4.43186 51.5084
29878 4.4306 51.5097
29879 4.44006 51.5095
29880 4.44033 51.5097
29881 5.39434 51.5096
29882 5.39449 51.5097
29883 5.31136 51.5097
29884 5.31127 51.5096
29889 5.49249 51.5091
29893 5.63659 51.5093
29900 5.31072 51.5097
29901 4.32782 51.5078
29902 4.33097 51.5097
29905 5.62009 51.5093
29911 5.31147 51.5096
29912 5.31147 51.5098
29914 5.40688 51.5094
29918 4.39389 51.5099
29923 5.38487 51.5091
29925 5.05669 51.5093
29928 4.44126 51.51
29932 4.3939 51.51
29935 5.39487 51.5098
29936 5.39535 51.51
29937 5.39904 51.51
29938 5.39787 51.51
29942 5.38477 51.51
29944 5.64961 51.5101
29945 5.49268 51.5097
29946 5.4929 51.5101
29948 4.28779 51.5096
29949 5.50979 51.507
29950 5.50884 51.5101
29952 4.36447 51.5101
29955 4.2921 51.5101
29958 4.98645 51.5101
29962 5.40774 51.5101
29965 4.30286 51.509
29968 5.38458 51.5101
29970 4.28759 51.5101
29972 5.38469 51.5101
29973 4.44213 51.5102
29975 5.63786 51.5097
29976 5.63961 51.5102
29979 4.44216 51.5101
29982 4.28763 51.5102
29984 5.3968 51.5102
29987 4.44279 51.5102
29994 4.43016 51.5102
29996 5.30939 51.5099
30005 5.05236 51.5012
30007 5.38483 51.5101
30008 5.38603 51.5104
30011 4.4301 51.5104
30012 4.42999 51.5103
30013 4.46674 51.5104
30015 4.43022 51.5104
30017 4.46632 51.5074
30018 4.46695 51.5105
30020 5.79075 51.5105
30022 4.29975 51.5105
30028 5.38757 51.5106
30030 4.28506 51.5089
30032 5.38773 51.5106
30033 4.36478 51.5102
30036 5.38784 51.5106
30038 4.28377 51.5106
30039 4.28517 51.5089
30042 4.30097 51.5106
30043 4.30212 51.5101
30045 5.30798 51.5107
30049 5.61906 51.5098
30054 4.71675 51.5108
30056 4.72099 51.5066
30057 5.63968 51.5102
30061 5.65159 51.5106
30064 4.86775 51.5109
30066 5.38866 51.5109
30067 4.29635 51.511
30068 4.29305 51.5102
30069 5.37794 51.5094
30070 5.37767 51.511
30074 4.29729 51.511
30076 5.58281 51.511
30078 5.50424 51.5108
30081 5.65148 51.5108
30086 4.45174 51.511
30087 5.39324 51.5111
30088 5.39435 51.5109
30096 4.71653 51.5111
30097 4.28383 51.5106
30098 4.28242 51.5111
30099 5.04701 51.5111
30101 5.04747 51.5104
30104 4.28441 51.511
30105 4.27156 51.5083
30106 4.26697 51.5112
30110 4.30553 51.5112
30114 5.04697 51.5112
30125 5.39617 51.5103
30127 5.64273 51.5108
30130 5.37773 51.5113
30131 5.29667 51.5113
30140 4.28747 51.5113
30144 5.37788 51.5113
30145 5.49356 51.5112
30146 5.4936 51.5113
30148 5.30688 51.5111
30149 5.37751 51.5113
30150 5.37761 51.5113
30153 5.49842 51.5112
30154 5.49831 51.5114
30156 5.30622 51.5114
30161 5.37752 51.5114
30170 5.58487 51.5115
30171 5.3779 51.5114
30175 5.2995 51.5112
30180 5.37767 51.5115
30182 5.58497 51.5115
30184 4.3046 51.5109
30185 4.30176 51.5107
30188 4.30803 51.5094
30191 5.65137 51.511
30192 5.65111 51.5115
30193 4.36581 51.5106
30203 5.39522 51.5112
30204 5.39573 51.5116
30214 4.30225 51.5115
30216 5.30617 51.5113
30219 4.286 51.5116
30220 4.28502 51.5114
30223 4.27876 51.5115
30224 4.27873 51.5116
30225 4.84543 51.5077
30228 4.84897 51.5116
30229 4.28683 51.5116
30234 5.3012 51.5115
30236 5.79084 51.5116
30242 4.86828 51.5116
30245 5.30216 51.5116
30246 5.3044 51.5117
30253 4.30236 51.5116
30254 4.30222 51.5117
30255 5.30554 51.5116
30258 5.64934 51.5117
30261 5.37781 51.5118
30263 5.37779 51.5115
30265 4.75336 51.506
30266 4.77349 51.5118
30267 5.39018 51.5116
30268 5.39111 51.5118
30269 5.39162 51.5118
30270 5.39211 51.5113
30273 4.36794 51.5115
30276 5.58483 51.5116
30280 5.66904 51.5119
30281 4.30886 51.5119
30282 4.30807 51.5095
30285 5.48849 51.5117
30286 5.48574 51.5119
30288 5.48563 51.5119
30290 5.50653 51.5119
30291 5.50876 51.5102
30294 4.30933 51.5095
30296 5.39657 51.512
30297 5.60535 51.5118
30300 5.60716 51.5114
30303 4.28137 51.512
30307 4.36866 51.5118
30309 4.30288 51.512
30314 4.27863 51.512
30315 5.60665 51.512
30322 4.2815 51.5121
30325 5.60659 51.5121
30329 5.60672 51.5121
30331 4.4392 51.5107
30333 5.49116 51.5121
30335 5.58858 51.5121
30336 5.58493 51.5116
30349 4.30338 51.5121
30350 4.30404 51.5115
30355 4.42894 51.5117
30363 5.32438 51.5092
30365 5.05732 51.51
30369 4.69624 51.5121
30371 4.58765 51.4997
30372 4.57831 51.5125
30377 5.82602 51.5125
30380 5.65075 51.5125
30381 5.29476 51.5116
30382 5.2938 51.5125
30389 5.58474 51.5118
30393 4.3691 51.512
30394 4.37049 51.5126
30398 5.29654 51.5003
30406 5.66299 51.5126
30407 5.4938 51.5126
30415 4.69646 51.5124
30417 4.6966 51.5126
30418 4.69635 51.5126
30420 5.39034 51.5127
30421 5.29672 51.5003
30422 5.25939 51.5127
30423 4.65696 51.4997
30425 4.65998 51.5127
30427 5.49761 51.5123
30429 4.43885 51.5121
30431 4.27857 51.5123
30432 4.27847 51.5128
30434 4.46057 51.5121
30437 5.31194 51.5112
30439 5.49594 51.5127
30441 5.49509 51.5128
30442 5.49443 51.5128
30444 4.46319 51.5128
30450 5.49377 51.5128
30454 5.39553 51.5128
30455 5.15266 51.5112
30458 4.37133 51.5129
30459 4.51714 51.5015
30460 4.50839 51.5129
30461 5.50732 51.5124
30462 5.50822 51.513
30464 4.30902 51.5128
30466 4.30912 51.5128
30467 4.46693 51.513
30470 4.46707 51.5131
30472 5.38974 51.5131
30473 5.65126 51.5126
30474 5.65424 51.5131
30475 5.4693 51.5131
30484 5.58819 51.5131
30487 4.46335 51.5126
30488 4.4663 51.5132
30493 5.48279 51.5122
30494 5.47864 51.5132
30495 5.47826 51.5132
30498 5.38962 51.5132
30499 5.65498 51.5132
30505 5.66083 51.5126
30506 5.65599 51.5132
30515 4.30656 51.5117
30517 4.31763 51.5114
30518 4.31252 51.5133
30526 5.47188 51.5133
30527 4.46622 51.5133
30535 5.47515 51.5133
30536 5.47189 51.5134
30538 5.47173 51.5133
30541 5.46687 51.5134
30544 5.46972 51.5134
30546 4.67875 51.5131
30547 5.46674 51.5135
30557 5.46891 51.5134
30561 4.46331 51.5128
30562 4.46289 51.5135
30563 4.2784 51.5131
30568 5.37935 51.5135
30569 5.60693 51.5133
30581 5.60692 51.5136
30583 4.42794 51.5122
30585 4.96303 51.5093
30587 5.5882 51.5136
30590 4.84695 51.5137
30591 5.38924 51.5136
30594 5.39672 51.5138
30596 5.37972 51.5138
30597 5.46429 51.5135
30598 5.45306 51.5138
30605 5.37962 51.5138
30609 5.37991 51.5138
30611 4.69705 51.5131
30613 5.65061 51.5125
30615 5.58815 51.5137
30616 5.58975 51.5139
30620 5.58987 51.5139
30622 4.68576 51.514
30625 5.37997 51.5139
30628 4.30212 51.5116
30629 5.37965 51.514
30633 5.37995 51.514
30634 5.37984 51.514
30637 4.77492 51.5125
30638 4.77395 51.514
30640 4.28133 51.5121
30641 4.28949 51.5141
30645 4.28955 51.514
30648 4.69075 51.514
30649 4.46274 51.5138
30652 5.50998 51.5141
30653 4.69541 51.5132
30654 4.6949 51.5141
30656 4.6891 51.5141
30658 4.28961 51.5141
30659 5.40648 51.5099
30663 5.64989 51.5139
30668 5.51025 51.5142
30670 4.86975 51.5143
30676 4.77412 51.5143
30680 5.59109 51.5143
30681 4.69772 51.5139
30682 4.69807 51.5143
30683 4.95997 51.5137
30685 4.39397 51.5118
30687 4.77624 51.5138
30688 4.77702 51.5144
30698 4.69155 51.5146
30702 4.2616 51.5146
30703 4.46261 51.5141
30705 4.42728 51.5146
30706 4.42734 51.5147
30715 5.46688 51.5135
30724 4.4271 51.5147
30725 4.42729 51.5148
30729 5.05885 51.5124
30730 5.06161 51.5148
30731 4.43884 51.5128
30734 5.44454 51.5149
30737 4.69225 51.5148
30738 4.69296 51.5149
30739 5.49331 51.5149
30740 5.49337 51.5146
30741 5.49344 51.5145
30744 5.51204 51.5149
30749 5.2865 51.5151
30750 5.28632 51.5151
30752 4.50172 51.5152
30758 5.43649 51.5152
30759 4.46235 51.5146
30760 4.4621 51.5152
30761 4.42722 51.5148
30763 4.34234 51.5142
30764 4.34514 51.5152
30765 5.32061 51.5126
30768 5.47173 51.5134
30770 5.47093 51.5152
30772 4.77416 51.5152
30774 5.59237 51.5152
30777 5.39793 51.5147
30783 5.40213 51.5141
30785 5.59244 51.5153
30790 4.46173 51.5156
30792 5.51459 51.5156
30793 4.6991 51.5149
30794 4.70092 51.5156
30796 5.39974 51.5156
30797 4.4272 51.5152
30798 4.42729 51.5156
30802 4.70124 51.5157
30804 5.40081 51.5155
30806 4.57647 51.5155
30807 5.39995 51.5157
30808 5.40027 51.5158
30810 5.40043 51.5158
30811 4.5763 51.5158
30814 4.57643 51.5158
30825 5.40022 51.5159
30829 4.57566 51.5159
30830 4.5761 51.5159
30833 4.77754 51.5148
30834 4.77894 51.5159
30835 4.3915 51.5144
30836 4.39001 51.5159
30839 4.79278 51.5057
30841 5.42551 51.5156
30842 5.41522 51.5159
30847 5.40056 51.5158
30853 4.36496 51.5115
30856 5.05724 51.516
30858 5.40026 51.516
30859 5.40056 51.516
30863 4.46675 51.516
30864 4.46693 51.5137
30865 5.79103 51.5126
30866 5.79206 51.516
30868 5.40068 51.516
30870 4.70192 51.5161
30872 4.57608 51.516
30879 5.51506 51.5158
30881 4.28953 51.5145
30883 4.36093 51.516
30884 4.3609 51.5161
30886 4.774 51.5161
30887 4.43929 51.5148
30888 4.43875 51.5162
30891 4.69506 51.5152
30892 4.69558 51.5162
30896 4.49656 51.5163
30899 5.40036 51.516
30900 5.39998 51.5163
30904 4.87368 51.5164
30906 4.70218 51.5164
30910 4.87365 51.5164
30912 5.05489 51.5165
30914 4.57624 51.5161
30915 4.57636 51.5161
30919 4.42752 51.5161
30921 4.46706 51.5137
30925 5.39266 51.5163
30929 5.06217 51.5155
30932 5.40524 51.5166
30933 5.59276 51.5155
30938 4.39702 51.5082
30941 4.39371 51.5079
30942 4.419 51.5166
30944 5.39388 51.5167
30945 4.27829 51.5135
30946 4.27663 51.5167
30948 5.06281 51.5168
30950 4.77875 51.5168
30952 5.39172 51.5162
30955 5.15161 51.5129
30956 5.15024 51.517
30957 5.40179 51.517
30959 4.71017 51.5159
30960 4.7087 51.517
30961 4.99707 51.5147
30963 5.40217 51.517
30967 5.0632 51.5166
30970 4.77361 51.517
30971 4.69614 51.5166
30972 4.69708 51.517
30975 4.70279 51.5169
30976 4.70295 51.5171
30977 4.4279 51.5165
30978 4.42898 51.5171
30979 5.38619 51.5164
30980 5.38782 51.5171
30981 5.39025 51.5171
30982 5.39062 51.5168
30984 5.05339 51.5171
30987 5.28174 51.5159
30988 5.27483 51.5171
30990 4.27638 51.5172
30992 4.69738 51.5172
30996 4.36101 51.5172
30997 4.38956 51.5166
30998 4.38843 51.5172
30999 4.79571 51.5159
31000 4.79571 51.5172
31003 5.40305 51.5172
31011 4.45916 51.5165
31014 5.27441 51.5172
31015 5.59413 51.5166
31016 5.59444 51.5173
31022 5.27411 51.5173
31024 4.42982 51.5174
31027 5.06479 51.517
31029 4.43044 51.5173
31030 4.43053 51.5174
31032 4.43845 51.5174
31034 5.38846 51.5174
31041 4.43025 51.5174
31042 4.43032 51.5174
31044 4.39012 51.5175
31046 5.06225 51.5175
31047 5.60687 51.5145
31048 5.6064 51.5175
31050 5.27408 51.5173
31051 4.43037 51.5175
31055 5.31177 51.5128
31056 5.30796 51.5175
31060 4.27619 51.5176
31064 4.35141 51.5177
31067 5.06211 51.5177
31069 4.38252 51.5176
31074 5.27336 51.5175
31075 5.27343 51.5176
31076 5.27287 51.5178
31081 4.45878 51.5173
31082 4.45852 51.5178
31083 5.06557 51.5174
31084 5.06668 51.5178
31085 5.51561 51.5161
31086 5.51842 51.5179
31087 4.70682 51.5177
31088 4.70678 51.5179
31090 5.56527 51.5179
31094 5.0517 51.5179
31095 5.60649 51.5179
31098 5.60661 51.5179
31101 5.59494 51.5177
31105 4.48908 51.5172
31114 5.59504 51.518
31119 5.5957 51.518
31121 5.60691 51.518
31122 5.60698 51.5181
31123 4.38283 51.5177
31125 5.59634 51.518
31126 5.59692 51.5181
31129 4.48743 51.5181
31131 4.48764 51.518
31134 5.06085 51.518
31136 4.45838 51.5182
31139 4.4877 51.5181
31141 4.71641 51.5113
31146 4.36147 51.5182
31150 5.06025 51.5182
31153 4.34843 51.5182
31165 5.39989 51.5164
31166 5.39806 51.5183
31167 5.06696 51.5179
31168 5.0678 51.5183
31172 5.3885 51.5183
31173 5.4012 51.518
31174 5.40097 51.5183
31175 5.5977 51.5183
31178 5.05963 51.5182
31180 4.27582 51.5184
31181 4.69865 51.5178
31184 5.06792 51.5184
31185 4.43244 51.5183
31190 5.14975 51.5185
31191 5.19294 51.5171
31194 5.5199 51.5185
31195 4.72496 51.5182
31196 4.72541 51.5185
31197 5.05688 51.5185
31198 5.05792 51.5184
31199 5.64039 51.5185
31201 4.34232 51.518
31204 5.60675 51.5183
31205 5.60686 51.5182
31206 5.60712 51.5186
31207 5.5982 51.5184
31209 5.27281 51.5178
31215 5.39453 51.5173
31216 5.39748 51.5187
31218 4.48658 51.5187
31230 5.39768 51.5187
31234 4.36191 51.5188
31237 4.69972 51.5184
31239 4.38731 51.5182
31241 5.64022 51.5188
31243 5.18597 51.5185
31245 4.48915 51.5187
31246 4.49019 51.5189
31247 4.45816 51.5186
31249 5.59504 51.5181
31250 5.59478 51.519
31251 4.36065 51.519
31254 5.60636 51.5181
31255 5.60644 51.5182
31257 4.38375 51.5181
31259 5.06781 51.5188
31262 4.87842 51.5191
31264 4.39182 51.5191
31268 4.3914 51.5189
31269 5.64977 51.5141
31272 5.3976 51.5187
31278 4.35969 51.5192
31280 4.48582 51.5192
31281 5.18454 51.5189
31283 4.35627 51.5191
31284 4.35655 51.5192
31285 5.72437 51.5148
31287 5.31009 51.5185
31292 5.60333 51.5192
31293 4.77328 51.5174
31297 5.27023 51.5193
31307 4.45801 51.519
31312 4.39214 51.5193
31313 4.45765 51.5194
31314 4.45782 51.5193
31315 5.06772 51.5191
31318 5.18091 51.5194
31319 5.60384 51.5193
31321 5.60462 51.519
31322 5.60436 51.5194
31325 4.386 51.519
31326 4.38693 51.5194
31327 4.3871 51.5189
31330 4.3596 51.5192
31331 4.4579 51.5193
31333 4.70049 51.5189
31334 4.70145 51.5195
31338 4.48534 51.5195
31341 5.26943 51.5195
31343 4.45798 51.5194
31345 4.43355 51.5186
31346 4.43643 51.5195
31347 4.27575 51.5187
31354 5.07606 51.5195
31356 4.4577 51.5195
31357 4.45795 51.5195
31358 4.45782 51.5196
31359 5.64016 51.5189
31360 5.64017 51.5196
31361 4.45853 51.5196
31370 5.26865 51.5195
31371 5.59451 51.5195
31372 5.59449 51.5197
31373 5.06761 51.5194
31379 5.38964 51.5193
31386 5.40091 51.5197
31387 5.26866 51.5196
31389 5.2715 51.5186
31390 5.27235 51.5197
31394 5.47487 51.5197
31395 5.47526 51.5198
31396 5.47528 51.5197
31397 5.47563 51.5197
31399 4.62556 51.5029
31400 4.61042 51.5198
31401 5.26686 51.5198
31407 4.36273 51.5197
31409 5.47536 51.5198
31415 5.47561 51.5198
31417 5.47548 51.5198
31422 5.26689 51.5199
31424 4.43781 51.5199
31427 4.49253 51.5193
31428 4.49397 51.5199
31429 5.26431 51.5199
31435 5.26591 51.5199
31436 5.26564 51.5199
31437 4.7734 51.5193
31439 4.77775 51.5182
31441 5.26536 51.5199
31444 4.70301 51.5199
31445 4.43798 51.5198
31448 4.70325 51.52
31452 4.49419 51.52
31454 4.43803 51.52
31463 5.39721 51.5191
31464 5.39621 51.5202
31466 4.70292 51.5201
31468 4.4621 51.5202
31469 5.40106 51.5198
31470 5.40149 51.5203
31471 4.70191 51.5198
31472 4.7022 51.5203
31475 4.70319 51.5202
31481 4.39272 51.5199
31482 4.39314 51.5204
31485 4.36293 51.5198
31486 4.36367 51.5205
31490 4.65791 51.5205
31491 5.529 51.5189
31492 5.52458 51.5206
31493 5.0072 51.517
31494 5.01452 51.5206
31495 5.04745 51.5198
31500 5.52341 51.5206
31501 5.54571 51.52
31505 5.26242 51.5196
31509 5.39144 51.5197
31513 5.39398 51.5207
31515 5.31223 51.5192
31516 5.31529 51.5208
31517 5.31885 51.5152
31520 5.59397 51.5208
31521 4.43812 51.52
31524 5.39555 51.5208
31527 5.05842 51.5208
31528 5.05701 51.5192
31529 4.27557 51.5195
31530 4.27512 51.5208
31533 4.43964 51.5208
31534 4.43959 51.5208
31538 5.07227 51.5208
31541 5.05853 51.5209
31544 5.07236 51.5209
31548 4.46322 51.5205
31550 4.46558 51.5208
31551 5.06925 51.5195
31553 5.0709 51.5209
31556 4.27535 51.521
31560 4.46537 51.5209
31566 5.6032 51.521
31569 5.39442 51.5209
31570 5.39487 51.521
31573 5.0149 51.5207
31575 5.38015 51.5143
31576 5.3924 51.5211
31584 5.39478 51.5211
31588 4.27485 51.521
31589 4.27522 51.5211
31590 4.27507 51.5211
31591 4.46656 51.5211
31593 4.46636 51.521
31595 4.48515 51.5196
31598 4.44056 51.5212
31599 4.49543 51.5208
31600 4.49605 51.5212
31601 5.06751 51.5197
31606 5.64041 51.5212
31607 4.44048 51.5212
31610 4.27337 51.5212
31611 5.48614 51.5213
31612 5.48634 51.5212
31615 5.39341 51.5213
31621 5.39408 51.5208
31623 5.07281 51.5211
31626 5.39315 51.5213
31630 4.38795 51.5214
31631 4.39377 51.5212
31636 4.39413 51.5214
31639 5.4861 51.5214
31644 4.39399 51.5214
31645 5.49306 51.516
31647 5.05957 51.5214
31649 4.88175 51.521
31650 4.88242 51.5214
31653 5.39309 51.5214
31663 5.07385 51.5213
31665 4.46845 51.5215
31668 5.48633 51.5215
31670 5.48617 51.5215
31672 5.48645 51.5214
31673 5.48648 51.5213
31674 5.48736 51.5215
31675 4.39389 51.5215
31676 4.39391 51.5214
31677 5.39349 51.5213
31679 4.39418 51.5214
31682 5.40236 51.5215
31685 5.06683 51.5215
31686 5.06701 51.5212
31694 4.39396 51.5215
31697 5.0488 51.5206
31700 5.39314 51.5215
31701 5.3935 51.5215
31704 5.5059 51.5216
31708 4.39369 51.5216
31712 5.5058 51.5216
31713 5.07476 51.5215
31718 4.70009 51.5216
31721 4.95951 51.5143
31722 4.95453 51.5217
31724 5.50544 51.5216
31726 5.50564 51.5216
31728 4.27314 51.5217
31730 4.39338 51.5217
31731 4.39433 51.5217
31732 4.39409 51.5215
31733 4.39416 51.5215
31738 4.5762 51.5165
31742 4.4968 51.5218
31749 5.05074 51.5216
31751 5.49181 51.5218
31754 5.50559 51.5217
31759 5.492 51.5214
31760 5.49198 51.5218
31761 5.01612 51.521
31763 5.50615 51.5218
31764 5.50591 51.5218
31765 5.50597 51.5217
31769 4.27147 51.5218
31770 4.27135 51.5218
31772 4.60982 51.5219
31774 5.59351 51.5219
31775 5.01834 51.5218
31776 5.01883 51.5219
31778 5.06053 51.5217
31780 4.38818 51.5219
31782 5.49102 51.5219
31784 5.49151 51.5219
31787 5.39355 51.5215
31788 5.39466 51.5219
31790 5.49225 51.522
31791 5.4915 51.522
31800 5.49267 51.522
31803 5.395 51.522
31806 5.49225 51.522
31809 4.47213 51.522
31822 4.39204 51.5221
31828 5.49179 51.5221
31832 4.47209 51.5221
31833 4.47228 51.522
31834 4.47224 51.5221
31836 5.05132 51.5218
31841 4.57721 51.5217
31847 4.57549 51.5162
31849 5.61497 51.5214
31852 5.59356 51.5222
31854 4.39122 51.5222
31856 5.51789 51.5222
31857 5.49987 51.5214
31858 5.49373 51.5221
31859 4.74374 51.5043
31864 5.06111 51.5219
31865 5.51697 51.5223
31868 4.49619 51.5223
31877 5.4918 51.5223
31879 5.49191 51.5221
31882 4.39027 51.5224
31883 5.51722 51.5223
31889 5.64059 51.5223
31890 5.6406 51.5224
31896 4.32333 51.5225
31897 4.33328 51.5183
31899 4.2727 51.5221
31900 4.27223 51.5225
31902 4.57724 51.5222
31903 4.57734 51.5221
31904 4.57736 51.5225
31909 5.51728 51.5224
31911 5.05201 51.5221
31912 5.0529 51.5225
31914 5.06264 51.5223
31916 5.62071 51.5226
31917 5.39609 51.5225
31918 5.39649 51.5226
31920 5.51689 51.5224
31921 5.51692 51.5225
31922 5.51615 51.5226
31923 5.06368 51.5227
31924 5.06344 51.5226
31930 5.39603 51.5225
31933 4.38884 51.5227
31938 5.39625 51.5227
31942 4.60928 51.5228
31944 5.6008 51.5228
31947 5.07581 51.5216
31948 5.07762 51.5228
31950 5.62183 51.5228
31954 5.39641 51.5227
31957 4.47654 51.5229
31959 4.38872 51.5227
31960 4.38813 51.5229
31967 5.06431 51.523
31969 5.02186 51.5228
31970 5.02226 51.523
31972 5.51084 51.523
31974 5.05399 51.523
31975 5.62258 51.523
31976 5.62232 51.523
31978 4.38798 51.523
31981 5.06487 51.5231
31983 5.72143 51.5192
31985 4.69947 51.5221
31986 4.69762 51.5231
31988 4.27155 51.5231
31989 5.0662 51.5231
31993 5.51132 51.5231
31995 5.51137 51.5231
31997 5.51192 51.5231
32002 4.49051 51.5231
32010 5.62342 51.5232
32015 4.46545 51.5233
32017 5.64062 51.5233
32021 5.64067 51.523
32022 5.64077 51.5233
32023 4.27504 51.5233
32024 4.27513 51.5221
32025 4.3871 51.5232
32028 4.4796 51.5234
32032 5.0228 51.5234
32034 4.49477 51.5234
32037 5.64047 51.5234
32039 4.47951 51.5235
32043 4.44128 51.5218
32044 4.44622 51.5235
32047 4.38627 51.5233
32048 4.38491 51.5235
32050 5.02284 51.5235
32053 4.46686 51.5165
32056 4.46564 51.5235
32057 4.48832 51.5236
32058 4.48692 51.5235
32059 5.05481 51.5234
32063 4.57848 51.5228
32068 4.39531 51.5236
32071 5.39329 51.5216
32073 4.48624 51.5232
32074 4.48456 51.5236
32079 5.40272 51.5223
32083 4.48384 51.5237
32086 5.078 51.5237
32094 5.64065 51.5236
32095 5.6408 51.5236
32103 5.27499 51.5229
32108 4.2953 51.5239
32110 4.48368 51.5237
32112 4.48279 51.5239
32113 5.18045 51.5197
32115 5.59358 51.5237
32116 5.5929 51.524
32117 4.49416 51.524
32118 4.49248 51.5232
32122 4.48287 51.524
32123 4.48248 51.5239
32142 4.39518 51.5239
32144 4.39513 51.5242
32145 4.48269 51.524
32148 4.48283 51.5242
32151 5.25168 51.5223
32153 4.77428 51.5199
32156 4.26362 51.5241
32157 5.39529 51.522
32158 5.39611 51.5227
32159 4.26387 51.5242
32161 4.26377 51.5243
32163 5.39697 51.5229
32168 4.48913 51.5244
32169 5.17672 51.524
32171 5.40041 51.5243
32174 5.49138 51.5245
32177 5.40061 51.5245
32185 4.69726 51.5233
32186 4.69472 51.5246
32190 4.60673 51.5246
32191 5.40069 51.5245
32192 5.40097 51.5247
32193 5.40062 51.5247
32204 4.49425 51.5247
32205 5.40089 51.5247
32206 5.40071 51.5247
32207 4.27072 51.5239
32209 4.57937 51.5236
32213 5.62522 51.5236
32214 5.6296 51.5247
32215 4.39144 51.5246
32216 4.39167 51.5247
32217 5.49124 51.5247
32218 5.4915 51.5238
32221 4.46557 51.5245
32230 4.45007 51.5245
32231 4.46502 51.5248
32234 4.4653 51.5247
32235 4.45075 51.5248
32237 4.4653 51.5248
32238 4.46541 51.5248
32241 5.40115 51.5248
32247 5.05498 51.5236
32248 5.05543 51.5249
32251 4.46556 51.5248
32253 5.27635 51.5239
32257 4.46531 51.525
32259 5.06569 51.5242
32265 5.07885 51.5249
32269 4.36436 51.5214
32277 4.3686 51.5251
32279 5.02305 51.5245
32280 5.02328 51.5252
32282 4.36878 51.5252
32285 4.58168 51.5247
32286 4.58287 51.5253
32290 4.60562 51.5254
32292 4.65902 51.5254
32293 5.07909 51.5251
32296 4.36854 51.5254
32300 5.1599 51.5255
32301 4.27005 51.5247
32302 4.26951 51.5255
32306 4.39626 51.5256
32307 4.46555 51.5249
32309 4.46529 51.5256
32313 5.64076 51.5239
32315 4.3932 51.5256
32317 4.46539 51.5257
32323 4.46528 51.5257
32329 4.46553 51.5256
32330 4.46552 51.5257
32334 5.02356 51.5257
32341 5.06503 51.525
32342 5.06429 51.5258
32344 4.39654 51.5258
32347 4.39645 51.5258
32351 4.45889 51.5258
32353 4.4516 51.5251
32357 4.465 51.5258
32358 4.45926 51.5259
32359 5.58929 51.5258
32368 5.5897 51.5259
32370 4.45149 51.5251
32371 5.58928 51.5259
32373 5.58949 51.5259
32381 4.3965 51.5259
32382 4.39617 51.526
32383 4.39372 51.5257
32386 5.58953 51.526
32393 4.46581 51.5252
32394 4.47219 51.526
32395 4.46584 51.5248
32400 4.39682 51.526
32408 4.48254 51.5241
32409 5.58917 51.5261
32412 5.58944 51.5261
32413 5.63331 51.5261
32414 5.63217 51.5258
32423 4.75086 51.5262
32425 4.26356 51.5243
32429 4.4724 51.5263
32430 4.46582 51.5257
32443 4.31988 51.5205
32445 4.75275 51.5264
32446 4.75259 51.5264
32450 5.39058 51.5264
32451 5.07948 51.5254
32452 5.08078 51.5264
32455 4.57094 51.5222
32457 4.75242 51.5263
32467 5.24331 51.5264
32469 4.45217 51.5259
32470 4.45275 51.5266
32471 5.24328 51.5266
32473 4.70442 51.5216
32482 4.26883 51.5267
32483 4.31234 51.5264
32484 4.30983 51.5267
32485 4.65911 51.5255
32487 5.83893 51.5267
32489 5.40334 51.5237
32491 5.02357 51.5263
32492 5.02351 51.5268
32494 4.45203 51.5259
32500 5.40445 51.5269
32501 5.40543 51.5268
32511 4.95069 51.5265
32517 4.48315 51.527
32525 5.40539 51.5269
32530 5.08136 51.5271
32531 4.25723 51.5262
32533 5.40515 51.5271
32536 5.40515 51.5271
32537 5.40525 51.5271
32539 5.05578 51.5266
32543 5.63614 51.5272
32544 5.63477 51.5267
32547 4.28224 51.5269
32548 4.28372 51.5272
32549 4.27978 51.5272
32550 4.28138 51.5269
32551 4.4739 51.5272
32554 4.28403 51.5272
32559 5.64104 51.5256
32561 4.40663 51.5273
32563 4.28593 51.5273
32564 4.28654 51.5273
32569 4.76981 51.5242
32575 4.49398 51.5251
32577 5.4905 51.5275
32578 5.49069 51.527
32581 5.71714 51.5231
32582 5.71238 51.5275
32583 4.26871 51.5269
32584 4.26823 51.5275
32585 5.05396 51.5275
32586 5.05463 51.5272
32587 5.17677 51.5244
32588 5.17715 51.5276
32596 5.4066 51.5277
32598 4.2783 51.5276
32599 5.64107 51.5273
32601 5.06406 51.5262
32607 5.08147 51.5273
32608 5.08179 51.5278
32610 4.42548 51.5241
32613 5.49048 51.5278
32617 4.27654 51.5279
32624 4.45996 51.5279
32625 4.49255 51.5275
32629 4.27678 51.5279
32630 4.27779 51.5277
32639 4.45971 51.528
32640 4.45976 51.5279
32641 4.27643 51.528
32643 4.46003 51.5279
32646 4.82819 51.528
32650 4.45983 51.5281
32658 5.64078 51.5277
32659 4.36422 51.5266
32663 4.74305 51.5266
32665 4.49264 51.5279
32666 4.49389 51.5282
32668 5.40746 51.5282
32669 4.35549 51.5281
32671 5.63942 51.5281
32672 5.64001 51.5282
32676 4.49512 51.5282
32679 4.25411 51.5271
32681 4.26791 51.528
32684 4.32998 51.5282
32686 5.02536 51.5283
32688 5.64028 51.5283
32690 5.64041 51.5281
32691 5.63999 51.5283
32694 4.41483 51.5283
32697 5.64052 51.5281
32700 4.4528 51.527
32703 4.45304 51.527
32704 4.45354 51.5283
32714 4.26763 51.5284
32715 5.64035 51.5284
32717 5.6404 51.5283
32719 4.41549 51.5284
32728 4.46155 51.5284
32730 4.42963 51.5284
32731 4.45298 51.5276
32732 4.4499 51.5284
32733 5.06356 51.5277
32736 4.41625 51.5285
32741 5.02333 51.5278
32743 5.05302 51.5285
32746 5.05313 51.5285
32748 4.46002 51.528
32751 5.64008 51.5285
32752 5.64021 51.5283
32753 4.49577 51.5282
32755 5.06335 51.5285
32758 5.04314 51.5286
32759 4.35512 51.5282
32766 5.06331 51.5286
32767 4.49701 51.5286
32769 5.64003 51.5287
32774 4.45627 51.5287
32775 4.45333 51.5287
32776 4.4534 51.5283
32779 4.79312 51.5273
32784 5.63998 51.5287
32787 5.06347 51.5287
32792 5.06312 51.5287
32793 4.95011 51.527
32796 5.08247 51.5288
32799 5.06347 51.5288
32803 4.94916 51.5288
32806 5.08274 51.5289
32807 5.02269 51.5285
32808 5.02242 51.5289
32810 5.08276 51.5289
32811 5.08234 51.529
32814 4.94903 51.5287
32818 4.46527 51.526
32819 5.02583 51.5284
32821 5.06328 51.5288
32822 5.06328 51.529
32824 4.4487 51.5286
32829 4.46412 51.529
32830 4.46444 51.529
32831 4.46552 51.5259
32832 4.4646 51.529
32835 5.64058 51.5284
32843 5.05902 51.5291
32844 5.05829 51.5291
32845 4.44877 51.5287
32847 5.06313 51.5288
32853 4.46434 51.5291
32854 4.46438 51.5291
32860 5.63897 51.5291
32862 4.46149 51.5285
32868 4.46406 51.5291
32869 5.0645 51.5287
32876 4.46462 51.5292
32877 5.64143 51.529
32881 4.2767 51.5281
32882 4.2777 51.5293
32883 4.49758 51.5293
32884 4.49714 51.5287
32886 4.42883 51.5278
32887 5.06681 51.5292
32889 5.06763 51.5293
32890 5.06785 51.5293
32891 5.64194 51.5293
32893 4.46447 51.5293
32896 4.46434 51.5291
32900 5.06331 51.5294
32905 4.45349 51.5287
32906 4.45339 51.5294
32914 5.05314 51.5292
32922 4.42416 51.5294
32923 5.02847 51.529
32924 5.03042 51.5294
32926 4.4562 51.5287
32927 5.068 51.5294
32929 4.9481 51.529
32930 4.94743 51.5294
32937 4.4555 51.5295
32939 4.45577 51.5295
32940 4.45574 51.5294
32943 5.06776 51.5295
32944 5.06761 51.5294
32947 5.05329 51.5294
32952 5.64287 51.5295
32955 4.45557 51.5295
32958 5.05318 51.5294
32960 4.73434 51.5296
32963 4.42694 51.5255
32969 5.05348 51.5295
32973 5.05306 51.5295
32976 4.43091 51.5296
32983 5.05341 51.5296
32984 5.05329 51.5297
32985 4.43053 51.5297
32987 4.43032 51.5297
32991 4.45721 51.5297
32994 4.42565 51.5296
32995 4.42604 51.5297
32996 4.42606 51.5296
32997 4.49776 51.5297
32999 4.49766 51.5293
33001 4.2506 51.5282
33003 4.75258 51.5261
33004 4.77744 51.5298
33007 4.45885 51.5298
33009 5.07049 51.5298
33010 5.06797 51.5294
33013 4.42663 51.5297
33015 4.243 51.5298
33020 4.46513 51.5299
33021 4.24267 51.5299
33025 4.46498 51.5299
33029 5.03056 51.5294
33030 5.03285 51.5299
33031 4.77729 51.5299
33034 5.64474 51.53
33036 5.64485 51.53
33037 4.43001 51.5293
33038 4.43791 51.5296
33041 5.48987 51.5301
33043 5.05217 51.5296
33045 5.64513 51.53
33046 5.64542 51.5301
33047 5.48998 51.5298
33048 5.48996 51.5301
33051 4.4803 51.5302
33060 4.94901 51.5288
33068 4.45322 51.5294
33069 4.26908 51.5303
33070 4.26915 51.5302
33071 4.45338 51.5294
33075 4.56583 51.5278
33076 4.56444 51.5304
33077 4.26933 51.5302
33079 4.26922 51.5304
33081 4.26933 51.5304
33083 4.48045 51.5303
33084 4.48023 51.5304
33085 4.46528 51.5304
33092 5.04424 51.5304
33094 5.04665 51.5301
33099 5.04408 51.5305
33104 4.48007 51.5305
33106 5.11543 51.5305
33108 5.5826 51.5305
33113 5.6361 51.5302
33119 5.04429 51.5305
33125 4.94673 51.5299
33127 5.08259 51.5291
33128 5.08274 51.5306
33130 4.78387 51.5306
33131 4.24291 51.5307
33133 4.24288 51.5299
33137 5.04412 51.5306
33143 5.04001 51.5307
33144 5.04281 51.5307
33145 5.07875 51.5308
33148 4.45918 51.5306
33151 4.59878 51.5247
33154 4.29751 51.5307
33156 4.68984 51.5309
33159 5.16423 51.5276
33160 5.17225 51.5309
33161 4.49787 51.5305
33165 4.47429 51.5274
33169 5.48985 51.5306
33173 4.47788 51.531
33174 4.47411 51.5274
33176 5.63575 51.5311
33177 4.7699 51.5281
33182 5.08276 51.531
33187 5.02181 51.5294
33190 4.73824 51.5312
33192 4.46555 51.5312
33193 5.08279 51.5313
33194 5.08257 51.5311
33195 5.08299 51.5311
33197 4.57795 51.5313
33198 4.57816 51.5309
33199 5.4106 51.5304
33208 4.29493 51.5314
33212 4.27235 51.5314
33213 4.57711 51.5314
33214 4.57502 51.5311
33216 4.57773 51.5314
33221 4.5781 51.5313
33223 4.79211 51.5287
33224 4.79132 51.5315
33225 4.49805 51.5315
33226 4.4979 51.531
33227 4.49799 51.531
33230 4.4593 51.5308
33231 4.74543 51.5223
33233 4.75243 51.5264
33235 4.57819 51.5315
33238 4.57773 51.5315
33244 4.57795 51.5316
33245 5.17716 51.5279
33246 5.17736 51.5316
33248 5.64746 51.5316
33249 4.4528 51.5316
33250 4.45308 51.5303
33252 4.57811 51.5315
33254 4.57858 51.5317
33255 4.57385 51.531
33259 4.45323 51.5303
33261 5.12417 51.5131
33266 4.56848 51.5318
33267 4.45289 51.5317
33269 5.0181 51.5312
33270 5.01639 51.5318
33273 4.43948 51.5297
33274 4.43284 51.5318
33277 4.45285 51.5319
33281 5.28088 51.5259
33286 4.57782 51.5316
33288 4.57772 51.5319
33289 5.11515 51.5319
33291 4.47545 51.5318
33294 4.47549 51.5319
33295 5.28201 51.5319
33297 5.84138 51.532
33300 4.56671 51.532
33301 4.59438 51.5308
33304 5.40838 51.5321
33306 4.27465 51.5322
33307 5.64023 51.5322
33308 5.64208 51.5302
33310 4.27214 51.5322
33311 4.94578 51.5306
33312 4.94471 51.5322
33318 4.43333 51.5323
33320 4.56438 51.5323
33325 4.43132 51.5303
33326 4.43313 51.5323
33328 4.74326 51.5257
33330 4.74432 51.526
33331 4.43297 51.5324
33337 5.48969 51.531
33343 5.11806 51.5323
33346 4.4986 51.5323
33349 4.46574 51.5317
33350 4.466 51.5325
33351 4.66007 51.5267
33354 4.56304 51.5325
33359 4.45271 51.5318
33362 5.11797 51.5323
33363 5.11843 51.5325
33367 5.1185 51.5325
33371 4.4359 51.5326
33374 5.11453 51.5317
33376 5.63509 51.5326
33379 4.59578 51.5321
33380 4.596 51.5326
33381 5.11388 51.5326
33383 5.11419 51.5324
33389 5.71226 51.5278
33393 5.01598 51.5319
33394 5.01381 51.5326
33399 5.17452 51.5326
33401 4.43595 51.5327
33402 4.43578 51.5326
33405 5.11406 51.5326
33408 5.11435 51.5327
33410 5.11385 51.5326
33416 4.43193 51.5327
33418 4.4358 51.5325
33421 4.43176 51.5327
33422 4.42653 51.5298
33427 4.46099 51.5328
33428 4.45977 51.5315
33435 4.43598 51.5326
33439 4.47974 51.5328
33441 4.56119 51.5327
33443 4.44731 51.5328
33446 4.44893 51.5324
33447 4.52227 51.5323
33454 5.11403 51.5327
33460 5.11558 51.5329
33461 5.48888 51.5329
33462 5.48914 51.5324
33466 4.43185 51.5329
33467 4.44901 51.5325
33468 4.44768 51.5329
33469 5.18838 51.5329
33472 5.48898 51.5329
33479 4.44742 51.5328
33480 4.44748 51.5329
33487 5.1147 51.5329
33488 5.11388 51.533
33490 4.46619 51.533
33492 5.17843 51.533
33494 4.74142 51.533
33495 4.4989 51.5325
33498 4.44741 51.533
33499 4.43767 51.5328
33500 4.43956 51.533
33501 4.44715 51.5331
33509 4.44004 51.5331
33511 4.4405 51.5332
33515 5.48879 51.5332
33519 5.41399 51.5313
33521 4.43363 51.5327
33523 5.63505 51.5326
33528 5.64955 51.5333
33531 4.27199 51.5327
33533 4.49854 51.5325
33535 4.49411 51.5333
33537 4.5352 51.5334
33545 5.01258 51.5331
33550 4.59648 51.5335
33554 4.45267 51.5336
33555 4.82083 51.5335
33557 5.1161 51.5336
33558 5.1181 51.5328
33559 4.7139 51.5333
33560 4.71413 51.5336
33561 4.33049 51.5291
33564 4.44704 51.5329
33566 4.45267 51.5336
33569 4.44234 51.5334
33570 4.44477 51.5336
33571 4.55748 51.5335
33573 4.29338 51.5325
33574 4.29137 51.5337
33576 5.06333 51.5337
33580 5.11614 51.5337
33581 4.44387 51.5337
33584 4.55875 51.5335
33586 4.44491 51.5337
33589 5.1157 51.5337
33599 4.4447 51.5337
33604 4.45267 51.5337
33606 4.59661 51.5338
33609 4.79095 51.5326
33610 4.79043 51.5338
33613 5.08337 51.5335
33614 5.08348 51.5338
33617 4.45267 51.5338
33621 4.90293 51.5333
33622 4.90391 51.5339
33625 4.27183 51.5333
33626 4.27166 51.5339
33627 4.47603 51.5338
33629 4.47587 51.5339
33631 4.57717 51.5329
33636 5.11544 51.5337
33637 5.11363 51.5337
33638 5.11426 51.5339
33639 4.49398 51.5333
33643 5.06328 51.5338
33649 4.47608 51.534
33651 4.47622 51.5339
33654 4.24308 51.534
33655 4.46656 51.5339
33656 4.46659 51.534
33658 4.94414 51.5341
33659 4.45277 51.5341
33665 5.11377 51.5341
33671 5.58183 51.5316
33672 5.58103 51.5341
33676 5.40564 51.5342
33678 5.11366 51.5341
33684 5.1135 51.5338
33687 4.43201 51.5329
33691 4.49025 51.534
33692 4.48867 51.5343
33693 5.4884 51.534
33698 4.53802 51.5337
33700 4.55126 51.5343
33701 4.54332 51.5343
33702 4.54321 51.5343
33703 4.55622 51.5336
33706 4.55099 51.5342
33708 4.4667 51.5344
33714 4.5509 51.5344
33715 4.44473 51.5344
33720 4.59026 51.5344
33724 5.11316 51.5342
33725 5.11376 51.5342
33726 5.1124 51.5345
33729 4.50023 51.533
33730 4.50368 51.5345
33731 4.81776 51.5335
33732 4.80613 51.5345
33734 4.27149 51.5346
33735 4.46116 51.5344
33736 4.46171 51.5346
33738 4.46113 51.5345
33741 5.63335 51.5344
33742 5.6332 51.5346
33743 4.33952 51.5332
33744 4.34076 51.5347
33748 4.79203 51.5347
33749 4.5767 51.5339
33750 4.5763 51.5347
33754 4.24314 51.5347
33756 4.94405 51.5348
33760 5.18222 51.5348
33762 4.54898 51.5348
33765 5.48794 51.5348
33769 5.48831 51.5343
33770 5.48805 51.5348
33774 5.04635 51.5348
33775 4.5966 51.5341
33777 4.46207 51.5347
33782 4.59141 51.5349
33787 4.28712 51.5344
33788 4.28543 51.5349
33791 4.28928 51.535
33792 4.28829 51.5345
33796 4.5559 51.535
33797 4.46285 51.5349
33798 4.46338 51.535
33803 4.45563 51.535
33806 4.50381 51.5351
33807 4.596 51.5349
33810 4.28517 51.5351
33818 5.48786 51.5351
33823 5.1791 51.5352
33824 5.18347 51.5343
33825 4.28474 51.5352
33827 4.28508 51.5351
33829 4.45694 51.5351
33840 4.47645 51.5353
33849 4.44463 51.5346
33851 4.48593 51.5354
33855 5.79232 51.5165
33856 5.79901 51.5354
33857 4.27145 51.5348
33858 4.27139 51.5354
33862 5.17912 51.5354
33867 4.46567 51.5352
33869 4.46437 51.5351
33872 4.46537 51.5354
33874 4.28366 51.5355
33877 4.4652 51.5355
33878 4.46526 51.5355
33879 5.71257 51.5326
33880 5.71139 51.5355
33881 4.28259 51.5353
33882 4.28282 51.5355
33883 4.43537 51.5356
33886 4.43323 51.5329
33888 4.24339 51.5356
33891 4.46545 51.5355
33899 4.46517 51.5356
33901 4.43412 51.5332
33902 4.43603 51.5356
33915 4.52106 51.5329
33916 4.50419 51.5357
33919 4.46551 51.5356
33920 4.46522 51.5356
33921 4.28305 51.5356
33925 4.65523 51.5325
33927 4.4442 51.5353
33928 4.44397 51.5357
33930 5.08349 51.5357
33931 4.49667 51.5357
33933 5.41993 51.5332
33936 4.28268 51.5356
33938 4.50395 51.5356
33941 4.28237 51.5358
33942 4.28259 51.5357
33951 5.48773 51.5354
33953 4.28309 51.5357
33954 4.28303 51.5358
33955 4.28264 51.5358
33958 4.74573 51.5358
33960 4.50405 51.5358
33966 4.28287 51.5359
33967 4.59579 51.5351
33968 4.59525 51.5359
33969 4.50378 51.5357
33970 4.50212 51.5359
33972 4.46098 51.5349
33973 4.47975 51.5326
33977 4.45758 51.5352
33979 5.67767 51.4986
33985 4.49895 51.536
33990 4.48335 51.536
33994 5.09633 51.5353
33996 4.48402 51.5359
33999 4.48401 51.536
34003 5.1113 51.5349
34011 4.48607 51.5353
34012 4.48687 51.5361
34013 4.45336 51.5352
34014 4.4538 51.5361
34015 4.46555 51.5356
34016 4.46722 51.5361
34021 4.24308 51.5353
34022 4.23664 51.5361
34026 4.48398 51.5361
34035 5.06323 51.534
34037 4.46717 51.5362
34038 4.46648 51.536
34039 4.55563 51.5357
34041 5.10913 51.5361
34042 5.10879 51.5362
34043 4.94918 51.5302
34045 4.49502 51.5356
34048 4.5951 51.5363
34049 4.48858 51.5363
34051 4.79026 51.5346
34052 4.79031 51.5363
34057 4.28311 51.5361
34063 5.63294 51.5352
34064 5.63197 51.5364
34065 5.06256 51.5361
34066 5.06252 51.5364
34068 4.23533 51.5364
34069 4.4884 51.5363
34074 4.48378 51.536
34076 4.4648 51.5358
34077 4.65551 51.5357
34078 4.65504 51.5364
34079 4.48783 51.5364
34082 4.80102 51.5365
34086 4.59483 51.5365
34087 5.09622 51.5352
34088 5.10298 51.5365
34090 4.80091 51.5365
34091 4.59282 51.5356
34100 5.0625 51.5365
34103 5.17566 51.5366
34105 4.27137 51.536
34106 4.27136 51.5366
34107 5.65168 51.5348
34108 5.65657 51.5366
34110 4.59463 51.5365
34113 4.59481 51.5367
34116 4.34152 51.5367
34118 5.06249 51.5367
34120 4.46394 51.5364
34122 5.63149 51.5368
34125 4.41634 51.5334
34129 4.47931 51.5369
34130 4.48278 51.5364
34131 5.65882 51.5369
34140 5.63131 51.537
34141 4.47669 51.537
34144 4.47685 51.5369
34146 5.65918 51.537
34147 5.65933 51.5359
34151 4.77159 51.5311
34152 4.7736 51.537
34153 4.47428 51.537
34155 4.46986 51.537
34156 4.47015 51.537
34162 4.47687 51.5371
34169 4.28321 51.5363
34170 4.28359 51.5371
34177 4.59615 51.5371
34182 4.27134 51.5372
34183 4.59468 51.5367
34184 4.59419 51.5372
34186 4.79958 51.5372
34187 4.59645 51.5371
34188 4.59695 51.5372
34189 4.47671 51.5371
34193 5.17922 51.5361
34196 4.27134 51.5373
34202 5.65827 51.5371
34203 5.17926 51.5363
34205 4.5756 51.5361
34208 5.65945 51.5374
34210 5.10556 51.5374
34211 5.24301 51.5265
34212 5.22144 51.5374
34214 5.63071 51.5375
34217 4.79889 51.5375
34218 4.79186 51.5348
34224 5.10539 51.5375
34226 4.74536 51.5376
34227 5.17909 51.5376
34228 5.1793 51.5373
34233 5.71091 51.5369
34236 5.65817 51.5373
34240 5.1792 51.5376
34241 4.45493 51.5375
34242 4.45516 51.5376
34244 4.4634 51.5368
34245 5.71071 51.5376
34248 5.10065 51.536
34251 5.65927 51.5376
34252 5.65878 51.5377
34254 5.17923 51.5377
34258 4.80002 51.5377
34263 4.5554 51.5362
34267 4.5541 51.5378
34268 4.55466 51.5378
34269 5.179 51.5378
34270 5.1789 51.5378
34271 5.17918 51.5378
34274 4.59871 51.5378
34275 4.55465 51.5378
34280 5.09579 51.5352
34283 5.04639 51.535
34285 4.55529 51.5379
34290 5.04618 51.5349
34293 5.08336 51.5363
34295 5.17862 51.538
34299 5.10642 51.5373
34302 4.59912 51.538
34303 4.94398 51.537
34304 4.94397 51.538
34305 5.66056 51.538
34309 5.04748 51.5379
34310 5.04753 51.538
34311 4.29544 51.538
34312 4.30915 51.513
34313 5.0959 51.5353
34314 5.06344 51.538
34316 4.27132 51.5381
34317 5.0473 51.5381
34318 5.04725 51.5379
34327 4.46136 51.5381
34328 4.46208 51.5377
34331 5.06288 51.5378
34332 5.06308 51.5382
34334 5.63011 51.5382
34335 4.59959 51.5381
34336 4.6009 51.5382
34337 4.34222 51.5383
34338 4.34216 51.5381
34342 4.60119 51.5383
34343 4.4436 51.5363
34346 4.47673 51.5383
34350 5.06311 51.5383
34351 4.47663 51.5384
34354 4.45633 51.5384
34360 4.47683 51.5384
34368 4.5759 51.5384
34369 4.46087 51.5385
34372 4.27132 51.5385
34377 4.44245 51.5383
34380 5.84348 51.5384
34381 5.84819 51.5382
34393 4.28415 51.5384
34398 4.47923 51.5385
34403 4.79856 51.5377
34406 4.482 51.5387
34407 4.60373 51.5384
34410 4.57703 51.5388
34411 4.79647 51.5388
34413 4.79657 51.5387
34419 4.2842 51.5389
34420 4.28414 51.5387
34424 5.05297 51.5389
34427 5.0829 51.5379
34428 5.08272 51.539
34430 5.63257 51.5387
34432 5.63211 51.5391
34434 4.48738 51.5391
34435 4.48415 51.5361
34438 4.35726 51.5378
34442 5.65841 51.5376
34449 4.43845 51.5392
34450 4.43326 51.5327
34453 5.63028 51.5389
34454 5.63036 51.5392
34458 4.74587 51.5392
34459 5.71069 51.5377
34461 5.10603 51.5377
34463 4.45965 51.5393
34464 4.4605 51.5387
34465 5.70951 51.5393
34466 5.70947 51.5393
34467 5.04822 51.5393
34472 5.63042 51.5394
34473 5.57924 51.5353
34476 4.48292 51.5365
34478 4.48365 51.5365
34479 4.5781 51.5391
34481 4.59394 51.5375
34482 4.59355 51.5395
34485 4.45869 51.5395
34487 4.44226 51.5386
34489 5.06251 51.5381
34491 5.10452 51.5381
34495 4.60548 51.5388
34499 4.57947 51.5396
34500 4.57962 51.5396
34501 5.66093 51.5382
34502 5.66468 51.5396
34506 4.61329 51.5395
34514 4.57907 51.5395
34520 4.46044 51.5397
34521 5.17647 51.5387
34522 5.17304 51.5397
34524 4.61316 51.5396
34525 4.61347 51.5396
34526 4.61329 51.5397
34527 4.57971 51.5396
34529 4.44174 51.5396
34530 4.44165 51.5398
34531 5.63054 51.5397
34533 4.94416 51.5386
34534 4.94455 51.5398
34535 4.57983 51.5398
34536 4.57976 51.5398
34537 4.57947 51.5398
34538 4.57939 51.5397
34542 4.57963 51.5399
34545 5.04768 51.5396
34548 5.66435 51.5399
34550 5.17268 51.5399
34551 5.03362 51.5399
34553 5.66541 51.5399
34561 4.58015 51.5399
34571 5.01058 51.5335
34572 4.97849 51.54
34575 4.43344 51.5327
34580 4.34928 51.5391
34582 5.17247 51.5399
34583 4.91153 51.5379
34584 4.91594 51.54
34589 5.04346 51.5399
34590 5.03355 51.5401
34591 5.1728 51.5399
34592 5.17272 51.5401
34593 5.28202 51.532
34595 5.17257 51.5401
34596 5.17242 51.54
34599 4.27131 51.5387
34613 4.96804 51.5403
34616 4.7938 51.5403
34617 4.79101 51.5386
34618 4.79353 51.5403
34622 4.94469 51.5404
34625 4.34293 51.54
34627 4.79349 51.5404
34632 4.51502 51.5403
34633 5.08211 51.5405
34634 5.08222 51.5402
34636 5.08222 51.5405
34640 4.79379 51.5405
34641 4.58184 51.5403
34642 4.58604 51.5405
34643 4.28431 51.5402
34650 4.54993 51.5405
34651 4.61991 51.5399
34652 4.62278 51.5405
34655 5.57294 51.5395
34659 4.51155 51.5406
34660 4.51262 51.5405
34665 4.44236 51.5404
34669 5.8437 51.5386
34676 5.5711 51.5406
34678 5.41637 51.5406
34681 5.63035 51.5407
34682 5.6311 51.54
34685 5.80091 51.5402
34686 5.80123 51.5407
34688 5.08195 51.5406
34692 4.58648 51.5406
34693 4.58651 51.5406
34695 4.95941 51.5406
34697 5.08202 51.5407
34699 4.4431 51.5406
34700 4.44348 51.5407
34702 5.63335 51.5407
34703 5.08232 51.5407
34705 4.28455 51.5407
34709 5.08152 51.5407
34717 5.07681 51.5408
34720 5.11466 51.5409
34723 5.07848 51.5408
34725 5.04832 51.5409
34727 4.59355 51.5397
34728 4.59329 51.5409
34730 5.57068 51.5409
34735 5.04817 51.5398
34741 5.62996 51.5409
34743 4.44444 51.5409
34745 4.55842 51.5392
34750 5.11419 51.5408
34753 4.50456 51.5375
34756 5.064 51.541
34762 4.79467 51.541
34764 5.39389 51.541
34765 5.11495 51.541
34766 5.11458 51.541
34773 4.56425 51.541
34777 5.1012 51.5411
34782 5.63475 51.5412
34783 4.44457 51.541
34784 4.44566 51.5412
34786 4.45027 51.5412
34788 4.44652 51.5411
34792 4.45056 51.5412
34793 4.37272 51.5338
34795 4.5652 51.5412
34810 5.0641 51.5413
34812 4.45261 51.5413
34815 4.41813 51.5408
34826 4.81784 51.5415
34827 5.17327 51.5415
34834 4.27454 51.5415
34837 4.27126 51.5402
34838 4.27052 51.5415
34841 5.17336 51.5415
34844 5.62959 51.5413
34846 4.62539 51.5415
34847 5.70883 51.5402
34848 5.70793 51.5415
34852 5.17331 51.5416
34853 5.0486 51.5409
34855 4.94324 51.5417
34856 4.94299 51.5417
34857 4.9442 51.5417
34861 5.04868 51.5417
34862 5.04835 51.541
34865 5.09937 51.5396
34866 5.10126 51.5418
34867 5.06416 51.5415
34868 5.06423 51.5418
34871 4.94455 51.5415
34874 4.94182 51.5418
34876 5.62927 51.5415
34878 5.62896 51.5418
34879 5.10864 51.5393
34883 4.58698 51.5407
34887 4.59299 51.5419
34888 4.59308 51.5417
34893 4.59231 51.5419
34894 4.59286 51.542
34897 4.5931 51.5419
34904 4.27763 51.5421
34908 5.23402 51.5421
34909 4.59322 51.542
34912 4.59319 51.5421
34915 4.2775 51.5421
34920 4.59282 51.542
34922 5.62893 51.5418
34924 5.62856 51.5421
34928 4.59303 51.5422
34929 4.27766 51.5422
34933 5.63539 51.5414
34934 5.63758 51.5422
34936 4.54831 51.5422
34943 4.94093 51.5422
34944 4.94072 51.5422
34947 4.9257 51.5422
34948 4.92525 51.5423
34954 4.93433 51.5423
34955 4.51531 51.5421
34960 4.93879 51.5423
34961 4.94057 51.5423
34962 4.93947 51.5423
34965 4.94466 51.5418
34967 4.51518 51.5424
34971 5.1121 51.5418
34974 4.59293 51.5421
34976 4.59291 51.5424
34979 4.94801 51.5424
34980 4.94808 51.5424
34981 5.56914 51.5419
34987 4.34277 51.5404
34988 4.34176 51.5424
34991 4.74599 51.5413
34992 4.74598 51.5425
34994 5.11268 51.5425
34999 4.79493 51.5414
35001 4.28526 51.5422
35006 4.27724 51.5426
35009 5.11257 51.5426
35011 4.93381 51.5423
35014 4.34165 51.5427
35016 4.57946 51.5401
35022 5.07724 51.5428
35023 5.07706 51.5428
35024 5.07701 51.5424
35027 5.83678 51.5406
35028 5.82891 51.5428
35031 4.79521 51.5426
35033 4.68444 51.5369
35039 4.29645 51.5429
35040 4.29659 51.5429
35043 4.81782 51.5415
35045 4.60497 51.5396
35046 4.60341 51.543
35048 4.6293 51.543
35051 5.1734 51.5415
35053 5.06449 51.5426
35054 5.06464 51.543
35059 4.79524 51.5428
35061 4.29628 51.5431
35064 4.28546 51.5431
35066 4.28537 51.5426
35071 4.29681 51.5431
35076 4.29624 51.5431
35082 4.29675 51.5432
35084 4.29722 51.5433
35090 4.29556 51.5432
35092 4.28549 51.5433
35093 4.28561 51.5432
35094 4.28563 51.5433
35100 4.29119 51.5432
35101 4.29072 51.5433
35102 4.29119 51.5433
35103 4.29136 51.5433
35106 4.2933 51.5433
35108 4.27608 51.5433
35111 4.65087 51.5423
35113 4.29126 51.5434
35117 4.29312 51.5433
35120 5.09116 51.5434
35128 5.08712 51.5433
35129 5.08356 51.5435
35130 5.08402 51.5435
35133 5.08298 51.5435
35139 4.5146 51.5435
35144 5.06494 51.5436
35145 4.28558 51.5436
35147 5.0837 51.5436
35150 4.28575 51.5436
35156 5.06479 51.5434
35158 5.0831 51.5437
35165 5.63951 51.5428
35167 4.81561 51.5429
35168 4.81418 51.5437
35170 5.64769 51.5437
35174 5.05975 51.5438
35176 4.58022 51.5438
35177 5.05994 51.5438
35179 5.06275 51.5438
35180 5.06292 51.5439
35181 5.07814 51.5439
35185 5.06485 51.5439
35186 5.0648 51.5436
35191 5.05115 51.5435
35199 5.07722 51.5439
35201 5.06507 51.5439
35202 5.0661 51.5439
35205 5.08321 51.5439
35210 5.06761 51.5439
35212 5.09182 51.5436
35214 5.0689 51.544
35217 5.06927 51.544
35219 5.07612 51.544
35223 5.07052 51.544
35226 5.05995 51.5439
35227 5.07418 51.544
35230 4.79575 51.544
35231 5.07744 51.5439
35233 5.08291 51.5437
35235 5.65531 51.5424
35236 5.6511 51.544
35237 5.07724 51.544
35239 5.07746 51.544
35241 4.95018 51.5435
35242 4.95013 51.544
35243 5.06492 51.544
35252 5.06507 51.544
35254 4.50919 51.5441
35256 5.06715 51.544
35258 5.06927 51.5441
35259 5.48752 51.5358
35263 4.94993 51.5442
35267 5.09192 51.5435
35268 5.09423 51.5442
35274 4.50438 51.544
35275 4.94934 51.5442
35276 4.94799 51.5442
35282 4.94715 51.5442
35287 4.9501 51.5443
35291 4.94708 51.5443
35295 4.94644 51.5443
35298 5.09304 51.5439
35301 4.94288 51.5443
35302 4.94143 51.5443
35307 4.94553 51.5443
35309 4.29531 51.5385
35312 4.29412 51.5444
35313 5.69461 51.5439
35316 4.74599 51.5444
35317 4.9503 51.5442
35318 4.95209 51.5444
35320 4.29756 51.5444
35321 5.69695 51.5445
35323 4.59278 51.5429
35324 4.5923 51.5445
35326 5.08352 51.5445
35327 4.51083 51.5445
35328 4.48782 51.5395
35329 4.48232 51.5446
35330 4.48234 51.5414
35332 5.05405 51.5446
35334 4.64982 51.5446
35335 5.7071 51.5423
35336 5.70447 51.5446
35337 4.50017 51.5446
35339 5.054 51.5446
35340 5.04969 51.5428
35341 4.28673 51.5446
35346 5.80397 51.5446
35352 5.67571 51.5447
35354 4.58001 51.5447
35355 5.06501 51.5442
35357 4.49885 51.5448
35361 4.46521 51.5436
35364 4.95392 51.5448
35366 4.95477 51.5429
35368 5.11428 51.5413
35369 4.4986 51.5448
35372 5.20652 51.5449
35374 4.95416 51.5449
35378 4.79646 51.5449
35379 5.7103 51.5409
35381 4.95389 51.5449
35386 5.11177 51.5449
35389 4.47436 51.5441
35390 4.47484 51.545
35394 4.95413 51.545
35396 5.1114 51.5448
35402 4.59213 51.545
35403 5.67616 51.545
35405 4.49727 51.5449
35410 5.1117 51.545
35418 5.18028 51.5449
35419 5.18232 51.5449
35420 5.18123 51.5451
35422 4.58014 51.5451
35424 5.11384 51.5438
35425 4.81351 51.5442
35433 4.26928 51.5424
35435 4.49498 51.545
35436 4.49291 51.5452
35437 5.1968 51.5452
35438 5.19622 51.5451
35441 4.46852 51.5448
35442 4.47096 51.5452
35448 5.6764 51.5452
35450 5.12209 51.5451
35452 5.08391 51.5453
35454 5.67602 51.5451
35457 5.67726 51.5453
35459 5.67643 51.5451
35464 5.67623 51.5453
35465 4.27483 51.5447
35466 4.27444 51.5453
35468 5.18866 51.5453
35469 5.19682 51.5452
35471 5.19836 51.5453
35480 5.09325 51.5454
35481 5.18341 51.5454
35490 4.95573 51.5455
35491 5.17868 51.5455
35492 5.17862 51.5455
35499 4.95563 51.5456
35503 5.05973 51.5439
35505 4.41861 51.5414
35507 5.4835 51.5441
35511 5.18402 51.5456
35513 5.65733 51.5391
35514 5.64775 51.5456
35516 5.1873 51.5456
35517 5.18502 51.5456
35522 5.18669 51.5456
35523 4.45855 51.5444
35524 4.45891 51.5457
35525 5.56788 51.5424
35527 4.491 51.5454
35531 5.69181 51.5444
35535 4.51455 51.5436
35536 4.51803 51.5458
35542 4.9723 51.5459
35544 4.97134 51.5459
35545 4.47269 51.5455
35549 4.95605 51.5455
35550 4.95603 51.5459
35552 5.1387 51.5459
35554 4.95567 51.5459
35555 5.17391 51.543
35560 4.48775 51.5457
35562 5.68989 51.5458
35564 5.05245 51.5447
35566 5.0577 51.5438
35568 5.10121 51.546
35570 5.68979 51.546
35574 4.48683 51.5459
35581 5.68945 51.546
35582 5.68969 51.5459
35583 4.51819 51.546
35585 5.68917 51.546
35589 4.47475 51.5459
35590 4.47579 51.546
35597 5.68941 51.5461
35600 5.68988 51.5461
35604 5.12139 51.5453
35606 5.08741 51.5461
35607 4.95718 51.5455
35608 4.96293 51.5461
35612 5.08515 51.5459
35616 4.51323 51.5461
35620 4.42124 51.5462
35626 5.69008 51.5462
35629 4.60215 51.5453
35630 4.60189 51.5462
35631 5.68951 51.5462
35633 5.68964 51.5462
35635 5.68984 51.5462
35637 4.48259 51.5462
35639 5.06517 51.5447
35643 4.47677 51.5461
35644 4.47777 51.5462
35649 4.48628 51.5459
35651 4.2657 51.5452
35653 4.48246 51.5463
35655 5.11346 51.5429
35656 5.11792 51.5463
35658 5.55481 51.5463
35662 4.58041 51.5463
35663 4.48088 51.5463
35664 4.48108 51.5463
35665 4.47894 51.5463
35667 4.47979 51.5463
35673 4.48692 51.546
35674 4.48681 51.5463
35679 5.69095 51.5464
35681 5.69041 51.5462
35684 5.62397 51.546
35686 5.62364 51.5464
35687 5.08899 51.5462
35688 5.09021 51.5464
35690 4.27375 51.5464
35692 5.72581 51.5464
35695 5.11334 51.543
35696 5.11784 51.5464
35697 5.17368 51.5464
35699 4.59359 51.5421
35705 5.17385 51.5459
35708 5.62354 51.5465
35709 5.17183 51.5465
35710 5.16979 51.5464
35711 5.17384 51.5464
35712 5.17389 51.5465
35713 5.178 51.5462
35717 5.17225 51.5465
35724 5.67651 51.5465
35725 5.14212 51.546
35726 5.1476 51.5465
35736 5.67607 51.5453
35737 4.60101 51.5464
35739 4.60155 51.5465
35740 4.60171 51.5465
35748 5.11323 51.5431
35749 4.51305 51.5466
35754 4.51318 51.5466
35759 4.60146 51.5466
35767 4.60185 51.5465
35768 4.60195 51.5467
35769 4.8121 51.5452
35772 5.69232 51.5467
35779 5.17366 51.5467
35780 5.17352 51.5465
35781 5.1738 51.5467
35783 4.67918 51.5429
35788 5.11722 51.5464
35791 5.09052 51.5464
35792 5.09197 51.5467
35793 5.09313 51.5456
35795 5.08316 51.5465
35796 5.08244 51.5467
35798 5.17386 51.5466
35805 5.17464 51.5468
35806 5.17454 51.5467
35809 4.51332 51.5467
35812 4.51234 51.5466
35814 4.51289 51.5467
35816 4.51332 51.5468
35817 5.06559 51.5462
35821 4.6019 51.5467
35823 5.69289 51.5468
35830 5.09412 51.5443
35834 5.10003 51.5468
35835 4.79704 51.5455
35838 5.72874 51.5468
35842 4.60239 51.5468
35846 4.51289 51.5468
35849 4.51319 51.5469
35850 4.51305 51.5469
35852 5.09993 51.5469
35855 5.09969 51.5469
35856 5.09953 51.5468
35858 5.09985 51.5468
35859 5.62292 51.5469
35860 5.62352 51.5464
35866 5.08149 51.5469
35868 5.09988 51.5469
35870 5.10007 51.5469
35871 5.09978 51.5469
35875 5.09915 51.5469
35877 5.09887 51.547
35884 5.09985 51.547
35885 5.08432 51.5461
35889 5.17665 51.547
35890 5.17533 51.5469
35891 5.17784 51.5465
35894 4.9426 51.547
35903 5.0983 51.5471
35905 5.08058 51.547
35906 5.07988 51.5471
35907 4.64893 51.546
35908 4.64823 51.5471
35912 5.0939 51.5471
35915 5.17372 51.5471
35921 5.0787 51.5471
35926 5.07735 51.5472
35928 4.273 51.5472
35930 5.07688 51.5472
35938 5.32081 51.5472
35940 5.07591 51.5472
35941 5.08476 51.547
35944 5.07476 51.5472
35946 5.07438 51.5472
35948 5.07417 51.5472
35951 5.05405 51.5456
35955 5.09488 51.5473
35960 4.94261 51.5473
35964 5.05405 51.5459
35965 5.05655 51.5473
35968 5.09067 51.5473
35975 5.81324 51.5473
35977 5.81379 51.5472
35981 5.05672 51.5474
35988 4.51324 51.5474
35989 4.58042 51.5465
35995 5.08489 51.5472
35999 5.07382 51.5473
36000 5.07283 51.5475
36001 5.08507 51.5474
36003 4.98163 51.5471
36004 4.98428 51.5476
36010 5.08963 51.5477
36011 4.89967 51.5478
36014 4.90365 51.5478
36015 4.28698 51.5452
36017 5.06587 51.5468
36022 4.27278 51.5478
36026 5.07149 51.5479
36029 4.79802 51.5468
36031 4.79836 51.548
36033 5.08529 51.5476
36035 4.79823 51.5481
36037 5.05678 51.5473
36039 5.11097 51.5473
36042 5.11134 51.545
36043 4.80799 51.5472
36047 5.05536 51.5481
36052 4.63874 51.5481
36056 4.79837 51.5481
36057 5.05782 51.5481
36060 5.23024 51.5482
36061 5.07129 51.5479
36063 4.80665 51.5481
36065 5.4179 51.5462
36066 5.41976 51.5483
36068 4.67047 51.5483
36069 5.08649 51.5481
36070 5.08706 51.5483
36077 5.06662 51.5478
36079 5.6943 51.5471
36080 5.69447 51.5483
36081 4.94254 51.5476
36082 4.94223 51.5484
36083 5.07012 51.5482
36084 5.06961 51.5484
36086 5.08866 51.5484
36095 5.42007 51.5484
36098 5.32211 51.5485
36100 4.74975 51.5485
36103 5.11839 51.546
36104 5.11315 51.5485
36107 5.42044 51.5486
36112 5.06752 51.5486
36115 4.80374 51.5487
36118 4.80632 51.5483
36119 5.06865 51.5486
36121 5.0693 51.5484
36122 5.069 51.5487
36124 5.74122 51.5487
36125 5.06776 51.5487
36138 4.80405 51.5488
36139 4.27638 51.5488
36140 4.27469 51.5483
36143 5.80663 51.5485
36149 4.58046 51.5474
36159 5.56805 51.5426
36165 5.81302 51.5474
36167 4.80378 51.5488
36169 4.58068 51.5489
36172 4.94182 51.549
36174 5.80701 51.549
36179 5.8069 51.549
36185 5.0681 51.5489
36186 5.0683 51.5491
36189 4.80232 51.5489
36190 4.80152 51.5491
36193 4.92323 51.5466
36197 5.80722 51.549
36199 5.80786 51.5489
36200 5.80728 51.5491
36205 5.56311 51.5489
36206 5.56289 51.5492
36207 5.06896 51.549
36208 5.06892 51.5492
36209 5.0683 51.5492
36213 4.59174 51.5465
36214 4.59153 51.5492
36218 4.27282 51.5492
36219 4.9239 51.5491
36220 4.92393 51.5492
36221 5.69479 51.5487
36222 5.69535 51.5492
36223 5.80686 51.5492
36224 5.80682 51.5492
36230 4.94164 51.5492
36231 4.54811 51.5426
36232 4.54661 51.5492
36235 4.80075 51.5492
36236 4.80061 51.5493
36238 4.79804 51.5493
36241 5.80721 51.5492
36242 5.80707 51.5493
36244 5.06888 51.5493
36245 4.47386 51.5474
36247 5.08819 51.5489
36248 5.088 51.5494
36252 5.22985 51.5488
36253 5.23004 51.5489
36256 4.94152 51.5494
36259 5.80587 51.5494
36265 5.0684 51.5491
36271 4.4393 51.54
36276 4.27746 51.5492
36277 4.42084 51.5485
36278 4.41946 51.5496
36284 5.06861 51.5494
36285 5.06871 51.5494
36286 5.06882 51.5496
36300 4.79798 51.5496
36301 4.79877 51.5495
36305 4.27991 51.5496
36306 4.27886 51.5495
36311 4.28219 51.5491
36314 5.42247 51.5494
36316 5.4231 51.5496
36319 5.42341 51.5495
36321 5.28331 51.5401
36323 5.10581 51.5497
36326 5.42303 51.5496
36327 5.42349 51.5497
36329 5.06888 51.5496
36330 5.06906 51.5498
36331 5.42327 51.5498
36332 5.42308 51.5498
36333 5.42343 51.5498
36336 5.08825 51.5498
36342 4.82841 51.5498
36344 4.59165 51.5498
36345 5.11872 51.5471
36347 5.12033 51.5481
36350 5.08829 51.5499
36353 4.82807 51.5499
36354 4.81992 51.5466
36357 4.58066 51.549
36358 4.5806 51.5499
36360 4.54576 51.5499
36361 5.06925 51.55
36365 5.80736 51.5496
36367 5.42389 51.55
36373 5.0693 51.5499
36374 5.06949 51.55
36378 5.06015 51.55
36381 5.06002 51.5501
36385 4.66829 51.5496
36386 4.66747 51.5501
36387 5.69661 51.55
36388 5.69692 51.5501
36389 5.80763 51.55
36390 5.80778 51.5502
36391 5.06009 51.5502
36397 4.92192 51.5502
36399 4.92199 51.5502
36403 4.36076 51.5474
36405 4.37352 51.5412
36407 4.2957 51.5484
36408 4.29637 51.5503
36410 5.6974 51.5503
36411 4.5863 51.5503
36412 4.58653 51.5503
36414 4.33533 51.5503
36415 5.13755 51.5503
36420 4.92184 51.5502
36428 5.11146 51.5504
36429 5.11058 51.5504
36439 4.47294 51.5493
36440 4.47308 51.5504
36441 5.1109 51.5504
36443 5.1109 51.5504
36446 5.69751 51.5504
36447 4.48738 51.5504
36449 5.11145 51.5505
36457 4.51527 51.5496
36458 4.51566 51.5505
36459 4.77678 51.545
36460 4.77894 51.5505
36461 4.90739 51.5483
36463 4.91781 51.5505
36464 4.91977 51.5504
36465 4.92189 51.5505
36472 5.07168 51.5505
36479 4.9596 51.5506
36480 5.03299 51.5398
36482 5.08868 51.5507
36489 4.59176 51.5503
36498 4.58976 51.5505
36499 4.37068 51.5503
36501 4.89455 51.5472
36502 4.86756 51.5508
36503 4.63961 51.5491
36505 4.94115 51.5506
36509 4.79788 51.5501
36510 4.79767 51.5508
36511 4.58838 51.5508
36521 5.08744 51.5509
36522 5.08784 51.5498
36523 5.07317 51.5509
36524 5.07352 51.5509
36525 4.9421 51.5508
36526 4.94274 51.5509
36527 5.48279 51.5456
36528 5.48017 51.551
36531 4.64129 51.5508
36534 5.00263 51.551
36535 4.45969 51.5465
36536 4.46506 51.551
36537 5.07361 51.551
36542 4.54506 51.5511
36544 5.42616 51.5511
36548 5.00321 51.5511
36555 4.54223 51.5507
36557 5.69866 51.551
36561 5.08893 51.5512
36571 5.69924 51.5512
36572 5.6995 51.5513
36573 5.6952 51.5473
36574 5.70412 51.5514
36576 4.79746 51.5514
36585 5.08896 51.5512
36588 5.62036 51.5514
36590 5.70001 51.5514
36595 5.08701 51.5515
36596 5.08703 51.5515
36597 5.10987 51.5514
36603 5.07394 51.551
36604 5.07614 51.5515
36606 4.79737 51.5515
36612 4.94508 51.5516
36618 5.7009 51.5516
36622 5.10974 51.5515
36623 5.11013 51.5515
36624 5.10997 51.5516
36625 4.94521 51.5516
36629 4.94525 51.5516
36639 4.83139 51.551
36640 4.8333 51.5517
36642 4.46601 51.5517
36643 5.06068 51.5505
36646 5.70184 51.5518
36653 5.62047 51.5517
36655 5.17369 51.5372
36657 5.06137 51.5518
36660 5.6203 51.5517
36661 4.94585 51.5519
36662 4.94684 51.5518
36663 5.62061 51.5518
36664 5.62122 51.5519
36665 5.0501 51.5519
36669 5.61963 51.5519
36670 5.62016 51.5518
36679 5.08902 51.5514
36680 5.08923 51.5519
36682 4.58069 51.552
36685 4.95327 51.5507
36687 4.9598 51.5508
36693 5.42665 51.5513
36694 5.42796 51.552
36697 4.95325 51.552
36698 4.95295 51.5507
36699 4.95357 51.552
36702 5.05024 51.552
36703 4.73867 51.552
36704 4.742 51.5324
36705 5.62063 51.5519
36707 5.62032 51.552
36708 5.62018 51.5519
36709 5.70009 51.5515
36711 5.62049 51.552
36713 5.00397 51.5513
36714 5.00617 51.5521
36715 5.70249 51.5518
36716 5.70328 51.5521
36718 5.11865 51.5472
36719 4.74264 51.5315
36720 4.73892 51.5521
36721 4.58594 51.5513
36722 4.58551 51.5521
36723 5.69964 51.552
36724 5.69952 51.5521
36725 5.08665 51.5522
36727 5.1223 51.5499
36730 5.48291 51.552
36736 5.08929 51.5522
36738 4.54994 51.5523
36739 4.54585 51.5498
36741 5.54515 51.5492
36742 5.53462 51.5523
36743 5.62042 51.5523
36747 5.07644 51.5517
36748 5.07752 51.5524
36749 4.54972 51.5524
36751 4.94539 51.5517
36756 4.94533 51.5517
36760 5.08936 51.5524
36762 4.94604 51.5524
36765 5.12919 51.5525
36773 4.94597 51.5526
36776 4.94596 51.5525
36779 4.94621 51.5524
36784 5.48583 51.5527
36785 5.0864 51.5527
36789 5.13288 51.5518
36790 5.12106 51.5499
36792 5.70298 51.5527
36793 4.79648 51.5525
36794 4.79613 51.5527
36796 4.46629 51.552
36797 4.94489 51.5524
36798 4.93892 51.5528
36799 5.08941 51.5525
36802 4.5851 51.5528
36804 5.699 51.5528
36805 4.6416 51.551
36807 4.64632 51.5505
36810 5.48614 51.5528
36813 5.39012 51.5465
36814 5.38924 51.5528
36817 5.48131 51.5528
36818 5.48216 51.5522
36820 5.42917 51.5528
36821 4.6456 51.5528
36822 4.6456 51.5529
36826 5.07836 51.5529
36827 4.92204 51.5515
36830 5.6204 51.5529
36831 5.06147 51.5518
36832 5.06226 51.553
36835 5.8079 51.5504
36838 5.673 51.5531
36840 5.70269 51.5531
36841 4.48788 51.5532
36842 4.48755 51.552
36846 5.06241 51.5532
36847 4.37298 51.5508
36851 5.47987 51.5516
36853 5.10764 51.5533
36857 5.08957 51.5528
36860 5.02042 51.5533
36862 5.80995 51.5534
36863 4.33527 51.5504
36864 4.33215 51.5534
36867 4.46726 51.5527
36870 5.47817 51.5534
36874 5.80972 51.5531
36877 5.12801 51.5534
36879 5.4812 51.5529
36882 5.47885 51.5533
36884 5.5308 51.5534
36885 4.72251 51.5439
36887 4.58508 51.5528
36888 4.58466 51.5535
36890 5.48805 51.5535
36891 5.1741 51.5507
36905 5.08598 51.5536
36907 5.47754 51.5536
36908 5.47748 51.5536
36911 5.04208 51.5536
36916 4.33175 51.5537
36917 5.08998 51.5533
36918 5.09022 51.5537
36919 5.03446 51.5536
36921 5.04132 51.5537
36926 5.12939 51.5537
36927 5.04219 51.5537
36928 5.04218 51.5538
36929 5.0427 51.5537
36933 5.04182 51.5538
36934 5.04182 51.5537
36936 5.70226 51.5538
36937 5.08593 51.5538
36939 5.04192 51.5538
36943 5.04207 51.5538
36946 4.61035 51.5539
36947 4.61019 51.5539
36948 4.60957 51.5526
36951 4.54477 51.5516
36952 4.54486 51.5539
36954 4.54223 51.5509
36955 4.92096 51.5539
36956 4.9209 51.5537
36958 5.12674 51.5539
36959 5.07905 51.5536
36970 4.54494 51.554
36974 4.37996 51.554
36975 4.73024 51.5535
36977 5.1266 51.554
36979 5.17329 51.5535
36980 5.17314 51.5541
36991 4.94632 51.5526
36995 5.12649 51.5542
37004 5.48976 51.5542
37005 4.79509 51.5541
37006 4.79517 51.5543
37007 4.82067 51.5543
37009 4.79494 51.5543
37010 4.79492 51.5542
37013 4.94967 51.5541
37014 4.95059 51.5543
37015 4.46795 51.5534
37016 4.46916 51.5544
37017 4.73077 51.554
37018 4.73107 51.5544
37020 5.70195 51.5544
37022 4.73068 51.5541
37028 4.54555 51.5545
37030 4.79589 51.5545
37032 4.54577 51.5545
37034 4.73132 51.5545
37035 5.43105 51.5541
37036 5.43302 51.5545
37039 5.0449 51.5541
37041 5.04643 51.5546
37052 4.73128 51.5546
37053 4.54575 51.5546
37054 4.54554 51.5546
37059 5.04634 51.5546
37064 5.04667 51.5546
37065 4.73113 51.5547
37066 4.73094 51.5544
37069 5.07939 51.5539
37070 5.08049 51.5547
37074 4.84465 51.5547
37080 5.08051 51.5547
37081 5.69844 51.5537
37083 5.49054 51.5547
37084 5.49003 51.5544
37085 5.04656 51.5547
37100 5.06344 51.5548
37101 5.10781 51.5534
37102 5.10645 51.5548
37105 5.08833 51.5548
37106 5.08585 51.5542
37111 5.06331 51.5548
37113 5.22952 51.5494
37117 4.86653 51.5511
37122 4.95305 51.5548
37124 4.953 51.5549
37125 4.95324 51.5548
37126 4.95319 51.5549
37127 4.61747 51.5535
37128 4.61139 51.5549
37129 4.85631 51.5549
37137 5.08245 51.5546
37143 4.89876 51.55
37149 5.04745 51.5551
37153 4.66118 51.5547
37156 5.07917 51.5542
37161 5.09045 51.5541
37162 5.09049 51.5551
37166 4.6106 51.5549
37168 4.73168 51.5552
37173 5.08061 51.555
37175 5.07758 51.5552
37176 5.0786 51.5551
37179 5.6737 51.5547
37182 4.7986 51.5552
37184 5.47503 51.5552
37187 4.47381 51.5544
37188 4.47383 51.5552
37189 4.58318 51.555
37191 4.58387 51.5552
37192 4.58402 51.5552
37195 4.58441 51.5546
37196 4.58411 51.5552
37197 5.06351 51.5553
37199 5.70279 51.5548
37202 5.0768 51.5553
37204 5.07816 51.5553
37206 5.07735 51.5552
37207 4.58382 51.5553
37211 5.00701 51.5524
37215 5.07876 51.5552
37220 5.0757 51.5554
37221 4.58386 51.5554
37225 5.0475 51.555
37236 4.9205 51.5555
37240 5.07411 51.5555
37241 4.47005 51.5551
37243 5.7055 51.5553
37244 5.70655 51.5555
37246 5.07297 51.5556
37247 5.69762 51.555
37251 4.46135 51.5555
37253 4.73198 51.5556
37261 4.58393 51.5554
37263 5.07829 51.5553
37266 4.47173 51.5557
37273 4.47374 51.5557
37278 5.07059 51.5557
37281 5.4544 51.5558
37286 4.61023 51.5539
37288 4.61135 51.5558
37290 5.70754 51.5558
37291 5.45449 51.5558
37293 4.4717 51.5558
37294 4.47056 51.5555
37295 5.70664 51.5522
37296 5.70919 51.5558
37303 4.47385 51.5558
37304 4.47374 51.5558
37305 4.47387 51.5557
37307 5.80523 51.5496
37308 5.7841 51.5559
37312 4.85392 51.5559
37313 5.45386 51.5559
37315 5.45462 51.5558
37320 5.06846 51.5559
37322 5.45427 51.5558
37325 4.6115 51.5557
37326 4.61165 51.5559
37329 5.45462 51.5559
37330 5.45451 51.556
37334 5.45428 51.5559
37336 5.4544 51.556
37341 5.04925 51.556
37347 4.51587 51.5546
37350 4.82173 51.5561
37351 4.83508 51.5526
37354 4.92036 51.5561
37355 5.69725 51.5556
37359 4.5164 51.5561
37361 4.48845 51.5554
37362 4.48872 51.5562
37364 5.1059 51.5552
37367 5.06715 51.556
37369 5.06373 51.5562
37373 5.106 51.5553
37376 4.85419 51.5563
37379 5.70907 51.5563
37380 5.7092 51.5563
37386 5.70853 51.5563
37388 4.85572 51.5551
37390 5.0622 51.5564
37391 5.67658 51.5552
37396 5.70892 51.5564
37404 4.47539 51.5564
37407 5.70891 51.5565
37413 5.75182 51.5516
37418 5.7092 51.5566
37421 5.06115 51.5564
37423 4.27243 51.5496
37424 4.26351 51.5566
37429 5.05904 51.5566
37433 5.78247 51.5567
37436 4.58363 51.5557
37439 5.78241 51.5567
37447 5.05813 51.5567
37448 5.05708 51.5567
37450 5.05693 51.5568
37451 5.32511 51.5514
37452 5.33157 51.5568
37454 5.33172 51.5568
37455 5.44796 51.5568
37456 5.44809 51.5568
37465 5.4485 51.5566
37475 5.05556 51.5569
37476 5.05547 51.5569
37478 4.38511 51.5569
37480 5.5197 51.5569
37482 5.44787 51.5568
37483 4.45825 51.5569
37484 4.45834 51.5569
37485 4.46111 51.5556
37487 5.44817 51.5568
37488 5.44815 51.557
37492 5.44784 51.5569
37494 5.44807 51.557
37497 5.47209 51.5571
37501 4.85589 51.5551
37504 5.47223 51.5571
37505 5.47239 51.5569
37507 5.70905 51.5571
37508 5.70904 51.5566
37511 4.85232 51.5565
37513 6.05214 51.5542
37514 6.045 51.5571
37515 4.851 51.556
37516 4.84861 51.5571
37517 4.84901 51.5571
37521 5.44792 51.557
37526 5.78196 51.5572
37528 4.84521 51.555
37530 4.84841 51.5572
37531 4.89578 51.5551
37532 4.8945 51.5572
37533 5.47186 51.5572
37535 4.45753 51.5572
37542 5.47223 51.5573
37543 5.47191 51.5573
37545 4.80424 51.5568
37548 5.5562 51.5573
37549 5.04934 51.556
37555 5.04968 51.5573
37557 5.04978 51.5573
37561 4.51643 51.5562
37562 4.51678 51.5573
37570 4.48858 51.5562
37572 4.48719 51.5574
37574 6.04451 51.5575
37575 5.47243 51.5575
37576 5.47215 51.5573
37579 5.471 51.5575
37580 5.47152 51.5573
37581 5.69688 51.5562
37585 5.10525 51.5563
37597 5.07813 51.5557
37601 5.12921 51.554
37602 5.13093 51.5576
37608 5.04981 51.5576
37609 5.45504 51.5559
37610 5.46623 51.5576
37611 5.69223 51.5576
37612 5.6921 51.5576
37615 4.61073 51.5551
37616 4.60488 51.5577
37619 4.58262 51.5577
37626 4.51685 51.5578
37631 5.81009 51.5536
37637 4.54594 51.5556
37638 4.54529 51.5579
37640 5.46641 51.5579
37644 5.47078 51.5576
37646 4.26351 51.558
37647 4.45631 51.558
37651 5.04125 51.558
37652 5.04112 51.5579
37668 5.46645 51.558
37671 5.69623 51.5575
37673 5.04239 51.558
37674 5.04152 51.5581
37676 4.26359 51.5581
37677 4.66082 51.5551
37678 4.65588 51.5581
37681 4.65317 51.5567
37682 4.6556 51.5581
37690 5.46634 51.5581
37691 5.4666 51.5581
37694 5.46663 51.5582
37696 5.46707 51.5582
37699 5.06388 51.5562
37701 4.54102 51.558
37702 4.54022 51.5582
37703 5.95964 51.557
37706 5.06388 51.557
37707 5.4686 51.5582
37708 5.4699 51.5579
37710 4.57951 51.5582
37711 4.83406 51.5574
37714 5.46624 51.5582
37717 5.06427 51.5582
37723 4.79216 51.5576
37726 5.06411 51.5582
37727 4.83861 51.5582
37732 4.65592 51.5583
37735 5.46627 51.5582
37736 5.46575 51.5583
37737 4.65565 51.5583
37742 4.53953 51.5583
37743 4.61264 51.5583
37748 4.61246 51.5583
37750 4.83685 51.5584
37755 4.54514 51.5584
37756 4.54279 51.5578
37759 5.68952 51.558
37760 5.68714 51.5584
37761 5.67997 51.5576
37762 5.67973 51.5584
37764 5.09107 51.556
37766 4.53897 51.5585
37768 5.43896 51.5585
37769 4.51675 51.5582
37770 4.51665 51.5585
37771 4.58214 51.5585
37776 4.45622 51.5579
37777 5.06418 51.5586
37778 5.06413 51.5583
37781 4.45462 51.5586
37782 4.4548 51.5585
37783 5.09071 51.5586
37784 5.0906 51.5584
37786 4.45499 51.5587
37790 5.4476 51.5572
37791 5.03716 51.5588
37796 4.4549 51.5588
37801 4.47757 51.5588
37804 5.10434 51.5588
37805 5.61815 51.556
37808 4.29913 51.5588
37810 5.03719 51.5589
37812 5.68093 51.5589
37813 5.69596 51.5581
37814 5.69544 51.5589
37816 5.00163 51.5589
37817 5.04989 51.5582
37818 5.05005 51.559
37819 5.69523 51.559
37823 4.85964 51.5571
37826 4.53735 51.559
37831 5.68129 51.559
37832 5.68148 51.559
37833 4.83053 51.5582
37834 4.82749 51.559
37835 4.83837 51.5583
37836 4.83842 51.5591
37838 5.69549 51.5591
37839 5.61836 51.5588
37841 5.6953 51.5591
37845 5.07758 51.5576
37858 5.6813 51.5592
37859 5.68611 51.5588
37860 5.68567 51.5592
37861 5.03429 51.5591
37864 5.03434 51.5592
37865 5.44341 51.5593
37866 5.44618 51.5587
37871 4.73534 51.5593
37872 4.73842 51.5528
37878 5.12999 51.5572
37879 5.13291 51.5593
37880 5.12711 51.5545
37883 5.0334 51.5593
37886 5.03343 51.5594
37887 5.46518 51.5586
37890 4.655 51.5594
37892 5.68107 51.5594
37894 4.82666 51.5595
37902 5.49885 51.5584
37907 4.58266 51.5576
37908 4.5862 51.5596
37912 5.50533 51.5596
37918 5.09123 51.5595
37919 5.09143 51.5596
37922 5.09901 51.5595
37925 5.09549 51.5596
37929 4.80602 51.5573
37931 5.43473 51.5596
37932 5.43457 51.5597
37934 4.57964 51.5584
37935 5.0955 51.5596
37937 5.08905 51.5597
37944 4.8169 51.5598
37945 5.0993 51.5595
37946 5.10171 51.5598
37948 4.89088 51.5598
37950 5.10186 51.5598
37951 5.10393 51.5598
37953 5.09737 51.5598
37955 5.09735 51.5596
37959 5.46365 51.5594
37960 5.46311 51.5598
37961 5.68154 51.5591
37962 5.68316 51.5599
37963 5.0868 51.5599
37976 5.10325 51.56
37979 5.93901 51.55
37980 5.94063 51.56
37983 4.58138 51.5599
37985 4.54495 51.5591
37986 4.54467 51.56
37987 5.07785 51.5591
37990 5.07869 51.56
37994 5.02812 51.56
37996 5.02815 51.5601
38000 4.95217 51.5601
38006 4.78326 51.5601
38009 5.68451 51.5597
38011 5.09912 51.5601
38012 5.09893 51.5601
38020 4.48064 51.5598
38025 4.47853 51.5602
38028 4.47869 51.5602
38029 5.08318 51.5602
38030 5.08402 51.5601
38035 5.68399 51.5602
38036 5.68422 51.5601
38038 4.58134 51.56
38044 5.42722 51.5602
38054 4.47873 51.5603
38057 5.0706 51.5603
38059 5.10386 51.5602
38061 5.10403 51.5602
38062 5.10402 51.5603
38063 5.05017 51.5596
38064 5.05031 51.5603
38071 5.07704 51.5603
38073 5.07976 51.5601
38077 5.41478 51.5603
38085 5.07077 51.5603
38087 5.0742 51.5604
38090 4.82418 51.5604
38093 5.07809 51.56
38094 5.07715 51.5604
38100 5.0681 51.5604
38101 5.06428 51.5583
38102 5.06476 51.5604
38105 4.82531 51.5602
38117 5.10109 51.5605
38118 5.10028 51.5603
38120 5.06649 51.5605
38125 4.4531 51.5539
38128 4.46137 51.5605
38129 5.07437 51.5605
38133 5.36118 51.558
38139 4.53633 51.5595
38144 5.06481 51.5606
38148 4.60473 51.5576
38149 4.82489 51.5604
38151 5.05036 51.5605
38153 5.0645 51.5606
38154 5.06446 51.5605
38157 4.5164 51.5593
38158 4.51604 51.5606
38159 4.82489 51.5606
38160 4.82463 51.5605
38161 5.02366 51.5606
38166 5.38463 51.5607
38167 4.95129 51.5607
38168 4.95195 51.5601
38169 4.95201 51.5602
38171 5.42695 51.5602
38174 5.46262 51.5607
38180 4.58598 51.5597
38182 5.06264 51.5606
38183 5.06265 51.5607
38185 5.06168 51.5608
38187 5.68002 51.5605
38191 5.68428 51.5603
38192 5.68545 51.5608
38195 5.05039 51.5606
38202 4.4525 51.5536
38204 5.09213 51.5609
38205 5.69803 51.5602
38207 5.10362 51.5609
38210 5.10378 51.5605
38216 4.83785 51.561
38217 5.10385 51.5608
38218 5.10378 51.561
38220 5.46258 51.561
38221 5.05046 51.5608
38222 5.05049 51.561
38223 5.46247 51.561
38232 5.10375 51.561
38234 5.13532 51.5611
38237 5.05681 51.561
38238 5.05692 51.5611
38239 5.06152 51.5608
38243 5.02008 51.5611
38245 5.0566 51.5611
38248 4.83772 51.5611
38249 5.13519 51.5612
38252 5.46236 51.5611
38254 5.46265 51.5612
38256 5.68683 51.5612
38258 5.31522 51.5612
38260 5.05683 51.5612
38261 5.05671 51.5612
38263 5.46254 51.5612
38269 5.02012 51.5612
38271 5.02369 51.5607
38273 5.9591 51.5582
38274 5.9552 51.5613
38282 4.45799 51.5614
38283 5.28927 51.5497
38284 5.29781 51.5614
38285 5.13622 51.5615
38287 4.54438 51.5611
38288 4.54427 51.5615
38292 4.61244 51.5584
38293 4.6118 51.5615
38297 5.0179 51.5614
38303 5.46284 51.5614
38306 5.13628 51.5615
38309 5.10365 51.5613
38314 5.0515 51.5615
38318 5.01784 51.5615
38326 4.61177 51.5616
38327 4.61198 51.5615
38329 5.09175 51.5616
38330 5.09128 51.5596
38332 5.09187 51.5616
38336 4.65493 51.5616
38337 5.13563 51.5614
38339 5.05062 51.5615
38343 6.04176 51.5599
38346 5.05045 51.5615
38347 5.05064 51.5616
38351 5.10327 51.5617
38352 5.10338 51.5615
38354 5.68801 51.5617
38355 4.47452 51.5617
38359 4.79207 51.5583
38365 5.36591 51.5605
38367 5.41029 51.5589
38370 5.13547 51.5614
38372 4.54419 51.5618
38373 5.68791 51.5618
38374 5.68778 51.5617
38378 4.9971 51.5618
38381 5.61842 51.5591
38382 5.61833 51.5618
38383 4.92016 51.5564
38385 4.79152 51.5619
38386 4.7918 51.5617
38397 5.10354 51.5615
38399 5.01385 51.562
38401 5.08011 51.5618
38403 5.38457 51.5607
38405 5.38583 51.5618
38407 5.07754 51.5619
38410 5.07747 51.562
38411 5.38401 51.562
38414 5.0742 51.5605
38415 5.36891 51.5617
38417 5.01389 51.5621
38422 5.08012 51.5619
38424 4.73729 51.5621
38426 5.09165 51.5617
38429 5.46304 51.5615
38432 5.61825 51.5621
38435 4.75839 51.5576
38441 4.91245 51.5619
38445 5.46409 51.5621
38448 4.45876 51.5623
38454 5.09132 51.5621
38455 5.09112 51.5624
38456 5.09115 51.5623
38457 4.82526 51.5608
38458 4.82684 51.5624
38459 5.01119 51.5624
38463 5.10272 51.5625
38465 5.38392 51.562
38468 4.51624 51.5625
38469 5.0911 51.5625
38471 5.09179 51.5617
38473 4.53393 51.5605
38475 5.46449 51.5624
38476 5.46464 51.5625
38478 5.13744 51.5612
38481 5.42566 51.5607
38486 5.13553 51.5617
38487 5.13402 51.5627
38489 5.13559 51.5618
38491 4.58113 51.5608
38494 5.01116 51.5623
38497 4.79181 51.5619
38498 4.79249 51.5628
38506 5.09102 51.5628
38507 5.3697 51.562
38520 4.45932 51.5629
38523 5.01809 51.5615
38526 4.54391 51.563
38531 5.81302 51.5579
38537 5.00487 51.5632
38538 5.00815 51.5627
38539 5.10798 51.5632
38540 5.10815 51.5632
38541 5.13423 51.5627
38542 5.13587 51.5617
38543 5.67709 51.5622
38545 4.73274 51.5633
38546 4.73506 51.5598
38547 6.01101 51.5577
38548 6.03351 51.5633
38554 5.00491 51.5633
38555 5.00819 51.5628
38557 5.10205 51.5633
38559 4.73523 51.56
38560 4.733 51.5634
38562 4.73499 51.5597
38564 5.68817 51.5634
38568 4.55276 51.5631
38569 4.54381 51.5633
38579 5.86276 51.5617
38581 5.13414 51.5628
38582 5.13335 51.5636
38583 4.88957 51.5606
38587 5.86224 51.5637
38588 5.86224 51.5637
38589 5.42001 51.5637
38591 4.47327 51.5637
38593 6.04026 51.5616
38594 6.03927 51.5637
38595 5.42072 51.5637
38597 5.09101 51.5628
38598 5.09078 51.5638
38600 4.47349 51.5638
38601 4.82736 51.5631
38602 4.828 51.5638
38604 5.00146 51.5638
38607 4.83671 51.5626
38611 4.4112 51.5599
38612 4.40896 51.5639
38613 5.38005 51.5625
38614 5.37612 51.5639
38615 4.54375 51.5635
38616 4.54361 51.5639
38617 4.83622 51.5639
38618 4.83671 51.5638
38621 4.73536 51.5602
38622 4.73399 51.5639
38624 5.68818 51.564
38625 5.35755 51.5579
38628 4.7321 51.5634
38631 4.83599 51.5641
38633 4.61078 51.5641
38638 5.37567 51.5641
38645 4.83582 51.5642
38647 5.10139 51.5642
38650 5.11079 51.5642
38651 4.75808 51.5622
38654 4.30311 51.5642
38656 5.11084 51.5642
38657 5.10324 51.562
38658 5.10151 51.5642
38660 5.1109 51.5642
38661 4.61026 51.5642
38664 5.35204 51.5643
38665 4.88587 51.5637
38666 4.88583 51.5643
38671 4.82866 51.5641
38672 4.82902 51.5643
38673 4.61195 51.5546
38675 4.83498 51.5644
38680 4.76834 51.5644
38682 5.09048 51.5644
38683 4.65935 51.5644
38686 4.77179 51.5644
38693 4.61107 51.5641
38697 5.11085 51.5643
38702 4.99499 51.5646
38704 4.99502 51.5647
38705 4.63312 51.5641
38707 4.61156 51.5646
38710 4.99294 51.5647
38712 4.6122 51.5648
38713 5.10094 51.5648
38717 5.13852 51.5648
38721 5.46937 51.5136
38723 5.13594 51.5616
38724 5.13878 51.5648
38725 5.13743 51.561
38727 5.09032 51.5646
38728 5.09016 51.5648
38729 5.47402 51.5648
38730 5.46841 51.5173
38731 4.65434 51.5628
38732 4.65318 51.5649
38739 4.83245 51.5649
38740 4.83377 51.5646
38747 5.05086 51.5629
38749 5.05111 51.5649
38752 5.37478 51.5649
38753 5.46566 51.5647
38757 4.99296 51.5649
38761 4.61064 51.565
38762 4.61016 51.5643
38764 5.47351 51.565
38766 4.99281 51.5649
38767 4.99296 51.565
38776 4.30388 51.565
38777 5.11281 51.5649
38780 4.54327 51.5651
38781 4.83141 51.5651
38786 4.63708 51.5649
38787 4.831 51.5652
38790 4.73793 51.5652
38792 4.73842 51.5636
38793 5.37082 51.5628
38795 4.79343 51.5641
38798 4.7381 51.5653
38799 4.73855 51.5635
38802 4.63784 51.5653
38805 4.63791 51.5653
38807 4.7939 51.5653
38809 5.10055 51.5653
38811 4.63798 51.5653
38813 5.46568 51.5649
38814 5.46571 51.5653
38816 4.6375 51.5651
38817 4.63777 51.5653
38819 5.11046 51.5647
38823 5.46559 51.5653
38826 4.73388 51.564
38829 4.63804 51.5653
38832 5.46584 51.5654
38836 4.73798 51.5654
38837 5.11318 51.5651
38841 5.55538 51.5601
38842 5.55622 51.5654
38843 4.9895 51.5654
38848 4.77355 51.5654
38849 4.63805 51.5654
38851 4.63785 51.5654
38852 4.63777 51.5654
38860 4.98954 51.5655
38861 4.99277 51.565
38867 5.46585 51.5654
38874 5.94907 51.5655
38877 4.83709 51.5649
38880 4.63798 51.5654
38882 4.63837 51.5656
38886 4.8858 51.5656
38889 4.82984 51.5648
38890 4.82963 51.5656
38891 5.46574 51.5655
38892 5.46573 51.5656
38896 4.63073 51.5656
38898 5.35065 51.5656
38900 4.5811 51.5657
38906 4.82959 51.5657
38909 4.61047 51.5657
38911 4.61081 51.565
38912 4.61066 51.5657
38915 5.31528 51.5618
38916 5.31226 51.5657
38918 5.70937 51.5655
38919 5.70935 51.5658
38922 5.61724 51.5658
38924 4.98779 51.5657
38927 5.1006 51.5656
38929 5.37463 51.5651
38930 5.37399 51.5658
38931 5.70949 51.5657
38932 5.70972 51.5658
38935 5.10049 51.5658
38936 5.10044 51.5659
38937 5.37272 51.5652
38944 5.46563 51.5655
38946 5.46563 51.5659
38949 5.11433 51.5655
38951 5.37341 51.5659
38952 5.37345 51.5659
38957 5.70926 51.566
38958 5.70924 51.5659
38959 4.54313 51.5656
38961 5.70885 51.5659
38967 5.7097 51.5659
38969 5.37367 51.566
38971 5.37367 51.566
38978 5.70945 51.566
38980 5.94471 51.5661
38985 5.99443 51.5469
38986 5.99397 51.5661
38987 4.79409 51.5661
38992 5.68766 51.5662
38993 5.06563 51.5662
38994 5.0652 51.5632
38996 5.06584 51.5662
38997 5.06527 51.5632
38999 5.70748 51.566
39000 5.70512 51.5662
39006 5.94482 51.5662
39010 5.06364 51.5663
39015 5.70959 51.566
39016 5.70958 51.5663
39018 5.06433 51.5662
39019 5.06564 51.5663
39023 5.06584 51.5663
39030 5.06311 51.5663
39032 5.06243 51.5662
39037 5.06246 51.5663
39038 5.06152 51.5663
39039 5.06716 51.5663
39041 5.06692 51.5663
39043 4.78257 51.5621
39048 4.47323 51.5638
39050 4.73248 51.5637
39054 5.0677 51.5664
39056 4.87281 51.5663
39057 5.06082 51.5664
39058 5.05947 51.5664
39059 5.18185 51.5664
39060 5.18352 51.5664
39066 5.06778 51.5664
39067 4.73274 51.5638
39068 4.7313 51.5664
39069 5.17449 51.5577
39070 5.18176 51.5664
39074 5.0588 51.5665
39078 4.73146 51.5665
39081 4.63945 51.5661
39083 4.78115 51.5664
39084 4.77978 51.5665
39087 5.05759 51.5665
39090 5.70378 51.5665
39093 4.83721 51.5666
39096 5.33704 51.5666
39097 5.05796 51.5665
39098 5.05789 51.5666
39100 5.06863 51.5666
39101 5.05772 51.5666
39103 4.65955 51.5644
39109 4.99301 51.5667
39115 5.11546 51.5659
39119 4.82938 51.5665
39123 5.06911 51.5667
39127 4.77788 51.5667
39133 4.82908 51.5667
39136 5.06941 51.5668
39138 5.37415 51.5668
39140 4.82882 51.5667
39142 4.82887 51.5668
39143 5.11067 51.5653
39146 4.65169 51.5669
39147 4.64012 51.5665
39150 4.74319 51.5669
39151 5.0566 51.5667
39152 5.05475 51.5669
39153 5.01839 51.563
39157 5.68766 51.5663
39163 4.74305 51.567
39168 5.08067 51.567
39173 4.74317 51.567
39177 4.79802 51.567
39185 5.05413 51.567
39186 5.05348 51.5671
39187 4.79711 51.567
39190 5.07942 51.567
39192 5.01732 51.5669
39194 5.07782 51.5671
39195 5.01721 51.5671
39200 5.08155 51.5671
39201 5.05283 51.5671
39206 5.07736 51.5672
39207 4.79615 51.5671
39212 5.08184 51.5672
39215 4.46828 51.5663
39218 4.47164 51.5664
39220 5.94803 51.5672
39225 5.13012 51.5673
39226 5.133 51.5637
39227 5.0513 51.5651
39228 5.05172 51.5673
39231 5.07674 51.5673
39236 4.79425 51.5673
39237 4.79525 51.5672
39242 4.79408 51.5673
39244 4.82748 51.5673
39245 5.05158 51.5673
39246 5.05116 51.5652
39249 4.62582 51.5673
39250 4.62596 51.5673
39251 5.09033 51.5673
39252 5.09011 51.5673
39253 4.64068 51.5669
39254 4.64094 51.5673
39256 5.13029 51.5673
39261 5.08953 51.5657
39263 5.01696 51.5673
39264 5.01696 51.5673
39269 5.05284 51.5672
39272 4.77599 51.5668
39275 5.05174 51.5674
39279 5.09309 51.5674
39280 5.09165 51.5673
39286 5.09451 51.5674
39297 5.94526 51.5668
39301 4.61011 51.5675
39303 5.0516 51.5674
39304 5.0508 51.5675
39305 5.01719 51.5675
39307 5.01732 51.5671
39309 5.01731 51.5675
39317 5.05041 51.5675
39321 5.67612 51.5633
39325 4.55546 51.5628
39326 4.55924 51.5675
39327 5.7779 51.5633
39328 5.77524 51.5675
39329 4.73118 51.5667
39330 4.73082 51.5675
39334 4.61151 51.5647
39335 4.62545 51.5675
39336 4.62552 51.5674
39339 5.08832 51.5675
39340 5.08838 51.5673
39346 4.61026 51.5675
39348 5.05003 51.5675
39349 4.97672 51.5676
39350 4.98022 51.5669
39353 4.97659 51.5676
39355 5.22613 51.5549
39356 5.21797 51.5676
39357 5.37418 51.5671
39359 4.62621 51.5675
39361 4.98782 51.5658
39364 4.73781 51.5653
39365 5.0829 51.5675
39369 4.54296 51.566
39370 4.5418 51.5677
39372 4.73592 51.5677
39375 4.77348 51.5677
39376 4.77434 51.5674
39377 5.47438 51.5653
39378 5.47567 51.5677
39382 5.01726 51.5677
39384 5.71009 51.5677
39389 5.37421 51.5676
39390 5.37398 51.5677
39398 4.62567 51.5677
39399 4.62614 51.5677
39403 4.79911 51.5678
39404 4.7988 51.5671
39406 5.04756 51.5678
39408 4.61055 51.5678
39409 5.08409 51.5677
39416 4.66399 51.5668
39417 5.08575 51.5678
39418 5.08675 51.5678
39420 5.09582 51.5678
39421 4.62992 51.5672
39422 4.62963 51.5678
39424 5.18281 51.5679
39428 4.61045 51.5678
39431 4.66408 51.5666
39434 5.04574 51.5679
39436 5.07562 51.5679
39437 4.84542 51.5655
39440 4.47112 51.5672
39442 5.07198 51.568
39445 5.71003 51.568
39446 5.71019 51.568
39449 5.29788 51.5615
39453 4.6258 51.5678
39457 4.62561 51.568
39462 4.64067 51.5681
39463 4.51613 51.5661
39467 4.6294 51.5681
39474 4.76973 51.5681
39475 6.0362 51.5664
39476 6.03662 51.5682
39485 5.70976 51.5682
39487 4.47148 51.5673
39489 5.7091 51.5682
39491 5.11756 51.5667
39493 5.33767 51.5672
39494 5.33858 51.5682
39495 4.62955 51.5682
39496 4.6296 51.5682
39509 5.70977 51.5683
39514 4.54157 51.5683
39517 4.62924 51.5683
39518 4.62931 51.5681
39521 4.38778 51.567
39522 4.38705 51.5683
39523 5.66854 51.5675
39532 4.76469 51.5683
39534 4.77137 51.5682
39543 4.77271 51.5683
39544 4.77256 51.5683
39549 4.62954 51.5683
39555 6.00387 51.567
39556 6.00355 51.5684
39560 4.76394 51.5684
39561 4.73828 51.5684
39562 4.73843 51.5684
39565 4.79921 51.5682
39566 4.79949 51.5684
39567 4.77672 51.5684
39572 4.65135 51.5674
39573 4.73883 51.5684
39577 4.79929 51.5685
39580 5.71033 51.5683
39581 5.71039 51.5682
39583 5.07243 51.5683
39585 5.70478 51.5677
39587 4.65011 51.5685
39588 4.65025 51.5684
39594 4.65045 51.5685
39595 4.83673 51.5685
39597 4.83743 51.5674
39601 5.70533 51.5685
39603 5.70543 51.5685
39605 5.70564 51.5685
39607 4.66165 51.5685
39611 4.76313 51.5685
39612 4.76295 51.5685
39613 5.0966 51.5683
39615 5.09825 51.5685
39616 5.10027 51.5659
39618 4.39633 51.5684
39621 4.66175 51.5686
39623 4.66217 51.5683
39629 5.09881 51.5681
39634 4.73808 51.5686
39639 5.7062 51.5684
39640 5.70572 51.5686
39641 4.65011 51.5686
39644 4.65045 51.5686
39645 4.64057 51.5686
39648 4.64072 51.5686
39652 5.0736 51.5686
39653 5.07413 51.5686
39655 5.1122 51.5672
39658 4.40618 51.5686
39659 4.40746 51.5665
39664 5.07277 51.5685
39666 4.76212 51.5686
39672 4.65031 51.5687
39675 5.0657 51.5687
39677 4.57871 51.5687
39678 4.57968 51.5675
39679 5.46493 51.5683
39680 5.46484 51.5687
39682 5.70567 51.5687
39687 4.73955 51.5685
39688 4.74063 51.5687
39689 5.70533 51.5687
39690 5.70525 51.5687
39692 4.40618 51.5687
39693 5.06579 51.567
39694 5.06582 51.5687
39695 5.68777 51.567
39696 5.68811 51.5687
39698 5.70555 51.5688
39706 4.61051 51.5679
39707 4.61061 51.5679
39713 4.57879 51.5687
39720 5.70479 51.5688
39722 4.80007 51.5688
39723 4.64102 51.5688
39725 4.64069 51.5683
39727 5.11328 51.5686
39729 5.11352 51.5689
39732 4.76153 51.5689
39735 5.07596 51.5683
39736 5.07655 51.5689
39751 4.74294 51.5689
39752 4.74303 51.5689
39754 4.64098 51.569
39757 5.46466 51.569
39758 5.46475 51.5687
39761 5.44774 51.5689
39762 5.44543 51.569
39765 4.74093 51.5688
39767 5.12166 51.5682
39768 5.12401 51.569
39769 4.74234 51.569
39777 4.95221 51.5602
39789 4.74257 51.569
39790 4.74256 51.5691
39791 4.64064 51.5691
39792 4.6405 51.5691
39796 5.44346 51.5691
39804 4.74276 51.5691
39806 4.74323 51.5691
39808 6.03562 51.5691
39809 5.37362 51.5686
39811 5.45036 51.5692
39816 4.57855 51.5688
39817 4.47151 51.5692
39818 4.46155 51.5608
39821 4.96904 51.5691
39822 4.9691 51.5692
39825 5.33872 51.5686
39830 4.80048 51.5692
39832 4.96883 51.5691
39834 4.9689 51.5692
39835 4.85877 51.5692
39840 4.74276 51.5691
39843 5.45141 51.5693
39846 4.46701 51.5693
39851 5.71097 51.5685
39855 5.37279 51.5692
39857 4.74299 51.5692
39859 4.85755 51.5695
39861 4.7378 51.5688
39862 4.73693 51.5695
39863 4.64005 51.5695
39867 4.80096 51.5695
39871 5.47488 51.5678
39874 4.40811 51.5692
39878 4.46706 51.5693
39880 4.63984 51.5697
39882 5.18293 51.5697
39887 5.19319 51.5694
39891 4.9657 51.5697
39905 4.84574 51.5679
39907 4.64168 51.5688
39908 4.64899 51.5698
39910 4.64932 51.5697
39911 5.94802 51.5692
39912 5.94792 51.5698
39913 5.11422 51.5697
39916 6.03441 51.5698
39918 5.01777 51.5698
39921 5.1143 51.5698
39924 4.96506 51.5698
39925 4.76131 51.569
39926 4.76052 51.5699
39928 5.19816 51.5699
39932 4.63967 51.5699
39936 4.47033 51.5686
39938 4.77662 51.5697
39939 4.64955 51.5698
39940 4.64967 51.5699
39943 4.64891 51.5699
39947 4.41144 51.57
39948 4.40981 51.5696
39953 4.4706 51.5688
39958 4.46955 51.5699
39960 5.11448 51.57
39962 5.142 51.57
39964 6.00357 51.57
39965 4.76869 51.5701
39967 4.46985 51.5701
39968 4.4695 51.57
39969 4.46991 51.57
39975 4.82565 51.5688
39976 4.82544 51.5701
39977 5.09653 51.5701
39979 5.09838 51.5686
39989 4.79146 51.5702
39991 5.09647 51.5702
39993 4.64922 51.5702
39999 4.77285 51.5684
40000 4.76879 51.5702
40003 5.10809 51.5703
40004 5.11412 51.5698
40005 4.743 51.5694
40006 4.74305 51.5703
40008 5.10775 51.5702
40013 5.09673 51.5701
40014 5.09653 51.5703
40016 5.09728 51.5703
40017 6.02971 51.5703
40018 6.02824 51.5703
40019 5.92673 51.5702
40022 4.80189 51.5702
40027 4.40546 51.5699
40028 4.40515 51.5703
40029 5.12812 51.5704
40035 4.31212 51.5704
40036 4.31246 51.5701
40037 5.11481 51.5704
40038 5.11419 51.5698
40041 5.13007 51.5676
40043 5.37243 51.5694
40045 4.30411 51.5653
40047 4.31174 51.5704
40050 4.63955 51.5704
40053 4.79246 51.5704
40056 4.82562 51.5704
40057 5.45993 51.5704
40063 5.10811 51.5703
40066 5.10767 51.5704
40068 5.10783 51.5705
40069 5.91797 51.5705
40072 5.93616 51.5705
40073 6.03026 51.5705
40077 4.99328 51.5703
40078 4.99326 51.5705
40080 4.79259 51.5705
40084 5.18295 51.5705
40086 5.94746 51.5705
40089 4.26756 51.5679
40095 5.46008 51.5704
40096 5.46016 51.5705
40100 5.45983 51.5705
40106 4.79241 51.5705
40108 4.79253 51.5705
40111 5.0773 51.5696
40112 5.07857 51.5706
40116 5.46016 51.5706
40117 5.45771 51.5706
40119 5.45981 51.5706
40123 5.45949 51.5705
40126 4.64904 51.5701
40129 6.02807 51.5704
40130 6.02729 51.5706
40133 5.30603 51.568
40137 5.46054 51.5705
40138 5.46202 51.5706
40139 5.09827 51.5706
40142 5.18291 51.5706
40143 4.99338 51.5705
40150 4.99312 51.5705
40151 4.31178 51.5706
40157 4.41434 51.5707
40160 6.03299 51.5707
40164 5.10765 51.5703
40166 5.09996 51.5707
40172 4.99283 51.5706
40173 4.74787 51.5682
40179 4.99286 51.5707
40180 4.99257 51.5707
40182 5.10208 51.5707
40183 5.09991 51.5707
40187 5.93947 51.5707
40194 5.18289 51.5708
40200 5.07889 51.5708
40201 4.83454 51.5694
40210 4.47387 51.5708
40211 5.46323 51.5708
40215 5.46348 51.5708
40216 5.46356 51.5708
40217 5.46374 51.5704
40224 4.74767 51.5683
40225 5.93969 51.5707
40228 5.6886 51.5709
40229 4.6104 51.5688
40230 4.60992 51.5709
40233 5.46346 51.5709
40238 5.46354 51.5709
40240 5.07905 51.5709
40241 5.1828 51.5709
40244 4.63955 51.5709
40254 4.99107 51.5709
40256 4.9907 51.571
40258 4.40479 51.571
40259 4.6256 51.5681
40260 4.62377 51.571
40262 5.43194 51.571
40264 4.99068 51.571
40266 4.9903 51.5711
40267 5.47913 51.5711
40268 5.47415 51.5653
40270 4.7933 51.5707
40272 5.37996 51.5711
40273 4.73648 51.5705
40274 4.73554 51.5711
40275 5.71636 51.5694
40278 4.83255 51.5708
40280 4.83142 51.5711
40286 4.31126 51.5712
40288 5.94531 51.5712
40292 5.46339 51.5712
40296 5.94901 51.5712
40300 4.83129 51.5712
40302 4.65541 51.5712
40304 4.75968 51.5712
40306 4.65579 51.5713
40308 5.38018 51.571
40310 4.99295 51.5708
40315 4.99315 51.5708
40325 5.3777 51.5713
40326 5.3768 51.5713
40334 4.98865 51.5713
40336 4.98805 51.5714
40338 4.77664 51.5699
40339 5.18288 51.5709
40351 4.62277 51.5714
40352 4.62341 51.5715
40353 4.79123 51.5701
40354 4.78997 51.5715
40355 4.76811 51.5715
40359 4.47468 51.5715
40362 4.62349 51.5715
40365 5.37596 51.5713
40366 5.37433 51.5715
40367 5.43061 51.5715
40369 4.41472 51.5715
40377 5.68884 51.5714
40378 5.68908 51.5715
40382 4.76834 51.5716
40386 4.78985 51.5716
40387 4.66791 51.5716
40391 5.18257 51.5715
40392 5.18273 51.5716
40393 5.18274 51.5714
40395 5.18249 51.5716
40404 4.83074 51.5716
40412 5.21428 51.5716
40413 4.82624 51.5712
40415 5.09489 51.5716
40416 5.09563 51.571
40419 4.6595 51.5716
40424 5.47721 51.5716
40426 5.47741 51.5717
40429 5.68936 51.5716
40430 5.68941 51.5717
40431 5.68982 51.5715
40443 4.76835 51.5717
40447 5.37127 51.5704
40451 4.65974 51.5714
40454 4.88278 51.5717
40458 5.47683 51.5714
40459 5.4771 51.5717
40462 4.74312 51.5717
40463 5.07972 51.5715
40465 5.04322 51.5681
40466 5.04443 51.5717
40469 5.47787 51.5715
40470 5.47751 51.5717
40472 4.77741 51.5714
40473 5.37011 51.5717
40474 5.37007 51.5717
40475 5.61628 51.5692
40476 5.61557 51.5717
40482 4.60976 51.5717
40483 5.18281 51.5716
40484 5.18278 51.5718
40486 5.689 51.5716
40487 5.55677 51.569
40490 5.18242 51.5717
40493 4.60965 51.5718
40496 5.18253 51.5718
40499 4.76817 51.5718
40503 4.65946 51.5718
40504 4.64952 51.5702
40510 5.68903 51.5718
40512 5.68917 51.5718
40514 4.62132 51.5718
40517 4.65969 51.5717
40518 4.65965 51.5718
40519 4.77307 51.5716
40522 4.77741 51.5717
40523 5.4771 51.5718
40526 5.4775 51.5718
40533 4.76863 51.5719
40535 4.66003 51.5717
40536 4.66187 51.5719
40547 5.4772 51.5719
40550 4.77273 51.5717
40551 4.77746 51.5719
40552 4.77744 51.5718
40562 4.80217 51.5703
40563 4.77757 51.5718
40564 4.77833 51.572
40566 4.76864 51.572
40567 4.40465 51.5713
40569 4.76104 51.5717
40571 4.76394 51.572
40576 4.76794 51.5719
40577 5.18268 51.5718
40578 5.18259 51.572
40582 4.662 51.572
40589 4.82647 51.5716
40590 4.82672 51.5721
40591 4.75386 51.5719
40592 4.75375 51.5721
40595 4.98325 51.5721
40597 4.51687 51.5681
40598 4.51789 51.5721
40602 5.68897 51.5721
40603 4.80472 51.5721
40604 4.80449 51.5719
40607 4.76795 51.572
40608 4.76508 51.5721
40609 5.94626 51.5713
40611 5.47659 51.5722
40615 4.75942 51.5717
40617 5.18354 51.5719
40621 4.96442 51.57
40622 4.95222 51.5722
40624 4.65005 51.5722
40627 5.37204 51.5721
40628 5.37078 51.5722
40630 4.66445 51.5722
40638 4.76845 51.5723
40645 4.76824 51.5723
40649 4.64993 51.5723
40653 4.95165 51.5631
40654 4.94963 51.5723
40657 5.19679 51.5712
40658 5.19574 51.5723
40665 5.04464 51.5723
40666 5.04494 51.5723
40671 4.32315 51.5623
40674 4.6644 51.5723
40676 4.66453 51.5724
40678 5.21308 51.5724
40679 5.46324 51.5724
40680 5.46327 51.572
40687 4.98108 51.5724
40689 4.98124 51.5724
40690 4.98142 51.5724
40695 5.04506 51.5723
40700 4.78771 51.5724
40701 5.18495 51.5722
40704 4.78763 51.5724
40706 4.6503 51.5724
40707 4.9506 51.5725
40708 4.95201 51.5722
40713 4.82669 51.5725
40714 4.82685 51.5723
40724 4.80535 51.5725
40726 5.04461 51.5724
40727 5.09393 51.5725
40729 4.82324 51.5724
40731 5.13092 51.5716
40732 5.13348 51.5725
40733 4.9799 51.5725
40735 4.25212 51.5705
40737 5.36946 51.5724
40742 5.04468 51.5725
40744 5.04481 51.5726
40745 4.82969 51.5722
40750 4.62099 51.5722
40751 5.72531 51.5711
40753 4.8286 51.5726
40754 4.82709 51.5725
40755 4.82903 51.5726
40758 4.65013 51.5724
40764 4.82688 51.5726
40765 5.18603 51.5724
40768 4.62075 51.5726
40771 4.78585 51.5726
40772 4.78529 51.5726
40783 5.95012 51.5719
40786 4.97995 51.5727
40791 5.18695 51.5726
40792 5.18744 51.5727
40794 5.46319 51.5727
40795 4.94975 51.5727
40797 4.94978 51.5726
40801 5.14228 51.5705
40802 5.1437 51.5727
40805 5.14348 51.5727
40807 5.95166 51.5726
40808 5.95186 51.5727
40809 5.07987 51.5717
40810 5.08056 51.5727
40817 4.6095 51.5728
40828 5.18836 51.5729
40829 6.00178 51.5729
40837 5.33851 51.5692
40840 4.81888 51.5728
40842 5.19732 51.5729
40845 5.94602 51.5722
40847 5.09499 51.5717
40850 4.97811 51.5729
40851 6.00195 51.573
40856 5.06631 51.573
40858 5.39003 51.5266
40862 5.47605 51.573
40863 5.18243 51.5725
40864 5.18235 51.573
40865 4.81913 51.5728
40866 4.81877 51.5729
40869 4.79171 51.5719
40870 4.79173 51.573
40871 6.02166 51.5722
40872 6.01611 51.573
40876 4.76873 51.573
40877 6.00233 51.573
40879 6.00357 51.5702
40891 4.31079 51.5728
40894 5.46317 51.5731
40896 5.35645 51.5731
40897 4.31067 51.5731
40902 5.95274 51.5731
40903 4.94689 51.5731
40904 4.9497 51.5726
40907 5.33789 51.5729
40913 5.99915 51.5721
40918 5.34304 51.5732
40923 4.38317 51.5726
40927 4.75327 51.5726
40929 4.8823 51.5732
40931 5.36935 51.5725
40932 5.36888 51.5732
40935 5.94566 51.5729
40939 5.11719 51.5732
40941 5.55721 51.5718
40942 5.5574 51.5733
40943 4.9462 51.5733
40949 5.66709 51.5683
40953 4.74326 51.5734
40954 4.74327 51.5732
40965 4.65041 51.5726
40966 4.65135 51.5734
40968 6.01235 51.5734
40970 6.0073 51.5733
40971 5.04285 51.573
40973 5.19134 51.5733
40981 4.80564 51.5727
40984 4.8167 51.5735
40987 4.77871 51.572
40988 4.78323 51.5735
40989 4.63903 51.5729
40990 4.63833 51.5735
40995 5.19126 51.5735
40996 5.19116 51.5734
40999 6.00981 51.5735
41000 6.00846 51.5734
41005 4.65146 51.5735
41010 5.13634 51.5736
41011 4.9759 51.5733
41012 4.97381 51.5736
41013 4.88246 51.5732
41015 4.89001 51.5736
41016 4.89028 51.5736
41022 4.97377 51.5734
41023 4.46767 51.5737
41027 4.80673 51.5737
41028 4.80648 51.5735
41031 5.46291 51.5737
41032 5.46306 51.5732
41035 4.78355 51.5735
41038 4.88624 51.5737
41040 4.97266 51.5737
41041 4.6516 51.5735
41043 5.92341 51.5729
41044 5.92548 51.5737
41046 5.19673 51.5737
41051 4.65159 51.5738
41054 5.48316 51.5738
41055 5.47959 51.5705
41057 5.12644 51.5738
41058 5.12793 51.5707
41060 5.77129 51.5738
41064 4.73572 51.5677
41065 4.75274 51.5732
41067 5.94549 51.5733
41068 5.94496 51.5738
41069 4.74333 51.5734
41071 5.18224 51.5738
41078 4.62039 51.573
41079 4.62047 51.5731
41081 5.1281 51.5708
41082 5.12659 51.5738
41083 5.18233 51.5734
41085 5.19143 51.5734
41086 5.19322 51.5739
41091 5.04181 51.5734
41097 4.74388 51.5739
41098 4.74396 51.5738
41103 5.42814 51.5722
41104 5.42272 51.5739
41113 5.70573 51.5689
41114 5.70996 51.574
41117 4.97047 51.574
41118 4.97065 51.5739
41119 5.99005 51.5733
41120 5.98677 51.574
41121 6.006 51.5735
41128 4.97067 51.574
41129 4.63404 51.574
41130 4.63378 51.5739
41133 5.08113 51.5738
41139 4.74409 51.5739
41141 4.54107 51.5714
41142 4.53898 51.5741
41143 6.00303 51.5739
41144 6.00502 51.574
41147 4.73347 51.5721
41153 5.2115 51.5733
41154 5.20978 51.5742
41155 4.74512 51.5742
41157 4.74516 51.5741
41159 4.74403 51.574
41160 4.74372 51.5742
41161 4.31059 51.5734
41163 4.31726 51.5724
41165 5.13761 51.574
41173 4.65165 51.5743
41175 4.74355 51.5743
41176 4.74366 51.5742
41179 5.03917 51.5743
41185 4.89357 51.5736
41189 5.3336 51.5744
41191 4.74616 51.5744
41193 4.7462 51.5744
41195 5.33395 51.5744
41200 4.74339 51.5745
41201 5.34299 51.5733
41210 5.33298 51.5745
41213 5.33788 51.5732
41214 5.33795 51.5745
41216 4.75166 51.5745
41217 5.33398 51.5744
41218 5.33389 51.5745
41220 5.47736 51.5719
41221 5.484 51.5745
41224 5.33361 51.5745
41230 4.7468 51.5746
41232 5.36649 51.5746
41234 4.635 51.5743
41238 5.18235 51.5746
41239 5.18234 51.5738
41243 4.88247 51.5736
41249 4.76907 51.5747
41250 4.7685 51.5731
41253 5.13925 51.5746
41259 5.19337 51.574
41260 5.1949 51.5747
41261 4.63637 51.5747
41262 4.63613 51.5746
41263 4.6364 51.5746
41265 5.95491 51.5741
41268 5.18243 51.5747
41270 5.61474 51.5747
41271 5.31595 51.5747
41275 4.73309 51.5742
41276 4.73342 51.5748
41277 5.18221 51.5748
41278 5.18224 51.5746
41289 5.31128 51.5706
41293 4.63753 51.5745
41295 5.06632 51.5731
41296 5.06651 51.5749
41301 4.63709 51.5749
41302 4.63713 51.5748
41304 4.80823 51.5749
41306 5.33375 51.5745
41308 4.65162 51.5744
41314 4.63721 51.5749
41315 4.65153 51.5749
41316 4.65168 51.5749
41317 4.65175 51.5744
41320 4.80792 51.5747
41323 5.33282 51.5745
41324 5.32609 51.5749
41326 5.03807 51.5747
41327 5.02063 51.5749
41329 5.01884 51.5718
41331 4.32658 51.5742
41332 4.32812 51.5749
41333 5.33748 51.5749
41342 4.41525 51.5743
41343 5.18223 51.5749
41345 5.18233 51.5748
41350 5.03736 51.5749
41351 5.03812 51.5748
41353 5.31148 51.5748
41355 5.33743 51.5749
41357 5.33769 51.5749
41359 5.11584 51.5681
41363 5.02087 51.5749
41364 5.02066 51.575
41366 5.36568 51.575
41368 4.79204 51.575
41369 5.08127 51.5741
41370 5.08198 51.575
41372 5.03721 51.575
41374 4.2443 51.575
41376 5.20863 51.575
41378 5.19592 51.575
41379 5.42178 51.5742
41385 5.33362 51.5751
41386 5.33381 51.5749
41387 5.33389 51.5749
41389 4.62003 51.5738
41391 4.93642 51.5751
41395 4.60948 51.5729
41397 4.63723 51.5749
41400 5.18224 51.5751
41401 5.18228 51.5751
41402 5.18226 51.5751
41404 5.47431 51.5751
41408 5.3241 51.5752
41412 4.6184 51.5752
41413 4.78316 51.5741
41416 4.81095 51.5752
41418 5.19594 51.5752
41420 4.93653 51.5752
41421 4.93883 51.5747
41423 4.63767 51.5752
41427 5.3239 51.5752
41428 5.32402 51.5751
41429 5.19576 51.5752
41430 5.19571 51.5751
41431 4.93639 51.5752
41435 4.66425 51.5727
41436 4.66276 51.5752
41439 4.66382 51.5691
41440 4.70815 51.5752
41441 5.81665 51.5631
41443 5.47348 51.5752
41446 5.33141 51.5752
41449 4.74315 51.5747
41453 5.47359 51.5752
41463 4.98785 51.5752
41469 4.65158 51.5751
41471 5.06607 51.5752
41474 5.06668 51.5753
41475 4.63809 51.5753
41477 4.63769 51.5751
41485 4.74066 51.5752
41487 5.47378 51.5753
41490 5.47383 51.5753
41491 5.18567 51.5752
41492 5.18576 51.5753
41493 5.0659 51.5753
41496 5.32428 51.5753
41499 5.47339 51.5754
41502 5.94335 51.5754
41504 5.18549 51.5753
41506 5.1856 51.5754
41510 4.8089 51.5754
41517 5.47343 51.5754
41522 5.9433 51.5754
41525 5.04504 51.5725
41527 4.80877 51.5754
41528 4.80816 51.5749
41529 5.12902 51.575
41532 5.47375 51.5755
41533 5.32391 51.5755
41534 5.32377 51.5753
41535 5.08348 51.5753
41536 5.08373 51.5755
41540 5.04633 51.5755
41543 5.3242 51.5754
41547 5.32409 51.5755
41550 5.0343 51.5755
41551 5.47287 51.5755
41555 5.47363 51.5755
41561 5.046 51.5755
41562 5.04626 51.5754
41563 5.14745 51.5755
41566 4.31012 51.5755
41570 4.63081 51.5755
41572 4.60902 51.5751
41575 5.15006 51.5754
41578 4.60885 51.5755
41584 4.734 51.5756
41588 4.93408 51.5756
41594 5.03429 51.5754
41597 4.98242 51.5756
41604 4.60879 51.5756
41605 4.98775 51.5753
41606 4.98286 51.5756
41608 5.74221 51.5756
41609 5.14643 51.5756
41611 5.11726 51.5733
41613 5.14658 51.5756
41620 5.15247 51.5755
41621 4.63055 51.5757
41622 4.63057 51.5755
41623 5.04642 51.5756
41628 5.19527 51.5757
41633 5.95692 51.5747
41634 5.95993 51.5757
41635 5.04604 51.5757
41636 5.04596 51.5756
41641 5.15393 51.5756
41642 5.15447 51.5757
41647 5.0658 51.5757
41650 5.36419 51.5757
41652 5.46236 51.5757
41653 4.78226 51.5752
41654 4.78202 51.5757
41657 4.63083 51.5757
41659 4.60929 51.5757
41660 4.60936 51.5757
41661 5.04637 51.5757
41662 5.04612 51.5757
41668 5.0839 51.5757
41671 5.34021 51.5757
41673 5.34178 51.5745
41677 4.60927 51.5757
41679 5.03182 51.5758
41680 5.03306 51.5756
41694 4.60999 51.5758
41695 4.6148 51.5754
41699 5.13932 51.5747
41700 5.14229 51.5758
41703 5.06684 51.5754
41704 5.06674 51.5758
41705 4.63849 51.5754
41707 5.33765 51.575
41715 4.7387 51.5753
41716 4.73704 51.5758
41719 5.03308 51.5756
41720 5.03184 51.5758
41721 5.06596 51.5758
41726 4.31011 51.5758
41727 5.34047 51.5757
41732 4.80941 51.5758
41733 4.74887 51.5753
41735 4.75115 51.5752
41736 4.75065 51.5758
41740 5.06658 51.5759
41748 4.8095 51.5759
41751 4.88395 51.5746
41759 5.34054 51.5758
41763 5.14674 51.5758
41764 5.14666 51.5759
41766 5.34014 51.5758
41767 5.08862 51.5759
41768 5.09201 51.5742
41771 5.05988 51.5759
41773 4.80946 51.5759
41774 4.80927 51.5758
41778 4.61947 51.5751
41780 4.62749 51.5759
41781 4.79205 51.5755
41784 4.62762 51.5759
41794 5.74599 51.576
41798 4.60873 51.5755
41806 5.08402 51.576
41807 4.99285 51.5713
41808 4.99333 51.576
41809 5.08837 51.576
41814 4.79199 51.576
41816 4.79209 51.576
41818 4.99272 51.5713
41826 5.08872 51.576
41828 5.01674 51.576
41829 4.41788 51.576
41830 4.41715 51.5749
41831 4.64003 51.5758
41835 4.93205 51.5759
41840 5.0212 51.5761
41842 4.99359 51.5761
41844 4.73441 51.5761
41845 4.73543 51.576
41847 5.08847 51.5761
41852 5.14457 51.5761
41854 5.15645 51.5761
41856 5.14616 51.5758
41858 5.01671 51.576
41859 5.20851 51.5752
41860 5.20756 51.5762
41862 5.14412 51.5762
41864 5.1443 51.5761
41865 4.93669 51.5757
41866 4.93693 51.5762
41867 5.46837 51.5762
41868 5.47043 51.5759
41869 5.02908 51.5762
41870 5.03086 51.5759
41873 5.05596 51.5762
41877 4.56093 51.5758
41878 4.56152 51.5762
41880 5.94261 51.5762
41882 4.99365 51.5762
41883 4.99287 51.5762
41884 4.9931 51.576
41886 5.46839 51.5762
41887 4.41854 51.5763
41890 5.08893 51.5763
41892 4.72696 51.5763
41894 5.01477 51.5763
41896 5.36223 51.5763
41897 4.72882 51.5763
41900 6.0046 51.5763
41902 5.07384 51.5763
41904 4.72894 51.5763
41907 4.64171 51.5761
41913 5.14623 51.576
41915 4.65144 51.5753
41917 5.01399 51.5763
41919 4.60761 51.576
41924 5.18838 51.5763
41926 5.07413 51.5763
41927 5.6894 51.5739
41929 5.05967 51.5759
41930 5.05599 51.5763
41931 4.92981 51.5763
41932 4.93111 51.5761
41933 4.93066 51.5762
41936 5.34019 51.5759
41937 5.3403 51.576
41945 4.78195 51.5759
41947 4.60265 51.5763
41948 4.60188 51.5764
41954 5.07223 51.5762
41956 5.08754 51.5764
41959 5.4672 51.5764
41963 5.14464 51.5763
41973 4.97752 51.5764
41975 4.98245 51.5757
41976 4.97759 51.5764
41978 5.14418 51.5764
41980 5.1443 51.5764
41983 4.64376 51.5763
41985 4.99049 51.5764
41988 4.71246 51.5765
41989 5.3405 51.5759
41990 5.34299 51.5765
41994 5.01329 51.5764
41998 4.99338 51.5765
42000 4.99196 51.5765
42004 4.99291 51.5764
42005 5.12545 51.5764
42007 5.1265 51.5741
42008 5.1256 51.5765
42014 5.31907 51.5765
42015 5.1254 51.5765
42021 4.97723 51.5765
42023 5.07681 51.5765
42026 4.99046 51.5765
42031 4.78176 51.5764
42033 4.53729 51.5754
42034 4.53242 51.5765
42035 4.65067 51.5763
42036 4.65047 51.5765
42039 4.33048 51.5757
42040 4.32963 51.5766
42042 4.97752 51.5766
42044 4.92858 51.5766
42046 5.08096 51.5766
42049 4.97742 51.5766
42054 4.64522 51.5766
42057 5.02919 51.5763
42058 5.02806 51.5766
42060 4.64485 51.5764
42062 5.18211 51.5765
42068 5.1896 51.5766
42073 4.79162 51.5766
42074 4.78373 51.5737
42079 5.08906 51.5764
42081 5.16822 51.5764
42085 5.08148 51.5766
42088 4.7429 51.5767
42092 4.76954 51.5759
42097 5.14452 51.5764
42098 5.14449 51.5767
42100 5.1894 51.5766
42102 5.18953 51.5767
42105 5.14433 51.5768
42109 5.08322 51.5767
42111 5.08409 51.5768
42112 5.08411 51.5764
42114 5.17247 51.5768
42120 5.08422 51.5768
42123 5.12527 51.5768
42125 4.7921 51.5766
42131 5.17496 51.5768
42132 5.17521 51.5768
42139 4.79351 51.5768
42141 4.79211 51.576
42144 5.46204 51.5769
42148 5.182 51.5769
42150 5.08224 51.5767
42154 4.93725 51.5769
42156 5.05117 51.5769
42166 4.75043 51.5769
42168 4.73074 51.5671
42172 5.69003 51.5763
42175 4.79353 51.5769
42182 4.77015 51.5769
42183 5.08574 51.5769
42184 5.08418 51.5769
42187 5.97442 51.576
42196 4.76983 51.5767
42198 5.14427 51.5769
42199 5.16729 51.577
42202 4.51532 51.577
42204 5.14437 51.577
42206 4.65021 51.5768
42209 5.17694 51.5769
42210 5.17736 51.577
42212 4.42008 51.5765
42213 5.02673 51.577
42214 5.02747 51.5768
42217 4.64994 51.577
42219 4.65032 51.5768
42222 5.31933 51.5771
42224 5.08898 51.5766
42225 5.08929 51.5767
42226 5.08955 51.5771
42231 5.04783 51.5771
42233 5.04803 51.5771
42234 5.05113 51.5767
42235 4.92603 51.577
42239 5.31923 51.5771
42240 5.31921 51.5769
42257 5.3591 51.5771
42258 5.35899 51.5771
42259 5.01064 51.5771
42260 5.01257 51.5765
42263 5.17785 51.5771
42265 5.0268 51.5771
42267 5.41927 51.5751
42268 5.41398 51.5772
42269 5.18969 51.5767
42270 5.19146 51.5772
42274 5.46198 51.5772
42275 5.31949 51.5771
42279 5.31915 51.5772
42282 5.35876 51.5772
42283 5.12953 51.5754
42287 5.0126 51.5766
42290 5.46185 51.5771
42293 5.31953 51.5772
42295 5.92653 51.5745
42296 5.93022 51.5772
42298 4.99337 51.5773
42303 5.0478 51.5773
42305 4.23418 51.5773
42306 4.23412 51.5773
42316 5.41373 51.5773
42317 5.31948 51.5772
42320 4.53228 51.5766
42323 5.02599 51.5773
42325 5.02659 51.5772
42327 5.58694 51.5773
42328 5.58783 51.5766
42329 5.46163 51.5773
42330 5.46165 51.5772
42339 5.31919 51.5772
42340 5.31864 51.5773
42341 4.5277 51.5771
42346 5.58702 51.5773
42349 4.5313 51.5773
42352 4.5315 51.5773
42354 4.70871 51.5756
42357 5.4621 51.5773
42359 5.14378 51.5774
42361 5.4626 51.5774
42362 5.46208 51.5774
42364 5.14388 51.5774
42365 5.16694 51.5774
42366 5.16684 51.5773
42369 4.83761 51.5764
42370 4.84199 51.5774
42371 4.42512 51.5774
42372 4.42278 51.577
42374 4.64515 51.5766
42376 4.64629 51.5774
42377 5.69029 51.5774
42379 5.69021 51.5769
42387 5.18163 51.5774
42394 4.66127 51.5774
42396 5.17794 51.5772
42398 5.46174 51.5774
42400 5.46187 51.5774
42402 4.23217 51.5774
42403 5.16706 51.5774
42405 5.16216 51.5769
42408 4.75637 51.5775
42412 5.35757 51.5775
42416 4.53116 51.5773
42417 5.11921 51.5756
42425 5.12783 51.5756
42429 4.79106 51.5775
42431 4.73464 51.5767
42433 4.31217 51.5706
42436 4.53109 51.5775
42437 4.92327 51.5775
42439 4.92606 51.5771
42441 5.18153 51.5775
42446 5.20609 51.5776
42451 5.00764 51.5776
42454 5.31937 51.5773
42456 5.31969 51.5776
42459 5.18189 51.5771
42460 5.18161 51.5776
42461 4.63334 51.5769
42462 4.63473 51.5776
42463 4.79364 51.5768
42464 4.79779 51.5776
42467 4.53153 51.5775
42468 4.53129 51.5776
42470 5.61395 51.5776
42471 5.55748 51.5749
42472 5.55637 51.5776
42474 5.18137 51.5776
42480 4.735 51.5776
42484 5.02177 51.5776
42485 5.58753 51.5776
42487 4.88502 51.5759
42489 4.31034 51.5774
42495 4.31042 51.5776
42498 4.75054 51.5777
42500 4.75694 51.5777
42504 5.18163 51.5777
42505 5.0019 51.5776
42506 5.00199 51.5777
42511 5.18139 51.5777
42518 5.46168 51.5777
42521 4.51566 51.5772
42522 4.51752 51.5778
42527 5.00161 51.5778
42530 5.16591 51.5778
42533 5.12605 51.5775
42537 5.13131 51.5772
42538 5.13214 51.5778
42543 5.04739 51.5778
42545 5.04801 51.5773
42548 5.19415 51.5777
42552 5.46161 51.5778
42553 5.71149 51.5758
42557 4.78163 51.5765
42560 4.99338 51.5779
42564 4.59017 51.5779
42565 5.19418 51.5779
42566 5.19404 51.5778
42570 4.53114 51.5775
42572 4.53079 51.5779
42573 5.00197 51.5779
42576 5.00165 51.5778
42579 5.00108 51.5779
42583 4.72577 51.5779
42590 4.73481 51.5776
42592 4.32813 51.5779
42595 4.72592 51.5779
42596 4.72639 51.5769
42600 5.14444 51.5779
42601 5.13277 51.5779
42602 5.13304 51.5779
42605 4.3105 51.5776
42607 4.23148 51.5775
42608 4.22763 51.578
42614 4.93735 51.5773
42617 4.88662 51.5776
42619 4.93747 51.5773
42622 5.1786 51.5774
42626 4.72659 51.578
42627 5.00769 51.5776
42633 4.53156 51.5774
42634 4.53451 51.5781
42636 5.14458 51.5781
42638 5.00011 51.5781
42640 4.73271 51.5779
42641 4.79114 51.5776
42645 5.35595 51.5776
42646 5.35447 51.5781
42650 4.64799 51.5779
42651 5.77056 51.575
42652 5.7686 51.5781
42653 5.35435 51.5781
42654 5.35622 51.573
42661 5.12609 51.5778
42667 4.99942 51.5781
42670 4.73174 51.5781
42672 5.0238 51.5782
42674 4.74273 51.5782
42675 4.64862 51.5781
42676 4.64926 51.5782
42682 4.63643 51.5782
42684 5.12597 51.5781
42686 4.63655 51.5782
42688 4.99951 51.5782
42690 4.46695 51.5782
42691 5.12617 51.5781
42693 5.12515 51.5765
42696 4.99939 51.5782
42698 4.6494 51.5782
42699 4.65012 51.577
42703 4.82826 51.5753
42705 4.63626 51.5782
42706 4.63582 51.578
42708 4.63632 51.5782
42710 5.18117 51.5782
42711 5.18151 51.5777
42717 4.79998 51.5782
42718 4.79813 51.5778
42720 5.18025 51.578
42721 5.18096 51.5783
42722 5.18105 51.5782
42729 5.12627 51.5782
42732 4.64922 51.5782
42734 4.64935 51.5783
42735 4.71725 51.5783
42737 4.99876 51.5783
42742 5.06626 51.5783
42745 5.12587 51.5783
42746 5.12587 51.5782
42748 4.73118 51.5782
42757 4.72856 51.5783
42758 4.73027 51.5783
42760 4.71639 51.5783
42761 5.71319 51.5778
42762 5.71355 51.5783
42764 5.18121 51.5783
42765 4.7173 51.5783
42766 4.71748 51.5783
42768 4.63655 51.5783
42770 5.94189 51.5783
42771 5.18096 51.5783
42775 4.79817 51.5777
42776 4.80071 51.5784
42781 5.12626 51.5783
42782 5.12615 51.5784
42792 5.12598 51.5784
42797 5.18106 51.5784
42802 4.32763 51.5784
42807 4.93681 51.5784
42808 4.93677 51.5784
42813 4.6366 51.5783
42814 4.63705 51.5785
42817 4.71537 51.5785
42820 4.71327 51.5773
42823 5.20595 51.5776
42826 4.72256 51.5785
42829 5.96936 51.5769
42832 4.42819 51.5776
42835 5.12768 51.5786
42836 5.12715 51.5783
42837 5.12076 51.5775
42839 4.79069 51.5781
42840 4.79001 51.5786
42842 4.99637 51.5786
42843 4.77982 51.5779
42844 4.77887 51.5786
42847 5.13387 51.5781
42848 5.13517 51.5786
42852 4.99315 51.5765
42854 4.9934 51.5786
42856 4.72562 51.5782
42857 5.09125 51.5786
42860 4.71793 51.5784
42862 4.72244 51.5785
42864 5.3522 51.5786
42866 4.76993 51.577
42867 4.74232 51.5787
42869 4.72253 51.5787
42870 4.72241 51.5786
42873 4.77033 51.5786
42880 5.02333 51.5784
42881 4.75104 51.578
42889 4.64978 51.5784
42890 4.65106 51.5787
42892 4.63634 51.5784
42893 4.63645 51.5784
42894 4.63629 51.5787
42896 4.99545 51.5787
42897 4.99511 51.5787
42902 4.76783 51.5787
42904 4.74242 51.5787
42910 5.02266 51.5787
42912 4.99328 51.5786
42915 4.79079 51.5781
42916 4.79097 51.5787
42918 4.92535 51.5787
42921 5.02344 51.5785
42923 4.71487 51.5787
42925 4.99355 51.5787
42926 4.99394 51.5788
42928 4.99513 51.5788
42929 4.99468 51.5788
42933 4.7149 51.5788
42940 4.99354 51.5788
42948 5.02243 51.5787
42949 5.02274 51.5787
42950 5.02251 51.5788
42952 4.7607 51.5788
42953 4.99317 51.5788
42954 4.99315 51.5787
42955 4.77851 51.5788
42957 4.72608 51.5782
42959 5.14543 51.5787
42964 4.99342 51.5789
42965 4.99329 51.5789
42971 4.77045 51.5787
42972 4.77164 51.5789
42974 5.00373 51.5789
42975 5.35607 51.5789
42979 4.72657 51.5783
42980 4.72654 51.5789
42985 4.71512 51.5789
42990 4.63627 51.5789
42991 5.12056 51.5786
42997 5.30949 51.578
42998 5.31016 51.5789
43000 5.00187 51.5779
43003 4.74136 51.579
43007 5.00377 51.579
43012 4.71756 51.579
43014 5.55221 51.579
43023 4.77866 51.5789
43025 5.75349 51.577
43028 4.63628 51.5791
43029 4.73524 51.5783
43030 4.73592 51.5791
43034 5.76808 51.5791
43042 5.7679 51.5791
43046 4.80628 51.5784
43048 5.00488 51.5791
43049 4.72778 51.5791
43054 5.00526 51.5791
43056 5.00686 51.578
43057 5.20398 51.5785
43060 6.00302 51.5791
43062 5.85508 51.5792
43065 4.80571 51.5791
43067 4.80712 51.5778
43071 4.75216 51.5787
43075 5.00701 51.578
43076 5.0053 51.5792
43077 4.74104 51.579
43078 4.73875 51.5792
43079 4.76343 51.5792
43080 4.76312 51.5792
43086 5.76735 51.5791
43087 5.76768 51.5792
43088 5.76771 51.5791
43089 4.72783 51.5792
43096 4.76236 51.5792
43097 5.76813 51.5792
43101 5.76773 51.5793
43103 4.77032 51.5793
43107 5.20223 51.5791
43108 5.20188 51.5793
43113 5.76809 51.5793
43116 5.00516 51.5793
43120 4.73698 51.5794
43126 5.00484 51.5792
43128 4.92511 51.5794
43130 4.78887 51.5794
43134 5.77006 51.5794
43135 5.77003 51.5794
43138 4.58959 51.5795
43139 5.32085 51.5784
43142 5.00507 51.5794
43144 5.00516 51.5795
43145 4.63845 51.5788
43149 4.72793 51.5791
43150 4.73125 51.5795
43153 4.88702 51.578
43154 4.88879 51.5795
43155 4.75259 51.5792
43158 5.11866 51.5795
43161 5.11989 51.5789
43162 5.11874 51.5796
43165 5.1494 51.5796
43168 5.13678 51.5796
43170 4.80513 51.5796
43172 5.13678 51.5796
43173 5.58766 51.5776
43174 5.59084 51.5796
43177 4.73112 51.5796
43182 5.1186 51.5796
43189 4.32635 51.5796
43190 4.32648 51.5797
43194 4.65625 51.5797
43200 5.40967 51.5797
43201 6.03217 51.5711
43202 6.02439 51.5797
43207 4.77389 51.5795
43208 4.77478 51.5797
43209 4.64093 51.5795
43210 4.6419 51.5797
43212 4.91127 51.5797
43214 4.63632 51.5798
43215 4.31059 51.578
43216 4.31147 51.5798
43218 4.75378 51.5798
43220 4.52899 51.5798
43221 5.20161 51.5795
43224 4.32565 51.5798
43225 5.18063 51.579
43226 5.17992 51.5798
43228 4.97504 51.5799
43229 4.97492 51.5799
43230 4.97721 51.5765
43232 5.14458 51.5769
43243 5.20111 51.5798
43245 5.2011 51.5799
43248 4.64287 51.58
43249 4.78841 51.5797
43251 5.14564 51.5788
43256 4.93647 51.5796
43259 5.14957 51.5795
43267 5.77372 51.5799
43268 5.77491 51.5801
43270 5.31353 51.5801
43273 4.71859 51.5796
43275 5.35632 51.5779
43277 4.9085 51.5797
43278 4.90893 51.5801
43281 5.35763 51.5776
43290 4.90897 51.5802
43291 5.11915 51.5802
43296 4.31175 51.5802
43297 4.32516 51.5802
43298 4.32265 51.5775
43301 4.78754 51.58
43302 4.78666 51.5802
43303 4.99322 51.5802
43307 5.76791 51.5793
43308 5.76723 51.5802
43313 4.80514 51.5803
43317 5.12916 51.5803
43320 4.99332 51.5803
43321 5.11931 51.5802
43341 4.92477 51.5803
43343 4.32533 51.5804
43346 4.63635 51.5804
43351 5.61362 51.5788
43357 4.83311 51.5804
43358 4.83297 51.5804
43359 5.11681 51.5804
43360 5.11851 51.5796
43363 5.4093 51.5799
43367 4.83282 51.5804
43371 4.83313 51.5805
43373 5.33984 51.5763
43374 5.33568 51.5805
43375 5.13756 51.5801
43380 5.71288 51.5805
43382 4.64403 51.5805
43385 5.40757 51.5804
43396 4.77749 51.5806
43399 5.13826 51.5805
43405 4.78583 51.5804
43408 5.17906 51.5806
43412 5.99375 51.5663
43414 4.77764 51.5806
43415 4.77843 51.5791
43417 4.48681 51.5806
43419 5.1291 51.5806
43425 5.31041 51.5793
43429 5.40682 51.5806
43430 5.40599 51.5807
43433 4.7265 51.5792
43434 4.72544 51.5807
43445 5.02567 51.5808
43446 5.0239 51.5797
43447 5.40562 51.5808
43449 5.35623 51.5805
43451 5.35633 51.5805
43454 5.1006 51.5807
43458 4.52833 51.5808
43459 4.92476 51.5804
43461 5.99392 51.5663
43463 4.80929 51.5809
43468 5.0943 51.5809
43470 5.09734 51.5808
43471 4.73682 51.5801
43475 4.64426 51.5807
43476 4.64536 51.5809
43482 5.09127 51.5786
43488 4.93664 51.581
43490 4.9365 51.5807
43491 4.77866 51.5809
43492 4.77924 51.581
43493 4.75555 51.5809
43495 4.71649 51.5789
43496 4.71993 51.5811
43499 5.2009 51.5799
43503 4.80576 51.5798
43505 4.80593 51.5792
43506 4.81076 51.5811
43511 5.90472 51.5759
43514 4.63639 51.5811
43515 4.64854 51.5789
43523 5.13843 51.5806
43527 4.73632 51.5809
43528 4.73616 51.5812
43532 5.71208 51.5812
43533 4.31556 51.5811
43535 4.64637 51.5811
43537 4.6469 51.5812
43538 4.64707 51.5811
43540 4.48758 51.5812
43542 5.10056 51.5808
43543 4.3154 51.5812
43547 5.12815 51.5812
43550 4.7313 51.5797
43552 4.73605 51.5812
43555 5.09736 51.5809
43556 5.09436 51.5813
43557 4.31578 51.5812
43559 4.71875 51.5813
43562 4.7159 51.579
43564 4.46647 51.5803
43565 4.4666 51.5804
43566 4.46624 51.5813
43581 4.22376 51.5806
43582 4.22271 51.5813
43584 4.93653 51.581
43586 4.9366 51.5813
43587 4.31693 51.5813
43589 4.64699 51.5813
43592 4.80489 51.5803
43596 5.09294 51.581
43598 5.09324 51.5813
43601 4.31769 51.5813
43603 4.31577 51.5813
43604 4.31565 51.5814
43606 4.31542 51.5813
43608 4.31556 51.5814
43612 5.08651 51.5814
43615 4.64718 51.5812
43616 4.64798 51.5814
43620 5.86033 51.5814
43626 4.80432 51.5814
43628 4.65865 51.5814
43629 5.00572 51.5814
43630 5.00559 51.5808
43632 4.31257 51.5814
43636 4.6364 51.5814
43637 4.31767 51.5814
43638 4.31702 51.5814
43639 5.10156 51.5814
43640 5.1013 51.5812
43641 5.10139 51.5812
43643 4.71983 51.5814
43644 4.71601 51.5789
43649 4.31819 51.5815
43653 4.82894 51.5815
43654 4.83242 51.5804
43655 4.58938 51.5814
43656 4.58947 51.5815
43662 5.71179 51.5815
43664 5.17893 51.5806
43666 5.17817 51.5815
43668 5.46001 51.5815
43671 4.7835 51.581
43673 5.12799 51.5816
43679 5.19983 51.5811
43681 4.83246 51.5805
43685 4.65857 51.5816
43691 4.31821 51.5814
43693 5.08639 51.5814
43698 4.65859 51.5816
43699 4.79071 51.5805
43700 4.79131 51.5816
43701 5.14713 51.58
43702 5.14631 51.5817
43706 4.65838 51.5817
43707 4.92459 51.5809
43708 4.9243 51.5817
43711 4.32654 51.5797
43712 4.32865 51.5817
43713 4.65887 51.5817
43715 4.6587 51.5816
43717 4.72407 51.5814
43718 4.72131 51.5817
43719 4.64838 51.5814
43720 4.64956 51.5817
43723 4.80659 51.5817
43725 5.96616 51.5785
43729 4.82359 51.5757
43730 4.82731 51.5818
43733 4.77032 51.5812
43736 4.2219 51.5818
43741 4.75571 51.5811
43742 4.75675 51.5819
43743 4.51742 51.5797
43747 4.82774 51.5818
43748 4.82743 51.5819
43750 4.82711 51.5818
43754 4.52766 51.5819
43755 5.19965 51.5816
43756 5.19975 51.5819
43757 5.1394 51.5812
43763 4.31968 51.5816
43768 4.78137 51.582
43770 4.78218 51.5815
43772 5.0275 51.582
43773 5.14064 51.5819
43774 5.14073 51.582
43776 4.88864 51.582
43777 5.02727 51.582
43785 4.7823 51.5816
43789 4.32147 51.582
43793 5.86082 51.5815
43795 4.65923 51.5806
43804 4.79167 51.5821
43805 4.32197 51.5821
43813 5.86333 51.5821
43815 4.78145 51.582
43816 4.7813 51.5821
43817 4.51993 51.5819
43819 4.82722 51.5819
43821 5.40537 51.5808
43822 5.40227 51.5822
43824 4.73609 51.5813
43825 4.32208 51.5821
43831 5.33507 51.5811
43832 5.334 51.5822
43833 4.82123 51.5822
43839 4.82105 51.5822
43841 4.43715 51.5789
43843 4.78086 51.5823
43844 4.78096 51.5822
43846 4.3254 51.5804
43851 4.32266 51.5822
43855 4.7733 51.5822
43856 4.77352 51.5823
43867 4.97548 51.5823
43869 5.8635 51.5821
43870 5.86435 51.5823
43874 4.82113 51.5823
43879 4.74277 51.5823
43882 5.1779 51.582
43885 4.6598 51.582
43889 4.74291 51.5824
43891 4.40425 51.572
43894 4.52736 51.5824
43895 4.97538 51.5824
43902 4.75746 51.5824
43904 5.9734 51.5824
43905 4.7528 51.5796
43908 5.14584 51.5825
43910 5.68882 51.5825
43911 5.591 51.5816
43912 5.59132 51.5825
43914 4.743 51.5825
43915 4.7432 51.5825
43917 4.7335 51.5825
43918 4.73598 51.5813
43919 4.74277 51.5825
43920 4.74175 51.5822
43931 5.34049 51.5823
43935 4.39819 51.5824
43941 4.65012 51.582
43943 4.32366 51.5823
43947 4.97562 51.5823
43948 4.97561 51.5826
43949 4.7431 51.5824
43952 4.74306 51.5826
43959 4.32339 51.5826
43960 4.3233 51.5826
43961 5.07618 51.5826
43963 4.45254 51.5823
43965 5.6132 51.5804
43975 4.76297 51.5826
43978 4.75775 51.5827
43984 4.9727 51.5827
43989 4.74273 51.5827
43994 4.90728 51.5827
43996 5.04267 51.5827
43999 4.7454 51.5827
44005 4.63737 51.5822
44006 4.63835 51.5827
44011 4.97541 51.5825
44015 4.75961 51.5821
44018 5.71103 51.5828
44024 4.46037 51.5828
44027 4.73354 51.5825
44028 4.73215 51.5828
44030 4.46049 51.5828
44031 4.76402 51.5828
44039 5.02777 51.5828
44040 5.02734 51.5821
44043 4.78104 51.5823
44044 4.7799 51.5829
44054 4.46037 51.5829
44057 5.14027 51.5826
44059 5.34009 51.583
44060 5.34019 51.5828
44061 5.31925 51.5795
44067 5.14561 51.5825
44068 5.14506 51.583
44069 5.95933 51.5817
44070 5.95632 51.583
44072 4.46621 51.583
44073 4.46621 51.5823
44076 4.92384 51.583
44084 5.10287 51.583
44085 5.07376 51.5831
44087 4.75669 51.5831
44089 5.00643 51.5831
44090 5.00614 51.5826
44091 5.00632 51.5826
44094 4.97574 51.5831
44095 4.90657 51.5806
44096 4.89302 51.5831
44099 4.31266 51.5824
44102 4.6515 51.5831
44103 4.46579 51.5831
44104 4.46608 51.583
44105 4.74543 51.5826
44107 4.75161 51.5831
44110 4.7653 51.5831
44113 4.75191 51.5825
44118 4.46643 51.5832
44121 4.75787 51.5828
44122 4.75677 51.5832
44127 4.75575 51.5832
44129 4.66123 51.5824
44133 5.77838 51.5806
44134 5.79694 51.5832
44143 4.46579 51.5832
44144 4.46049 51.5829
44145 5.19932 51.583
44152 4.4672 51.5833
44159 4.75172 51.5831
44161 5.19942 51.5833
44164 4.58596 51.5833
44166 4.65138 51.5833
44167 5.86553 51.5827
44168 5.86746 51.5833
44170 5.9555 51.5833
44174 4.77445 51.5833
44178 4.21594 51.5833
44182 4.77327 51.5822
44183 4.7743 51.5834
44185 5.32249 51.5825
44188 4.46639 51.5833
44189 4.466 51.5834
44198 4.66378 51.5834
44199 4.66298 51.5832
44201 4.6635 51.5834
44202 4.66366 51.5833
44209 5.07096 51.5834
44212 4.77447 51.5834
44213 4.75579 51.5833
44214 4.7517 51.5833
44223 6.00361 51.5821
44227 4.66345 51.5834
44230 5.02457 51.5834
44232 4.75878 51.5835
44234 4.66383 51.5835
44235 4.77839 51.5835
44239 4.46851 51.5835
44244 4.93737 51.5834
44249 5.33979 51.5835
44251 4.80852 51.5817
44252 4.81834 51.5835
44253 5.07381 51.5832
44254 5.071 51.5835
44257 5.54882 51.5824
44258 5.54807 51.5835
44264 4.47081 51.5835
44268 4.66378 51.5835
44272 5.20074 51.5835
44273 4.66351 51.5835
44276 4.93722 51.5835
44282 4.93691 51.5835
44283 4.32238 51.5835
44284 4.32233 51.5836
44285 4.46042 51.5832
44286 4.46048 51.5836
44289 5.13987 51.5829
44290 5.13922 51.5836
44292 4.6636 51.5836
44297 4.7734 51.5836
44302 5.19944 51.5833
44304 5.19946 51.5836
44308 4.6641 51.5836
44311 4.93745 51.5836
44312 4.93724 51.5835
44313 5.14444 51.5835
44315 4.77847 51.5836
44327 5.34152 51.5825
44328 5.34524 51.5837
44331 4.46596 51.5837
44333 4.46613 51.5834
44338 5.40007 51.5837
44339 5.06636 51.5789
44341 5.06787 51.5837
44342 5.06998 51.5835
44343 5.31113 51.5807
44346 4.98874 51.5837
44353 4.76514 51.5832
44356 4.46046 51.5837
44357 5.06749 51.5838
44358 5.06622 51.5789
44361 5.13917 51.5836
44363 4.9884 51.5838
44364 4.98861 51.5837
44366 4.75916 51.5838
44367 5.02379 51.5838
44369 5.02447 51.5835
44372 5.34577 51.5838
44373 4.98745 51.5838
44376 4.97591 51.5838
44381 4.98838 51.5838
44387 5.07001 51.5836
44390 5.20079 51.5839
44391 4.81909 51.5839
44408 4.77828 51.5836
44409 4.77843 51.5836
44410 4.77846 51.5839
44412 4.32193 51.5839
44417 4.89157 51.5834
44418 4.88834 51.584
44421 5.17784 51.5824
44422 5.1775 51.584
44423 4.98861 51.584
44424 4.98845 51.5839
44429 4.64019 51.5837
44430 4.64067 51.584
44435 4.93571 51.5837
44438 4.98579 51.584
44443 5.14437 51.5836
44446 4.80411 51.5813
44449 4.31307 51.5831
44450 4.31375 51.5841
44451 5.06555 51.584
44453 5.06756 51.5839
44456 4.98538 51.5841
44458 4.6583 51.5818
44459 4.2156 51.5834
44460 4.21367 51.5841
44461 4.5838 51.5839
44462 4.58367 51.5841
44463 5.14387 51.5841
44466 4.7597 51.5841
44468 4.58339 51.5841
44469 4.93372 51.584
44470 4.93299 51.5841
44472 4.65088 51.5842
44474 4.31379 51.5842
44477 4.76468 51.5837
44478 4.76421 51.5842
44484 4.80198 51.5841
44485 5.06557 51.5841
44488 5.02259 51.5842
44490 4.98312 51.5841
44491 4.84808 51.5822
44494 4.93234 51.5842
44495 4.88687 51.5842
44499 5.1986 51.5842
44500 5.19926 51.5836
44502 4.74299 51.5843
44511 5.13904 51.5838
44517 4.7667 51.5843
44518 4.76597 51.5837
44519 4.76611 51.5836
44523 4.49622 51.5843
44524 4.49885 51.5829
44528 4.77081 51.5843
44533 4.98136 51.5843
44534 4.98222 51.5842
44535 4.9234 51.584
44536 4.92316 51.5843
44538 4.80207 51.5843
44539 5.33931 51.5843
44543 4.52083 51.5821
44544 4.52658 51.5844
44548 4.49586 51.5843
44550 4.92311 51.5844
44551 5.14383 51.5841
44554 4.49635 51.5844
44557 4.98047 51.5844
44561 4.77441 51.5845
44562 4.77432 51.5834
44563 4.2182 51.5829
44564 4.21906 51.5845
44569 5.06152 51.5845
44570 5.06438 51.5842
44572 5.13871 51.5843
44573 5.13877 51.5843
44574 5.13888 51.5845
44577 5.65225 51.5753
44581 4.9796 51.5845
44583 4.49587 51.5845
44587 5.00679 51.584
44594 5.98394 51.5806
44600 4.97609 51.5846
44604 5.04406 51.5846
44605 4.97862 51.5846
44612 4.76379 51.5846
44615 5.97605 51.584
44616 5.97786 51.5846
44620 4.21913 51.5846
44622 4.7609 51.5847
44625 4.77003 51.5845
44626 4.76954 51.5847
44627 5.61275 51.5826
44636 5.97797 51.5847
44639 5.14351 51.5844
44642 4.9377 51.5847
44644 5.59267 51.5847
44649 4.92997 51.5846
44665 4.65131 51.5843
44666 4.6532 51.5848
44670 4.97657 51.5848
44674 5.76421 51.5849
44675 5.20716 51.5848
44676 5.20727 51.5849
44677 4.92612 51.5848
44678 4.9255 51.5849
44680 4.49618 51.5846
44681 4.49634 51.5845
44683 5.32172 51.5834
44684 5.31952 51.5849
44685 4.82431 51.5849
44688 4.8236 51.5788
44689 5.05784 51.5849
44690 5.05853 51.5848
44692 4.79401 51.5849
44693 4.65656 51.5841
44697 4.92905 51.5847
44706 5.00706 51.5847
44707 5.00712 51.5846
44709 4.49269 51.585
44710 4.49581 51.5844
44713 4.49265 51.585
44719 4.49252 51.5851
44722 4.92135 51.5851
44723 5.6841 51.5851
44725 4.92776 51.5849
44729 4.77435 51.5851
44731 4.7745 51.5845
44733 5.31088 51.5837
44734 5.31034 51.5851
44736 4.76103 51.5848
44737 5.68469 51.5848
44741 5.04151 51.5834
44747 4.81969 51.5845
44749 5.02163 51.5846
44751 5.05565 51.5851
44752 5.05715 51.585
44756 4.76759 51.5852
44760 4.92519 51.5852
44761 5.10408 51.5843
44762 5.10501 51.5852
44764 4.76748 51.5852
44768 4.91888 51.585
44774 5.9794 51.5852
44776 4.65457 51.5852
44780 4.92232 51.5852
44781 5.20947 51.5851
44783 5.01522 51.5851
44785 5.98392 51.5809
44786 5.9798 51.5852
44787 5.68378 51.5852
44792 5.02017 51.5851
44794 4.49228 51.5851
44797 5.21192 51.5852
44800 5.01949 51.5853
44804 4.49087 51.5853
44806 5.01955 51.5853
44810 4.77909 51.5853
44811 4.76217 51.5853
44812 4.76159 51.5851
44817 4.49678 51.5849
44818 4.4974 51.5854
44821 4.98758 51.5854
44822 4.98823 51.5843
44824 4.46033 51.5854
44828 4.91725 51.5852
44831 4.92293 51.5854
44832 4.92307 51.5854
44833 4.58116 51.5847
44835 5.14321 51.5847
44836 5.14183 51.5854
44841 4.77445 51.5851
44842 4.77442 51.5854
44844 4.92342 51.5854
44854 4.65534 51.5854
44855 4.65574 51.5849
44857 4.64253 51.5851
44858 4.64366 51.5854
44860 4.64384 51.5853
44861 5.19831 51.5854
44862 5.19833 51.5846
44864 4.35287 51.5854
44865 4.32112 51.5849
44870 5.33178 51.5855
44871 4.64377 51.5855
44873 5.00866 51.5855
44874 5.00786 51.585
44875 4.64394 51.5855
44877 5.58625 51.5779
44881 4.49043 51.5855
44882 4.49165 51.5853
44887 5.68326 51.5856
44889 5.68385 51.5853
44897 5.17739 51.5846
44901 4.49012 51.5856
44902 4.49036 51.5856
44903 5.45848 51.5851
44909 4.49003 51.5856
44912 4.76321 51.5857
44922 4.76332 51.5857
44923 5.18927 51.5857
44925 5.21369 51.5852
44927 5.1894 51.5857
44931 5.33855 51.5858
44932 5.33909 51.5847
44937 5.98002 51.5854
44939 5.98105 51.5858
44941 5.00904 51.5858
44943 4.21328 51.5844
44946 4.29076 51.5858
44955 5.11081 51.5833
44956 5.10574 51.5858
44957 4.76315 51.5858
44961 5.21387 51.5857
44965 5.18964 51.5857
44966 5.19023 51.5858
44969 5.00886 51.5858
44971 5.33162 51.5858
44977 4.47689 51.5835
44985 5.14179 51.5854
44988 6.02051 51.5858
44989 5.01871 51.5856
44992 5.13051 51.5848
44993 4.81994 51.5851
44996 5.1052 51.5854
45003 5.00918 51.5858
45004 5.00928 51.5859
45005 5.01455 51.5852
45006 5.01802 51.5858
45007 4.32176 51.5855
45008 4.32241 51.5859
45014 5.03891 51.5851
45017 5.18963 51.5858
45019 5.33171 51.5858
45026 5.00927 51.5859
45027 5.33145 51.5859
45028 5.33148 51.5859
45038 4.77433 51.5854
45039 4.77442 51.5858
45040 4.77438 51.5859
45041 4.77445 51.5859
45043 4.66543 51.5839
45047 4.31447 51.5852
45051 5.07634 51.5828
45056 5.45821 51.5856
45058 5.45811 51.586
45060 5.13171 51.5858
45063 5.11926 51.5803
45067 5.33181 51.5859
45068 5.33235 51.586
45074 5.00886 51.5859
45075 5.00913 51.586
45076 5.00902 51.586
45077 5.10978 51.586
45078 5.10979 51.5859
45079 5.10999 51.586
45081 4.39811 51.5826
45082 4.39607 51.586
45083 5.33165 51.586
45084 5.33155 51.586
45085 5.3318 51.586
45088 5.18927 51.5858
45089 5.18938 51.5859
45090 5.18885 51.586
45091 4.76369 51.586
45095 5.19166 51.586
45099 5.614 51.5847
45100 5.61505 51.5861
45101 4.21727 51.5856
45102 4.21676 51.5861
45104 6.02032 51.5861
45107 5.01451 51.5852
45108 5.01297 51.5861
45113 5.95101 51.5852
45114 5.94861 51.5861
45115 5.04791 51.5861
45116 5.05196 51.5856
45118 4.31426 51.5861
45121 5.07894 51.586
45122 5.07913 51.5862
45123 5.21295 51.5862
45124 5.21317 51.5862
45125 4.76579 51.5862
45126 4.76741 51.5852
45137 5.21378 51.5858
45138 5.21333 51.5862
45143 5.00856 51.5862
45150 5.00971 51.5863
45151 5.07897 51.5863
45152 5.07903 51.5862
45153 5.14124 51.5858
45155 5.2013 51.5854
45156 5.20159 51.5863
45157 5.33301 51.5861
45158 5.33441 51.5863
45159 4.79655 51.5861
45166 4.49832 51.5863
45167 5.21286 51.5863
45171 4.78578 51.586
45174 4.31332 51.5863
45177 4.66772 51.5859
45183 5.2018 51.5863
45184 5.2028 51.5863
45186 5.07925 51.5864
45190 4.65488 51.5861
45197 5.07915 51.5864
45198 5.07903 51.5864
45201 5.17669 51.5864
45203 5.0372 51.5862
45204 5.03691 51.5864
45205 5.04756 51.5864
45206 5.0475 51.5862
45210 5.0479 51.5864
45211 5.10562 51.5859
45214 4.82016 51.5859
45215 5.21335 51.5863
45224 5.06622 51.5864
45227 5.21305 51.5865
45228 5.21289 51.5864
45229 5.21325 51.5864
45232 5.2018 51.5865
45243 5.20148 51.5865
45246 5.20144 51.5864
45248 4.29387 51.5442
45257 5.20178 51.5865
45261 4.77261 51.5865
45267 5.17679 51.5864
45268 5.17688 51.5865
45269 4.65623 51.5864
45270 4.65749 51.5866
45271 4.66775 51.5863
45276 5.20077 51.5865
45278 4.91615 51.5854
45279 5.94468 51.5866
45283 5.19811 51.5866
45284 5.19936 51.5866
45285 5.19793 51.5866
45293 5.17651 51.5866
45295 5.82871 51.5752
45304 5.07936 51.5866
45305 4.7193 51.5865
45306 4.72091 51.5866
45311 5.19697 51.5866
45314 4.779 51.5866
45315 4.77912 51.5857
45317 5.19545 51.5867
45319 5.19812 51.5867
45326 5.19793 51.5867
45341 5.3468 51.5853
45345 5.03098 51.5867
45347 4.91535 51.5867
45348 4.91549 51.5866
45350 5.33803 51.5867
45351 5.17735 51.5867
45352 5.17684 51.5866
45355 5.20328 51.5863
45357 4.76376 51.5859
45363 4.65761 51.5866
45365 4.91573 51.5867
45375 4.91569 51.5868
45376 4.91545 51.5868
45377 4.52457 51.5868
45383 4.76553 51.5868
45387 5.33143 51.5865
45388 5.33131 51.5869
45390 5.2016 51.5865
45393 4.65938 51.5868
45394 4.66069 51.5869
45396 4.77236 51.5868
45398 5.18768 51.5867
45400 5.18736 51.5869
45401 4.56807 51.5866
45403 4.57901 51.5854
45406 5.01225 51.5865
45411 4.76557 51.5867
45412 4.76578 51.5869
45415 5.13255 51.5869
45416 5.13186 51.586
45417 5.98114 51.5858
45421 5.31687 51.5868
45422 5.31686 51.587
45423 4.72338 51.587
45424 4.7254 51.5791
45425 4.32162 51.5863
45426 4.32112 51.587
45427 4.68141 51.5859
45428 4.677 51.587
45429 5.21184 51.587
45430 5.21214 51.5869
45433 5.18204 51.587
45446 4.72366 51.587
45447 4.66157 51.5869
45448 4.66232 51.587
45450 5.1821 51.587
45451 5.20844 51.5865
45455 4.205 51.586
45456 4.20711 51.5871
45457 4.21039 51.5858
45459 5.18701 51.5871
45464 6.01961 51.5871
45466 4.67704 51.5871
45469 4.78618 51.5863
45475 5.21205 51.587
45476 5.21126 51.587
45479 4.78684 51.5871
45484 5.87615 51.5871
45486 5.07964 51.5871
45487 4.71703 51.5864
45488 4.71321 51.5871
45489 5.17604 51.5871
45491 5.17663 51.5867
45493 4.78668 51.5871
45498 5.13282 51.5871
45499 4.56819 51.5869
45503 5.133 51.5871
45504 5.13308 51.5871
45506 5.57967 51.5871
45508 4.20729 51.5872
45509 4.78697 51.5871
45511 4.79664 51.5863
45517 5.24886 51.5871
45518 5.24817 51.5872
45519 4.78693 51.5872
45521 4.78705 51.5872
45523 5.24742 51.5872
45524 5.24817 51.5871
45529 5.18254 51.587
45532 5.0797 51.5872
45534 4.79725 51.5872
45542 5.13271 51.5871
45545 4.46032 51.5856
45546 4.45985 51.5873
45547 5.03603 51.587
45548 5.03568 51.5873
45550 4.76287 51.5873
45552 4.82062 51.5873
45553 4.82052 51.5874
45557 4.31064 51.5872
45558 4.3102 51.5874
45561 5.31128 51.5857
45562 5.31356 51.5874
45563 5.31801 51.583
45565 4.98778 51.5854
45566 4.98703 51.5874
45567 4.32088 51.5873
45568 4.32123 51.5874
45571 4.66775 51.5866
45580 4.78007 51.5874
45581 5.14076 51.5863
45582 5.13931 51.5875
45584 4.21824 51.5875
45585 5.10449 51.5864
45586 5.10232 51.5875
45592 5.58105 51.5875
45595 4.66765 51.5875
45596 4.66779 51.5874
45600 4.66797 51.5875
45602 4.78632 51.5872
45604 4.66954 51.5875
45606 5.13292 51.5873
45607 5.13304 51.5873
45609 5.98428 51.5869
45610 5.98609 51.5875
45618 5.58142 51.5876
45620 4.32181 51.5876
45624 4.78454 51.5876
45630 4.6721 51.5876
45632 5.3814 51.5876
45635 4.72334 51.5876
45638 4.72337 51.5872
45639 4.78025 51.5876
45640 4.78013 51.5874
45641 5.00635 51.5875
45642 5.00605 51.5876
45644 4.71057 51.5877
45645 4.78017 51.5874
45647 4.76507 51.5878
45651 5.71053 51.5836
45660 4.21871 51.5878
45661 4.72693 51.5878
45662 4.72712 51.5878
45663 4.56646 51.5871
45669 4.78075 51.5877
45673 5.34634 51.5867
45675 4.91517 51.5872
45676 4.91458 51.5879
45678 4.78449 51.5875
45679 4.52455 51.5868
45680 4.52409 51.5879
45681 4.55516 51.5863
45682 4.55707 51.5879
45685 5.58463 51.5879
45686 5.5856 51.5879
45693 4.78108 51.5879
45695 4.78107 51.5878
45703 4.55687 51.5879
45705 5.31663 51.5875
45706 5.31678 51.5879
45707 4.32315 51.5879
45711 4.78224 51.5879
45712 4.78229 51.588
45721 4.32938 51.5823
45725 4.77126 51.588
45729 5.58617 51.5879
45731 4.9036 51.5874
45732 4.90315 51.588
45733 4.30939 51.5875
45736 5.67932 51.5881
45739 5.54655 51.5857
45744 4.21939 51.5881
45749 4.55739 51.588
45750 4.56131 51.5878
45757 5.2568 51.5875
45758 5.27342 51.5882
45764 4.90412 51.5883
45767 5.03403 51.5883
45770 4.55733 51.5882
45772 5.31691 51.5883
45774 5.33084 51.5883
45775 5.21398 51.5866
45776 5.21891 51.5883
45777 4.32349 51.5879
45778 4.32464 51.5883
45780 4.32784 51.5883
45782 4.76309 51.5883
45788 4.49086 51.5856
45789 5.24491 51.5884
45792 4.32919 51.5884
45795 5.0344 51.5882
45796 5.03416 51.5884
45797 5.13814 51.5883
45798 5.13811 51.5884
45800 4.21972 51.5884
45811 4.33223 51.5884
45812 4.33231 51.588
45815 4.75014 51.5883
45823 4.55659 51.5885
45824 4.55691 51.5882
45825 4.55706 51.5883
45828 4.33013 51.5885
45831 4.76504 51.5878
45833 5.09967 51.5885
45836 5.31157 51.5885
45839 4.82065 51.5885
45842 4.82076 51.5885
45845 4.3324 51.5884
45846 4.33257 51.5885
45847 4.33208 51.5885
45849 5.34582 51.5878
45850 5.34546 51.5885
45852 4.33046 51.5885
45853 4.75096 51.5884
45855 4.78767 51.588
45864 4.3308 51.5886
45867 5.00511 51.5882
45868 5.00423 51.5886
45872 4.33257 51.5886
45878 4.33121 51.5886
45879 4.33209 51.5886
45883 5.27834 51.5885
45884 5.28261 51.5886
45885 4.75171 51.5886
45886 4.75236 51.5886
45889 4.82052 51.5887
45891 5.28342 51.5887
45892 5.28292 51.5887
45895 4.82088 51.5886
45897 5.10116 51.588
45899 5.70787 51.5878
45901 4.33061 51.5887
45906 4.85572 51.5887
45909 4.86509 51.5882
45910 4.86236 51.5887
45916 4.33226 51.5887
45918 4.753 51.5887
45926 5.31179 51.5887
45931 4.82087 51.5887
45932 4.82075 51.5888
45936 5.34539 51.5888
45937 4.52933 51.5888
45938 4.53024 51.5888
45939 4.52824 51.5888
45941 4.82395 51.5823
45944 4.33336 51.5888
45945 4.52674 51.5888
45946 4.52731 51.5888
45949 4.52787 51.5888
45952 5.03387 51.5884
45955 4.52561 51.5888
45957 4.74998 51.5888
45959 4.33334 51.5888
45961 4.52558 51.5888
45965 4.53447 51.5886
45967 4.4597 51.5878
45972 4.33366 51.5889
45974 4.75409 51.5889
45975 4.53619 51.5888
45982 5.3453 51.5887
45983 4.90459 51.5884
45984 4.9067 51.5889
45986 5.34531 51.5889
45988 4.85731 51.5889
45990 4.30383 51.5889
45992 5.09815 51.5887
45993 5.31033 51.5887
45994 5.3072 51.589
45998 4.70784 51.589
46000 4.75495 51.589
46003 4.30746 51.5881
46004 4.30408 51.589
46006 5.30403 51.589
46007 4.74993 51.589
46013 5.58786 51.588
46016 4.22041 51.589
46017 5.59252 51.589
46020 5.59309 51.589
46028 4.70748 51.589
46029 4.69376 51.5865
46030 4.70714 51.589
46031 4.52421 51.589
46032 4.52414 51.589
46037 4.70751 51.589
46040 5.00329 51.5891
46042 4.73499 51.5886
46047 4.3324 51.5887
46048 4.33234 51.5891
46052 5.34516 51.5891
46053 5.09982 51.5887
46056 4.8604 51.5891
46057 4.90759 51.589
46060 5.09515 51.589
46061 4.90787 51.5891
46062 4.90795 51.5891
46063 4.30364 51.5891
46064 4.30369 51.5889
46065 5.31413 51.5891
46067 5.67745 51.5891
46069 5.67776 51.5891
46070 5.6783 51.5889
46074 5.05118 51.5879
46077 4.98733 51.5891
46078 4.98682 51.5874
46080 4.75584 51.5891
46082 5.09426 51.5891
46084 4.30396 51.5892
46086 4.86011 51.5892
46090 5.67784 51.5892
46100 5.31662 51.5892
46102 4.90874 51.5892
46104 5.29693 51.589
46106 4.29587 51.5892
46112 4.90911 51.5893
46118 4.76371 51.5893
46124 4.29609 51.5893
46126 5.03326 51.5888
46131 4.76422 51.5886
46132 4.76407 51.5893
46134 5.09356 51.5893
46136 4.52429 51.5893
46142 5.88095 51.5893
46147 4.53637 51.5889
46150 5.6778 51.5894
46154 4.90988 51.5894
46159 5.3449 51.5894
46160 5.34508 51.5892
46161 4.53883 51.5894
46163 5.67737 51.5894
46164 5.67725 51.5893
46165 5.08944 51.5894
46166 5.09353 51.5891
46168 5.345 51.5894
46171 4.85788 51.589
46172 4.85855 51.5894
46177 5.89006 51.5859
46182 4.29572 51.5893
46186 5.60415 51.5894
46187 4.55394 51.5888
46189 4.75666 51.5893
46190 4.75757 51.5895
46191 4.50174 51.5878
46192 4.50796 51.5895
46193 5.31369 51.5895
46197 5.31277 51.5892
46202 4.78066 51.5878
46203 4.53911 51.5894
46206 4.5496 51.5895
46208 4.98807 51.5895
46217 4.91028 51.5894
46220 4.2956 51.5894
46222 5.08947 51.5896
46223 4.73671 51.5891
46233 4.51082 51.5896
46234 4.51165 51.5896
46236 5.30569 51.5896
46237 4.91107 51.5895
46238 4.9114 51.5896
46240 4.91147 51.5896
46241 4.29617 51.5894
46242 4.29569 51.5895
46243 4.9879 51.5896
46248 4.54964 51.5896
46250 4.29909 51.5893
46254 4.75859 51.5896
46258 4.54941 51.5897
46259 4.73782 51.5896
46260 4.73814 51.5897
46263 5.5448 51.5881
46266 5.67764 51.5894
46268 5.67784 51.5897
46275 5.70656 51.5887
46276 5.70384 51.5897
46278 4.91257 51.5897
46281 5.67638 51.5897
46285 5.29961 51.5897
46286 5.29689 51.5892
46290 4.91134 51.5897
46294 5.53793 51.5897
46297 4.66782 51.5876
46300 5.53757 51.5898
46306 5.08089 51.5898
46307 5.00239 51.5895
46314 4.76353 51.5893
46318 4.9136 51.5899
46319 4.76356 51.5893
46320 4.76401 51.5899
46322 5.53756 51.5898
46324 5.53724 51.5899
46327 5.88474 51.5894
46328 5.88246 51.5899
46331 5.31809 51.5897
46334 4.69383 51.5899
46335 4.5223 51.5894
46336 4.5199 51.5899
46337 5.13784 51.5886
46338 5.13654 51.5899
46339 4.53967 51.5895
46341 4.54332 51.5899
46342 4.54353 51.5898
46344 4.82065 51.5888
46346 4.82042 51.5899
46349 4.75925 51.5899
46350 4.75952 51.59
46354 4.54368 51.59
46355 4.54929 51.5895
46356 4.54453 51.59
46357 5.06571 51.5897
46358 5.06309 51.59
46360 4.77124 51.5884
46362 4.5161 51.59
46363 5.08484 51.59
46378 4.51657 51.5901
46379 4.52446 51.5897
46384 4.34796 51.59
46386 4.34387 51.5901
46387 4.85859 51.5895
46389 5.3448 51.5896
46390 5.34447 51.5901
46391 5.88195 51.5901
46392 5.88188 51.5898
46395 5.3187 51.5899
46396 5.31929 51.5901
46397 5.0016 51.5898
46400 4.98893 51.5901
46401 4.51842 51.59
46404 4.51864 51.5901
46408 4.91127 51.5902
46409 4.52461 51.5901
46417 5.80543 51.5874
46418 5.81102 51.5902
46421 4.85623 51.59
46422 4.85263 51.5902
46423 4.29272 51.5902
46427 4.64407 51.5868
46428 4.64638 51.5902
46430 4.98854 51.5901
46431 5.08374 51.5902
46433 4.85889 51.5901
46434 4.85912 51.5902
46436 5.05367 51.5891
46439 4.93423 51.5893
46442 4.51823 51.5902
46444 4.51842 51.5903
46445 5.54373 51.5897
46447 4.29311 51.5902
46450 4.2932 51.5903
46451 4.45945 51.5888
46456 4.98922 51.5904
46460 4.74048 51.5904
46462 4.74288 51.5843
46463 4.52466 51.5902
46465 5.13317 51.5875
46471 5.00078 51.5901
46474 5.05939 51.5904
46478 4.74063 51.5904
46480 4.85072 51.5904
46481 4.79757 51.588
46482 4.79767 51.5904
46483 4.98906 51.5904
46486 5.3673 51.5905
46489 4.74046 51.5905
46490 4.73891 51.5899
46493 4.91341 51.5905
46497 5.53937 51.5901
46499 4.75055 51.5905
46502 5.32023 51.5905
46503 4.93385 51.5903
46510 4.29262 51.5904
46517 4.29302 51.5905
46521 4.64648 51.5905
46523 4.93368 51.5906
46524 4.93378 51.5905
46525 4.99976 51.5904
46526 4.99886 51.5906
46527 4.93388 51.5905
46528 4.93401 51.5906
46540 5.05617 51.5903
46541 5.35754 51.5891
46542 5.3521 51.5907
46546 4.93389 51.5907
46547 4.9338 51.5907
46553 5.24378 51.5907
46554 5.24483 51.5885
46556 4.84777 51.5907
46558 4.76586 51.5908
46569 5.08129 51.5906
46571 5.08381 51.5904
46573 4.79181 51.5908
46577 5.63752 51.5845
46578 5.62435 51.5908
46586 4.84689 51.5909
46591 4.78954 51.5909
46593 4.99763 51.5908
46594 4.99649 51.5909
46595 5.13531 51.5904
46597 4.99502 51.5909
46598 4.99645 51.5908
46599 4.78936 51.5909
46604 4.93386 51.5909
46605 4.79501 51.5909
46610 5.45596 51.5909
46612 4.7237 51.5909
46613 4.7241 51.5873
46617 4.22101 51.5896
46620 4.84688 51.5908
46623 5.54085 51.5905
46626 5.54335 51.5903
46632 4.78957 51.591
46633 4.84596 51.5909
46634 4.84581 51.591
46637 4.66743 51.5898
46638 4.66714 51.591
46645 4.795 51.591
46649 5.33077 51.5885
46652 4.78939 51.591
46654 4.82008 51.591
46659 4.91234 51.5903
46661 4.79776 51.5911
46663 4.79772 51.5909
46666 4.86047 51.5911
46671 5.31359 51.5898
46674 4.98932 51.5906
46675 5.34377 51.591
46682 4.21288 51.5911
46683 4.2163 51.5864
46688 4.99385 51.5912
46691 4.74236 51.5912
46692 4.74062 51.5905
46696 4.75063 51.5907
46699 4.45959 51.5903
46700 4.45995 51.5912
46702 4.99076 51.5912
46704 4.99091 51.5911
46707 4.29117 51.5912
46709 4.29274 51.5905
46714 4.8201 51.5912
46718 5.34358 51.5911
46719 5.3437 51.5911
46721 4.52845 51.5901
46723 5.17309 51.5908
46727 4.99118 51.5912
46731 4.84399 51.5912
46734 4.99005 51.5911
46735 4.99075 51.5913
46737 4.72343 51.5913
46746 4.99116 51.5913
46749 4.52473 51.5904
46754 5.45575 51.5914
46756 4.99086 51.5914
46760 4.77255 51.59
46766 4.78147 51.5914
46767 4.78133 51.5914
46769 4.86051 51.5912
46770 4.86095 51.5914
46778 4.70924 51.5915
46780 6.01635 51.5915
46781 4.71782 51.5887
46784 4.76807 51.5915
46790 4.74329 51.5916
46791 5.31377 51.5911
46794 5.32989 51.591
46795 5.32221 51.5914
46796 5.32287 51.5916
46797 4.8433 51.5913
46799 5.32947 51.5916
46800 5.32964 51.5916
46803 4.84005 51.5916
46804 4.83993 51.5916
46806 4.78886 51.591
46808 4.74317 51.5917
46813 5.03262 51.5893
46814 5.02899 51.5917
46817 4.22224 51.5909
46819 4.7204 51.5915
46825 5.32928 51.5918
46826 5.32932 51.5917
46832 5.32859 51.5918
46835 5.32972 51.5917
46836 5.32969 51.5918
46837 5.32932 51.5918
46841 4.78423 51.5919
46842 4.78523 51.5917
46844 5.69995 51.5919
46846 4.76904 51.5919
46854 4.78982 51.5919
46855 5.32363 51.5918
46857 4.80224 51.5912
46858 4.80295 51.5919
46867 5.21974 51.5887
46870 4.80214 51.5913
46873 5.17269 51.5913
46875 4.74868 51.592
46876 4.75052 51.5912
46879 4.78539 51.5918
46881 5.93655 51.5821
46882 5.92656 51.592
46884 6.01608 51.592
46886 5.31413 51.592
46887 5.84856 51.5866
46888 5.84323 51.592
46889 5.33303 51.592
46891 5.34354 51.5912
46893 4.97271 51.5827
46896 4.97651 51.592
46899 4.77058 51.592
46900 4.77161 51.5914
46901 4.78402 51.592
46902 4.78396 51.5919
46903 4.78426 51.592
46905 5.32447 51.5919
46910 4.97252 51.5827
46911 4.97417 51.5921
46912 4.9744 51.592
46917 5.24207 51.5914
46924 5.32733 51.5921
46926 4.97692 51.5921
46931 4.77043 51.5921
46933 4.75864 51.5908
46934 4.75731 51.5921
46938 4.97439 51.5921
46941 4.83468 51.5921
46942 4.8348 51.5921
46943 4.75715 51.5921
46947 5.76137 51.5895
46950 4.97685 51.5922
46953 5.22622 51.592
46956 4.97651 51.5921
46959 5.32134 51.591
46960 5.32025 51.5922
46968 5.2269 51.5923
46969 4.52869 51.5913
46975 4.91211 51.5911
46977 5.02792 51.5923
46981 4.8205 51.5921
46982 4.82073 51.5923
46985 4.86104 51.592
46986 4.86104 51.5923
46987 5.33344 51.592
46988 5.33643 51.5924
46989 4.46057 51.5921
46991 4.74765 51.5924
46996 4.77022 51.5923
47001 5.31531 51.5914
47005 4.7458 51.5924
47008 4.74483 51.5924
47011 5.06795 51.5839
47012 5.07074 51.5924
47013 4.52436 51.5915
47014 4.52354 51.5924
47015 5.07043 51.5924
47019 4.77007 51.5924
47025 4.76996 51.5925
47030 4.80335 51.5925
47031 4.46207 51.5924
47036 5.33688 51.5924
47043 4.77017 51.5924
47046 5.33756 51.5925
47048 5.33704 51.5925
47050 4.86104 51.5925
47051 4.83146 51.5926
47054 4.82096 51.5926
47056 4.78461 51.5926
47057 4.71001 51.5925
47059 4.71988 51.5917
47063 5.32012 51.5924
47067 5.89029 51.592
47071 5.67817 51.5924
47074 4.82599 51.5886
47075 4.78151 51.5923
47079 4.98962 51.5927
47083 4.82628 51.5888
47084 4.83011 51.5927
47087 4.99099 51.5914
47089 5.32865 51.5928
47091 5.32949 51.5919
47100 5.31446 51.5929
47102 4.83015 51.5929
47103 4.83148 51.5927
47106 5.59605 51.5929
47111 4.71016 51.5926
47113 4.7709 51.5929
47114 4.77005 51.5925
47117 5.15033 51.5801
47128 4.80379 51.593
47129 5.34288 51.592
47131 5.17159 51.5929
47132 5.17172 51.593
47137 4.29804 51.593
47138 4.29322 51.5906
47140 4.29107 51.5865
47143 5.30778 51.593
47145 4.82857 51.593
47146 4.82849 51.5929
47152 4.78134 51.5929
47153 4.78143 51.5929
47156 5.14982 51.5799
47157 5.17139 51.5931
47159 4.77978 51.593
47164 4.97918 51.5931
47165 5.30819 51.5931
47167 5.342 51.593
47168 5.34189 51.5932
47172 4.37622 51.5932
47173 5.3389 51.5929
47175 5.17152 51.5932
47183 5.33941 51.5932
47186 4.78471 51.5932
47189 4.78455 51.5932
47191 5.31992 51.5926
47193 5.33958 51.5932
47199 5.33929 51.5932
47205 4.77175 51.5932
47208 5.10516 51.5933
47211 5.34 51.5932
47215 6.01601 51.5921
47216 6.01538 51.5933
47219 5.33927 51.5933
47225 4.78462 51.5933
47231 5.02791 51.5924
47232 5.02646 51.5933
47234 5.10505 51.5933
47235 5.33964 51.5933
47237 4.91169 51.5923
47240 4.82554 51.5933
47241 4.78893 51.5933
47244 4.82539 51.5934
47245 4.77933 51.5931
47247 4.79806 51.5922
47249 5.54278 51.591
47250 5.54122 51.5934
47251 4.77827 51.5934
47252 4.77801 51.5934
47253 5.33935 51.5934
47258 4.78862 51.5934
47259 5.08136 51.5908
47271 4.80389 51.5934
47272 4.80276 51.592
47275 4.80408 51.5934
47281 4.37302 51.5933
47284 4.77188 51.5933
47287 4.77338 51.5934
47288 4.77291 51.5935
47289 4.46738 51.5927
47290 4.46929 51.5935
47291 4.86104 51.5933
47292 4.86104 51.5935
47293 4.22298 51.5917
47294 4.22215 51.5935
47295 4.80417 51.5934
47296 4.80422 51.5935
47301 4.78794 51.5935
47302 4.78666 51.5935
47305 5.61659 51.5896
47307 5.34127 51.5936
47308 5.3416 51.5934
47309 4.82145 51.593
47318 4.80384 51.5935
47322 4.82127 51.593
47325 4.71092 51.5929
47326 4.71188 51.5936
47327 5.19269 51.5933
47334 4.80408 51.5936
47336 4.80388 51.5936
47338 4.78466 51.5936
47339 4.78479 51.5936
47341 4.82192 51.5936
47346 5.34132 51.5937
47347 5.31941 51.5932
47348 5.31859 51.5937
47350 5.34071 51.5935
47351 5.13573 51.5909
47352 5.13805 51.5937
47355 4.82196 51.5937
47357 4.71877 51.5926
47358 4.71752 51.5937
47360 4.7178 51.5937
47361 5.22787 51.5923
47364 5.24019 51.5921
47365 4.52829 51.5935
47367 4.64729 51.5938
47368 4.64703 51.5929
47372 4.82168 51.5936
47373 4.82173 51.5937
47374 4.82039 51.5938
47380 4.69391 51.5939
47381 5.85382 51.5897
47382 5.85623 51.5939
47387 4.80462 51.5939
47389 4.80419 51.5936
47392 4.75461 51.5939
47398 4.98436 51.5939
47401 4.98455 51.5939
47406 4.69391 51.594
47408 4.81873 51.594
47409 4.52827 51.5938
47410 4.52827 51.594
47419 4.75704 51.5924
47421 4.98478 51.594
47424 5.53052 51.594
47426 5.69658 51.594
47427 4.75482 51.594
47428 4.75472 51.5941
47429 4.77147 51.5941
47430 4.77175 51.5932
47433 4.65505 51.5941
47434 4.65426 51.594
47436 4.79089 51.5941
47441 5.31543 51.5924
47442 5.3161 51.5941
47443 5.31732 51.594
47446 4.77161 51.5941
47448 4.65538 51.5941
47451 4.98455 51.5941
47452 4.98435 51.594
47453 4.98477 51.594
47456 4.65159 51.5941
47459 5.31448 51.593
47460 5.31498 51.5941
47466 5.23161 51.5937
47467 4.98972 51.5927
47470 4.65083 51.5941
47471 5.99513 51.593
47477 4.52303 51.593
47479 4.65586 51.5941
47484 4.65026 51.5942
47485 4.65027 51.5942
47487 5.99798 51.5921
47488 5.99857 51.5942
47493 4.91134 51.5933
47495 4.65634 51.5942
47497 5.31471 51.5942
47502 4.64954 51.5942
47504 5.30984 51.5935
47507 5.67826 51.5927
47508 5.67818 51.5943
47511 4.82305 51.5936
47514 4.79126 51.5944
47515 5.89172 51.5927
47517 5.23527 51.5944
47518 5.23562 51.5943
47525 4.65664 51.5944
47526 4.65669 51.5943
47527 5.33962 51.5933
47530 4.65707 51.5944
47532 5.23568 51.5944
47533 5.23723 51.5938
47535 5.99466 51.5942
47538 4.22081 51.5944
47541 4.6591 51.5944
47543 5.54081 51.5943
47544 5.54077 51.5944
47547 5.23526 51.5945
47549 4.8171 51.5942
47550 4.81433 51.5945
47552 4.65705 51.5945
47553 5.62301 51.5923
47555 4.65841 51.5944
47557 5.34022 51.5945
47558 5.33949 51.5934
47564 4.79879 51.5945
47565 4.38966 51.5945
47566 4.37885 51.5931
47567 4.39391 51.5898
47571 4.79863 51.5945
47574 5.23558 51.5945
47578 4.65667 51.5945
47581 5.23542 51.5946
47585 5.16994 51.5943
47589 5.32742 51.5939
47591 4.52187 51.5942
47593 5.31402 51.5943
47596 4.46974 51.5947
47598 5.9997 51.5947
47600 4.6613 51.5945
47602 4.52834 51.5947
47604 5.61966 51.5945
47610 4.71264 51.5947
47611 4.66686 51.5914
47616 4.66364 51.5947
47621 4.65681 51.5945
47623 4.91071 51.5943
47624 4.9103 51.5949
47626 5.85714 51.5949
47627 4.34853 51.5902
47631 5.99577 51.5944
47633 5.9996 51.5949
47634 5.9987 51.5949
47637 5.23559 51.5947
47638 5.23582 51.5949
47640 5.31641 51.5949
47643 5.34028 51.5944
47645 4.86104 51.5939
47646 4.86102 51.5949
47652 5.31191 51.5943
47653 5.31382 51.5946
47654 5.31368 51.595
47655 4.80732 51.595
47660 5.61795 51.595
47661 5.61386 51.5936
47663 5.87562 51.595
47664 5.87552 51.595
47672 5.141 51.595
47680 5.14077 51.5951
47681 5.14102 51.5951
47687 4.8098 51.595
47690 5.14127 51.5952
47691 5.14117 51.5952
47698 4.8079 51.5952
47701 4.33549 51.594
47702 4.33663 51.5953
47703 4.52853 51.5952
47704 4.52856 51.5953
47709 4.72364 51.5954
47710 4.7235 51.5918
47714 4.78471 51.5936
47716 5.3164 51.5954
47718 4.78404 51.5954
47719 5.14124 51.5954
47723 5.67764 51.5953
47727 4.35733 51.5949
47729 4.35972 51.5955
47731 4.36047 51.5956
47733 4.36398 51.5956
47734 4.3718 51.5935
47738 5.5406 51.5956
47743 5.19257 51.5936
47744 5.19127 51.5957
47750 5.30334 51.5959
47751 4.52877 51.5956
47753 4.83296 51.5959
47758 5.31618 51.596
47762 4.79928 51.596
47765 4.77102 51.596
47766 4.77321 51.596
47770 5.52616 51.596
47776 4.7732 51.596
47777 5.3405 51.5949
47778 5.34168 51.5961
47779 4.71811 51.5951
47784 4.77089 51.596
47788 4.77101 51.5961
47789 5.61433 51.595
47792 5.61455 51.5961
47793 5.32665 51.5946
47796 4.8334 51.5961
47799 5.04197 51.5961
47800 5.034 51.5885
47806 5.02376 51.5951
47808 4.71745 51.5961
47812 4.75452 51.5939
47813 5.31604 51.5961
47816 6.00419 51.5962
47822 4.71707 51.5962
47824 5.02225 51.5962
47827 4.75027 51.5962
47831 5.04214 51.5961
47834 4.71644 51.5962
47838 4.71607 51.5963
47841 5.3163 51.5961
47842 5.31728 51.5963
47843 4.90969 51.5955
47844 4.91191 51.5963
47847 5.08211 51.5934
47849 6.00554 51.5964
47854 5.9986 51.5964
47856 5.31847 51.5964
47859 5.32358 51.5965
47867 5.32411 51.5965
47869 5.69595 51.5945
47870 5.69278 51.5965
47871 4.52897 51.5959
47872 4.52941 51.5965
47873 6.00577 51.5964
47875 6.00775 51.5965
47876 6.00933 51.5965
47877 5.3244 51.5965
47879 5.32492 51.5961
47880 5.32447 51.5965
47881 5.67754 51.5955
47882 5.67718 51.5965
47885 5.32404 51.5965
47888 5.61207 51.5965
47889 5.61372 51.5965
47890 5.61238 51.5965
47891 5.32299 51.5964
47892 5.31882 51.5965
47893 5.20195 51.5869
47895 6.01064 51.5965
47903 5.3508 51.594
47909 6.01514 51.5953
47911 4.71494 51.5965
47912 4.71446 51.5967
47916 4.78371 51.5967
47918 4.78507 51.5965
47921 4.78359 51.5967
47922 4.7837 51.5958
47925 6.01117 51.5966
47929 5.06366 51.5967
47936 4.52959 51.5968
47937 5.32454 51.5967
47940 5.85956 51.5968
47941 4.71342 51.5957
47946 4.79079 51.5941
47948 4.79186 51.5967
47949 4.77736 51.5962
47954 4.78367 51.5968
47958 5.52429 51.5968
47960 5.32399 51.5966
47967 5.32449 51.5968
47970 4.79174 51.5968
47976 4.83437 51.5969
47977 4.78627 51.5966
47978 4.78805 51.5969
47979 4.83421 51.597
47981 5.21078 51.5967
47982 5.21369 51.597
47985 4.79174 51.5968
47987 6.01154 51.5967
47989 6.01414 51.5951
47994 4.79057 51.5969
47996 4.71308 51.5971
48005 5.02216 51.5962
48006 5.02075 51.5971
48009 4.82224 51.5943
48011 4.7905 51.597
48014 4.71267 51.5972
48015 4.7484 51.5972
48017 4.74804 51.5971
48019 6.01256 51.597
48020 6.01249 51.5972
48024 5.21561 51.5972
48027 6.02148 51.5967
48028 6.02428 51.5973
48029 5.06425 51.5968
48039 4.71227 51.5972
48040 4.71134 51.5973
48043 4.74826 51.5973
48048 5.34427 51.5974
48050 4.71066 51.5974
48051 5.32378 51.5974
48052 5.32411 51.5968
48055 5.32421 51.5968
48058 5.99846 51.5974
48061 4.29412 51.5896
48066 5.61106 51.5965
48067 4.71045 51.5974
48068 4.70959 51.5975
48071 4.74858 51.5972
48072 4.74846 51.5975
48074 5.21627 51.5975
48077 5.07927 51.5964
48078 5.07822 51.5975
48082 4.917 51.5975
48084 5.51122 51.5975
48088 5.07812 51.5975
48090 5.34518 51.5976
48092 5.06691 51.5976
48095 5.07811 51.5976
48100 4.74798 51.5973
48103 5.06686 51.5977
48106 5.32373 51.5977
48108 5.21742 51.5977
48109 5.07124 51.5948
48113 5.07192 51.5978
48117 5.59602 51.593
48118 5.59719 51.5978
48119 4.33825 51.5966
48123 5.07062 51.5978
48124 5.07074 51.5938
48126 5.07118 51.5978
48130 5.60949 51.5975
48131 5.06707 51.5976
48133 5.16967 51.5946
48135 5.07244 51.5978
48137 5.07801 51.5976
48143 5.07119 51.598
48145 5.67705 51.5971
48146 5.67685 51.598
48147 5.45462 51.5938
48148 5.45247 51.598
48150 5.06704 51.5977
48154 4.69398 51.5981
48155 4.70946 51.5975
48157 5.21933 51.5981
48158 5.21994 51.5981
48160 5.23493 51.5982
48165 4.7095 51.5981
48168 5.51168 51.5983
48170 5.51147 51.5984
48176 5.0772 51.5984
48177 4.72381 51.5963
48180 6.01138 51.5985
48183 5.52033 51.5985
48184 5.52065 51.5982
48191 4.7688 51.5985
48193 4.72321 51.5984
48195 4.77027 51.5979
48196 4.76897 51.5986
48199 5.22313 51.5985
48200 5.22414 51.5988
48203 5.23832 51.5958
48208 4.82127 51.5975
48211 5.3491 51.5966
48217 4.8189 51.5989
48219 4.79123 51.5989
48221 4.79188 51.5968
48222 4.79142 51.599
48223 4.28685 51.5934
48227 5.92105 51.5976
48228 5.9196 51.599
48229 5.67682 51.5983
48231 5.22432 51.5989
48232 5.22471 51.5991
48235 5.3497 51.5989
48236 5.34952 51.5991
48239 5.32313 51.5991
48242 5.32322 51.5991
48244 4.74829 51.5976
48247 5.5182 51.5992
48249 5.24664 51.5988
48250 5.24733 51.5992
48251 5.13897 51.5973
48252 5.14156 51.5992
48255 4.8214 51.5975
48259 4.81858 51.5993
48260 4.81951 51.5989
48263 5.51899 51.5989
48264 5.5183 51.5993
48265 5.51776 51.5994
48270 5.51831 51.5994
48271 4.76896 51.5988
48273 4.70955 51.5983
48277 5.16666 51.5979
48280 4.7484 51.5992
48282 5.22509 51.5994
48284 5.51827 51.5994
48289 5.7579 51.5967
48291 4.74777 51.5994
48297 5.67667 51.599
48299 4.70981 51.5994
48300 4.70983 51.5995
48307 4.74833 51.5994
48313 4.81895 51.5992
48316 5.60135 51.5995
48318 4.8182 51.5995
48320 5.07609 51.5996
48322 5.6091 51.5979
48323 5.16536 51.5994
48326 5.45161 51.5997
48330 5.51868 51.5997
48332 5.99873 51.5997
48333 5.51791 51.5995
48334 5.51731 51.5997
48336 5.86481 51.5998
48340 5.51806 51.5995
48341 4.81658 51.5998
48347 4.76946 51.5994
48352 5.6071 51.5997
48354 4.76931 51.5994
48356 4.53018 51.5999
48358 5.60071 51.6
48364 4.77011 51.6
48365 4.47837 51.5987
48366 4.47756 51.6
48371 5.22564 51.5999
48372 5.22587 51.6001
48378 4.76986 51.5999
48379 5.23488 51.6
48380 5.22995 51.5998
48388 4.74885 51.6002
48389 4.79077 51.6001
48390 4.79096 51.6002
48393 4.8127 51.6002
48407 5.65441 51.5999
48408 5.65436 51.6002
48409 4.74025 51.6003
48412 4.81302 51.6003
48414 4.91809 51.6003
48417 4.81632 51.6
48423 4.81288 51.6003
48428 4.34149 51.6004
48429 5.65457 51.6004
48430 5.65514 51.6004
48432 5.65884 51.6003
48434 4.74029 51.6004
48436 5.65423 51.6002
48452 5.65993 51.6005
48458 5.65393 51.6004
48461 5.51981 51.6006
48462 5.51851 51.5998
48465 4.80949 51.6006
48468 4.70996 51.6006
48471 4.79058 51.6006
48474 5.65395 51.6005
48477 5.65458 51.6005
48480 5.65415 51.6006
48484 4.79075 51.6006
48486 5.86604 51.6007
48487 4.91829 51.6007
48491 4.81263 51.6004
48492 4.80975 51.6007
48493 4.80823 51.6007
48497 5.60592 51.6007
48502 5.38981 51.6008
48503 4.74627 51.6008
48504 4.74446 51.6006
48506 5.51411 51.6008
48508 5.51623 51.6
48509 4.74643 51.6008
48512 5.60678 51.6009
48513 4.74898 51.5995
48514 4.75756 51.6009
48518 4.75767 51.6009
48521 5.64661 51.6009
48522 5.6533 51.6005
48523 5.67642 51.5994
48536 5.5147 51.6008
48538 5.60858 51.601
48540 5.6618 51.6009
48541 5.51431 51.6011
48542 5.5144 51.601
48544 5.67568 51.6011
48546 5.51456 51.6011
48551 5.65433 51.6006
48552 5.65422 51.6011
48553 5.60068 51.6002
48558 5.51447 51.6012
48562 5.6623 51.6012
48563 5.60493 51.6012
48565 4.75925 51.6012
48566 4.75756 51.601
48568 5.61269 51.6012
48569 4.74674 51.601
48570 4.74781 51.6013
48572 4.74817 51.6001
48581 5.68595 51.6003
48583 5.83077 51.5994
48586 5.83467 51.6014
48587 5.07164 51.6014
48588 5.07064 51.598
48600 4.80793 51.6007
48601 5.01408 51.6014
48603 5.16505 51.5997
48604 5.16318 51.6014
48607 4.80096 51.6014
48608 4.80112 51.6014
48609 5.01375 51.6014
48611 5.91799 51.6006
48617 5.01567 51.6005
48618 5.01419 51.6015
48624 4.7621 51.6015
48627 5.60034 51.6011
48628 5.60038 51.6015
48634 4.80117 51.6016
48641 4.76207 51.6016
48644 5.07197 51.6016
48645 5.07245 51.5979
48647 4.81315 51.6004
48649 5.36249 51.6016
48650 5.36331 51.6016
48652 5.36492 51.6016
48656 4.97671 51.6017
48657 4.81411 51.6017
48658 4.81298 51.6004
48659 5.01368 51.6017
48660 5.01364 51.6015
48662 4.69404 51.6017
48663 4.81427 51.6016
48664 4.81434 51.6017
48670 4.79017 51.6017
48678 4.79033 51.6017
48680 4.9188 51.6017
48681 5.189 51.6002
48682 5.18674 51.6018
48686 5.01402 51.6018
48690 4.77836 51.6013
48696 4.77033 51.6018
48698 4.7101 51.6018
48703 5.68396 51.6013
48704 5.68247 51.6018
48706 5.61097 51.6018
48707 5.32219 51.6018
48715 5.60048 51.6018
48718 4.77846 51.6015
48721 4.74076 51.6018
48722 4.73982 51.6019
48724 4.74214 51.6019
48726 4.74239 51.6019
48731 4.52142 51.5946
48737 5.32202 51.6019
48739 4.76337 51.6017
48744 4.77014 51.6018
48746 4.77015 51.6019
48747 5.32231 51.6019
48748 5.32243 51.602
48753 5.322 51.602
48755 5.51267 51.602
48762 5.86722 51.602
48764 5.68179 51.602
48765 5.68232 51.602
48766 5.68228 51.602
48772 5.18637 51.602
48774 4.71014 51.602
48776 4.76333 51.6018
48783 5.60038 51.602
48784 5.60049 51.6021
48785 5.60049 51.6019
48790 5.32213 51.6021
48791 5.32241 51.602
48792 5.32223 51.6021
48793 5.6004 51.6021
48800 5.67468 51.6021
48802 5.51173 51.6021
48807 5.51154 51.5986
48808 5.51163 51.6022
48809 4.80101 51.6016
48810 4.79027 51.6019
48811 5.22688 51.6016
48814 4.91898 51.6022
48819 4.91886 51.6022
48827 5.51141 51.6022
48830 5.07448 51.6022
48834 4.91911 51.6022
48836 4.91943 51.6022
48841 4.71013 51.6023
48842 4.71021 51.6023
48845 5.68306 51.6023
48852 5.86742 51.6023
48860 4.71013 51.6023
48869 5.35621 51.5808
48873 4.91891 51.6024
48875 4.91913 51.6023
48884 4.72191 51.6025
48887 4.72203 51.6022
48889 4.72218 51.6025
48892 4.7224 51.5993
48894 4.72086 51.6025
48895 4.72269 51.6025
48896 4.72354 51.6025
48898 5.6013 51.6025
48899 4.77034 51.6019
48900 4.77038 51.6025
48902 5.22728 51.6025
48903 5.60125 51.6025
48907 4.72465 51.6025
48914 4.74011 51.6003
48926 5.66833 51.6026
48927 4.30804 51.5976
48930 5.6782 51.6026
48931 5.59594 51.6026
48936 4.72179 51.6026
48938 4.72077 51.6025
48940 4.72071 51.6026
48943 4.72224 51.6026
48944 4.7222 51.6026
48948 5.32192 51.6026
48950 4.72263 51.6026
48951 5.66483 51.6024
48954 5.66654 51.6025
48956 4.72837 51.6026
48957 4.72855 51.6025
48963 5.51155 51.6025
48970 5.60194 51.6027
48972 4.72035 51.6027
48973 5.51677 51.6027
48974 5.51612 51.6022
48977 4.36624 51.6027
48978 4.30804 51.5977
48979 4.91894 51.6027
48981 4.919 51.6024
48986 5.60222 51.6027
48988 5.51678 51.6027
48991 4.73955 51.6022
48992 4.73931 51.6027
48995 5.59593 51.6025
48996 5.59691 51.6027
48997 5.59487 51.6027
48998 5.59578 51.6025
48999 5.59579 51.6026
49001 4.72186 51.6026
49005 5.51129 51.6027
49008 5.67682 51.6027
49010 5.59954 51.6021
49013 5.60352 51.6027
49015 5.53969 51.6
49021 5.01418 51.6017
49023 5.01525 51.6028
49025 4.73873 51.6028
49026 4.73764 51.6028
49027 5.67021 51.6027
49030 4.2423 51.6027
49047 4.24664 51.6029
49048 4.2448 51.6028
49051 5.6718 51.6028
49054 5.67403 51.6028
49055 4.24685 51.6029
49058 5.67415 51.6029
49059 5.67532 51.6028
49061 4.73705 51.6029
49062 4.73676 51.6029
49064 5.01513 51.6029
49066 5.0153 51.6029
49067 5.04214 51.5962
49071 4.71014 51.6026
49073 4.51689 51.6019
49075 5.67392 51.603
49076 5.67382 51.6029
49079 5.51009 51.6027
49084 5.50848 51.6029
49087 4.65643 51.5948
49092 4.79012 51.6019
49093 5.61036 51.6026
49099 5.68715 51.6031
49100 5.68727 51.6031
49102 5.22721 51.6031
49103 5.44997 51.6028
49104 5.44981 51.6031
49105 4.8148 51.6022
49106 4.81569 51.6032
49107 4.34232 51.6013
49109 4.81554 51.6032
49110 4.81467 51.6023
49111 4.70993 51.6032
49113 4.71003 51.6029
49114 4.71001 51.6032
49115 5.69975 51.6028
49117 5.50591 51.6033
49119 5.50844 51.603
49127 5.91719 51.6014
49129 4.7357 51.6031
49130 4.73544 51.6034
49134 4.23812 51.6034
49136 4.77044 51.6034
49137 4.77019 51.6034
49138 4.77018 51.6026
49139 4.70992 51.6034
49146 5.67356 51.6035
49148 5.16194 51.6035
49149 4.78996 51.603
49152 4.78975 51.603
49154 4.78993 51.6035
49157 4.77755 51.6036
49158 4.7783 51.6015
49162 4.77768 51.6036
49163 5.70658 51.6033
49164 5.71103 51.6036
49165 5.60959 51.6031
49167 4.81592 51.6037
49174 5.60101 51.6037
49176 4.72911 51.6025
49178 5.14084 51.6038
49180 5.5033 51.6038
49181 4.26916 51.6036
49185 5.50272 51.6039
49198 5.50235 51.6039
49200 4.77049 51.604
49201 4.77022 51.604
49203 4.73523 51.6037
49204 4.73505 51.604
49207 5.75716 51.5994
49209 5.50277 51.6039
49211 5.50231 51.604
49214 4.733 51.6041
49216 5.71668 51.6041
49219 5.50275 51.604
49222 5.5024 51.6041
49227 4.70981 51.6023
49232 5.86889 51.6042
49234 5.16168 51.604
49235 5.91675 51.6039
49236 5.91745 51.6042
49237 4.72368 51.6037
49238 4.72404 51.6042
49239 5.16172 51.6042
49240 5.16147 51.6042
49241 5.52527 51.6042
49244 4.73319 51.6041
49245 4.81643 51.6042
49247 4.81607 51.6036
49253 4.72384 51.6043
49257 4.219 51.5957
49262 5.44983 51.6043
49267 5.44969 51.6044
49272 5.44989 51.6044
49273 4.71001 51.6044
49277 5.50859 51.603
49281 4.71108 51.6044
49287 4.70997 51.6044
49288 4.7099 51.6043
49292 5.44974 51.6044
49293 4.71053 51.6044
49295 4.712 51.6044
49302 5.38736 51.6045
49307 4.71322 51.6045
49309 4.49396 51.5915
49311 4.70397 51.6042
49314 4.71279 51.6045
49315 4.71382 51.6045
49317 4.71381 51.6046
49318 4.71321 51.6045
49325 5.52625 51.6045
49331 5.52579 51.6046
49332 5.52596 51.6045
49338 4.7773 51.6046
49343 4.71403 51.6045
49345 4.73174 51.6043
49349 5.34603 51.6027
49350 5.34492 51.6047
49356 5.64106 51.6023
49358 4.49235 51.5883
49360 4.71494 51.6046
49366 5.14074 51.6047
49369 4.70206 51.6045
49373 4.71621 51.6048
49374 4.71542 51.6047
49379 4.72466 51.6048
49385 4.69953 51.6048
49387 5.52594 51.6048
49391 4.71979 51.6034
49395 4.73142 51.6047
49397 4.71678 51.6048
49398 4.71751 51.6048
49400 4.71766 51.6048
49403 4.72449 51.6049
49406 4.72905 51.6048
49408 4.72862 51.6049
49412 4.71891 51.6048
49413 5.62622 51.6044
49414 5.6304 51.6047
49415 4.73122 51.6048
49416 4.73069 51.6049
49417 4.7175 51.6049
49421 4.71788 51.6049
49426 5.52582 51.6047
49430 4.72476 51.605
49431 4.72876 51.6026
49433 5.52552 51.605
49434 5.52544 51.605
49439 5.86914 51.6046
49443 4.71788 51.6049
49445 5.45098 51.605
49452 4.25378 51.6039
49454 4.26305 51.6051
49455 5.13393 51.6048
49456 5.1345 51.6051
49457 5.52635 51.6047
49458 5.527 51.6051
49459 5.52638 51.6047
49462 5.72861 51.6052
49467 4.77029 51.6052
49470 5.32101 51.6053
49471 5.41291 51.6044
49473 5.22703 51.6046
49474 5.22696 51.6053
49476 5.61057 51.6053
49477 4.34443 51.6032
49480 5.39241 51.6053
49481 4.74818 51.6014
49485 5.67314 51.6042
49487 4.74694 51.6054
49488 4.74779 51.6013
49490 4.80163 51.6046
49491 4.80184 51.6046
49492 4.80181 51.6054
49494 5.99941 51.6055
49499 4.77672 51.6056
49500 4.77713 51.6046
49501 4.77727 51.6047
49506 5.14199 51.6056
49508 4.81764 51.6056
49518 5.5788 51.6057
49523 5.60062 51.6048
49525 4.81778 51.6058
49528 5.22694 51.6058
49529 4.7281 51.6056
49530 4.72728 51.6058
49531 5.32098 51.6053
49535 5.60083 51.6057
49541 4.81784 51.6058
49544 5.52616 51.6048
49550 5.44838 51.6059
49554 4.45827 51.6055
49558 4.72358 51.6059
49560 4.45823 51.6059
49563 4.51678 51.603
49565 4.69408 51.6046
49566 4.68392 51.606
49575 4.72186 51.6027
49576 4.7198 51.606
49578 4.78976 51.6036
49580 4.7904 51.606
49582 4.45731 51.606
49583 4.51646 51.606
49588 4.45807 51.6059
49590 5.86925 51.605
49592 5.86879 51.606
49595 5.2917 51.6046
49596 5.29034 51.6061
49602 4.72333 51.6058
49603 4.45731 51.6061
49604 4.45576 51.606
49608 4.79024 51.606
49609 4.71951 51.6061
49610 4.7206 51.6029
49613 4.51746 51.6061
49618 4.4578 51.606
49621 5.81544 51.5923
49622 5.79779 51.6061
49623 4.81818 51.6062
49625 4.81791 51.6058
49627 4.45841 51.6061
49628 4.4584 51.6062
49630 5.87296 51.6062
49633 4.79052 51.6061
49636 4.79015 51.6061
49637 4.79045 51.6062
49638 4.79027 51.6062
49639 5.50957 51.6062
49641 4.72193 51.6061
49644 4.72197 51.6062
49645 5.75587 51.604
49647 5.51152 51.6027
49648 5.50977 51.6063
49650 4.80178 51.6063
49652 4.74948 51.6063
49654 4.45778 51.6061
49658 4.458 51.6063
49660 5.14313 51.6063
49661 5.86865 51.6062
49663 4.23414 51.6043
49668 5.15873 51.6065
49669 5.13033 51.6065
49673 4.74934 51.6065
49675 4.74946 51.6065
49677 4.76979 51.6066
49678 4.77029 51.6056
49680 4.50089 51.6066
49682 5.3461 51.6066
49683 4.77057 51.6057
49684 4.77008 51.6066
49685 5.52502 51.6052
49686 5.52239 51.6066
49692 4.7234 51.606
49695 4.7264 51.6064
49696 4.7262 51.6067
49699 4.45813 51.6063
49700 4.45799 51.6067
49701 4.34617 51.6053
49703 5.60084 51.6058
49707 5.00378 51.6069
49709 4.26939 51.6038
49713 5.00391 51.6068
49724 5.00384 51.607
49725 4.7515 51.6069
49726 4.75158 51.607
49728 5.22718 51.607
49730 5.87396 51.607
49731 5.67235 51.6054
49732 5.67245 51.6071
49736 4.80159 51.6054
49737 4.80152 51.6071
49738 4.80175 51.6071
49740 5.44823 51.6059
49742 5.44777 51.6071
[truncated: 648,416 more chars]
