# Supplementary material for: Visit probability and accessibility within space–time prism of activity program
Source: Int J Geogr Inf Sci. 2024 Jul 17;39(5):1076–99. doi: 10.1080/13658816.2024.2378066 (PMC11996065; doi:10.1080/13658816.2024.2378066)
Supplement: Supplemental Material [file TGIS_A_2378066_SM5406.zip › CodesDataFiles/cppCodes/VisitProbability_STP_AP/VisitProbability_STP_AP.sln]

Microsoft Visual Studio Solution File, Format Version 12.00
# Visual Studio Version 16
VisualStudioVersion = 16.0.31025.194
MinimumVisualStudioVersion = 10.0.40219.1
Project("{8BC9CEB8-8B4A-11D0-8D11-00A0C91BC942}") = "VisitProbability_STP_AP", "VisitProbability_STP_AP\VisitProbability_STP_AP.vcxproj", "{46446F8B-0276-4E8D-A3D6-43AFA19EDEEF}"
EndProject
Global
	GlobalSection(SolutionConfigurationPlatforms) = preSolution
		Debug|x64 = Debug|x64
		Debug|x86 = Debug|x86
		Release|x64 = Release|x64
		Release|x86 = Release|x86
	EndGlobalSection
	GlobalSection(ProjectConfigurationPlatforms) = postSolution
		{46446F8B-0276-4E8D-A3D6-43AFA19EDEEF}.Debug|x64.ActiveCfg = Debug|x64
		{46446F8B-0276-4E8D-A3D6-43AFA19EDEEF}.Debug|x64.Build.0 = Debug|x64
		{46446F8B-0276-4E8D-A3D6-43AFA19EDEEF}.Debug|x86.ActiveCfg = Debug|Win32
		{46446F8B-0276-4E8D-A3D6-43AFA19EDEEF}.Debug|x86.Build.0 = Debug|Win32
		{46446F8B-0276-4E8D-A3D6-43AFA19EDEEF}.Release|x64.ActiveCfg = Release|x64
		{46446F8B-0276-4E8D-A3D6-43AFA19EDEEF}.Release|x64.Build.0 = Release|x64
		{46446F8B-0276-4E8D-A3D6-43AFA19EDEEF}.Release|x86.ActiveCfg = Release|Win32
		{46446F8B-0276-4E8D-A3D6-43AFA19EDEEF}.Release|x86.Build.0 = Release|Win32
	EndGlobalSection
	GlobalSection(SolutionProperties) = preSolution
		HideSolutionNode = FALSE
	EndGlobalSection
	GlobalSection(ExtensibilityGlobals) = postSolution
		SolutionGuid = {2E2F03C8-15A4-444F-9B66-88A0730A7DB9}
	EndGlobalSection
EndGlobal
