# Supplementary material for: Visit probability and accessibility within space–time prism of activity program
Source: Int J Geogr Inf Sci. 2024 Jul 17;39(5):1076–99. doi: 10.1080/13658816.2024.2378066 (PMC11996065; doi:10.1080/13658816.2024.2378066)
Supplement: Supplemental Material [file TGIS_A_2378066_SM5406.zip › CodesDataFiles/cppCodes/VisitProbability_STP_AP/VisitProbability_STP_AP/AccessibilityMeasure.cpp]

#include "AccessibilityMeasure.h"
#include "ConstructSNK.h"
#include "ConstructPVNSNK.h"
#include "Graph.h"
#include "ReadWriteFile.h"
#include "STPVPElements.h"
#include "STPVPFuncs_Queue.h"
#include "ReadWriteFile.h"
#include "PathAndLabels.h"


void SimulateAccessibilityMesure(const int& selectedATPID, const string& inTrajMonth, const string& inTrajYear, double fixedDuraVal, double flexibleActDuraVal, vector<STPNodesInMSN> simATPSTPNodes)
{
	string simATPIDStr = to_string(selectedATPID); 
	//string simTrajMonth = inTrajMonth;
	//string recordDateStr = "_0119";  
	//string timeWindowStr = "NoTimeWindow";
	string msnLinkType = "ActLinks";

	// read files	
	string ATPNonZeroActVPsPathStr = "..\\..\\DataFiles\\NLNBATPsEdgeVisitProbs\\" + msnLinkType + "\\";

	// write out files to:	
	string NonZeroATPActLocsVPAMPathStr = "..\\..\\DataFiles\\NLNBATPsAccessibilityMeasures\\" + msnLinkType + "\\AMRes\\";

	string NonZeroATPActLocsVPAMPathStr_all = "..\\..\\DataFiles\\NLNBATPsAccessibilityMeasures\\" + msnLinkType + "\\AMResAllTStates\\";

	vector<vector<double> > allTime_allStateTransition_AMs;
	int allTime_allStateTransition_AMsMtrix_colNum = 7;

	vector<string> ATPNonZeroActVPsFilesNameVec;
	getAllCSVFiles(ATPNonZeroActVPsPathStr, ATPNonZeroActVPsFilesNameVec);
	for (unsigned int fileID = 0; fileID < ATPNonZeroActVPsFilesNameVec.size(); ++fileID)
	{
		string ATPNonZeroActVPsPathFileName = ATPNonZeroActVPsFilesNameVec[fileID]; // including path;
		string ATPNonZeroActVPsFileName = getCSVFileName(ATPNonZeroActVPsPathFileName);

		vector<int> fileNameIntVec = extractNumberFromString(ATPNonZeroActVPsFileName); 
		string ATPIDStr = to_string(fileNameIntVec[0]);  
		string TimePointStr = to_string(fileNameIntVec[1]);  
		int TimePointVal = fileNameIntVec[1];

		string fromActStateStr = to_string(fileNameIntVec[2]);
		int fromActState = fileNameIntVec[2];

		string toActStateStr = to_string(fileNameIntVec[3]);
		int toActState = fileNameIntVec[3];

		//string recordDateStr_Old = to_string(fileNameIntVec[4]);

		double actDuraVal;
		if (((fromActState == 0) && (toActState == 2)) || ((fromActState == 1) && (toActState == 3))) // if flexible
		{
			actDuraVal = flexibleActDuraVal;
		}
		else if (((fromActState == 0) && (toActState == 1)) || ((fromActState == 2) && (toActState == 3))) // if work
		{
			actDuraVal = fixedDuraVal;
		}
		else
		{
			actDuraVal = -1;
		}

		vector<vector<string> > ATPNonZeroActVPsStrVec = ReadDoubleVecData(ATPNonZeroActVPsPathFileName);
		vector<vector<double> > ATPNonZeroActVPsDoubleMrx = ReadDoubleDataToClassMtrx(ATPNonZeroActVPsStrVec);  // 5 cols
		vector<vector<string> >().swap(ATPNonZeroActVPsStrVec);

		vector<vector<double> > ATPNonZeroActVPsDouble_AMsMrx(ATPNonZeroActVPsDoubleMrx);
		int newColumnsNum = 9;
		for (auto& AMsMrxRow : ATPNonZeroActVPsDouble_AMsMrx)
		{
			AMsMrxRow.insert(AMsMrxRow.end(), newColumnsNum, 0.0);
		}

		for (int rowID = 0; rowID < ATPNonZeroActVPsDouble_AMsMrx.size(); rowID++)
		{
			int LocObjectID = (int)(ATPNonZeroActVPsDouble_AMsMrx[rowID][0]);  
			int LocType = (int)(ATPNonZeroActVPsDouble_AMsMrx[rowID][1]);   
			int LocNewNodeID = (int)(ATPNonZeroActVPsDouble_AMsMrx[rowID][2]);  
			double NonZeroActLocVP = ATPNonZeroActVPsDouble_AMsMrx[rowID][3];   
			double Normed_NonZeroActLocVP = ATPNonZeroActVPsDouble_AMsMrx[rowID][4];  

			int rowIDInActLocsVec = LocObjectID - 1;
			bool findlocNodeIDInMSNSTPNodes_from = false;
			bool findlocNodeIDInMSNSTPNodes_to = false;

			for (int stpNodeIdx = 0; stpNodeIdx < simATPSTPNodes.size(); stpNodeIdx++)
			{
				int stpNodeNewIdxInMSN = (int)(simATPSTPNodes[stpNodeIdx].nodeNewIdxInMSN);
				int stpNodeNewIdxInPVNet = (int)(simATPSTPNodes[stpNodeIdx].nodeNewIdxInPVNet);
				int stpNodeActStateIdx = (int)(simATPSTPNodes[stpNodeIdx].nodeActStateIdx);
				double stpNodeEarliestArrT = simATPSTPNodes[stpNodeIdx].nodeEarliestArrivalTime;
				double stpNodeLatestDptT = simATPSTPNodes[stpNodeIdx].nodeLatestDepartTime;

				if (stpNodeNewIdxInPVNet == LocNewNodeID)  
				{
					if (stpNodeActStateIdx == fromActState)
					{
						findlocNodeIDInMSNSTPNodes_from = true;  
						ATPNonZeroActVPsDouble_AMsMrx[rowID][5] = stpNodeEarliestArrT;
					} // the node is at to actState
					else if (stpNodeActStateIdx == toActState)
					{
						findlocNodeIDInMSNSTPNodes_to = true;  
						ATPNonZeroActVPsDouble_AMsMrx[rowID][6] = stpNodeLatestDptT;
					}
					else // other act states
					{
						continue;  
					}
				}
				else
				{
					continue;  
				}
			}

			if ((findlocNodeIDInMSNSTPNodes_from == false) || (findlocNodeIDInMSNSTPNodes_to == false))
			{
				int AA = -1; 
			}
			if ((findlocNodeIDInMSNSTPNodes_from) && (findlocNodeIDInMSNSTPNodes_to)) 
			{
				double stpNodeEarliestArrT_rec = ATPNonZeroActVPsDouble_AMsMrx[rowID][5];
				double stpNodeLatestDptT_rec = ATPNonZeroActVPsDouble_AMsMrx[rowID][6];
				double flexibleTimeVal = stpNodeLatestDptT_rec - stpNodeEarliestArrT_rec - actDuraVal;
				if (flexibleTimeVal <= 0)
				{
					int check_1 = 1;
				}
				ATPNonZeroActVPsDouble_AMsMrx[rowID][7] = flexibleTimeVal;
			}

		}

		vector<double> ActLocVPValVec_beforeMaxToOne;
		vector<double> ActLocNormedVPValVec_beforeMaxToOne;
		vector<double> ActLocFlexibleTime;

		for (int rowID = 0; rowID < ATPNonZeroActVPsDouble_AMsMrx.size(); rowID++)
		{
			double aActLocVPVal = ATPNonZeroActVPsDouble_AMsMrx[rowID][3];
			ActLocVPValVec_beforeMaxToOne.push_back(aActLocVPVal);

			double aActLocVPVal_norm = ATPNonZeroActVPsDouble_AMsMrx[rowID][4];
			ActLocNormedVPValVec_beforeMaxToOne.push_back(aActLocVPVal_norm);

			double aActLocFlexibleTime = ATPNonZeroActVPsDouble_AMsMrx[rowID][7];
			ActLocFlexibleTime.push_back(aActLocFlexibleTime);
		}

		// method 2: 
		vector<double> ActLocVPValVec_afterMaxToOne = replaceVecFirstMaxToOne_method2_v1(ActLocVPValVec_beforeMaxToOne, ActLocFlexibleTime); 
		vector<double> ActLocNormedVPValVec_afterMaxToOne = replaceVecFirstMaxToOne_method2_v1(ActLocNormedVPValVec_beforeMaxToOne, ActLocFlexibleTime);

		vector<double> ActLocVPValVec_beforeMaxToOne_AM = calculateAM(ActLocVPValVec_beforeMaxToOne, ActLocFlexibleTime);
		vector<double> ActLocNormedVPValVec_beforeMaxToOne_AM = calculateAM(ActLocNormedVPValVec_beforeMaxToOne, ActLocFlexibleTime);
		vector<double> ActLocVPValVec_afterMaxToOne_AM = calculateAM(ActLocVPValVec_afterMaxToOne, ActLocFlexibleTime);
		vector<double> ActLocNormedVPValVec_afterMaxToOne_AM = calculateAM(ActLocNormedVPValVec_afterMaxToOne, ActLocFlexibleTime);
		bool ifVecsEqualLen = checkEqualLength({ ActLocVPValVec_afterMaxToOne, ActLocNormedVPValVec_afterMaxToOne, ActLocVPValVec_beforeMaxToOne_AM, ActLocNormedVPValVec_beforeMaxToOne_AM, ActLocVPValVec_afterMaxToOne_AM, ActLocNormedVPValVec_afterMaxToOne_AM });

		if ((ifVecsEqualLen) && (ATPNonZeroActVPsDouble_AMsMrx.size() == ActLocVPValVec_beforeMaxToOne_AM.size()))
		{
			double Sum_AMs_ActLocVPValVec_beforeMaxToOne = 0.0;
			double Sum_AMs_ActLocNormedVPValVec_beforeMaxToOne = 0.0;
			double Sum_AMs_ActLocVPValVec_afterMaxToOne = 0.0;
			double Sum_AMs_ActLocNormedVPValVec_afterMaxToOne = 0.0;

			for (int rowID = 0; rowID < ATPNonZeroActVPsDouble_AMsMrx.size(); rowID++)
			{
				ATPNonZeroActVPsDouble_AMsMrx[rowID][8] = ActLocVPValVec_afterMaxToOne[rowID];
				ATPNonZeroActVPsDouble_AMsMrx[rowID][9] = ActLocNormedVPValVec_afterMaxToOne[rowID];

				ATPNonZeroActVPsDouble_AMsMrx[rowID][10] = ActLocVPValVec_beforeMaxToOne_AM[rowID];
				ATPNonZeroActVPsDouble_AMsMrx[rowID][11] = ActLocNormedVPValVec_beforeMaxToOne_AM[rowID];
				ATPNonZeroActVPsDouble_AMsMrx[rowID][12] = ActLocVPValVec_afterMaxToOne_AM[rowID];
				ATPNonZeroActVPsDouble_AMsMrx[rowID][13] = ActLocNormedVPValVec_afterMaxToOne_AM[rowID];

				// 计算 AM 总和
				Sum_AMs_ActLocVPValVec_beforeMaxToOne += ActLocVPValVec_beforeMaxToOne_AM[rowID];  // [10]
				Sum_AMs_ActLocNormedVPValVec_beforeMaxToOne += ActLocNormedVPValVec_beforeMaxToOne_AM[rowID];  // [11]
				Sum_AMs_ActLocVPValVec_afterMaxToOne += ActLocVPValVec_afterMaxToOne_AM[rowID];  // [12]
				Sum_AMs_ActLocNormedVPValVec_afterMaxToOne += ActLocNormedVPValVec_afterMaxToOne_AM[rowID];  // [13]
			}

			vector<double> specific_Time_StateTransition_AMs = { (double)TimePointVal, (double)fromActState, (double)toActState, Sum_AMs_ActLocVPValVec_beforeMaxToOne, Sum_AMs_ActLocNormedVPValVec_beforeMaxToOne, Sum_AMs_ActLocVPValVec_afterMaxToOne, Sum_AMs_ActLocNormedVPValVec_afterMaxToOne };

			allTime_allStateTransition_AMs.push_back(specific_Time_StateTransition_AMs);
		}

		// 写出所有结果到文件:
		// write out files:	
		//string fromToSNonZeroATPActLocsVPAMsFileName = "AM_infos_NLNB_FixedFlexActLocs_ATPID" + ATPIDStr + "_" + TimePointStr + "_" + fromActStateStr + "To" + toActStateStr + recordDateStr + ".csv";
		string fromToSNonZeroATPActLocsVPAMsFileName = "AM_infos_NLNB_FixedFlexActLocs_ATPID" + ATPIDStr + "_" + TimePointStr + "_" + fromActStateStr + "To" + toActStateStr  + ".csv";
		string fromToSNonZeroATPActLocsVPAMPathFileNameCSV = NonZeroATPActLocsVPAMPathStr + fromToSNonZeroATPActLocsVPAMsFileName;
		WriteNonZeroActLinkVPAMInfosToCSV(ATPNonZeroActVPsDouble_AMsMrx, fromToSNonZeroATPActLocsVPAMPathFileNameCSV);
		
	}

	// 写出 allTime_allStateTransition_AMs
	// write out files
	/*
	string nonZeroATPActLocsVPAMSumValFileName = "AllTime_allStateTransition_AMs_New_NLNB_FixedFlexActLocs_ATPID" + simATPIDStr + recordDateStr + ".csv";
	string nonZeroATPActLocsVPAMSumValPathFileNameCSV = NonZeroATPActLocsVPAMPathStr_all + nonZeroATPActLocsVPAMSumValFileName;
	WriteNonZeroActLinkVPAMsResToCSV(allTime_allStateTransition_AMs, nonZeroATPActLocsVPAMSumValPathFileNameCSV);
	*/
}


void CalculateAMAFTNALMFT()
{
	//int selectedATPID = 46;
	int selectedATPID = 0;
	string simATPIDStr = to_string(selectedATPID); 
	//string simTrajMonth = "Jun";
	//string recordDateStr = "_0120";  
	//string timeWindowStr = "NoTimeWindow";
	string msnLinkType = "ActLinks";
	

	string ATPNonZeroActVPsPathStr = "..\\..\\DataFiles\\NLNBATPsEdgeVisitProbs\\" + msnLinkType + "\\";
	// write out files to:	
	string NonZeroATPActLocsVPAMPathStr = "..\\..\\DataFiles\\NLNBATPsAccessibilityMeasures\\" + msnLinkType + "\\AMRes\\";

	string NonZeroATPActLocsVPAMPathStr_all = "..\\..\\DataFiles\\NLNBATPsAccessibilityMeasures\\" + msnLinkType + "\\AMResAllTStates\\";

	vector<vector<double> > allTime_allStateTransition_AMs;
	int allTime_allStateTransition_AMsMtrix_colNum = 8;  

	vector<string> ATPNonZeroActVPsFilesNameVec;
	getAllCSVFiles(NonZeroATPActLocsVPAMPathStr, ATPNonZeroActVPsFilesNameVec);
	for (unsigned int fileID = 0; fileID < ATPNonZeroActVPsFilesNameVec.size(); ++fileID)
	{
		string ATPNonZeroActVPsPathFileName = ATPNonZeroActVPsFilesNameVec[fileID]; // including path;
		string ATPNonZeroActVPsFileName = getCSVFileName(ATPNonZeroActVPsPathFileName);

		vector<int> fileNameIntVec = extractNumberFromString(ATPNonZeroActVPsFileName); 
		string ATPIDStr = to_string(fileNameIntVec[0]);  
		string TimePointStr = to_string(fileNameIntVec[1]);  
		int TimePointVal = fileNameIntVec[1];

		string fromActStateStr = to_string(fileNameIntVec[2]);
		int fromActState = fileNameIntVec[2];

		string toActStateStr = to_string(fileNameIntVec[3]);
		int toActState = fileNameIntVec[3];

		//string recordDateStr_Old = to_string(fileNameIntVec[4]);

		vector<vector<string> > ATPNonZeroActVPsStrVec = ReadDoubleVecData(ATPNonZeroActVPsPathFileName);
		vector<vector<double> > ATPNonZeroActVPsDouble_AMsMrx = ReadDoubleDataToClassMtrx(ATPNonZeroActVPsStrVec);  // 5 cols
		vector<vector<string> >().swap(ATPNonZeroActVPsStrVec);

		double Sum_AMs_ActLocVPValVec_beforeMaxToOne = 0.0;
		double Sum_AMs_ActLocNormedVPValVec_beforeMaxToOne = 0.0;
		double Sum_AMs_ActLocVPValVec_afterMaxToOne = 0.0;
		double Sum_AMs_ActLocNormedVPValVec_afterMaxToOne = 0.0;

		double Sum_work_flexibleTime_AFT = 0.0;
		double Sum_flexAct_flexibleTime_AFT = 0.0;

		// to int then
		double Sum_work_NAL = 0.0;
		double Sum_flexAct_NAL = 0.0;

		double work_MaxFlexibleTime_MFT = -1.0;
		double flexAct_MaxFlexibleTime_MFT = -1.0;

		for (int rowID = 0; rowID < ATPNonZeroActVPsDouble_AMsMrx.size(); rowID++)
		{
			// 计算 AM 总和
			Sum_AMs_ActLocVPValVec_beforeMaxToOne += ATPNonZeroActVPsDouble_AMsMrx[rowID][10];
			Sum_AMs_ActLocNormedVPValVec_beforeMaxToOne += ATPNonZeroActVPsDouble_AMsMrx[rowID][11];
			Sum_AMs_ActLocVPValVec_afterMaxToOne += ATPNonZeroActVPsDouble_AMsMrx[rowID][12];
			Sum_AMs_ActLocNormedVPValVec_afterMaxToOne += ATPNonZeroActVPsDouble_AMsMrx[rowID][13];

			int LocType = (int)ATPNonZeroActVPsDouble_AMsMrx[rowID][1];
			double actLocVP = ATPNonZeroActVPsDouble_AMsMrx[rowID][3];
			double NormalizedActLocVP = ATPNonZeroActVPsDouble_AMsMrx[rowID][4];
			double actLocFlexibleTime = ATPNonZeroActVPsDouble_AMsMrx[rowID][7];

			if (NormalizedActLocVP != 0) 
			{
				if (LocType == 1) // fixed: work
				{
					Sum_work_flexibleTime_AFT += actLocFlexibleTime;
					Sum_work_NAL += 1;

					if (actLocFlexibleTime > work_MaxFlexibleTime_MFT)
					{
						work_MaxFlexibleTime_MFT = actLocFlexibleTime;
					}
				}
				if (LocType == 2)  // flexible
				{
					Sum_flexAct_flexibleTime_AFT += actLocFlexibleTime;
					Sum_flexAct_NAL += 1;

					if (actLocFlexibleTime > flexAct_MaxFlexibleTime_MFT)
					{
						flexAct_MaxFlexibleTime_MFT = actLocFlexibleTime;
					}
				}
			}
		}

		vector<double> specific_Time_StateTransition_AMs = { (double)TimePointVal, (double)fromActState, (double)toActState, Sum_AMs_ActLocVPValVec_beforeMaxToOne, Sum_AMs_ActLocNormedVPValVec_beforeMaxToOne, Sum_AMs_ActLocVPValVec_afterMaxToOne, Sum_AMs_ActLocNormedVPValVec_afterMaxToOne, Sum_work_flexibleTime_AFT, Sum_flexAct_flexibleTime_AFT, Sum_work_NAL, Sum_flexAct_NAL, work_MaxFlexibleTime_MFT, flexAct_MaxFlexibleTime_MFT };

		allTime_allStateTransition_AMs.push_back(specific_Time_StateTransition_AMs);
	}

	// 写出 allTime_allStateTransition_AMs
	//string nonZeroATPActLocsVPAMSumValFileName = "AllTime_allStateTrans_AMs_AFTNALMFT_New_NLNB_FixedFlexActLocs_ATPID" + simATPIDStr + recordDateStr + ".csv";
	string nonZeroATPActLocsVPAMSumValFileName = "AllTime_allStateTrans_AMs_AFTNALMFT_NLNB_FixedFlexActLocs_ATPID" + simATPIDStr + ".csv";
	string nonZeroATPActLocsVPAMSumValPathFileNameCSV = NonZeroATPActLocsVPAMPathStr_all + nonZeroATPActLocsVPAMSumValFileName;
	WriteNonZeroActLinkVPAMsAFTNALMFTResToCSV(allTime_allStateTransition_AMs, nonZeroATPActLocsVPAMSumValPathFileNameCSV);
}

vector<double> replaceVecFirstMaxToOne(const vector<double>& VP)
{
	vector<double> result = VP;

	double maxVal = VP[0];
	size_t maxIndex = 0;

	// Find the maximum value and its index
	for (size_t i = 1; i < VP.size(); ++i)
	{
		if (VP[i] > maxVal)
		{
			maxVal = VP[i];
			maxIndex = i;
		}
	}

	// Replace the first maximum value with 1 and others as described
	for (size_t i = 0; i < VP.size(); ++i)
	{
		if (VP[i] == maxVal)
		{
			if (i == maxIndex)
				result[i] = 1.0;
		}
		else
		{
			result[i] = VP[i];
		}
	}
	return result;
}

vector<double> replaceVecFirstMaxToOne_method2(const vector<double>& VP, const vector<double>& EarliestArrT, const vector<double>& LatestDptT)
{
	// check size if same
	if ((VP.size() != EarliestArrT.size()) || (VP.size() != LatestDptT.size()) || (EarliestArrT.size() != LatestDptT.size()))
	{
		int BBB = 0;
	}

	vector<double> result = VP;

	double maxVal = VP[0];
	size_t maxIndex = 0;
	double maxDiff = LatestDptT[0] - EarliestArrT[0];

	// Find the maximum value and its corresponding difference (LatestDptT - EarliestArrT)
	for (size_t i = 1; i < VP.size(); ++i)
	{
		double diff = LatestDptT[i] - EarliestArrT[i];

		// if (diff <= 0)
		if (diff < 0)
		{
			int AAA = 0;
		}

		if (VP[i] > maxVal)
		{
			maxVal = VP[i];
			maxIndex = i;
			maxDiff = diff;
		}
		else if (VP[i] == maxVal && diff > maxDiff)
		{
			maxIndex = i;
			maxDiff = diff;
		}
	}

	// Replace the first maximum value with 1 and others as described
	for (size_t i = 0; i < VP.size(); ++i)
	{
		double diff = LatestDptT[i] - EarliestArrT[i];

		if (VP[i] == maxVal && diff == maxDiff)
		{
			if (i == maxIndex)
				result[i] = 1.0;
		}
		else
		{
			result[i] = VP[i];
		}
	}

	return result;
}

vector<double> replaceVecFirstMaxToOne_method2_v1(const vector<double>& VP, const vector<double>& flexibleTime)
{
	// check size if same
	if (VP.size() != flexibleTime.size())
	{
		int BBB = 0;
	}

	vector<double> result = VP;

	double maxVal = VP[0];
	size_t maxIndex = 0;
	double maxDiff = flexibleTime[0];  //LatestDptT[0] - EarliestArrT[0];

	// Find the maximum value and its corresponding difference (LatestDptT - EarliestArrT)
	for (size_t i = 1; i < VP.size(); ++i)
	{
		double diff = flexibleTime[i]; //LatestDptT[i] - EarliestArrT[i];

		// if (diff <= 0)
		if (diff < 0)
		{
			int AAA = 0;
		}

		if (VP[i] > maxVal)
		{
			maxVal = VP[i];
			maxIndex = i;
			maxDiff = diff;
		}
		else if (VP[i] == maxVal && diff > maxDiff)
		{
			maxIndex = i;
			maxDiff = diff;
		}
	}

	// Replace the first maximum value with 1 and others as described
	for (size_t i = 0; i < VP.size(); ++i)
	{
		double diff = flexibleTime[i]; //LatestDptT[i] - EarliestArrT[i];

		if (VP[i] == maxVal && diff == maxDiff)
		{
			if (i == maxIndex)
				result[i] = 1.0;
		}
		else
		{
			result[i] = VP[i];
		}
	}

	return result;
}

vector<double> calculateAM(const vector<double>& VP, const vector<double>& EarliestArrT, const vector<double>& LatestDptT)
{
	// check size if same
	if ((VP.size() != EarliestArrT.size()) || (VP.size() != LatestDptT.size()) || (EarliestArrT.size() != LatestDptT.size()))
	{
		int BBB = 0;
	}

	vector<double> AM_part(VP.size());

	for (size_t i = 0; i < VP.size(); ++i)
	{
		double diff_i = LatestDptT[i] - EarliestArrT[i];

		// if (diff_i <= 0)
		if (diff_i < 0)
		{
			int AAA = 0;
		}

		//AM_part[i] = VP[i] * (LatestDptT[i] - EarliestArrT[i]);
		AM_part[i] = VP[i] * diff_i;
	}

	return AM_part;
}

vector<double> calculateAM(const vector<double>& VP, const vector<double>& flexibleTime)
{
	// check size if same
	if (VP.size() != flexibleTime.size())
	{
		int BBB = 0;
	}

	vector<double> AM_part(VP.size());

	for (size_t i = 0; i < VP.size(); ++i)
	{
		double flexibleTime_i = flexibleTime[i];

		// if (flexibleTime_i <= 0)
		if (flexibleTime_i < 0)
		{
			int AAA = 0;
		}

		//AM_part[i] = VP[i] * (LatestDptT[i] - EarliestArrT[i]);
		AM_part[i] = VP[i] * flexibleTime_i;
	}

	return AM_part;
}

bool checkEqualLength(initializer_list<vector<double>> vectors)
{
	auto iter = vectors.begin();
	const size_t firstLength = iter->size();
	for (auto& vec : vectors) {
		if (vec.size() != firstLength) {
			return false; // 如果发现长度不相等，返回 false
		}
	}
	return true; // 所有向量长度相等
}

// actLocs' VP and Accessibility measurement
void WriteNonZeroActLinkVPAMInfosToCSV(const vector<vector<double> >& ATPNonZeroActVPsDouble_AMsMrx, const string& csvFilePathName)
{
	// Create an output filestream object
	//ofstream myCSVFile(csvFilePathName);
	ofstream myCSVFile;
	myCSVFile.open(csvFilePathName, ios::out);

	// title of each column. 
	myCSVFile << "LocObjectID" << "," << "LocType" << "," << "LocNewNodeID" << "," << "ActLocVP" << "," << "NormalizedActLocVP" << "," << "stateActLocEarliestArrT" << "," << "stateActLocLatestDptT" << "," << "FlexibleTime" << "," << "AfterMaxVP" << "," << "AfterMaxNormedVP" << "," << "BeforeMaxVPAMs" << "," << "BeforeMaxNormedVPAMs" << "," << "AfterMaxVPAMs" << "," << "AfterMaxNormedVPAMs" << endl;

	for (unsigned int rId = 0; rId < ATPNonZeroActVPsDouble_AMsMrx.size(); ++rId)
	{
		myCSVFile << (int)(ATPNonZeroActVPsDouble_AMsMrx[rId][0]) << "," << (int)(ATPNonZeroActVPsDouble_AMsMrx[rId][1]) << "," << (int)(ATPNonZeroActVPsDouble_AMsMrx[rId][2]) << "," << ATPNonZeroActVPsDouble_AMsMrx[rId][3] << "," << ATPNonZeroActVPsDouble_AMsMrx[rId][4] << "," << ATPNonZeroActVPsDouble_AMsMrx[rId][5] << "," << ATPNonZeroActVPsDouble_AMsMrx[rId][6] << "," << ATPNonZeroActVPsDouble_AMsMrx[rId][7] << "," << ATPNonZeroActVPsDouble_AMsMrx[rId][8] << "," << ATPNonZeroActVPsDouble_AMsMrx[rId][9] << "," << ATPNonZeroActVPsDouble_AMsMrx[rId][10] << "," << ATPNonZeroActVPsDouble_AMsMrx[rId][11] << "," << ATPNonZeroActVPsDouble_AMsMrx[rId][12] << "," << ATPNonZeroActVPsDouble_AMsMrx[rId][13] << endl;
	}
	myCSVFile.close();
}

// sum of all act location's access measure as a double value
void WriteNonZeroActLinkVPAMsResToCSV(const vector<vector<double> >& inputNonZeroActLinkVPAMsResVMrix, const string& csvFilePathName)
{
	// Create an output filestream object
	//ofstream myCSVFile(csvFilePathName);
	ofstream myCSVFile;
	myCSVFile.open(csvFilePathName, ios::out);

	// title of each column. 
	// 7 col: [0]TimePoint; [1]fromState; [2]toState; [3]AM(before OGVP); [4]AM(before Normed VP); [5]AM(after Max1 OG VP); [6]AM(after Max1 Normed VP); 
	myCSVFile << "TimePoint" << "," << "fromState" << "," << "toState" << "," << "BeforeMaxVPAM" << "," << "BeforeMaxNormedVPAM" << "," << "AfterMaxVPAM" << "," << "AfterMaxNormedVPAM" << endl;

	for (unsigned int rId = 0; rId < inputNonZeroActLinkVPAMsResVMrix.size(); ++rId)
	{
		myCSVFile << (int)(inputNonZeroActLinkVPAMsResVMrix[rId][0]) << "," << (int)(inputNonZeroActLinkVPAMsResVMrix[rId][1]) << "," << (int)(inputNonZeroActLinkVPAMsResVMrix[rId][2]) << "," << inputNonZeroActLinkVPAMsResVMrix[rId][3] << "," << inputNonZeroActLinkVPAMsResVMrix[rId][4] << "," << inputNonZeroActLinkVPAMsResVMrix[rId][5] << "," << inputNonZeroActLinkVPAMsResVMrix[rId][6] << endl;
	}

	myCSVFile.close();
}

// 2024-1-20: + AFT_NAL MFT (13)
void WriteNonZeroActLinkVPAMsAFTNALMFTResToCSV(const vector<vector<double> >& inputNonZeroActLinkVPAMsResVMrix, const string& csvFilePathName)
{
	// Create an output filestream object
	//ofstream myCSVFile(csvFilePathName);
	ofstream myCSVFile;
	myCSVFile.open(csvFilePathName, ios::out);

	// title of each column. 
	myCSVFile << "TimePoint" << "," << "fromState" << "," << "toState" << "," << "BeforeMaxVPAM" << "," << "BeforeMaxNormedVPAM" << "," << "AfterMaxVPAM" << "," << "AfterMaxNormedVPAM" << "," << "WorkActLocAFT" << "," << "flexibleActLocAFT" << "," << "WorkActLocNAL" << "," << "flexibleActLocNAL" << "," << "WorkActLocMFT" << "," << "flexibleActLocMFT" << endl;

	for (unsigned int rId = 0; rId < inputNonZeroActLinkVPAMsResVMrix.size(); ++rId)
	{
		myCSVFile << (int)(inputNonZeroActLinkVPAMsResVMrix[rId][0]) << "," << (int)(inputNonZeroActLinkVPAMsResVMrix[rId][1]) << "," << (int)(inputNonZeroActLinkVPAMsResVMrix[rId][2]) << "," << inputNonZeroActLinkVPAMsResVMrix[rId][3] << "," << inputNonZeroActLinkVPAMsResVMrix[rId][4] << "," << inputNonZeroActLinkVPAMsResVMrix[rId][5] << "," << inputNonZeroActLinkVPAMsResVMrix[rId][6] << "," << inputNonZeroActLinkVPAMsResVMrix[rId][7] << "," << inputNonZeroActLinkVPAMsResVMrix[rId][8] << "," << (int)inputNonZeroActLinkVPAMsResVMrix[rId][9] << "," << (int)inputNonZeroActLinkVPAMsResVMrix[rId][10] << "," << inputNonZeroActLinkVPAMsResVMrix[rId][11] << "," << inputNonZeroActLinkVPAMsResVMrix[rId][12] << endl;
	}

	myCSVFile.close();
}

// 2024-1-20: NAL
void WriteNonZeroActLinkVPAMsMFTResToCSV(const vector<vector<double> >& inputNonZeroActLinkVPAMsResVMrix, const string& csvFilePathName)
{
	// Create an output filestream object
	//ofstream myCSVFile(csvFilePathName);
	ofstream myCSVFile;
	myCSVFile.open(csvFilePathName, ios::out);

	// title of each column. 
	// 5 cols: [0]TimePoint; [1]fromState; [2]toState; [3]workActLocNAL; [4]flexibleActLocNAL 
	myCSVFile << "TimePoint" << "," << "fromState" << "," << "toState" << "," << "BeforeMaxVPAM" << "," << "BeforeMaxNormedVPAM" << "," << "AfterMaxVPAM" << "," << "AfterMaxNormedVPAM" << "," << "WorkActLocMFT" << "," << "flexibleActLocMFT" << endl;

	for (unsigned int rId = 0; rId < inputNonZeroActLinkVPAMsResVMrix.size(); ++rId)
	{
		myCSVFile << (int)(inputNonZeroActLinkVPAMsResVMrix[rId][0]) << "," << (int)(inputNonZeroActLinkVPAMsResVMrix[rId][1]) << "," << (int)(inputNonZeroActLinkVPAMsResVMrix[rId][2]) << "," << inputNonZeroActLinkVPAMsResVMrix[rId][3] << "," << inputNonZeroActLinkVPAMsResVMrix[rId][4] << "," << inputNonZeroActLinkVPAMsResVMrix[rId][5] << "," << inputNonZeroActLinkVPAMsResVMrix[rId][6] << "," << inputNonZeroActLinkVPAMsResVMrix[rId][7] << "," << inputNonZeroActLinkVPAMsResVMrix[rId][8] << endl;
	}

	myCSVFile.close();
}

vector<vector<string> > ReadSTPNodesInMSNData(const string& csvFilePath)
{
	vector<vector<string> >  STPNodesInMSNData;
	ifstream filename(csvFilePath); // read data from .csv 
	// Extract the first line in the file?

	string line;
	while (getline(filename, line))
	{
		vector<string> aTPNodesInMSN;  // record a region's road link data
		istringstream recordstr(line); // read line to recordstr, stringstream recordstr(line); 
		string wordstr;
		while (getline(recordstr, wordstr, ',')) {
			aTPNodesInMSN.push_back(wordstr);
		}
		STPNodesInMSNData.push_back(aTPNodesInMSN);
	}
	return STPNodesInMSNData;
}

STPNodesInMSN StrVecToSTPNodesInMSNClass(const vector<string>& inputStrVec)
{
	unsigned int colid = 0;
	STPNodesInMSN aSTPNodesInMSNRow;
	while (colid < inputStrVec.size())
	{
		aSTPNodesInMSNRow.nodeNewIdxInMSN = StringToNum<int>(inputStrVec[colid++]);
		aSTPNodesInMSNRow.nodeNewIdxInPVNet = StringToNum<int>(inputStrVec[colid++]);
		aSTPNodesInMSNRow.nodeActStateIdx = StringToNum<int>(inputStrVec[colid++]);
		aSTPNodesInMSNRow.nodeEarliestArrivalTime = StringToNum<double>(inputStrVec[colid++]);
		aSTPNodesInMSNRow.nodeLatestDepartTime = StringToNum<double>(inputStrVec[colid++]);
	}
	return aSTPNodesInMSNRow;
}

vector<STPNodesInMSN> ReadSTPNodesInMSNToClassVec(const vector<vector<string> >& inputStrMatrix)
{
	vector<STPNodesInMSN> STPNodesInMSNVec;
	for (unsigned int rowid = 1; rowid < inputStrMatrix.size(); ++rowid) // int rowid = 0
	{
		STPNodesInMSNVec.push_back(StrVecToSTPNodesInMSNClass(inputStrMatrix[rowid]));
	}
	return STPNodesInMSNVec;
}
