# Supplementary material for: Visit probability and accessibility within space–time prism of activity program
Source: Int J Geogr Inf Sci. 2024 Jul 17;39(5):1076–99. doi: 10.1080/13658816.2024.2378066 (PMC11996065; doi:10.1080/13658816.2024.2378066)
Supplement: Supplemental Material [file TGIS_A_2378066_SM5406.zip › CodesDataFiles/cppCodes/VisitProbability_STP_AP/VisitProbability_STP_AP/AccessibilityMeasure.h]

#pragma once
#pragma once
#include "AccessibilityMeasure.h"
#include "ConstructSNK.h"
#include "ConstructPVNSNK.h"
#include "Graph.h"
#include "MainFunctions.h"
#include "SimulateVisitProbability_Queue.h"
#include "ReadWriteFile.h"

using namespace std;


void SimulateAccessibilityMesure(const int& selectedATPID, const string& inTrajMonth, const string& inTrajYear, double fixedDuraVal, double flexibleActDuraVal, vector<STPNodesInMSN> simATPSTPNodes);

vector<double> replaceVecFirstMaxToOne(const vector<double>& VP);
vector<double> replaceVecFirstMaxToOne_method2(const vector<double>& VP, const vector<double>& EarliestArrT, const vector<double>& LatestDptT);
vector<double> replaceVecFirstMaxToOne_method2_v1(const vector<double>& VP, const vector<double>& flexibleTime);
vector<double> calculateAM(const vector<double>& VP, const vector<double>& EarliestArrT, const vector<double>& LatestDptT);
vector<double> calculateAM(const vector<double>& VP, const vector<double>& flexibleTime);
bool checkEqualLength(initializer_list<vector<double>> vectors);
void WriteNonZeroActLinkVPAMInfosToCSV(const vector<vector<double> >& ATPNonZeroActVPsDouble_AMsMrx, const string& csvFilePathName);
void WriteNonZeroActLinkVPAMsResToCSV(const vector<vector<double> >& inputNonZeroActLinkVPAMsResVMrix, const string& csvFilePathName);
void WriteNonZeroActLinkVPAMsAFTNALMFTResToCSV(const vector<vector<double> >& inputNonZeroActLinkVPAMsResVMrix, const string& csvFilePathName);

vector<vector<string> > ReadSTPNodesInMSNData(const string& csvFilePath);
STPNodesInMSN StrVecToSTPNodesInMSNClass(const vector<string>& inputStrVec);
vector<STPNodesInMSN> ReadSTPNodesInMSNToClassVec(const vector<vector<string> >& inputStrMatrix);
