# Supplementary material for: Visit probability and accessibility within space–time prism of activity program
Source: Int J Geogr Inf Sci. 2024 Jul 17;39(5):1076–99. doi: 10.1080/13658816.2024.2378066 (PMC11996065; doi:10.1080/13658816.2024.2378066)
Supplement: Supplemental Material [file TGIS_A_2378066_SM5406.zip › CodesDataFiles/cppCodes/VisitProbability_STP_AP/VisitProbability_STP_AP/ATPInOut.cpp]

#include <string>
#include <vector>
#include <numeric>
#include <fstream>
#include <algorithm>
#include <stdio.h>
#include <io.h>
#include <stdlib.h>
#include <regex>
#include "ATPInOut.h"

// DateInfos
DateInfos::DateInfos() : yearInfo(-1), monthInfo(-1), dayInfo(-1) {}
DateInfos::DateInfos(int inYear, int inMonth, int inDay) : yearInfo(inYear), monthInfo(inMonth), dayInfo(inDay) {}
DateInfos::DateInfos(const DateInfos& inDateInfos) : yearInfo(inDateInfos.yearInfo), monthInfo(inDateInfos.monthInfo), dayInfo(inDateInfos.dayInfo) {}
DateInfos& DateInfos::operator=(const DateInfos& inDateInfos) // const DateInfos& rhs
{
	// self assignment
	if (this == &inDateInfos) return *this;

	yearInfo = inDateInfos.yearInfo;
	monthInfo = inDateInfos.monthInfo;
	dayInfo = inDateInfos.dayInfo;
	return *this;
}
DateInfos::~DateInfos() {}
bool DateInfos::operator==(const DateInfos& rhs) const
{
	if (this->yearInfo == rhs.yearInfo && this->monthInfo == rhs.monthInfo && this->dayInfo == rhs.dayInfo)
	{
		return true;
	}
	return false;
}
void DateInfos::PrintDateInfos()
{
	cout << yearInfo << "," << monthInfo << "," << dayInfo << endl;
}
ostream& operator<<(ostream& outStream, const DateInfos& inputDateInfos)
{
	outStream << inputDateInfos.yearInfo << ",";
	outStream << inputDateInfos.monthInfo << ",";
	outStream << inputDateInfos.dayInfo;
	return outStream;
}

// OutATPInfos
OutATPInfos::OutATPInfos() : atpID(-1), userID(-1), atpDate(DateInfos()), homeRoadNodeID(-1), fixedActLocRoadNodeID(-1), atpTotalTime(-1), fixedActDura(-1), flexiActDura(-1) {}
OutATPInfos::OutATPInfos(int inAtpID, int inUserID, DateInfos inAtpDate, int inHomeNodeID, int inFixedActLocNodeID, double inATPTotalTime, double inFixedActTime, double inFlexActTime) : atpID(inAtpID), userID(inUserID), atpDate(inAtpDate), homeRoadNodeID(inHomeNodeID), fixedActLocRoadNodeID(inFixedActLocNodeID), atpTotalTime(inATPTotalTime), fixedActDura(inFixedActTime), flexiActDura(inFlexActTime) {}
OutATPInfos::OutATPInfos(const OutATPInfos& inATPInfos) : atpID(inATPInfos.atpID), userID(inATPInfos.userID), atpDate(inATPInfos.atpDate), homeRoadNodeID(inATPInfos.homeRoadNodeID), fixedActLocRoadNodeID(inATPInfos.fixedActLocRoadNodeID), atpTotalTime(inATPInfos.atpTotalTime), fixedActDura(inATPInfos.fixedActDura), flexiActDura(inATPInfos.flexiActDura) {}
OutATPInfos& OutATPInfos::operator=(const OutATPInfos& inATPInfos)
{
	if (this == &inATPInfos) return *this;

	atpID = inATPInfos.atpID;
	userID = inATPInfos.userID;
	atpDate = inATPInfos.atpDate;
	homeRoadNodeID = inATPInfos.homeRoadNodeID;
	fixedActLocRoadNodeID = inATPInfos.fixedActLocRoadNodeID;
	atpTotalTime = inATPInfos.atpTotalTime;
	fixedActDura = inATPInfos.fixedActDura;
	flexiActDura = inATPInfos.flexiActDura;
	return *this;
}
OutATPInfos::~OutATPInfos() {}

// read CSV file to OutATPInfos/ vector<OutATPInfos> class
vector<vector<string> > ReadATPsData(const string& csvFilePath)
{
	vector<vector<string> > usersATPsData;
	ifstream filename(csvFilePath); // read data from .csv 
	// Extract the first line in the file?

	string line;
	while (getline(filename, line))
	{
		vector<string> aUsersATPInfo;  // record an user's ATP
		istringstream recordstr(line); // read line to recordstr, stringstream recordstr(line); 
		string wordstr;
		while (getline(recordstr, wordstr, ',')) {
			aUsersATPInfo.push_back(wordstr);
		}
		usersATPsData.push_back(aUsersATPInfo);
	}
	return usersATPsData;
}

OutATPInfos StrVecToOutATPClass(const vector<string>& inputStrVec)
{
	unsigned int colid = 0;
	OutATPInfos aUsersATPRow;
	while (colid < inputStrVec.size())
	{
		aUsersATPRow.atpID = StringToNum<int>(inputStrVec[colid++]);
		aUsersATPRow.userID = StringToNum<int>(inputStrVec[colid++]);
		aUsersATPRow.atpDate.yearInfo = StringToNum<int>(inputStrVec[colid++]);
		aUsersATPRow.atpDate.monthInfo = StringToNum<int>(inputStrVec[colid++]);
		aUsersATPRow.atpDate.dayInfo = StringToNum<int>(inputStrVec[colid++]);
		aUsersATPRow.homeRoadNodeID = StringToNum<int>(inputStrVec[colid++]);
		aUsersATPRow.fixedActLocRoadNodeID = StringToNum<int>(inputStrVec[colid++]);
		aUsersATPRow.atpTotalTime = StringToNum<double>(inputStrVec[colid++]);
		aUsersATPRow.fixedActDura = StringToNum<double>(inputStrVec[colid++]);
		aUsersATPRow.flexiActDura = StringToNum<double>(inputStrVec[colid++]);
	}
	return aUsersATPRow;
}

vector<OutATPInfos> ReadOutATPsToClassVec(const vector<vector<string> >& inputStrMatrix)
{
	vector<OutATPInfos> regionOutATPsVec;
	for (unsigned int rowid = 1; rowid < inputStrMatrix.size(); ++rowid) // int rowid = 0
	{
		regionOutATPsVec.push_back(StrVecToOutATPClass(inputStrMatrix[rowid]));
	}
	return regionOutATPsVec;
}

vector<vector<string> > ReadATPsStartTimeData(const string& csvFilePath)
{
	vector<vector<string> > usersATPsStartTimeData;
	ifstream filename(csvFilePath); // read data from .csv 
	// Extract the first line in the file?

	string line;
	while (getline(filename, line))
	{
		vector<string> aUsersATPStartTimeInfo;  // record an user's ATP
		istringstream recordstr(line); // read line to recordstr, stringstream recordstr(line); 
		string wordstr;
		while (getline(recordstr, wordstr, ',')) {
			aUsersATPStartTimeInfo.push_back(wordstr);
		}
		usersATPsStartTimeData.push_back(aUsersATPStartTimeInfo);
	}
	return usersATPsStartTimeData;
}

TimeInGPS StrVecToOutATPTimeInGPSClass(const vector<string>& inputStrVec)
{
	unsigned int colid = 0;
	TimeInGPS aUsersATPStartTimeRow;
	while (colid < inputStrVec.size())
	{
		aUsersATPStartTimeRow.trajyear = StringToNum<int>(inputStrVec[colid++]);
		aUsersATPStartTimeRow.trajmonth = StringToNum<int>(inputStrVec[colid++]);
		aUsersATPStartTimeRow.trajday = StringToNum<int>(inputStrVec[colid++]);
		aUsersATPStartTimeRow.trajhour = StringToNum<int>(inputStrVec[colid++]);
		aUsersATPStartTimeRow.trajmin = StringToNum<int>(inputStrVec[colid++]);
		aUsersATPStartTimeRow.trajsec = StringToNum<int>(inputStrVec[colid++]);
	}
	return aUsersATPStartTimeRow;
}

vector<TimeInGPS> ReadOutATPsStartTimeToClassVec(const vector<vector<string> >& inputStrMatrix)
{
	vector<TimeInGPS> regionOutATPsStartTimeVec;
	for (unsigned int rowid = 1; rowid < inputStrMatrix.size(); ++rowid) // int rowid = 0
	{
		regionOutATPsStartTimeVec.push_back(StrVecToOutATPTimeInGPSClass(inputStrMatrix[rowid]));
	}
	return regionOutATPsStartTimeVec;
}

// read CSV file of region activity locations data 
vector<vector<string> > ReadRegionFlexActLocsData(const string& csvFilePath)
{
	vector<vector<string> > regionFlexActLocVec;
	ifstream filename(csvFilePath); // read data from .csv 
	// Extract the first line in the file?

	string line;
	while (getline(filename, line))
	{
		vector<string> aRegionFlexActLoc;  // record an user's ATP
		istringstream recordstr(line); // read line to recordstr, stringstream recordstr(line); 
		string wordstr;
		while (getline(recordstr, wordstr, ',')) {
			aRegionFlexActLoc.push_back(wordstr);
		}
		regionFlexActLocVec.push_back(aRegionFlexActLoc);
	}
	return regionFlexActLocVec;
}

vector<int> StrVecToIntVec(const vector<string>& inputStrVec)
{
	unsigned int colid = 0;
	vector<int> aFlexActRow;
	while (colid < inputStrVec.size())
	{
		aFlexActRow.push_back(StringToNum<int>(inputStrVec[colid++]));
		//aFlexActRow.push_back(StringToNum<int>(inputStrVec[colid++])); // actTypeVal = 2
		aFlexActRow.push_back(StringToNum<int>(inputStrVec[colid++])); // actLoc NodeID in region road node
	}
	return aFlexActRow;

}

vector<vector<int> > getRegionFlexActLocs(const vector<vector<string> >& inputStrMatrix)
{
	//vector<int> regionFlexActLocs;
	vector<vector<int> > regionFlexActLocs;
	for (unsigned int rowid = 0; rowid < inputStrMatrix.size(); ++rowid) // int rowid = 0
	{
		regionFlexActLocs.push_back(StrVecToIntVec(inputStrMatrix[rowid]));
	}
	return regionFlexActLocs;
}

vector<vector<int> > getUserFixedFlexActLocs(const OutATPInfos& aUserATPInfo, const vector<vector<int> >& regionFlexActLocsVec)
{
	vector<vector<int> > userFixedFlexActLocsVec;
	vector<int> userOnlyFixedActLoc;
	userOnlyFixedActLoc.push_back(1); // working/ study: 1
	userOnlyFixedActLoc.push_back(aUserATPInfo.fixedActLocRoadNodeID);
	// push_back 1 fixed ActLoc
	userFixedFlexActLocsVec.push_back(userOnlyFixedActLoc);

	for (unsigned int rowid = 0; rowid < regionFlexActLocsVec.size(); ++rowid) // unsigned int rowid = 1;
	{
		vector<int> aUserFlexActLoc;
		aUserFlexActLoc.push_back(regionFlexActLocsVec[rowid][0]);
		aUserFlexActLoc.push_back(regionFlexActLocsVec[rowid][1]);

		userFixedFlexActLocsVec.push_back(aUserFlexActLoc);
	}
	return userFixedFlexActLocsVec;
}
