# Supplementary material for: Visit probability and accessibility within space–time prism of activity program
Source: Int J Geogr Inf Sci. 2024 Jul 17;39(5):1076–99. doi: 10.1080/13658816.2024.2378066 (PMC11996065; doi:10.1080/13658816.2024.2378066)
Supplement: Supplemental Material [file TGIS_A_2378066_SM5406.zip › CodesDataFiles/cppCodes/VisitProbability_STP_AP/VisitProbability_STP_AP/ATPInOut.h]

#pragma once
#pragma once
#include<iostream>  
#include<sstream> 
//#include<string>
#include<vector>

#include "GPSElements.h"

using namespace std;

class DateInfos
{
public:
	DateInfos();
	DateInfos(int inYear, int inMonth, int inDay);
	DateInfos(const DateInfos& inDateInfos);
	DateInfos& operator=(const DateInfos& inDateInfos);
	~DateInfos();
	bool operator==(const DateInfos& rhs) const;
	void PrintDateInfos();
	friend ostream& operator<<(ostream& outStream, const DateInfos& inputDateInfos);
	// public/private
public:
	int yearInfo;
	int monthInfo;
	int dayInfo;
};


class OutATPInfos
{
public:
	int atpID; // from extracted vector<UserDailyGPSTraj>
	int userID;
	DateInfos atpDate;
	int homeRoadNodeID; // activity type = 0
	int fixedActLocRoadNodeID; // activity type = 1, work or study
	double atpTotalTime;
	double fixedActDura;
	double flexiActDura;

public:
	OutATPInfos();
	OutATPInfos(int inAtpID, int inUserID, DateInfos inAtpDate, int inHomeNodeID, int inFixedActLocNodeID, double inATPTotalTime, double inFixedActTime, double inFlexActTime);
	OutATPInfos(const OutATPInfos& inATPInfos);
	OutATPInfos& operator=(const OutATPInfos& inATPInfos);
	~OutATPInfos();
};


// read CSV file to OutATPInfos/ vector<OutATPInfos> class
vector<vector<string> > ReadATPsData(const string& csvFilePath);
OutATPInfos StrVecToOutATPClass(const vector<string>& inputStrVec);
vector<OutATPInfos> ReadOutATPsToClassVec(const vector<vector<string> >& inputStrMatrix);

vector<vector<string> > ReadATPsStartTimeData(const string& csvFilePath);
TimeInGPS StrVecToOutATPTimeInGPSClass(const vector<string>& inputStrVec);
vector<TimeInGPS> ReadOutATPsStartTimeToClassVec(const vector<vector<string> >& inputStrMatrix);
// read CSV file of region activity locations data 
vector<vector<string> > ReadRegionFlexActLocsData(const string& csvFilePath);
vector<int> StrVecToIntVec(const vector<string>& inputStrVec);
vector<vector<int> > getRegionFlexActLocs(const vector<vector<string> >& inputStrMatrix);
vector<vector<int> > getUserFixedFlexActLocs(const OutATPInfos& aUserATPInfo, const vector<vector<int> >& regionFlexActLocsVec);


// template to convert string to int, float, double  // template <class NumType>
template <typename NumType>
NumType StringToNum(const string& str)
{
	istringstream iss(str); // stringstream ss; ss << str;
	NumType num;
	iss >> num;
	return num;
}
