# Supplementary material for: Visit probability and accessibility within space–time prism of activity program
Source: Int J Geogr Inf Sci. 2024 Jul 17;39(5):1076–99. doi: 10.1080/13658816.2024.2378066 (PMC11996065; doi:10.1080/13658816.2024.2378066)
Supplement: Supplemental Material [file TGIS_A_2378066_SM5406.zip › CodesDataFiles/cppCodes/VisitProbability_STP_AP/VisitProbability_STP_AP/ConstructPVNet.cpp]

#include <stdio.h>
#include <stdlib.h>
#include <math.h>
#include <limits.h>
#include <time.h>
#include <string.h>
#include <memory.h>
#include <assert.h>
#include <iostream>
#include <fstream>
#include <algorithm>
#include <numeric>

#include "ConstructPVNet.h"

const double INF_DIST = 2000000;
const double pi = 3.1415926535897932384626433832795;
const double EearthRadius = 6378.137;

// calculate distance given x & y coordinates
double rad(double d)
{
	return d * pi / 180.0;
}
double getRealDistance(double lngx1, double laty1, double lngx2, double laty2)
{
	double a;
	double b;
	double radLat1 = rad(laty1);
	double radLat2 = rad(laty2);
	a = radLat1 - radLat2;
	b = rad(lngx1) - rad(lngx2);
	double s = 2 * asin(sqrt(pow(sin(a / 2), 2) + cos(radLat1) * cos(radLat2) * pow(sin(b / 2), 2)));
	s = s * EearthRadius;
	//s = s * EARTH_RADIUS;
	s = s * 1000;
	return s;
}
double getDistance(double lngx1, double laty1, double lngx2, double laty2)
{
	double length = sqrt((lngx1 - lngx2) * (lngx1 - lngx2) + (laty1 - laty2) * (laty1 - laty2));
	return length;
}

// for PV net
// double* edgeDisU; // cost of each edge
void setPVEdgeDistU_pre(int flag)
{
	for (int i = 0; i < instance_spnetpv->edgeNum; i++)
	{
		instance_spnetpv->edgeDisU[i] = 0;
	}

	for (int i = 0; i < instance_spnetpv->edgeNum; i++)
	{
		int roadflag = instance_spnetpv->Flag[i];
		int areaflag = instance_spnetpv->iscity[i];
		int v = instance_spnetpv->edgeMaxspeed[i] * 1; // km/h

		double time = costCal_pre(instance_spnetpv->edgeLength[i], v);
		instance_spnetpv->edgeDisU[i] = time;

	}
	//cout << "Already set pre PV net disutility!" << endl;
}


// for PV net: back FLinks: instance_spnetpv_backFLinks
void setPVEdgeDistU_pre_backFLinks(int flag)
{
	for (int i = 0; i < instance_spnetpv_backFLinks->edgeNum; i++)
	{
		instance_spnetpv_backFLinks->edgeDisU[i] = 0;
	}

	for (int i = 0; i < instance_spnetpv_backFLinks->edgeNum; i++)
	{
		int roadflag = instance_spnetpv_backFLinks->Flag[i];
		int areaflag = instance_spnetpv_backFLinks->iscity[i];
		int v = instance_spnetpv_backFLinks->edgeMaxspeed[i] * 1; // km/h
		double time = costCal_pre(instance_spnetpv_backFLinks->edgeLength[i], v);
		instance_spnetpv_backFLinks->edgeDisU[i] = time;

	}
	//cout << "Already set pre PV net disutility!" << endl;
}


double costCal_pre(double length, int v) // int costCal_pre(double length, int v)
{
	double vv = v * 1000 / 60; //min
	//double time = (length / vv) * 10000; // in min * 10000
	double time = (length / vv);
	//if (time == 0)
		//time = 1;
	return time;
}

// row index of newIdx (from 0)
int findI_pv(int newIdx)
{
	for (int i = 0; i < instance_pvcoords->roadNodeNum; i++)
	{
		if (instance_pvcoords->roadNodeNewIdx[i] == newIdx)
			return i;
	}
	return -1;
}
// given node old index, find node new index
int findNewIdx(int oldidx)
{
	for (int i = 0; i < instance_spnetpv->nodeNum; i++)
	{
		if (oldidx == instance_spnetpv->oldIdx[i])
			return instance_spnetpv->newIdx[i];
	}
	return -1;
}

int findNewIdx_backFLinks(int oldidx)
{
	for (int i = 0; i < instance_spnetpv_backFLinks->nodeNum; i++)
	{
		if (oldidx == instance_spnetpv_backFLinks->oldIdx[i])
			return instance_spnetpv_backFLinks->newIdx[i];
	}
	return -1;
}

// for vector sort (node index)
bool sortFunc0(const vector<int>& p1, const vector<int>& p2) // 2D vector  or sort
{
	return p1[0] < p2[0];
}

bool sortTempPVNetEdge(const tempPVNetEdge& v1, const tempPVNetEdge& v2)
{
	return v1.firstNode < v2.firstNode;
}

bool sortTempMSNEdge(const tempMSNEdge& v1, const tempMSNEdge& v2)
{
	return v1.firstNode < v2.firstNode;
}

int getPVEdgeNum()
{
	int pvOnewayEdgeNum = 0;
	int pvBidirectEdgeNum = 0;

	for (int j = 0; j < instance_pvdata->edgeNum; j++)
	{
		// if bi-direction edge, pvBidirectEdgeNum * 2
		if (instance_pvdata->isOneway[j] == 0) // 0: bi-birection; 1: oneway
		{
			++pvBidirectEdgeNum;
		}
		if (instance_pvdata->isOneway[j] == 1) // 1: one-way
		{
			++pvOnewayEdgeNum;
		}
	}
	int totalEdgeNum = pvOnewayEdgeNum + 2 * pvBidirectEdgeNum;
	return totalEdgeNum;
}

// sp_net_struct* instance_spnetpv; pv_route_data_struct* instance_pvdata; pv_coords_struct* instance_pvcoords;
void assignPVSearchNet()
{
	instance_spnetpv->nodeNum = instance_pvcoords->roadNodeNum;
	instance_spnetpv->oldIdx = generate_int_arr(instance_spnetpv->nodeNum);
	instance_spnetpv->newIdx = generate_int_arr(instance_spnetpv->nodeNum);
	instance_spnetpv->nodecoordx = generate_double_arr(instance_spnetpv->nodeNum);
	instance_spnetpv->nodecoordy = generate_double_arr(instance_spnetpv->nodeNum);

	for (int i = 0; i < instance_spnetpv->nodeNum; i++)
	{
		instance_spnetpv->oldIdx[i] = instance_pvcoords->roadNodeOldIdx[i];
		instance_spnetpv->nodecoordx[i] = instance_pvcoords->roadNodecoordx[i];
		instance_spnetpv->nodecoordy[i] = instance_pvcoords->roadNodecoordy[i];

		instance_pvcoords->roadNodeNewIdx[i] = i; // roadNodeNewIdx index from 0
		instance_spnetpv->newIdx[i] = i;
	}

	instance_spnetpv->edgeNum = getPVEdgeNum();
	instance_spnetpv->edgeFileOldIdx = generate_int_arr(instance_spnetpv->edgeNum);
	instance_spnetpv->edgeFist = generate_int_arr(instance_spnetpv->edgeNum);
	instance_spnetpv->edgeList = generate_int_arr(instance_spnetpv->edgeNum);
	instance_spnetpv->edgeLength = generate_double_arr(instance_spnetpv->edgeNum);
	instance_spnetpv->edgeDisU = generate_double_arr(instance_spnetpv->edgeNum);
	instance_spnetpv->edgeMaxspeed = generate_int_arr(instance_spnetpv->edgeNum);
	instance_spnetpv->Flag = generate_int_arr(instance_spnetpv->edgeNum);
	instance_spnetpv->iscity = generate_int_arr(instance_spnetpv->edgeNum);
	instance_spnetpv->edgeIndex = generate_int_matrix(instance_spnetpv->nodeNum, 2);

	vector<tempPVNetEdge> temp_array;  

	for (int j = 0; j < instance_pvdata->edgeNum; j++)
	{
		tempPVNetEdge arr;

		int firstNode = findNewIdx(instance_pvdata->edgeFistNode[j]);   // newNodeIdx
		int secondNode = findNewIdx(instance_pvdata->edgeListNode[j]);  // newNodeIdx 

		arr.edgeFileOldIdx = instance_pvdata->edgeFileOldIdx[j];
		arr.firstNode = firstNode;
		arr.secondNode = secondNode;
		arr.edgeLength = instance_pvdata->length[j];
		arr.edgeRoadflag = instance_pvdata->roadflag[j];
		arr.edgeCityflag = instance_pvdata->cityflag[j];
		arr.edgeMaxspeed = instance_pvdata->maxspeed[j];

		temp_array.push_back(arr);

		// if bi-direction link, add opposite direction link
		if (instance_pvdata->isOneway[j] == 0) // 0: bi-birection; 1: oneway
		{
			tempPVNetEdge brr;

			brr.edgeFileOldIdx = instance_pvdata->edgeFileOldIdx[j];
			brr.firstNode = secondNode;
			brr.secondNode = firstNode;
			brr.edgeLength = instance_pvdata->length[j];
			brr.edgeRoadflag = instance_pvdata->roadflag[j];
			brr.edgeCityflag = instance_pvdata->cityflag[j];
			brr.edgeMaxspeed = instance_pvdata->maxspeed[j];

			temp_array.push_back(brr);

		}
	}

	sort(temp_array.begin(), temp_array.end(), sortTempPVNetEdge);


	for (unsigned int j = 0; j < temp_array.size(); j++)
	{
		instance_spnetpv->edgeFileOldIdx[j] = temp_array[j].edgeFileOldIdx;
		instance_spnetpv->edgeFist[j] = temp_array[j].firstNode;
		instance_spnetpv->edgeList[j] = temp_array[j].secondNode;
		instance_spnetpv->edgeLength[j] = temp_array[j].edgeLength;
		instance_spnetpv->Flag[j] = temp_array[j].edgeRoadflag;
		instance_spnetpv->iscity[j] = temp_array[j].edgeCityflag;
		instance_spnetpv->edgeMaxspeed[j] = temp_array[j].edgeMaxspeed;
	}

	get_sp_index_pv(instance_spnetpv->edgeFist, instance_spnetpv->edgeNum);

	int pvflag = 2;
	setPVEdgeDistU_pre(pvflag); // car = 2

	cout << "Finish PV search network building" << endl;
}

void get_sp_index_pv(int a[], int edgeLen) 
{
	int value = a[0];
	instance_spnetpv->edgeIndex[value][0] = 0;

	for (int i = 1; i < edgeLen; i++)
	{
		if (a[i] == value)
			continue;
		else if (a[i] != value)
		{
			instance_spnetpv->edgeIndex[value][1] = i - 1;
			value = a[i];
			instance_spnetpv->edgeIndex[value][0] = i;
		}
	}
	instance_spnetpv->edgeIndex[value][1] = edgeLen - 1;
}

// reverse F travel links (start and end node)
void assignPVSearchNet_backFLinks()
{
	instance_spnetpv_backFLinks->nodeNum = instance_pvcoords->roadNodeNum;
	instance_spnetpv_backFLinks->oldIdx = generate_int_arr(instance_spnetpv_backFLinks->nodeNum);
	instance_spnetpv_backFLinks->newIdx = generate_int_arr(instance_spnetpv_backFLinks->nodeNum);
	instance_spnetpv_backFLinks->nodecoordx = generate_double_arr(instance_spnetpv_backFLinks->nodeNum);
	instance_spnetpv_backFLinks->nodecoordy = generate_double_arr(instance_spnetpv_backFLinks->nodeNum);

	for (int i = 0; i < instance_spnetpv_backFLinks->nodeNum; i++)
	{
		instance_spnetpv_backFLinks->oldIdx[i] = instance_pvcoords->roadNodeOldIdx[i];
		instance_spnetpv_backFLinks->nodecoordx[i] = instance_pvcoords->roadNodecoordx[i];
		instance_spnetpv_backFLinks->nodecoordy[i] = instance_pvcoords->roadNodecoordy[i];
		instance_pvcoords->roadNodeNewIdx[i] = i; 
		instance_spnetpv_backFLinks->newIdx[i] = i;
	}


	instance_spnetpv_backFLinks->edgeNum = getPVEdgeNum();
	instance_spnetpv_backFLinks->edgeFileOldIdx = generate_int_arr(instance_spnetpv_backFLinks->edgeNum);
	instance_spnetpv_backFLinks->edgeFist = generate_int_arr(instance_spnetpv_backFLinks->edgeNum);
	instance_spnetpv_backFLinks->edgeList = generate_int_arr(instance_spnetpv_backFLinks->edgeNum);
	instance_spnetpv_backFLinks->edgeLength = generate_double_arr(instance_spnetpv_backFLinks->edgeNum);
	instance_spnetpv_backFLinks->edgeDisU = generate_double_arr(instance_spnetpv_backFLinks->edgeNum);
	instance_spnetpv_backFLinks->edgeMaxspeed = generate_int_arr(instance_spnetpv_backFLinks->edgeNum);
	instance_spnetpv_backFLinks->Flag = generate_int_arr(instance_spnetpv_backFLinks->edgeNum);
	instance_spnetpv_backFLinks->iscity = generate_int_arr(instance_spnetpv_backFLinks->edgeNum);
	instance_spnetpv_backFLinks->edgeIndex = generate_int_matrix(instance_spnetpv_backFLinks->nodeNum, 2);

	vector<tempPVNetEdge> temp_array;
	for (int j = 0; j < instance_pvdata->edgeNum; j++)
	{
		tempPVNetEdge arr;

		int firstNode = findNewIdx_backFLinks(instance_pvdata->edgeFistNode[j]); // findNewIdx_backFLinks //findNewIdx
		int secondNode = findNewIdx_backFLinks(instance_pvdata->edgeListNode[j]);

		// if one-way link, reverse the start and end node + bi-directed link (reverse start and end node)
		if (instance_pvdata->isOneway[j] == 1)
		{
			int yyyy = 0;
		}

		arr.edgeFileOldIdx = instance_pvdata->edgeFileOldIdx[j];
		arr.firstNode = secondNode;
		arr.secondNode = firstNode;
		arr.edgeLength = instance_pvdata->length[j];
		arr.edgeRoadflag = instance_pvdata->roadflag[j];
		arr.edgeCityflag = instance_pvdata->cityflag[j];
		arr.edgeMaxspeed = instance_pvdata->maxspeed[j];

		temp_array.push_back(arr);

		// if bi-direction link, add opposite direction link
		if (instance_pvdata->isOneway[j] == 0) // 0: bi-birection; 1: oneway
		{
			tempPVNetEdge brr;

			brr.edgeFileOldIdx = instance_pvdata->edgeFileOldIdx[j];
			brr.firstNode = firstNode;
			brr.secondNode = secondNode;
			brr.edgeLength = instance_pvdata->length[j];
			brr.edgeRoadflag = instance_pvdata->roadflag[j];
			brr.edgeCityflag = instance_pvdata->cityflag[j];
			brr.edgeMaxspeed = instance_pvdata->maxspeed[j];

			temp_array.push_back(brr);
		}
	}

	sort(temp_array.begin(), temp_array.end(), sortTempPVNetEdge);

	for (unsigned int j = 0; j < temp_array.size(); j++)
	{
		//2023-12-12 add
		instance_spnetpv_backFLinks->edgeFileOldIdx[j] = temp_array[j].edgeFileOldIdx;
		instance_spnetpv_backFLinks->edgeFist[j] = temp_array[j].firstNode;
		instance_spnetpv_backFLinks->edgeList[j] = temp_array[j].secondNode;
		instance_spnetpv_backFLinks->edgeLength[j] = temp_array[j].edgeLength;
		instance_spnetpv_backFLinks->Flag[j] = temp_array[j].edgeRoadflag;
		instance_spnetpv_backFLinks->iscity[j] = temp_array[j].edgeCityflag;
		instance_spnetpv_backFLinks->edgeMaxspeed[j] = temp_array[j].edgeMaxspeed;
	}

	get_sp_index_pv_backFLinks(instance_spnetpv_backFLinks->edgeFist, instance_spnetpv_backFLinks->edgeNum);

	int pvflag = 2;
	setPVEdgeDistU_pre_backFLinks(pvflag);

	cout << "Finish PV search network building (reverse one-way travel links)" << endl;
}

void get_sp_index_pv_backFLinks(int a[], int edgeLen) // edge start index with same start node -  edge end index with same start node
{
	int value = a[0];
	instance_spnetpv_backFLinks->edgeIndex[value][0] = 0;

	for (int i = 1; i < edgeLen; i++)
	{
		if (a[i] == value)
			continue;
		else if (a[i] != value)
		{
			instance_spnetpv_backFLinks->edgeIndex[value][1] = i - 1;
			value = a[i];
			instance_spnetpv_backFLinks->edgeIndex[value][0] = i;
		}
	}
	instance_spnetpv_backFLinks->edgeIndex[value][1] = edgeLen - 1;
}

// for a star // for PV net
double get_A_tvl_time(int node1, int node2, int pvflag)
{
	int i = findI_pv(node1);
	int j = findI_pv(node2);
	double x1 = instance_pvcoords->roadNodecoordx[i];
	double y1 = instance_pvcoords->roadNodecoordy[i];

	double x2 = instance_pvcoords->roadNodecoordx[j];
	double y2 = instance_pvcoords->roadNodecoordy[j];

	double length = getRealDistance(x1, y1, x2, y2);

	// if pvflag is car
	// 0-walk, 1-bike, 2-car
	int speed = 0;
	if (pvflag == 0) // 0-walk
	{
		speed = 5; // 
	}
	if (pvflag == 1) // 1-bike
	{
		speed = 30;
	}
	if (pvflag == 2) // pvflag == 2 for car
	{
		speed = 70; // 50 
	}

	double time = costCal_pre(length, speed); // min

	return time;
}

// pvflag = 2: car
double get_n1_to_n2_tvlTime(RNGraphV1* rnNetwork, int rnNodeNewIdx1, int rnNodeNewIdx2, int pvflag)
{
	double rnNode1_x = rnNetwork->rnNodes[rnNodeNewIdx1].roadNodecoordx;
	double rnNode1_y = rnNetwork->rnNodes[rnNodeNewIdx1].roadNodecoordy;

	double rnNode2_x = rnNetwork->rnNodes[rnNodeNewIdx2].roadNodecoordx;
	double rnNode2_y = rnNetwork->rnNodes[rnNodeNewIdx2].roadNodecoordy;

	double length = getRealDistance(rnNode1_x, rnNode1_y, rnNode2_x, rnNode2_y);

	// if pvflag is car
	// 0-walk, 1-bike, 2-car
	int speed = 0;
	if (pvflag == 0) // 0-walk
	{
		speed = 5; // 
	}
	if (pvflag == 1) // 1-bike
	{
		speed = 30;
	}
	if (pvflag == 2) // ??? pvflag == 2 for car
	{
		speed = 70; // 50 // car: 80?
	}

	double time = costCal_pre(length, speed); // min

	return time;
}
