# Supplementary material for: Visit probability and accessibility within space–time prism of activity program
Source: Int J Geogr Inf Sci. 2024 Jul 17;39(5):1076–99. doi: 10.1080/13658816.2024.2378066 (PMC11996065; doi:10.1080/13658816.2024.2378066)
Supplement: Supplemental Material [file TGIS_A_2378066_SM5406.zip › CodesDataFiles/cppCodes/VisitProbability_STP_AP/VisitProbability_STP_AP/ConstructPVNet.h]

#pragma once
#pragma once
#include <vector>
#include "ReadWrite.h"
#include "Graph.h"

double rad(double d);
double getRealDistance(double lngx1, double laty1, double lngx2, double laty2);
double getDistance(double lngx1, double laty1, double lngx2, double laty2);

void setPVEdgeDistU_pre(int flag);
void setPVEdgeDistU_pre_backFLinks(int flag);

double costCal_pre(double length, int v);

int findI_pv(int newIdx);
int findNewIdx(int oldidx);
int findNewIdx_backFLinks(int oldidx);

bool sortFunc0(const vector<int>& p1, const vector<int>& p2);
bool sortTempPVNetEdge(const tempPVNetEdge& v1, const tempPVNetEdge& v2);
bool sortTempMSNEdge(const tempMSNEdge& v1, const tempMSNEdge& v2);

int getPVEdgeNum();

void assignPVSearchNet();
void assignPVSearchNet_backFLinks();

void get_sp_index_pv(int a[], int edgeLen);
void get_sp_index_pv_backFLinks(int a[], int edgeLen);

double get_A_tvl_time(int node1, int node2, int pvflag);
double get_n1_to_n2_tvlTime(RNGraphV1* rnNetwork, int rnNodeNewIdx1, int rnNodeNewIdx2, int pvflag);
