# Supplementary material for: Visit probability and accessibility within space–time prism of activity program
Source: Int J Geogr Inf Sci. 2024 Jul 17;39(5):1076–99. doi: 10.1080/13658816.2024.2378066 (PMC11996065; doi:10.1080/13658816.2024.2378066)
Supplement: Supplemental Material [file TGIS_A_2378066_SM5406.zip › CodesDataFiles/cppCodes/VisitProbability_STP_AP/VisitProbability_STP_AP/ConstructPVNSNK.cpp]

//#include <tuple>
#include "ConstructSNK.h"
#include "ConstructPVNSNK.h"
#include "Graph.h"


// 输入 文件 版:
pair<RNGraphV1, RNGraphV1> constructPVNet(const string& STPRegionRoadNodePathFileName, const string& STPRegionRoadLinkPathFileName)
{
	alloc_space4_pnter_of_instances(); // including: instance_spnetpv_backFLinks

	// read region nodes and links
	read_PV_data(STPRegionRoadNodePathFileName, STPRegionRoadLinkPathFileName);

	// first construct PV net
	assignPVSearchNet();
	assignPVSearchNet_backFLinks();

	// copy 到 graph 类中就 free pv net
	RNGraphV1 rnGraph(instance_spnetpv);
	RNGraphV1 rnGraph_reverse(instance_spnetpv_backFLinks);

	return make_pair(rnGraph, rnGraph_reverse);
}

tuple<RNGraphV1, RNGraphV1, SNKGraphV1, SNKGraphV1> constructPVNSNK(const string& STPRegionRoadNodePathFileName, const string& STPRegionRoadLinkPathFileName, vector<OutATPInfos> regionATPsClassVec, vector<TimeInGPS> regionATPsStartTimeClassVec, vector<vector<int> > regionFlexActLocIntVec, int actTypeNum, int ATPIdx)
{
	pair<RNGraphV1, RNGraphV1> rnGraph_and_rnGraph_reverse_pair = constructPVNet(STPRegionRoadNodePathFileName, STPRegionRoadLinkPathFileName);

	// construct SNK
	// get activity state matrix
	// int actTypeNum = 2; // 1: fixed; 2: flexible
	vector<vector<int> > binaryActCombination = getBinaryActComb(actTypeNum);
	vector<vector<int> > realActCombination = getRealActComb(binaryActCombination);
	vector<vector<int> > actStateTransMtrx = createActStateTransMatrix(binaryActCombination, realActCombination);

	// selectedATOID: int ATPIdx = 46;  // int ATPIdx = 0;  // user 2706 2014.6.26
	OutATPInfos currentATP = regionATPsClassVec[ATPIdx];
	TimeInGPS currentATPStartTime = regionATPsStartTimeClassVec[ATPIdx];
	//  except home
	vector<vector<int> > currATPFixedFlexActLocs = getUserFixedFlexActLocs(currentATP, regionFlexActLocIntVec);
	vector<vector<int> > currATPFixedFlexActLocsNewNodeID = modifyUserFixedFlexActLocNodeIDToNewID(currATPFixedFlexActLocs);

	//string NBATPFixedFlexActLocPathFileNameCSV = "..\\..\\DataFiles\\NLNBLinkToPC\\NLNB_FixedFlexActLocsNewNodeID_ATPID" + to_string(ATPIdx) + ".csv";
	//WriteIntMtrToCSV(currATPFixedFlexActLocsNewNodeID, NBATPFixedFlexActLocPathFileNameCSV);

	int currATPHomeNodeID = currentATP.homeRoadNodeID;
	// 0 - 24: 1.0 && 1.0; 25 - 49: 1.0 && 1.2 ; 
	//
	double currATPActDuraMultiplier = 1.0;
	//double currATPTimeBudgetMultiplier = 1.0; // 
	double currATPTimeBudgetMultiplier = 1.1;
	//double currATPTimeBudgetMultiplier = 1.2;

	int pvflag = 2;// 0-walk, 1-bike, 2-car

	// construct MSN
	// first construct PV net
	alloc_space4_pnter_of_instances_msn();
	alloc_space4_pnter_of_instances_msn_backTvlActLinks();
	assignMSNwithPVSearchNet_reverseLinks(realActCombination, actStateTransMtrx, currATPFixedFlexActLocsNewNodeID, pvflag, currentATP, currATPActDuraMultiplier);

	// copy 到 graph 类中就 free pv && snk net
	SNKGraphV1 snkGraph(instance_spnetpv_msn);
	SNKGraphV1 snkGraph_reverse(instance_spnetpv_msn_backTvlActLinks);

	// free struct
	// free PV net
	Destroy_instances_pv(instance_spnetpv, instance_spnetpv->nodeNum);
	Destroy_instances_pv(instance_spnetpv_backFLinks, instance_spnetpv_backFLinks->nodeNum);
	// free SNK
	Destroy_instances_msn(instance_spnetpv_msn, instance_spnetpv_msn->msnNodeNum);
	Destroy_instances_msn(instance_spnetpv_msn_backTvlActLinks, instance_spnetpv_msn_backTvlActLinks->msnNodeNum);

	return make_tuple(rnGraph_and_rnGraph_reverse_pair.first, rnGraph_and_rnGraph_reverse_pair.second, snkGraph, snkGraph_reverse);
}
