# Supplementary material for: Visit probability and accessibility within space–time prism of activity program
Source: Int J Geogr Inf Sci. 2024 Jul 17;39(5):1076–99. doi: 10.1080/13658816.2024.2378066 (PMC11996065; doi:10.1080/13658816.2024.2378066)
Supplement: Supplemental Material [file TGIS_A_2378066_SM5406.zip › CodesDataFiles/cppCodes/VisitProbability_STP_AP/VisitProbability_STP_AP/ConstructPVNSNK.h]

#pragma once
#pragma once
#include <tuple>
#include <utility>


using namespace std;


// 输入 input 版本:
pair<RNGraphV1, RNGraphV1> constructPVNet(const string& STPRegionRoadNodePathFileName, const string& STPRegionRoadLinkPathFileName);

tuple<RNGraphV1, RNGraphV1, SNKGraphV1, SNKGraphV1> constructPVNSNK(const string& STPRegionRoadNodePathFileName, const string& STPRegionRoadLinkPathFileName, vector<OutATPInfos> regionATPsClassVec, vector<TimeInGPS> regionATPsStartTimeClassVec, vector<vector<int> > regionFlexActLocIntVec, int actTypeNum, int ATPIdx);
