# Supplementary material for: Visit probability and accessibility within space–time prism of activity program
Source: Int J Geogr Inf Sci. 2024 Jul 17;39(5):1076–99. doi: 10.1080/13658816.2024.2378066 (PMC11996065; doi:10.1080/13658816.2024.2378066)
Supplement: Supplemental Material [file TGIS_A_2378066_SM5406.zip › CodesDataFiles/cppCodes/VisitProbability_STP_AP/VisitProbability_STP_AP/ConstructSNK.cpp]

#include <stdio.h>
#include <stdlib.h>
#include <math.h>
#include <limits.h>
#include <time.h>
#include <string.h>
#include <memory.h>
#include <assert.h>
//#include <vector>
#include <iostream>
#include <fstream>
#include <algorithm>
#include <numeric>

#include "ConstructSNK.h"


bool compareVal(int a, int b)
{
	if (a > b) {
		return true;
	}
	else {
		return false;
	}
}
// construct MSN (only PV and activities) ============================================================================
vector<vector<int> > combinationActType(int chooseNum, int totalNum) 
{
	//initial first combination like:1,1,0,0,0
	vector<vector<int> > combineArray;
	vector<int> vecInt(totalNum, 0);
	for (int i = 0; i < chooseNum; ++i)
	{
		vecInt[i] = 1;
	}
	combineArray.push_back(vecInt);
	for (int i = 0; i < totalNum - 1; ++i)
	{
		if (vecInt[i] == 1 && vecInt[i + 1] == 0) {
			//1. first exchange 1 and 0 to 0 1
			swap(vecInt[i], vecInt[i + 1]);
			//2.move all 1 before vecInt[i] to left
			sort(vecInt.begin(), vecInt.begin() + i, compareVal);
			//after step 1 and 2, a new combination is exist
			combineArray.push_back(vecInt);
			//try do step 1 and 2 from front
			i = -1;
		}
		//combineArray.push_back(vecInt);
	}
	return combineArray;
}
// generating activity states: all combinations conducting activities 
vector<vector<int> > getBinaryActComb(int totalActTypeNum)
{
	// 1. all 0 combination
	vector<vector<int> > actCombineArray(1, vector<int>(totalActTypeNum, 0));
	
	for (int chooseActNum = 1; chooseActNum < totalActTypeNum + 1; ++chooseActNum)
	{
		vector<vector<int> > newCombArray = combinationActType(chooseActNum, totalActTypeNum);
		actCombineArray = AppendVector(actCombineArray, newCombArray);
	}
	return actCombineArray;
}
// specify the real activity in each activity state
vector<vector<int> > getRealActComb(const vector<vector<int> >& binaryActComb)
{
	int arrayRowNum = binaryActComb.size();
	int arrayColNum = binaryActComb[0].size();
	vector<vector<int> > actRealCombArray(arrayRowNum, vector<int>(arrayColNum, 0));;
	for (int rIdx = 0; rIdx < arrayRowNum; ++rIdx)
	{
		int actTypeColIdx = 1; 
		for (int cIdx = 0; cIdx < arrayColNum; ++cIdx)
		{
			if (binaryActComb[rIdx][cIdx]) // if is 1 not 0
			{
				actRealCombArray[rIdx][cIdx] = actTypeColIdx;  
			}
			++actTypeColIdx;
		}
	}
	return actRealCombArray;
}

// generate the activity state transfer matrix, since not every two activity state can be connected
vector<vector<int> > createActStateTransMatrix(const vector<vector<int> >& actBinCombArray, const vector<vector<int> >& actRealCombArray)
{
	int actStateNum = actBinCombArray.size(); // row number 
	vector<vector<int> > actStateTransMatrix(actStateNum, vector<int>(actStateNum, 0));
	
	for (int fromStateIdx = 0; fromStateIdx < (actStateNum - 1); fromStateIdx++)  
	{
		vector<int> fromStateVec(actBinCombArray[fromStateIdx]);
		for (int toStateIdx = 1; toStateIdx < actStateNum; toStateIdx++) 
		{
			vector<int> toStateVec(actBinCombArray[toStateIdx]);
			vector<int> stateDiff(toStateVec - fromStateVec);
			int stateDiffSum = accumulate(stateDiff.begin(), stateDiff.end(), 0);
			if (stateDiffSum == 1) // state transfer successfully
			{
				actStateTransMatrix[fromStateIdx][toStateIdx] = actRealCombArray[toStateIdx] * stateDiff;
			}
		}
	}
	return actStateTransMatrix;
}
// calculate the number of activity links
vector<vector<int> > modifyUserFixedFlexActLocNodeIDToNewID(const vector<vector<int> >& regionFlexActLocsVecOldNodeID)
{
	vector<vector<int> > userFixedFlexActLocsVecNewNodeID;

	for (unsigned int rowid = 0; rowid < regionFlexActLocsVecOldNodeID.size(); ++rowid)
	{
		vector<int> aUserFlexActLoc;
		aUserFlexActLoc.push_back(regionFlexActLocsVecOldNodeID[rowid][0]);
		int flexActLocNewOldID = regionFlexActLocsVecOldNodeID[rowid][1];
		int flexActLocNewNodeID = findNewIdx(flexActLocNewOldID);
		aUserFlexActLoc.push_back(flexActLocNewNodeID);

		userFixedFlexActLocsVecNewNodeID.push_back(aUserFlexActLoc);
	}
	return userFixedFlexActLocsVecNewNodeID;
}

// find the row index of actTypeVal in actTypeNodesNumMatrix (not in actTypeNodesNumInfos)
int findVecRowId(int actTypeVal, const vector<vector<int> >& actTypeNodesNumInfos)
{
	int rowCount = 0; 
	if (actTypeNodesNumInfos.empty())
	{
		return -1;
	}
	else
	{
		for (unsigned int i = 0; i < actTypeNodesNumInfos.size(); i++)
		{
			if (actTypeNodesNumInfos[i][0] != actTypeVal) 
			{
				++rowCount;
			}
			if (actTypeNodesNumInfos[i][0] == actTypeVal) 
			{
				return i;
			}
		}
	}
	if (rowCount == actTypeNodesNumInfos.size())
	{
		//cout << "can't find the activity type nodes!" << endl;
		return -1;
	}
	return -1;
}

vector<vector<int> > getActTypeNodesNumMatrix(const vector<vector<int> >& actTypeNodesInfos)
{
	vector<vector<int> > actTypeNodesNumMatrix;

	for (unsigned int rid = 0; rid < actTypeNodesInfos.size(); ++rid)
	{
		int actTypeVal = actTypeNodesInfos[rid][0];
		int rowIdInActTypeNodesNumM = findVecRowId(actTypeVal, actTypeNodesNumMatrix);
		if (rowIdInActTypeNodesNumM == -1) // actTypeNodesNumMatrix is empty or do not has actTypeVal nodes
		{
			vector<int> aActLocTypeVec(2, 0); // act type && number of nodes
			aActLocTypeVec[0] = actTypeVal;
			++aActLocTypeVec[1]; // number add 1 for the new act type
			actTypeNodesNumMatrix.push_back(aActLocTypeVec);
		}
		else 
		{
			++(actTypeNodesNumMatrix[rowIdInActTypeNodesNumM][1]);
		}
	}
	return actTypeNodesNumMatrix;
}

int calculateActLinkNum(const vector<vector<int> >& actStateTransMatrix, const vector<vector<int> >& actTypeNodesInfos)
{
	int actLinkCount = 0;
	vector<vector<int> > ActTypeNodesNumMatr = getActTypeNodesNumMatrix(actTypeNodesInfos);
	for (unsigned int rId = 0; rId < actStateTransMatrix.size(); ++rId)
	{
		for (unsigned int cId = 0; cId < actStateTransMatrix[0].size(); ++cId)
		{
			int actLocTypeVal = actStateTransMatrix[rId][cId]; // type value from 1
			if (actLocTypeVal) // !=0
			{
				int rowIdInNumMatrix = findVecRowId(actLocTypeVal, ActTypeNodesNumMatr);
				actLinkCount += ActTypeNodesNumMatr[rowIdInNumMatrix][1]; // += actLocTypeVal* ActTypeNodesNumMatr[rowIdInNumMatrix][1];
			}
		}
	}
	return actLinkCount;
}

// given activity type, find all nodes (new index) 
vector<vector<int> > getCurrentActTypeNodesMtrx(int currActLocType, const vector<vector<int> >& actTypeNodesInfosNewNodeID, int actStateNum)
{
	int pvNodeNum = instance_spnetpv->nodeNum;
	vector<vector<int> > currActTypeNodesMtrx;
	for (unsigned int rid = 0; rid < actTypeNodesInfosNewNodeID.size(); ++rid)
	{
		vector<int> currActTypeNodesVec;
		if (actTypeNodesInfosNewNodeID[rid][0] == currActLocType)
		{
			int newIndexActNode = actTypeNodesInfosNewNodeID[rid][1]; 
			for (int actStateIdx = 0; actStateIdx < actStateNum; ++actStateIdx) 
			{
				currActTypeNodesVec.push_back(newIndexActNode + actStateIdx * pvNodeNum);
			}
			currActTypeNodesMtrx.push_back(currActTypeNodesVec);
		}
	}
	return currActTypeNodesMtrx;
}

// function: get duration (min) for different activity location type
int getActivityDurations(int actLocTypeFlag)
{
	if (actLocTypeFlag == 1) // 1 (fix: work/study)
	{
		return 8 * 60;
	}
	else if (actLocTypeFlag == 2) // flexible (other activities, for example, shop, recreation,...) is 2
	{
		return 20;
	}
	else
	{
		return -1;
	}
	return -1;
}
// function: get duration (min) for different activity location type from given ATPs vector
// timeeOption: [0]: max; [1]: min; [3]: average
int getActivityDurations(int actLocTypeFlag, const vector<int>& ATPsFixedActDuraInfo, const vector<int>& ATPsFlexActDuraInfo, int timeOption)
{
	if (actLocTypeFlag == 1) // 1 (fix: work/study)
	{
		return ATPsFixedActDuraInfo[timeOption];
	}
	else if (actLocTypeFlag == 2) // flexible (other activities, for example, shop, recreation,...) is 2
	{
		return ATPsFlexActDuraInfo[timeOption];
	}
	else
	{
		return -1;
	}
	return -1;
}

int getActivityDurations(int actLocTypeFlag, const OutATPInfos& inputATP)
{
	if (actLocTypeFlag == 1) // 1 (fix: work/study)
	{
		return (int)inputATP.fixedActDura;
	}
	else if (actLocTypeFlag == 2) // flexible (other activities, for example, shop, recreation,...) is 2
	{
		return (int)inputATP.flexiActDura;
	}
	else
	{
		return -1;
	}
	return -1;
}

// construct vector<tempMSNEdge> from PV array, only for travel links 
vector<tempMSNEdge> pvArrayToMsnEdgeVec(int actStateIndex) //, int pvflag
{
	vector<tempMSNEdge> msnEdgeVec;
	int pvNodeNum = instance_spnetpv->nodeNum;
	for (int pvEdgeId = 0; pvEdgeId < instance_spnetpv->edgeNum; ++pvEdgeId)
	{
		tempMSNEdge msnEdge;
		int edgeNodeIDOffset = actStateIndex * pvNodeNum;
		int ogStartNodeID = instance_spnetpv->edgeFist[pvEdgeId];
		int ogEndNodeID = instance_spnetpv->edgeList[pvEdgeId];
		msnEdge.pvEdgeFileOldIdx = instance_spnetpv->edgeFileOldIdx[pvEdgeId];
		msnEdge.firstNode = instance_spnetpv->edgeFist[pvEdgeId] + actStateIndex * pvNodeNum;
		msnEdge.secondNode = instance_spnetpv->edgeList[pvEdgeId] + actStateIndex * pvNodeNum;
		msnEdge.msnEdgeDisU = instance_spnetpv->edgeDisU[pvEdgeId];
		msnEdge.msnEdgeLength = instance_spnetpv->edgeLength[pvEdgeId];
		msnEdge.msnEdgeMaxspeed = instance_spnetpv->edgeMaxspeed[pvEdgeId];
		msnEdge.msnEdgeActDura = 0;
		msnEdge.msnEdgePVFlag = instance_spnetpv->Flag[pvEdgeId];
		msnEdge.msnEdgeTypeFlag = 0;  
		msnEdge.msnEdgeIscity = instance_spnetpv->iscity[pvEdgeId];
		msnEdge.msnEdgeActState = actStateIndex;

		msnEdgeVec.push_back(msnEdge);
	}
	return msnEdgeVec;
}
//for instance_spnetpv_backFLinks;
vector<tempMSNEdge> pvArrayToMsnEdgeVec_backFLinks(int actStateIndex) 
{
	vector<tempMSNEdge> msnEdgeVec;
	int pvNodeNum = instance_spnetpv_backFLinks->nodeNum;
	for (int pvEdgeId = 0; pvEdgeId < instance_spnetpv_backFLinks->edgeNum; ++pvEdgeId)
	{
		tempMSNEdge msnEdge;
		int edgeNodeIDOffset = actStateIndex * pvNodeNum;
		int ogStartNodeID = instance_spnetpv_backFLinks->edgeFist[pvEdgeId];
		int ogEndNodeID = instance_spnetpv_backFLinks->edgeList[pvEdgeId];
		msnEdge.pvEdgeFileOldIdx = instance_spnetpv_backFLinks->edgeFileOldIdx[pvEdgeId];
		msnEdge.firstNode = instance_spnetpv_backFLinks->edgeFist[pvEdgeId] + actStateIndex * pvNodeNum;
		msnEdge.secondNode = instance_spnetpv_backFLinks->edgeList[pvEdgeId] + actStateIndex * pvNodeNum;
		msnEdge.msnEdgeDisU = instance_spnetpv_backFLinks->edgeDisU[pvEdgeId];
		msnEdge.msnEdgeLength = instance_spnetpv_backFLinks->edgeLength[pvEdgeId];
		msnEdge.msnEdgeMaxspeed = instance_spnetpv_backFLinks->edgeMaxspeed[pvEdgeId];
		msnEdge.msnEdgeActDura = 0;
		msnEdge.msnEdgePVFlag = instance_spnetpv_backFLinks->Flag[pvEdgeId];
		msnEdge.msnEdgeTypeFlag = 0;  
		msnEdge.msnEdgeIscity = instance_spnetpv_backFLinks->iscity[pvEdgeId];
		msnEdge.msnEdgeActState = actStateIndex;

		msnEdgeVec.push_back(msnEdge);
	}
	return msnEdgeVec;
}

// reverse F/ One-way travel links and activity links 
void assignMSNwithPVSearchNet_reverseLinks(const vector<vector<int> >& actCombMatrix, const vector<vector<int> >& actStateTransMatrix, const vector<vector<int> >& actTypeNodesInfos, int pvflag, const OutATPInfos& inputATP, double actDuraMultiplier)
{
	// act
	instance_spnetpv_msn->msnActStateNum = actCombMatrix.size();
	instance_spnetpv_msn->msnActTypeNum = actCombMatrix[0].size(); // usually 2

	// node
	int pvnetNodeNum = instance_spnetpv->nodeNum;
	instance_spnetpv_msn->msnNodeNum = pvnetNodeNum * (instance_spnetpv_msn->msnActStateNum);
	instance_spnetpv_msn->msnNodeOldIdx = generate_int_arr(instance_spnetpv_msn->msnNodeNum);
	instance_spnetpv_msn->msnNodeNewIdx = generate_int_arr(instance_spnetpv_msn->msnNodeNum);
	instance_spnetpv_msn->msnNodecoordx = generate_double_arr(instance_spnetpv_msn->msnNodeNum);
	instance_spnetpv_msn->msnNodecoordy = generate_double_arr(instance_spnetpv_msn->msnNodeNum);

	for (int i = 0; i < pvnetNodeNum; i++) 
	{
		for (int actStateIdx = 0; actStateIdx < instance_spnetpv_msn->msnActStateNum; ++actStateIdx)
		{
			int msnNodeNewIdxAdd = actStateIdx * (instance_spnetpv->nodeNum);
			int newI = pvnetNodeNum * actStateIdx + i;
			instance_spnetpv_msn->msnNodeOldIdx[pvnetNodeNum * actStateIdx + i] = instance_spnetpv->oldIdx[i]; 
			instance_spnetpv_msn->msnNodecoordx[pvnetNodeNum * actStateIdx + i] = instance_spnetpv->nodecoordx[i];
			instance_spnetpv_msn->msnNodecoordy[pvnetNodeNum * actStateIdx + i] = instance_spnetpv->nodecoordy[i];
			instance_spnetpv_msn->msnNodeNewIdx[pvnetNodeNum * actStateIdx + i] = instance_spnetpv->newIdx[i] + msnNodeNewIdxAdd;
		}
	}

	// edge
	instance_spnetpv_msn->msnEdgeNum = instance_spnetpv->edgeNum * (instance_spnetpv_msn->msnActStateNum) + calculateActLinkNum(actStateTransMatrix, actTypeNodesInfos); // travel links && activity links (ordered)
	instance_spnetpv_msn->pvEdgeFileOldIdx = generate_int_arr(instance_spnetpv_msn->msnEdgeNum);
	instance_spnetpv_msn->msnEdgeFist = generate_int_arr(instance_spnetpv_msn->msnEdgeNum);
	instance_spnetpv_msn->msnEdgeList = generate_int_arr(instance_spnetpv_msn->msnEdgeNum);
	instance_spnetpv_msn->msnEdgeDisU = generate_double_arr(instance_spnetpv_msn->msnEdgeNum);
	instance_spnetpv_msn->msnEdgeLength = generate_double_arr(instance_spnetpv_msn->msnEdgeNum);
	instance_spnetpv_msn->msnEdgeMaxspeed = generate_int_arr(instance_spnetpv_msn->msnEdgeNum);
	instance_spnetpv_msn->msnEdgeDisUActDura = generate_int_arr(instance_spnetpv_msn->msnEdgeNum);
	instance_spnetpv_msn->msnEdgePVFlag = generate_int_arr(instance_spnetpv_msn->msnEdgeNum);
	instance_spnetpv_msn->msnEdgeTypeFlag = generate_int_arr(instance_spnetpv_msn->msnEdgeNum);
	instance_spnetpv_msn->msnEdgeIscity = generate_int_arr(instance_spnetpv_msn->msnEdgeNum);
	instance_spnetpv_msn->msnEdgeActState = generate_int_arr(instance_spnetpv_msn->msnEdgeNum);
	instance_spnetpv_msn->msnEdgeIndex = generate_int_matrix(instance_spnetpv_msn->msnNodeNum, 2);

	vector<tempMSNEdge> tempMSNEdgeArray;
	for (int actStateIdx = 0; actStateIdx < instance_spnetpv_msn->msnActStateNum; ++actStateIdx)
	{
		vector<tempMSNEdge> currentActStatePVNet = pvArrayToMsnEdgeVec(actStateIdx);
		// add travel links (current act state) to tempMSNEdgeArray
		for (unsigned int rIdInCurrPVNet = 0; rIdInCurrPVNet < currentActStatePVNet.size(); ++rIdInCurrPVNet)
		{
			tempMSNEdgeArray.push_back(currentActStatePVNet[rIdInCurrPVNet]);
		}
	}
	// instance_spnetpv_msn: part of links ==========================================================================================
	// for instance_spnetpv_msn_backTvlActLinks ========================================================================================
	// act
	instance_spnetpv_msn_backTvlActLinks->msnActStateNum = instance_spnetpv_msn->msnActStateNum;
	instance_spnetpv_msn_backTvlActLinks->msnActTypeNum = instance_spnetpv_msn->msnActTypeNum;

	// node
	int pvnetBackLinksNodeNum = instance_spnetpv_backFLinks->nodeNum;
	instance_spnetpv_msn_backTvlActLinks->msnNodeNum = pvnetNodeNum * (instance_spnetpv_msn_backTvlActLinks->msnActStateNum);
	instance_spnetpv_msn_backTvlActLinks->msnNodeOldIdx = generate_int_arr(instance_spnetpv_msn_backTvlActLinks->msnNodeNum);
	instance_spnetpv_msn_backTvlActLinks->msnNodeNewIdx = generate_int_arr(instance_spnetpv_msn_backTvlActLinks->msnNodeNum);
	instance_spnetpv_msn_backTvlActLinks->msnNodecoordx = generate_double_arr(instance_spnetpv_msn_backTvlActLinks->msnNodeNum);
	instance_spnetpv_msn_backTvlActLinks->msnNodecoordy = generate_double_arr(instance_spnetpv_msn_backTvlActLinks->msnNodeNum);

	int msnTotalNodeNum = instance_spnetpv_msn_backTvlActLinks->msnNodeNum;

	for (int i = 0; i < msnTotalNodeNum; i++)
	{
		instance_spnetpv_msn_backTvlActLinks->msnNodeOldIdx[i] = instance_spnetpv_msn->msnNodeOldIdx[i];
		instance_spnetpv_msn_backTvlActLinks->msnNodeNewIdx[i] = instance_spnetpv_msn->msnNodeNewIdx[i];
		instance_spnetpv_msn_backTvlActLinks->msnNodecoordx[i] = instance_spnetpv_msn->msnNodecoordx[i];
		instance_spnetpv_msn_backTvlActLinks->msnNodecoordy[i] = instance_spnetpv_msn->msnNodecoordy[i];
	}

	// PVN edges: for all activity states
	instance_spnetpv_msn_backTvlActLinks->msnEdgeNum = instance_spnetpv_msn->msnEdgeNum; // travel links + activity links
	instance_spnetpv_msn_backTvlActLinks->pvEdgeFileOldIdx = generate_int_arr(instance_spnetpv_msn_backTvlActLinks->msnEdgeNum);
	instance_spnetpv_msn_backTvlActLinks->msnEdgeFist = generate_int_arr(instance_spnetpv_msn_backTvlActLinks->msnEdgeNum);
	instance_spnetpv_msn_backTvlActLinks->msnEdgeList = generate_int_arr(instance_spnetpv_msn_backTvlActLinks->msnEdgeNum);
	instance_spnetpv_msn_backTvlActLinks->msnEdgeDisU = generate_double_arr(instance_spnetpv_msn_backTvlActLinks->msnEdgeNum);
	instance_spnetpv_msn_backTvlActLinks->msnEdgeLength = generate_double_arr(instance_spnetpv_msn_backTvlActLinks->msnEdgeNum);
	instance_spnetpv_msn_backTvlActLinks->msnEdgeMaxspeed = generate_int_arr(instance_spnetpv_msn_backTvlActLinks->msnEdgeNum);
	instance_spnetpv_msn_backTvlActLinks->msnEdgeDisUActDura = generate_int_arr(instance_spnetpv_msn_backTvlActLinks->msnEdgeNum);
	instance_spnetpv_msn_backTvlActLinks->msnEdgePVFlag = generate_int_arr(instance_spnetpv_msn_backTvlActLinks->msnEdgeNum);
	instance_spnetpv_msn_backTvlActLinks->msnEdgeTypeFlag = generate_int_arr(instance_spnetpv_msn_backTvlActLinks->msnEdgeNum);
	instance_spnetpv_msn_backTvlActLinks->msnEdgeIscity = generate_int_arr(instance_spnetpv_msn_backTvlActLinks->msnEdgeNum);
	instance_spnetpv_msn_backTvlActLinks->msnEdgeActState = generate_int_arr(instance_spnetpv_msn_backTvlActLinks->msnEdgeNum);
	instance_spnetpv_msn_backTvlActLinks->msnEdgeIndex = generate_int_matrix(instance_spnetpv_msn_backTvlActLinks->msnNodeNum, 2);

	vector<tempMSNEdge> tempMSNEdgeArrayBackTvlActLinks;
	// for travel edge/link
	for (int actStateIdx = 0; actStateIdx < instance_spnetpv_msn_backTvlActLinks->msnActStateNum; ++actStateIdx)
	{
		vector<tempMSNEdge> currentActStatePVNet = pvArrayToMsnEdgeVec_backFLinks(actStateIdx);
		// add travel links (current act state) to tempMSNEdgeArrayBackTvlActLinks
		for (unsigned int rIdInCurrPVNet = 0; rIdInCurrPVNet < currentActStatePVNet.size(); ++rIdInCurrPVNet)
		{
			tempMSNEdgeArrayBackTvlActLinks.push_back(currentActStatePVNet[rIdInCurrPVNet]);
		}
	}

	// ==============================================================================================================================

	// after PVN edge is generated

	// for instance_spnetpv_msn ========================================================================================================
	// for activity link
	vector<tempMSNEdge> activityEdgeVec;
	for (unsigned int fromActStateRow = 0; fromActStateRow < actStateTransMatrix.size(); ++fromActStateRow)
	{
		for (unsigned int toActStateCol = 0; toActStateCol < actStateTransMatrix[0].size(); ++toActStateCol)
		{
			int toActStateActType = actStateTransMatrix[fromActStateRow][toActStateCol];
			if (toActStateActType) 
			{
				// add activity links
				if (toActStateActType == 1)
				{
					int yy = 0;
				}

				vector<vector<int> > currActTypeNodesMtrx = getCurrentActTypeNodesMtrx(toActStateActType, actTypeNodesInfos, instance_spnetpv_msn->msnActStateNum);
				tempMSNEdge aActEdge;
				for (unsigned int actNodeRid = 0; actNodeRid < currActTypeNodesMtrx.size(); ++actNodeRid)
				{
					aActEdge.pvEdgeFileOldIdx = -1;  
					aActEdge.firstNode = currActTypeNodesMtrx[actNodeRid][fromActStateRow];
					aActEdge.secondNode = currActTypeNodesMtrx[actNodeRid][toActStateCol];
					aActEdge.msnEdgeDisU = (double)(actDuraMultiplier * (getActivityDurations(toActStateActType, inputATP)));			
					aActEdge.msnEdgeLength = 0;
					aActEdge.msnEdgeMaxspeed = 0;
					aActEdge.msnEdgeActDura = (int)(actDuraMultiplier * (getActivityDurations(toActStateActType, inputATP)));
					aActEdge.msnEdgePVFlag = -1;
					aActEdge.msnEdgeTypeFlag = toActStateActType; 
					aActEdge.msnEdgeIscity = 0;  
					aActEdge.msnEdgeActState = -1; 

					activityEdgeVec.push_back(aActEdge);
				}
			}
			else
				continue;
		}
	}
	// add activity links to tempMSNEdgeArrayBackF
	for (unsigned int ridInActEdgeVec = 0; ridInActEdgeVec < activityEdgeVec.size(); ++ridInActEdgeVec)
	{
		tempMSNEdgeArray.push_back(activityEdgeVec[ridInActEdgeVec]);
	}
	// ==============================================================================================
	// for instance_spnetpv_msn_backTvlActLinks =================================================================================
	for (unsigned int idx = 0; idx < activityEdgeVec.size(); ++idx)
	{
		if (activityEdgeVec[idx].msnEdgeTypeFlag == 1) // work
		{
			int yy = 0;
		}

		tempMSNEdge aActEdgeBack;
		aActEdgeBack.pvEdgeFileOldIdx = activityEdgeVec[idx].pvEdgeFileOldIdx;
		aActEdgeBack.firstNode = activityEdgeVec[idx].secondNode;
		aActEdgeBack.secondNode = activityEdgeVec[idx].firstNode;
		aActEdgeBack.msnEdgeDisU = activityEdgeVec[idx].msnEdgeDisU;
		aActEdgeBack.msnEdgeLength = activityEdgeVec[idx].msnEdgeLength;
		aActEdgeBack.msnEdgeMaxspeed = activityEdgeVec[idx].msnEdgeMaxspeed;
		aActEdgeBack.msnEdgeActDura = activityEdgeVec[idx].msnEdgeActDura;
		aActEdgeBack.msnEdgePVFlag = activityEdgeVec[idx].msnEdgePVFlag;
		aActEdgeBack.msnEdgeTypeFlag = activityEdgeVec[idx].msnEdgeTypeFlag;
		aActEdgeBack.msnEdgeIscity = activityEdgeVec[idx].msnEdgeIscity;
		aActEdgeBack.msnEdgeActState = activityEdgeVec[idx].msnEdgeActState;
		// 
		tempMSNEdgeArrayBackTvlActLinks.push_back(aActEdgeBack);
	}
	// ==============================================================================================

	// for instance_spnetpv_msn ========================================================================================================
	
	sort(tempMSNEdgeArray.begin(), tempMSNEdgeArray.end(), sortTempMSNEdge);

	for (unsigned int j = 0; j < tempMSNEdgeArray.size(); j++)
	{
		if (tempMSNEdgeArray[j].msnEdgeTypeFlag == 1)
		{
			int yy = 0;
		}

		instance_spnetpv_msn->pvEdgeFileOldIdx[j] = tempMSNEdgeArray[j].pvEdgeFileOldIdx;
		instance_spnetpv_msn->msnEdgeFist[j] = tempMSNEdgeArray[j].firstNode;
		instance_spnetpv_msn->msnEdgeList[j] = tempMSNEdgeArray[j].secondNode;
		instance_spnetpv_msn->msnEdgeDisU[j] = tempMSNEdgeArray[j].msnEdgeDisU;
		instance_spnetpv_msn->msnEdgeLength[j] = tempMSNEdgeArray[j].msnEdgeLength;
		instance_spnetpv_msn->msnEdgeMaxspeed[j] = tempMSNEdgeArray[j].msnEdgeMaxspeed;
		instance_spnetpv_msn->msnEdgeDisUActDura[j] = tempMSNEdgeArray[j].msnEdgeActDura;
		instance_spnetpv_msn->msnEdgePVFlag[j] = tempMSNEdgeArray[j].msnEdgePVFlag;
		instance_spnetpv_msn->msnEdgeTypeFlag[j] = tempMSNEdgeArray[j].msnEdgeTypeFlag;
		instance_spnetpv_msn->msnEdgeIscity[j] = tempMSNEdgeArray[j].msnEdgeIscity;
		instance_spnetpv_msn->msnEdgeActState[j] = tempMSNEdgeArray[j].msnEdgeActState;
	}

	get_sp_index_pv_msn(instance_spnetpv_msn->msnEdgeFist, instance_spnetpv_msn->msnEdgeNum);
	// ==============================================================================================

	// for instance_spnetpv_msn_backActLinks =================================================================================
	sort(tempMSNEdgeArrayBackTvlActLinks.begin(), tempMSNEdgeArrayBackTvlActLinks.end(), sortTempMSNEdge);

	for (unsigned int j = 0; j < tempMSNEdgeArrayBackTvlActLinks.size(); j++)
	{
		if (tempMSNEdgeArrayBackTvlActLinks[j].msnEdgeTypeFlag == 1)
		{
			int yy = 0;
		}

		instance_spnetpv_msn_backTvlActLinks->pvEdgeFileOldIdx[j] = tempMSNEdgeArrayBackTvlActLinks[j].pvEdgeFileOldIdx;
		instance_spnetpv_msn_backTvlActLinks->msnEdgeFist[j] = tempMSNEdgeArrayBackTvlActLinks[j].firstNode;
		instance_spnetpv_msn_backTvlActLinks->msnEdgeList[j] = tempMSNEdgeArrayBackTvlActLinks[j].secondNode;
		instance_spnetpv_msn_backTvlActLinks->msnEdgeDisU[j] = tempMSNEdgeArrayBackTvlActLinks[j].msnEdgeDisU;
		instance_spnetpv_msn_backTvlActLinks->msnEdgeLength[j] = tempMSNEdgeArrayBackTvlActLinks[j].msnEdgeLength;
		instance_spnetpv_msn_backTvlActLinks->msnEdgeMaxspeed[j] = tempMSNEdgeArrayBackTvlActLinks[j].msnEdgeMaxspeed;
		instance_spnetpv_msn_backTvlActLinks->msnEdgeDisUActDura[j] = tempMSNEdgeArrayBackTvlActLinks[j].msnEdgeActDura;
		instance_spnetpv_msn_backTvlActLinks->msnEdgePVFlag[j] = tempMSNEdgeArrayBackTvlActLinks[j].msnEdgePVFlag;
		instance_spnetpv_msn_backTvlActLinks->msnEdgeTypeFlag[j] = tempMSNEdgeArrayBackTvlActLinks[j].msnEdgeTypeFlag;
		instance_spnetpv_msn_backTvlActLinks->msnEdgeIscity[j] = tempMSNEdgeArrayBackTvlActLinks[j].msnEdgeIscity;
		instance_spnetpv_msn_backTvlActLinks->msnEdgeActState[j] = tempMSNEdgeArrayBackTvlActLinks[j].msnEdgeActState;
	}

	get_sp_index_pv_msn_backTvlActLinks(instance_spnetpv_msn_backTvlActLinks->msnEdgeFist, instance_spnetpv_msn_backTvlActLinks->msnEdgeNum);

	// ==============================================================================================

	cout << "Finish MSN search network (only with PV) building! Forward and Backward (reverse all one-way travel links and activity links)!" << endl;
}

void get_sp_index_pv_msn(int a[], int edgeLen) 
{
	int value = a[0];
	instance_spnetpv_msn->msnEdgeIndex[value][0] = 0; 

	for (int i = 1; i < edgeLen; i++)
	{
		if (a[i] == value)
			continue;
		else if (a[i] != value)
		{
			instance_spnetpv_msn->msnEdgeIndex[value][1] = i - 1;
			value = a[i];
			instance_spnetpv_msn->msnEdgeIndex[value][0] = i;
		}
	}
	instance_spnetpv_msn->msnEdgeIndex[value][1] = edgeLen - 1;
}

void get_sp_index_pv_msn_backTvlActLinks(int a[], int edgeLen) 
{
	int value = a[0];
	instance_spnetpv_msn_backTvlActLinks->msnEdgeIndex[value][0] = 0; // start edge

	for (int i = 1; i < edgeLen; i++)
	{
		if (a[i] == value)
			continue;
		else if (a[i] != value)
		{
			instance_spnetpv_msn_backTvlActLinks->msnEdgeIndex[value][1] = i - 1;
			value = a[i];
			instance_spnetpv_msn_backTvlActLinks->msnEdgeIndex[value][0] = i;
		}
	}
	instance_spnetpv_msn_backTvlActLinks->msnEdgeIndex[value][1] = edgeLen - 1;
}


// actCombMatrix:getRealActComb
double get_n1_to_n2_ActTvlTime(SNKGraphV1* snkNetwork, int snkNodeNewIdx1, int snkNodeNewIdx2, int pvflag, const vector<vector<int> >& actCombMatrix, const OutATPInfos& inputATP, double actDuraMultiplier)
{
	double snkNode1_x = snkNetwork->snkNodes[snkNodeNewIdx1].snkNodecoordx;
	double snkNode1_y = snkNetwork->snkNodes[snkNodeNewIdx1].snkNodecoordy;

	double snkNode2_x = snkNetwork->snkNodes[snkNodeNewIdx2].snkNodecoordx;
	double snkNode2_y = snkNetwork->snkNodes[snkNodeNewIdx2].snkNodecoordy;

	// for travel time
	double length = getRealDistance(snkNode1_x, snkNode1_y, snkNode2_x, snkNode2_y);

	// pvflag
	// 0-walk, 1-bike, 2-car
	int speed = 0;
	if (pvflag == 0) // 0-walk
	{
		speed = 5; // 
	}
	if (pvflag == 1) // 1-bike
	{
		speed = 30;
	}
	if (pvflag == 2) 
	{
		speed = 50; 
	}
	
	double travelTime = costCal_pre(length, speed);

	// for activity time that haven't been conducted yet at node1
	int currentActStateIdx = snkNetwork->snkNodes[snkNodeNewIdx1].actState;
	int endNodeActStateIdx = snkNetwork->snkNodes[snkNodeNewIdx2].actState;
	vector<int> stateDiffWithFinal = actCombMatrix[endNodeActStateIdx] - actCombMatrix[currentActStateIdx];

	int actTime = 0;
	for (unsigned int actLocTypeCol = 0; actLocTypeCol < stateDiffWithFinal.size(); ++actLocTypeCol)
	{
		if (stateDiffWithFinal[actLocTypeCol])
		{
			actTime += (int)(actDuraMultiplier * (getActivityDurations(stateDiffWithFinal[actLocTypeCol], inputATP)));
		}
	}
	// total activity-travel time to destination (home)
	double time = travelTime + (double)actTime;
	return time;

}

void assign_stp_ap_init(int startNode, int endNode, int starttime, int timebudget, int maxTransferTime, int approxATime, double densityfactor)
{
	instance_stpap->startNode = startNode;
	instance_stpap->endNode = endNode;
	instance_stpap->startTime = starttime;
	instance_stpap->timeBudget = timebudget;
	instance_stpap->maxTrasferTime = maxTransferTime;
	instance_stpap->approxActivityTime = approxATime;
	instance_stpap->densityfactor = densityfactor;
}
