# Supplementary material for: Visit probability and accessibility within space–time prism of activity program
Source: Int J Geogr Inf Sci. 2024 Jul 17;39(5):1076–99. doi: 10.1080/13658816.2024.2378066 (PMC11996065; doi:10.1080/13658816.2024.2378066)
Supplement: Supplemental Material [file TGIS_A_2378066_SM5406.zip › CodesDataFiles/cppCodes/VisitProbability_STP_AP/VisitProbability_STP_AP/ConstructSNK.h]

#pragma once
#pragma once
#include "ATPInOut.h"
#include "ConstructPVNet.h"


using namespace std;

// construct MSN (only PV and activities)
vector<vector<int> > combinationActType(int chooseNum, int totalNum);
vector<vector<int> > getBinaryActComb(int totalActTypeNum);
vector<vector<int> > getRealActComb(const vector<vector<int> >& binaryActComb);
vector<vector<int> > createActStateTransMatrix(const vector<vector<int> >& actBinCombArray, const vector<vector<int> >& actRealCombArray);
vector<vector<int> > modifyUserFixedFlexActLocNodeIDToNewID(const vector<vector<int> >& regionFlexActLocsVecOldNodeID);
int findVecRowId(int actTypeVal, const vector<vector<int> >& actTypeNodesNumInfos);
vector<vector<int> > getActTypeNodesNumMatrix(const vector<vector<int> >& actTypeNodesInfos);
int calculateActLinkNum(const vector<vector<int> >& actStateTransMatrix, const vector<vector<int> >& actTypeNodesInfos);
vector<vector<int> > getCurrentActTypeNodesMtrx(int currActLocType, const vector<vector<int> >& actTypeNodesInfos, int actStateNum);
int getActivityDurations(int actLocTypeFlag);
int getActivityDurations(int actLocTypeFlag, const vector<int>& ATPsFixedActDuraInfo, const vector<int>& ATPsFlexActDuraInfo, int timeOption);
int getActivityDurations(int actLocTypeFlag, const OutATPInfos& inputATP);
vector<tempMSNEdge> pvArrayToMsnEdgeVec(int actStateIndex);
vector<tempMSNEdge> pvArrayToMsnEdgeVec_backFLinks(int actStateIndex);

void assignMSNwithPVSearchNet_reverseLinks(const vector<vector<int> >& actCombMatrix, const vector<vector<int> >& actStateTransMatrix, const vector<vector<int> >& actTypeNodesInfos, int pvflag, const OutATPInfos& inputATP, double actDuraMultiplier);

// search in MSN
void get_sp_index_pv_msn(int a[], int edgeLen);
void get_sp_index_pv_msn_backTvlActLinks(int a[], int edgeLen);

double get_n1_to_n2_ActTvlTime(SNKGraphV1* snkNetwork, int snkNodeNewIdx1, int snkNodeNewIdx2, int pvflag, const vector<vector<int> >& actCombMatrix, const OutATPInfos& inputATP, double actDuraMultiplier);

void assign_stp_ap_init(int startNode, int endNode, int starttime, int timebudget, int maxTransferTime, int approxATime, double densityfactor);

bool compareVal(int a, int b);


template <typename T>
std::vector<T> AppendVector(const std::vector<T>& A, const std::vector<T>& B)
{
	std::vector<T> AB;
	AB.reserve(A.size() + B.size());                // preallocate memory
	AB.insert(AB.end(), A.begin(), A.end());        // add A;
	AB.insert(AB.end(), B.begin(), B.end());        // add B;
	return AB;
}

template <typename T>
vector<T> operator-(const vector<T>& a, const vector<T>& b)
{
	if (a.size() != b.size())
	{
		cout << "Different length!" << endl; // throw
	}
	vector<T> re;
	for (unsigned int i = 0; i < a.size(); i++)
	{
		re.push_back(a[i] - b[i]);
	}
	return re;
}

template <typename T>
T operator*(const vector<T>& a, const vector<T>& b)
{
	if (a.size() != b.size())
	{
		cout << "Different length!" << endl; // throw
	}
	int sum = 0;;
	for (unsigned int i = 0; i < a.size(); i++)
	{
		sum += a[i] * b[i];
	}
	return sum;
}
