# Supplementary material for: Visit probability and accessibility within space–time prism of activity program
Source: Int J Geogr Inf Sci. 2024 Jul 17;39(5):1076–99. doi: 10.1080/13658816.2024.2378066 (PMC11996065; doi:10.1080/13658816.2024.2378066)
Supplement: Supplemental Material [file TGIS_A_2378066_SM5406.zip › CodesDataFiles/cppCodes/VisitProbability_STP_AP/VisitProbability_STP_AP/Debug/VisitPro.46446f8b.tlog/VisitProbability_STP_AP.lastbuildstate]

PlatformToolSet=v142:VCToolArchitecture=Native32Bit:VCToolsVersion=14.28.29910:TargetPlatformVersion=10.0.19041.0:
Debug|Win32|E:\Paper2023Codes\CodesFiles\cppCodes\VisitProbability_STP_AP\|
