# Supplementary material for: Visit probability and accessibility within space–time prism of activity program
Source: Int J Geogr Inf Sci. 2024 Jul 17;39(5):1076–99. doi: 10.1080/13658816.2024.2378066 (PMC11996065; doi:10.1080/13658816.2024.2378066)
Supplement: Supplemental Material [file TGIS_A_2378066_SM5406.zip › CodesDataFiles/cppCodes/VisitProbability_STP_AP/VisitProbability_STP_AP/Debug/VisitProbability_STP_AP.log]

  AccessibilityMeasure.cpp
E:\Paper2023Codes\CodesFiles\cppCodes\VisitProbability_STP_AP\VisitProbability_STP_AP\AccessibilityMeasure.cpp(23,85): error C2065: 'msnLinkType': undeclared identifier
E:\Paper2023Codes\CodesFiles\cppCodes\VisitProbability_STP_AP\VisitProbability_STP_AP\AccessibilityMeasure.cpp(28,95): error C2065: 'msnLinkType': undeclared identifier
E:\Paper2023Codes\CodesFiles\cppCodes\VisitProbability_STP_AP\VisitProbability_STP_AP\AccessibilityMeasure.cpp(32,99): error C2065: 'msnLinkType': undeclared identifier
E:\Paper2023Codes\CodesFiles\cppCodes\VisitProbability_STP_AP\VisitProbability_STP_AP\AccessibilityMeasure.cpp(82,29): warning C4018: '<': signed/unsigned mismatch
E:\Paper2023Codes\CodesFiles\cppCodes\VisitProbability_STP_AP\VisitProbability_STP_AP\AccessibilityMeasure.cpp(94,40): warning C4018: '<': signed/unsigned mismatch
E:\Paper2023Codes\CodesFiles\cppCodes\VisitProbability_STP_AP\VisitProbability_STP_AP\AccessibilityMeasure.cpp(147,29): warning C4018: '<': signed/unsigned mismatch
E:\Paper2023Codes\CodesFiles\cppCodes\VisitProbability_STP_AP\VisitProbability_STP_AP\AccessibilityMeasure.cpp(176,30): warning C4018: '<': signed/unsigned mismatch
E:\Paper2023Codes\CodesFiles\cppCodes\VisitProbability_STP_AP\VisitProbability_STP_AP\AccessibilityMeasure.cpp(281,29): warning C4018: '<': signed/unsigned mismatch
