# Supplementary material for: Visit probability and accessibility within space–time prism of activity program
Source: Int J Geogr Inf Sci. 2024 Jul 17;39(5):1076–99. doi: 10.1080/13658816.2024.2378066 (PMC11996065; doi:10.1080/13658816.2024.2378066)
Supplement: Supplemental Material [file TGIS_A_2378066_SM5406.zip › CodesDataFiles/cppCodes/VisitProbability_STP_AP/VisitProbability_STP_AP/GPSElements.cpp]

#include <cmath> //<math.h> // <cmath>
#include "GPSElements.h"

// static const? 
const double pi = 3.1415926535897932384626433832795;
const double EearthRadius = 6378.137;

// class LocInGPS
LocsInGPS::LocsInGPS() : xcoord(-1), ycoord(-1) {}
LocsInGPS::LocsInGPS(double inputX, double inputY) : xcoord(inputX), ycoord(inputY) {}
LocsInGPS::LocsInGPS(const LocsInGPS& inputCoords) : xcoord(inputCoords.xcoord), ycoord(inputCoords.ycoord) {}
LocsInGPS& LocsInGPS::operator=(const LocsInGPS& inputCoords)
{
	if (this == &inputCoords) return *this;

	xcoord = inputCoords.xcoord;
	ycoord = inputCoords.ycoord;
	return *this;
}
LocsInGPS::~LocsInGPS() {}
bool LocsInGPS::operator==(const LocsInGPS& rhs) const
{
	if (this->xcoord == rhs.xcoord && this->ycoord == rhs.ycoord)
	{
		return true;
	}
	return false;
}
bool LocsInGPS::operator!=(const LocsInGPS& rhs) const
{
	if (*this == rhs)
	{
		return false;
	}
	return true;
}
bool LocsInGPS::operator<(const LocsInGPS& rhs) const
{
	if (this->xcoord < rhs.xcoord && this->ycoord < rhs.ycoord)
	{
		return true;
	}
	else
		return false;
}
void LocsInGPS::PrintLocsInGPS()
{
	cout << "longitude:" << xcoord << " latitude:" << ycoord << endl;
}
ostream& operator<<(ostream& outStream, const LocsInGPS& inputLocsInGPS)
{
	outStream << inputLocsInGPS.xcoord << ",";
	outStream << inputLocsInGPS.ycoord;
	return outStream;
}
//
// class TimeInGPS
TimeInGPS::TimeInGPS() : trajyear(-1), trajmonth(-1), trajday(-1), trajhour(-1), trajmin(-1), trajsec(-1) {}
TimeInGPS::TimeInGPS(int inputyr, int inputmnth, int inputday, int inputhr, int inputmin, int inputsec) : trajyear(inputyr), trajmonth(inputmnth), trajday(inputday), trajhour(inputhr), trajmin(inputmin), trajsec(inputsec) {}
TimeInGPS::TimeInGPS(const TimeInGPS& inputTimeStamp) : trajyear(inputTimeStamp.trajyear), trajmonth(inputTimeStamp.trajmonth), trajday(inputTimeStamp.trajday), trajhour(inputTimeStamp.trajhour), trajmin(inputTimeStamp.trajmin), trajsec(inputTimeStamp.trajsec) {}
TimeInGPS& TimeInGPS::operator=(const TimeInGPS& inputTimeStamp)
{
	if (this == &inputTimeStamp) return *this;

	trajyear = inputTimeStamp.trajyear;
	trajmonth = inputTimeStamp.trajmonth;
	trajday = inputTimeStamp.trajday;
	trajhour = inputTimeStamp.trajhour;
	trajmin = inputTimeStamp.trajmin;
	trajsec = inputTimeStamp.trajsec;
	return *this;
}
TimeInGPS::~TimeInGPS() {}

bool TimeInGPS::operator==(const TimeInGPS& otherTime) const// const
{
	if (trajyear == otherTime.trajyear && trajmonth == otherTime.trajmonth && trajday == otherTime.trajday && trajhour == otherTime.trajhour && trajmin == otherTime.trajmin && trajsec == otherTime.trajsec)
	{
		return true;
	}
	return false;
}
bool TimeInGPS::operator<(const TimeInGPS& otherTime) const// const
{
	if (trajyear < otherTime.trajyear)
		return true;
	if (trajyear == otherTime.trajyear && trajmonth < otherTime.trajmonth)
		return true;
	if (trajyear == otherTime.trajyear && trajmonth == otherTime.trajmonth && trajday < otherTime.trajday)
		return true;
	if (trajyear == otherTime.trajyear && trajmonth == otherTime.trajmonth && trajday == otherTime.trajday && trajhour < otherTime.trajhour)
		return true;
	if (trajyear == otherTime.trajyear && trajmonth == otherTime.trajmonth && trajday == otherTime.trajday && trajhour == otherTime.trajhour && trajmin < otherTime.trajmin)
		return true;
	if (trajyear == otherTime.trajyear && trajmonth == otherTime.trajmonth && trajday == otherTime.trajday && trajhour == otherTime.trajhour && trajmin == otherTime.trajmin && trajsec < otherTime.trajsec)
		return true;
	return false;
}
bool TimeInGPS::operator>(const TimeInGPS& otherTime) const // const
{
	if (!(*this < otherTime) && !(*this == otherTime))
		return true;
	return false;
}
bool TimeInGPS::operator<=(const TimeInGPS& otherTime) const // const
{
	if ((*this < otherTime) || (*this == otherTime))
		return true;
	return false;
}
void TimeInGPS::PrintTimeInGPS()
{
	cout << trajyear << "," << trajmonth << "," << trajday << "," << trajhour << "h:" << trajmin << "min:" << trajsec << "s" << endl;
}
ostream& operator<<(ostream& outStream, const TimeInGPS& inputTimeInGPS)
{
	outStream << inputTimeInGPS.trajyear << ",";
	outStream << inputTimeInGPS.trajmonth << ",";
	outStream << inputTimeInGPS.trajday << ",";
	outStream << inputTimeInGPS.trajhour << ","; // "h,"
	outStream << inputTimeInGPS.trajmin << ","; // "min,"
	outStream << inputTimeInGPS.trajsec; // << "s"
	return outStream;
}

//
GPSInfos::GPSInfos() : aTimestamp(TimeInGPS()), aLocCoords(LocsInGPS()) {}
GPSInfos::GPSInfos(const TimeInGPS& inputTimes, const LocsInGPS& inputLocs) : aTimestamp(inputTimes), aLocCoords(inputLocs) {}
GPSInfos::GPSInfos(int inputyr, int inputmnth, int inputday, int inputhr, int inputmin, int inputsec, double inputX, double inputY) : aTimestamp(inputyr, inputmnth, inputday, inputhr, inputmin, inputsec), aLocCoords(inputX, inputY) {}
// copy constructor
GPSInfos::GPSInfos(const GPSInfos& gpsinfos) : aTimestamp(gpsinfos.aTimestamp), aLocCoords(gpsinfos.aLocCoords) {}
GPSInfos& GPSInfos::operator=(const GPSInfos& gpsinfos)
{
	if (this == &gpsinfos) return *this;

	aTimestamp = gpsinfos.aTimestamp;
	aLocCoords = gpsinfos.aLocCoords;
	return *this;
}
GPSInfos::~GPSInfos() {}
bool GPSInfos::operator==(const GPSInfos& rhs) const
{
	if (this->aTimestamp == rhs.aTimestamp && this->aLocCoords == rhs.aLocCoords)
	{
		return true;
	}
	return false;
}
void GPSInfos::PrintGPSInfos()
{
	aTimestamp.PrintTimeInGPS();
	aLocCoords.PrintLocsInGPS();
}
ostream& operator<<(ostream& outStream, const GPSInfos& inputGPSInfos)
{
	outStream << inputGPSInfos.aTimestamp << ",";
	outStream << inputGPSInfos.aLocCoords;
	return outStream;
}
