# Supplementary material for: Visit probability and accessibility within space–time prism of activity program
Source: Int J Geogr Inf Sci. 2024 Jul 17;39(5):1076–99. doi: 10.1080/13658816.2024.2378066 (PMC11996065; doi:10.1080/13658816.2024.2378066)
Supplement: Supplemental Material [file TGIS_A_2378066_SM5406.zip › CodesDataFiles/cppCodes/VisitProbability_STP_AP/VisitProbability_STP_AP/GPSElements.h]

#pragma once
#pragma once
#include<iostream>  
#include<sstream> 

using namespace std;

class LocsInGPS
{

public:
	LocsInGPS();
	LocsInGPS(double inputX, double inputY);
	LocsInGPS(const LocsInGPS& inputCoords);
	LocsInGPS& operator=(const LocsInGPS& inputCoords);
	~LocsInGPS();
	bool operator==(const LocsInGPS& rhs) const;
	bool operator!=(const LocsInGPS& rhs) const;
	bool operator<(const LocsInGPS& rhs) const;
	void PrintLocsInGPS();
	friend ostream& operator<<(ostream& outStream, const LocsInGPS& inputLocsInGPS);
	// public/private:
public:
	double xcoord; // long
	double ycoord; // lat
};

class TimeInGPS
{
public:
	TimeInGPS();
	TimeInGPS(int inputyr, int inputmnth, int inputday, int inputhr, int inputmin, int inputsec);
	TimeInGPS(const TimeInGPS& inputTimeStamp);
	TimeInGPS& operator=(const TimeInGPS& inputTimeStamp);
	~TimeInGPS();

	bool operator==(const TimeInGPS& otherTime) const;
	bool operator<(const TimeInGPS& otherTime) const;
	bool operator>(const TimeInGPS& otherTime) const;
	bool operator<=(const TimeInGPS& otherTime) const;
	//TimeInGPS operator+(const TimeInGPS& otherTime); // TimeInGPS operator+(const TimeInGPS& otherTime) const;
	void PrintTimeInGPS();
	friend ostream& operator<<(ostream& outStream, const TimeInGPS& inputTimeInGPS);
	// public/private
public:
	int trajyear;
	int trajmonth;
	int trajday;
	int trajhour;
	int trajmin;
	int trajsec;
};

class GPSInfos
{
public:
	GPSInfos();
	GPSInfos(const TimeInGPS& inputTimes, const LocsInGPS& inputLocs);
	GPSInfos(int inputyr, int inputmnth, int inputday, int inputhr, int inputmin, int inputsec, double inputX, double inputY);
	// copy constructor
	GPSInfos(const GPSInfos& gpsinfos);
	// operator copy
	GPSInfos& operator=(const GPSInfos& gpsinfos);
	~GPSInfos();
	bool operator==(const GPSInfos& rhs) const;
	void PrintGPSInfos();
	friend ostream& operator<<(ostream& outStream, const GPSInfos& inputGPSInfos);
	// public:
public:
	//int trajyear, trajmonth, trajday, trajhour, trajmin, trajsec;
	//double xcoord, ycoord;
	TimeInGPS aTimestamp;
	LocsInGPS aLocCoords;
};
