# Supplementary material for: Visit probability and accessibility within space–time prism of activity program
Source: Int J Geogr Inf Sci. 2024 Jul 17;39(5):1076–99. doi: 10.1080/13658816.2024.2378066 (PMC11996065; doi:10.1080/13658816.2024.2378066)
Supplement: Supplemental Material [file TGIS_A_2378066_SM5406.zip › CodesDataFiles/cppCodes/VisitProbability_STP_AP/VisitProbability_STP_AP/Graph.cpp]

#include "Graph.h"

// road network
RNGraphV1::RNGraphV1() : rnNodeNum(-1), rnEdgeNum(-1), rnNodes(), rnEdgesV1(), nodeAdjListOut(), rnNodeEdgesStartEndRowIdx(), edgeOverlapPaths(), edgePenalties() {} //nodeAdjListInc(), 
RNGraphV1::RNGraphV1(const RNGraphV1& inRNGraphV1) : rnNodeNum(inRNGraphV1.rnNodeNum), rnEdgeNum(inRNGraphV1.rnEdgeNum), rnNodes(inRNGraphV1.rnNodes), rnEdgesV1(inRNGraphV1.rnEdgesV1), nodeAdjListOut(inRNGraphV1.nodeAdjListOut), rnNodeEdgesStartEndRowIdx(inRNGraphV1.rnNodeEdgesStartEndRowIdx), edgeOverlapPaths(inRNGraphV1.edgeOverlapPaths), edgePenalties(inRNGraphV1.edgePenalties) {} //nodeAdjListInc(inRNGraphV1.nodeAdjListInc), 
RNGraphV1& RNGraphV1::operator=(const RNGraphV1& inRNGraphV1)
{
	if (this == &inRNGraphV1) return *this;

	rnNodeNum = inRNGraphV1.rnNodeNum;
	rnEdgeNum = inRNGraphV1.rnEdgeNum;
	rnNodes = inRNGraphV1.rnNodes;
	rnEdgesV1 = inRNGraphV1.rnEdgesV1;
	nodeAdjListOut = inRNGraphV1.nodeAdjListOut;
	//nodeAdjListInc = inRNGraphV1.nodeAdjListInc;
	rnNodeEdgesStartEndRowIdx = inRNGraphV1.rnNodeEdgesStartEndRowIdx;
	edgeOverlapPaths = inRNGraphV1.edgeOverlapPaths;
	edgePenalties = inRNGraphV1.edgePenalties;

	return *this;
}

RNGraphV1::~RNGraphV1() {}

// read from text 
RNGraphV1::RNGraphV1(const string& node_file_name, const string& edge_file_name) {}
RNGraphV1::RNGraphV1(sp_net_struct* in_instance_spnetpv_name)
{
	this->rnNodeNum = in_instance_spnetpv_name->nodeNum;
	this->rnEdgeNum = in_instance_spnetpv_name->edgeNum;
	for (int i = 0; i < this->rnNodeNum; i++)
	{
		int tempRNNodeOldID = in_instance_spnetpv_name->oldIdx[i];
		int tempRNNodeNewID = in_instance_spnetpv_name->newIdx[i];
		double tempRNNodeCoordx = in_instance_spnetpv_name->nodecoordx[i];
		double tempRNNodeCoordy = in_instance_spnetpv_name->nodecoordy[i];

		rnNode tempRNNode = rnNode(tempRNNodeNewID, tempRNNodeOldID, tempRNNodeCoordx, tempRNNodeCoordy, -1, -1);
		this->rnNodes.insert(make_pair(tempRNNodeNewID, tempRNNode));

		int rnNodeEdgesStartRowIdx = in_instance_spnetpv_name->edgeIndex[i][0];
		int rnNodeEdgesEndRowIdx = in_instance_spnetpv_name->edgeIndex[i][1];
		this->rnNodeEdgesStartEndRowIdx.push_back(make_pair(rnNodeEdgesStartRowIdx, rnNodeEdgesEndRowIdx));
	}

	this->nodeAdjListOut = vector<rnEdgeListV1>(this->rnNodeNum);

	for (int j = 0; j < this->rnEdgeNum; j++)
	{
		int tempEdgeID = j;  // start from 0
		int tempEdgeFileOldIdx = in_instance_spnetpv_name->edgeFileOldIdx[j];
		int tempEdgeFistNewID = in_instance_spnetpv_name->edgeFist[j];  // is new index, from 0
		int tempEdgeListNewID = in_instance_spnetpv_name->edgeList[j];  // is new index, from 0
		double tempEdgeLength = in_instance_spnetpv_name->edgeLength[j];		
		int tempEdgeMaxspeed = in_instance_spnetpv_name->edgeMaxspeed[j];
		int tempEdgeFlag = in_instance_spnetpv_name->Flag[j];
		int tempEdgeIscity = in_instance_spnetpv_name->iscity[j];
		int tempEdgePvType = 2; // car

		double tempEdgeDisU = in_instance_spnetpv_name->edgeDisU[j];  
		double tempEdgeTvlTime = tempEdgeDisU;

		rnEdgeV1 tempEdge = rnEdgeV1(tempEdgeID, tempEdgeFileOldIdx, tempEdgeFistNewID, tempEdgeListNewID, tempEdgeFlag, tempEdgeIscity, -1, tempEdgeMaxspeed, tempEdgePvType, tempEdgeLength, tempEdgeTvlTime, tempEdgeDisU);
		this->rnEdgesV1.insert(make_pair(tempEdgeID, tempEdge));

		this->nodeAdjListOut[tempEdgeFistNewID].insert(make_pair(tempEdgeListNewID, tempEdgeID));
	}
}

// functions
int RNGraphV1::getNodesNumber() { return rnNodeNum; }
int RNGraphV1::getEdgesNumber() { return rnEdgeNum; }

rnNode RNGraphV1::getRNNode(int rnNodeNewID)
{
	// Check if the node exists in the map
	if (rnNodes.find(rnNodeNewID) != rnNodes.end()) {
		// If the node exists, return it
		return rnNodes.at(rnNodeNewID);
	}
	else {
		// If the node does not exist, throw an exception or return a default value
		throw std::out_of_range("rnNodeNewID not found in rnNodes");
	}
}

// 根据旧ID查找新ID的方法
int RNGraphV1::getRNNodeNewIdByOldId(int rnNodeOldID)
{
	// unordered_map<int, rnNode> rnNodes;  
	for (const auto& nodePair : rnNodes)
	{
		if (nodePair.second.roadNodeOldIdx == rnNodeOldID)
		{
			return nodePair.second.roadNodeNewIdx; // 返回对应的 rnNodeNewIdx
			// return nodePair.first;  // 返回对应的 rnNodeNewIdx
		}
	}
	// 如果没有找到，可以返回一个特殊值或抛出异常
	return -1; // 例如这里返回-1表示未找到
}

rnEdgeV1 RNGraphV1::getRNEdge(int rnEdgeV1ID)
{
	// Check if the edge exists in the map
	if (rnEdgesV1.find(rnEdgeV1ID) != rnEdgesV1.end()) {
		// If the edge exists, return it
		return rnEdgesV1.at(rnEdgeV1ID);
	}
	else {
		// If the edge does not exist, throw an exception or return a default value
		throw std::out_of_range("rnEdgeV1ID not found in rnEdgesV1");
	}
}

// SNK 
SNKGraphV1::SNKGraphV1() : snkNodeNum(-1), snkEdgeNum(-1), snkNodes(), snkEdgesV1(), nodeAdjListOut(), snkNodeEdgesStartEndRowIdx(), snkActTypeNum(-1), snkActStateNum(-1), edgeOverlapPaths(), edgePenalties() {} //nodeAdjListInc(), 
SNKGraphV1::SNKGraphV1(const SNKGraphV1& inSNKGraphV1) : snkNodeNum(inSNKGraphV1.snkNodeNum), snkEdgeNum(inSNKGraphV1.snkEdgeNum), snkNodes(inSNKGraphV1.snkNodes), snkEdgesV1(inSNKGraphV1.snkEdgesV1), nodeAdjListOut(inSNKGraphV1.nodeAdjListOut), snkNodeEdgesStartEndRowIdx(inSNKGraphV1.snkNodeEdgesStartEndRowIdx), snkActTypeNum(inSNKGraphV1.snkActTypeNum), snkActStateNum(inSNKGraphV1.snkActStateNum), edgeOverlapPaths(inSNKGraphV1.edgeOverlapPaths), edgePenalties(inSNKGraphV1.edgePenalties) {} 
SNKGraphV1& SNKGraphV1::operator=(const SNKGraphV1& inSNKGraphV1)
{
	if (this == &inSNKGraphV1) return *this;

	snkNodeNum = inSNKGraphV1.snkNodeNum;
	snkEdgeNum = inSNKGraphV1.snkEdgeNum;
	snkNodes = inSNKGraphV1.snkNodes;
	snkEdgesV1 = inSNKGraphV1.snkEdgesV1;
	nodeAdjListOut = inSNKGraphV1.nodeAdjListOut;
	snkNodeEdgesStartEndRowIdx = inSNKGraphV1.snkNodeEdgesStartEndRowIdx;
	snkActTypeNum = inSNKGraphV1.snkActTypeNum;
	snkActStateNum = inSNKGraphV1.snkActStateNum;
	edgeOverlapPaths = inSNKGraphV1.edgeOverlapPaths;
	edgePenalties = inSNKGraphV1.edgePenalties;

	return *this;
}

SNKGraphV1::~SNKGraphV1() {}

// read from text // 之后再补, 现在就是从struct里面读
SNKGraphV1::SNKGraphV1(const string& node_file_name, const string& edge_file_name) {}

SNKGraphV1::SNKGraphV1(sp_pv_msn_struct* in_instance_spnetpv_msn_name)
{

	this->snkNodeNum = in_instance_spnetpv_msn_name->msnNodeNum;
	this->snkEdgeNum = in_instance_spnetpv_msn_name->msnEdgeNum;
	// multi-state related
	this->snkActTypeNum = in_instance_spnetpv_msn_name->msnActTypeNum;
	this->snkActStateNum = in_instance_spnetpv_msn_name->msnActStateNum;

	for (int i = 0; i < this->snkNodeNum; i++)
	{
		int tempSNKNodeOldID = in_instance_spnetpv_msn_name->msnNodeOldIdx[i];
		int tempSNKNodeNewID = in_instance_spnetpv_msn_name->msnNodeNewIdx[i];
		double tempSNKNodeCoordx = in_instance_spnetpv_msn_name->msnNodecoordx[i];
		double tempSNKNodeCoordy = in_instance_spnetpv_msn_name->msnNodecoordy[i];
		// since: instance_spnetpv_msn->msnNodeNum = pvnetNodeNum * (instance_spnetpv_msn->msnActStateNum);
		int pvnetNodeNum = this->snkNodeNum / this->snkActStateNum;
		int tempSNKNodeActState = tempSNKNodeNewID / pvnetNodeNum;

		snkNode tempSNKNode = snkNode(tempSNKNodeNewID, tempSNKNodeOldID, tempSNKNodeCoordx, tempSNKNodeCoordy, -1, -1, -1, tempSNKNodeActState, -1);
		this->snkNodes.insert(make_pair(tempSNKNodeNewID, tempSNKNode));

		// edge list: int** msnEdgeIndex; 
		int snkNodeEdgesStartRowIdx = in_instance_spnetpv_msn_name->msnEdgeIndex[i][0];
		int snkNodeEdgesEndRowIdx = in_instance_spnetpv_msn_name->msnEdgeIndex[i][1];
		this->snkNodeEdgesStartEndRowIdx.push_back(make_pair(snkNodeEdgesStartRowIdx, snkNodeEdgesEndRowIdx));
	}

	this->nodeAdjListOut = vector<snkEdgeListV1>(this->snkNodeNum);

	for (int j = 0; j < this->snkEdgeNum; j++)
	{
		int tempEdgeID = j;
		// 2023-12-12 add
		int tempPVEdgeFileOldIdx = in_instance_spnetpv_msn_name->pvEdgeFileOldIdx[j];
		int tempEdgeFistNewID = in_instance_spnetpv_msn_name->msnEdgeFist[j];
		int tempEdgeListNewID = in_instance_spnetpv_msn_name->msnEdgeList[j];

		int tempEdgeTypeFlag = in_instance_spnetpv_msn_name->msnEdgeTypeFlag[j];   
		int tempEdgePVFlag = in_instance_spnetpv_msn_name->msnEdgePVFlag[j];   
		int tempEdgePVType = 2;  
		int tempEdgeMaxspeed = in_instance_spnetpv_msn_name->msnEdgeMaxspeed[j];  
		int tempEdgeIscity = in_instance_spnetpv_msn_name->msnEdgeIscity[j];  

		int tempEdgeActState = in_instance_spnetpv_msn_name->msnEdgeActState[j];  
		int tempEdgeVehicleState = 0;  

		double tempEdgeLength = in_instance_spnetpv_msn_name->msnEdgeLength[j];  
		double tempEdgeDisU = in_instance_spnetpv_msn_name->msnEdgeDisU[j];  
		double tempEdgeTvlTime = 0; 
		if (tempEdgeTypeFlag == 0) 
		{
			tempEdgeTvlTime = tempEdgeDisU;
		}
		double tempEdgeActDura = (double)(in_instance_spnetpv_msn_name->msnEdgeDisUActDura[j]); 

		snkEdgeV1 tempEdge = snkEdgeV1(tempEdgeID, tempPVEdgeFileOldIdx, tempEdgeFistNewID, tempEdgeListNewID, tempEdgeTypeFlag, tempEdgePVFlag, tempEdgePVType, tempEdgeMaxspeed, tempEdgeIscity, tempEdgeActState, tempEdgeVehicleState, tempEdgeLength, tempEdgeTvlTime, tempEdgeActDura, tempEdgeDisU, vector<snkEdgeV1::timepointProb>(), vector<snkEdgeV1::timepointProb>());
		this->snkEdgesV1.insert(make_pair(tempEdgeID, tempEdge));

		this->nodeAdjListOut[tempEdgeFistNewID].insert(make_pair(tempEdgeListNewID, tempEdgeID));
		
	}
}

// functions
int SNKGraphV1::getNodesNumber() { return snkNodeNum; }
int SNKGraphV1::getEdgesNumber() { return snkEdgeNum; }

snkNode SNKGraphV1::getSNKNode(int snkNodeNewID)
{
	// Check if the node exists in the map
	if (snkNodes.find(snkNodeNewID) != snkNodes.end()) {
		// If the node exists, return it
		return snkNodes.at(snkNodeNewID);
	}
	else {
		// If the node does not exist, throw an exception or return a default value
		throw std::out_of_range("snkNodeNewID not found in snkNodes");
	}
}

snkEdgeV1 SNKGraphV1::getSNKEdge(int snkEdgeV1ID)
{
	// Check if the edge exists in the map
	if (snkEdgesV1.find(snkEdgeV1ID) != snkEdgesV1.end()) {
		// If the edge exists, return it
		return snkEdgesV1.at(snkEdgeV1ID);
	}
	else {
		// If the edge does not exist, throw an exception or return a default value
		throw std::out_of_range("snkEdgeV1ID not found in snkEdgesV1");
	}
}
