# Supplementary material for: Visit probability and accessibility within space–time prism of activity program
Source: Int J Geogr Inf Sci. 2024 Jul 17;39(5):1076–99. doi: 10.1080/13658816.2024.2378066 (PMC11996065; doi:10.1080/13658816.2024.2378066)
Supplement: Supplemental Material [file TGIS_A_2378066_SM5406.zip › CodesDataFiles/cppCodes/VisitProbability_STP_AP/VisitProbability_STP_AP/Graph.h]

#pragma once
#pragma once
#include <iostream>
#include <fstream>
#include <vector>
#include <queue>
#include <unordered_set>
#include <unordered_map>
#include <set>

//#include <boost/functional/hash.hpp>

#include "GraphElements.h"
#include "ReadWrite.h"

using namespace std;

//  road network
class RNGraphV1
{
public:
	typedef unordered_map<int, int> rnEdgeListV1;

	int rnNodeNum;
	int rnEdgeNum;

	unordered_map<int, rnNode> rnNodes;   
	unordered_map<int, rnEdgeV1> rnEdgesV1;  

	vector<rnEdgeListV1> nodeAdjListOut;

	vector<pair<int, int> > rnNodeEdgesStartEndRowIdx;  

	unordered_map<int, set<int> > edgeOverlapPaths;  
	unordered_map<int, double> edgePenalties; 

public:
	// Constructors and Destructor
	RNGraphV1();
	RNGraphV1(const RNGraphV1& inRNGraphV1);
	RNGraphV1& operator=(const RNGraphV1& inRNGraphV1);
	~RNGraphV1();

	// read from text
	RNGraphV1(const string& node_file_name, const string& edge_file_name);
	RNGraphV1(sp_net_struct* in_instance_spnetpv_name);  

	// functions
	int getNodesNumber();
	int getEdgesNumber();

	rnNode getRNNode(int rnNodeNewID);
	int getRNNodeNewIdByOldId(int rnNodeOldID);
	rnEdgeV1 getRNEdge(int rnEdgeV1ID);

};

// snk

class SNKGraphV1
{
public:
	typedef unordered_map<int, int> snkEdgeListV1;

	int snkNodeNum;
	int snkEdgeNum;

	unordered_map<int, snkNode> snkNodes;
	unordered_map<int, snkEdgeV1> snkEdgesV1;

	vector<snkEdgeListV1> nodeAdjListOut;  

	vector<pair<int, int> > snkNodeEdgesStartEndRowIdx;  

	// multi-state related
	int snkActTypeNum; // usually 2: fix && flexible (work/study && others)
	int snkActStateNum; // 4: 2 types of activity (car only)

	unordered_map<int, set<int> > edgeOverlapPaths;  
	unordered_map<int, double> edgePenalties; 

public:
	// Constructors and Destructor
	SNKGraphV1();
	SNKGraphV1(const SNKGraphV1& inSNKGraphV1);
	SNKGraphV1& operator=(const SNKGraphV1& inSNKGraphV1);
	~SNKGraphV1();

	// read from text
	SNKGraphV1(const string& node_file_name, const string& edge_file_name);
	// read from struct (previous construct PV net): in ReadWrite.h and .cpp
	SNKGraphV1(sp_pv_msn_struct* instance_spnetpv_msn_name); // instance_spnetpv_msn or instance_spnetpv_msn_backTvlActLinks

	// functions
	int getNodesNumber();
	int getEdgesNumber();

	snkNode getSNKNode(int snkNodeNewID);
	snkEdgeV1 getSNKEdge(int snkEdgeV1ID);

};
