# Supplementary material for: Visit probability and accessibility within space–time prism of activity program
Source: Int J Geogr Inf Sci. 2024 Jul 17;39(5):1076–99. doi: 10.1080/13658816.2024.2378066 (PMC11996065; doi:10.1080/13658816.2024.2378066)
Supplement: Supplemental Material [file TGIS_A_2378066_SM5406.zip › CodesDataFiles/cppCodes/VisitProbability_STP_AP/VisitProbability_STP_AP/GraphElements.cpp]

//#include <cmath> 
#include "GraphElements.h"

// road network
// class rnNode
rnNode::rnNode() : roadNodeNewIdx(-1), roadNodeOldIdx(-1), roadNodecoordx(-1), roadNodecoordy(-1), isFlexActLoc(-1), isParkingLoc(-1) {}
rnNode::~rnNode() {}

rnNode::rnNode(int inRNodeNewIdx, int inRNodeOldIdx, double inRNodecoordx, double inRNodecoordy, int inIsFlexActLoc, int inIsParkingLoc) : roadNodeNewIdx(inRNodeNewIdx), roadNodeOldIdx(inRNodeOldIdx), roadNodecoordx(inRNodecoordx), roadNodecoordy(inRNodecoordy), isFlexActLoc(inIsFlexActLoc), isParkingLoc(inIsParkingLoc) {}
rnNode::rnNode(const rnNode& inRNode) : roadNodeNewIdx(inRNode.roadNodeNewIdx), roadNodeOldIdx(inRNode.roadNodeOldIdx), roadNodecoordx(inRNode.roadNodecoordx), roadNodecoordy(inRNode.roadNodecoordy), isFlexActLoc(inRNode.isFlexActLoc), isParkingLoc(inRNode.isParkingLoc) {}
rnNode& rnNode::operator=(const rnNode& inRNode)
{
	if (this == &inRNode) return *this;
	roadNodeNewIdx = inRNode.roadNodeNewIdx;
	roadNodeOldIdx = inRNode.roadNodeOldIdx;
	roadNodecoordx = inRNode.roadNodecoordx;
	roadNodecoordy = inRNode.roadNodecoordy;
	isFlexActLoc = inRNode.isFlexActLoc;
	isParkingLoc = inRNode.isParkingLoc;

	return *this;
}
bool rnNode::operator==(const rnNode& rhs) const
{
	if (this->roadNodeNewIdx == rhs.roadNodeNewIdx && this->roadNodeOldIdx == rhs.roadNodeOldIdx && this->roadNodecoordx == rhs.roadNodecoordx && this->roadNodecoordy == rhs.roadNodecoordy && this->isFlexActLoc == rhs.isFlexActLoc && this->isParkingLoc == rhs.isParkingLoc)
	{
		return true;
	}
	return false;
}
// functions:
int rnNode::getRNNodeOldID() const { return roadNodeOldIdx; }
int rnNode::getRNNodeNewID() const { return roadNodeNewIdx; }
void rnNode::setRNNodeOldID(int rnNodeOldID) { roadNodeOldIdx = rnNodeOldID; }
void rnNode::setRNNodeNewID(int rnNodeNewID) { roadNodeNewIdx = rnNodeNewID; }

// class EdgeV1
// 默认构造函数
rnEdgeV1::rnEdgeV1() : rnEdgeID(-1), edgeFileOldIdx(-1), rnStartNodeNewIdx(-1), rnEndNodeNewIdx(-1), roadflag(-1), cityflag(-1), isOneway(-1), maxspeed(-1), pvType(-1), rnlength(-1.0), tvlTime(-1.0), tvlDisU(-1.0), edgePenaltyFactor(1.0) {}
// 带参数的构造函数
rnEdgeV1::rnEdgeV1(int inRNEdgeID, int inRNEdgeFileOldIdx, int inRNStartNodeNewIdx, int inRNEndNodeNewIdx, int inRNRoadflag, int inRNCityflag, int inRNIsOneway, int inRNMaxspeed, int inRNPvType, double inRNLength, double inRNTvlTime, double inRNTvlDisU) : rnEdgeID(inRNEdgeID), edgeFileOldIdx(inRNEdgeFileOldIdx), rnStartNodeNewIdx(inRNStartNodeNewIdx), rnEndNodeNewIdx(inRNEndNodeNewIdx), roadflag(inRNRoadflag), cityflag(inRNCityflag), isOneway(inRNIsOneway), maxspeed(inRNMaxspeed), pvType(inRNPvType), rnlength(inRNLength), tvlTime(inRNTvlTime), tvlDisU(inRNTvlDisU)
{
	edgePenaltyFactor = 1.0;
}
rnEdgeV1::rnEdgeV1(int inRNEdgeID, int inRNEdgeFileOldIdx, int inRNStartNodeNewIdx, int inRNEndNodeNewIdx, int inRNRoadflag, int inRNCityflag, int inRNIsOneway, int inRNMaxspeed, int inRNPvType, double inRNLength, double inRNTvlTime, double inRNTvlDisU, double inRNPenaltyFactor) : rnEdgeID(inRNEdgeID), edgeFileOldIdx(inRNEdgeFileOldIdx), rnStartNodeNewIdx(inRNStartNodeNewIdx), rnEndNodeNewIdx(inRNEndNodeNewIdx), roadflag(inRNRoadflag), cityflag(inRNCityflag), isOneway(inRNIsOneway), maxspeed(inRNMaxspeed), pvType(inRNPvType), rnlength(inRNLength), tvlTime(inRNTvlTime), tvlDisU(inRNTvlDisU), edgePenaltyFactor(inRNPenaltyFactor) {}
// 拷贝构造函数
rnEdgeV1::rnEdgeV1(const rnEdgeV1& inREdge) : rnEdgeID(inREdge.rnEdgeID), edgeFileOldIdx(inREdge.edgeFileOldIdx), rnStartNodeNewIdx(inREdge.rnStartNodeNewIdx), rnEndNodeNewIdx(inREdge.rnEndNodeNewIdx), roadflag(inREdge.roadflag), cityflag(inREdge.cityflag), isOneway(inREdge.isOneway), maxspeed(inREdge.maxspeed), pvType(inREdge.pvType), rnlength(inREdge.rnlength), tvlTime(inREdge.tvlTime), tvlDisU(inREdge.tvlDisU), edgePenaltyFactor(inREdge.edgePenaltyFactor) {}

// 拷贝赋值运算符
rnEdgeV1& rnEdgeV1::operator=(const rnEdgeV1& inREdge)
{
	if (this == &inREdge) return *this;

	rnEdgeID = inREdge.rnEdgeID;
	// 2023-12-12 add edgeFileOldIdx
	edgeFileOldIdx = inREdge.edgeFileOldIdx;
	rnStartNodeNewIdx = inREdge.rnStartNodeNewIdx;
	rnEndNodeNewIdx = inREdge.rnEndNodeNewIdx;
	roadflag = inREdge.roadflag;
	cityflag = inREdge.cityflag;
	isOneway = inREdge.isOneway;
	maxspeed = inREdge.maxspeed;
	pvType = inREdge.pvType;
	rnlength = inREdge.rnlength;
	tvlTime = inREdge.tvlTime;
	tvlDisU = inREdge.tvlDisU;
	edgePenaltyFactor = inREdge.edgePenaltyFactor;

	return *this;
}
// 相等运算符: 物理上的相等，只需要nodeNewIdx相等就行, 还有一些道路信息
// single modal 只需要nodeNewIdx相等就行
bool rnEdgeV1::operator==(const rnEdgeV1& rhs) const
{
	if (this->rnEdgeID == rhs.rnEdgeID && this->rnStartNodeNewIdx == rhs.rnStartNodeNewIdx && this->rnEndNodeNewIdx == rhs.rnEndNodeNewIdx) // this->isOneway == rhs.isOneway && this->maxspeed == rhs.maxspeed &&
	{
		return true;
	}
	return false;
}
// 析构函数
rnEdgeV1::~rnEdgeV1() {}


// SNK
//class snkNode
snkNode::snkNode() : snkNodeNewIdx(-1), snkNodeOldIdx(-1), snkNodecoordx(-1), snkNodecoordy(-1), isFlexActLoc(-1), snkNodeActLocType(-1), isParkingLoc(-1), actState(-1), vehicleState(-1) {}
snkNode::~snkNode() {}

snkNode::snkNode(int inSNKNodeNewIdx, int inSNKNodeOldIdx, double inSNKNodecoordx, double inSNKNodecoordy, int inIsFlexActLoc, int inSNKNodeActLocType, int inIsParkingLoc, int inActState, int inVehicleState) : snkNodeNewIdx(inSNKNodeNewIdx), snkNodeOldIdx(inSNKNodeOldIdx), snkNodecoordx(inSNKNodecoordx), snkNodecoordy(inSNKNodecoordy), isFlexActLoc(inIsFlexActLoc), snkNodeActLocType(inSNKNodeActLocType), isParkingLoc(inIsParkingLoc), actState(inActState), vehicleState(inVehicleState) {}
snkNode::snkNode(const snkNode& inSNKNode) : snkNodeNewIdx(inSNKNode.snkNodeNewIdx), snkNodeOldIdx(inSNKNode.snkNodeOldIdx), snkNodecoordx(inSNKNode.snkNodecoordx), snkNodecoordy(inSNKNode.snkNodecoordy), isFlexActLoc(inSNKNode.isFlexActLoc), snkNodeActLocType(inSNKNode.snkNodeActLocType), isParkingLoc(inSNKNode.isParkingLoc), actState(inSNKNode.actState), vehicleState(inSNKNode.vehicleState) {}
snkNode& snkNode::operator=(const snkNode& inSNKNode)
{
	if (this == &inSNKNode) return *this;
	snkNodeNewIdx = inSNKNode.snkNodeNewIdx;
	snkNodeOldIdx = inSNKNode.snkNodeOldIdx;
	snkNodecoordx = inSNKNode.snkNodecoordx;
	snkNodecoordy = inSNKNode.snkNodecoordy;
	isFlexActLoc = inSNKNode.isFlexActLoc;
	snkNodeActLocType = inSNKNode.snkNodeActLocType;
	isParkingLoc = inSNKNode.isParkingLoc;
	actState = inSNKNode.actState;
	vehicleState = inSNKNode.vehicleState;

	return *this;
}
bool snkNode::operator==(const snkNode& rhs) const
{
	if (this->snkNodeNewIdx == rhs.snkNodeNewIdx && this->snkNodeOldIdx == rhs.snkNodeOldIdx && this->snkNodecoordx == rhs.snkNodecoordx && this->snkNodecoordy == rhs.snkNodecoordy && this->isFlexActLoc == rhs.isFlexActLoc && this->snkNodeActLocType == rhs.snkNodeActLocType && this->isParkingLoc == rhs.isParkingLoc && this->actState == rhs.actState && this->vehicleState == rhs.vehicleState)
	{
		return true;
	}
	return false;
}

int snkNode::getSNKNodeOldID() const { return snkNodeOldIdx; }
int snkNode::getSNKNodeNewID() const { return snkNodeNewIdx; }
void snkNode::setSNKNodeOldID(int snkNodeOldID) { snkNodeOldIdx = snkNodeOldID; }
void snkNode::setSNKNodeNewID(int snkNodeNewID) { snkNodeNewIdx = snkNodeNewID; }

// snkEdgeV1
snkEdgeV1::snkEdgeV1() : snkEdgeID(-1), pvEdgeFileOldIdx(-1), snkStartNodeNewIdx(-1), snkEndNodeNewIdx(-1), edgeTypeFlag(-1), edgePVFlag(-1), edgePVType(-1), edgeMaxspeed(-1), edgeIscity(-1), edgeActState(-1), edgeVehicleState(-1), edgeLength(-1.0), edgeTvlTime(-1.0), edgeActDura(-1.0), edgeDisU(-1.0), visitProbAtT(vector<timepointProb>()), sampleProbAtT(vector<timepointProb>()), edgePenaltyFactor(1.0) {}
// 带参数的构造函数
snkEdgeV1::snkEdgeV1(int inSNKEdgeID, int inSNKPVEdgeFileOldIdx, int inSNKStartNodeNewIdx, int inSNKEndNodeNewIdx, int inSNKTypeFlag, int inSNKPVFlag, int inSNKPVType, int inSNKMaxspeed, int inSNKIscity, int inSNKActState, int inSNKVehicleState, double inSNKLength, double inSNKTvlTime, double inSNKActDura, double inSNKDisU, vector<timepointProb> inVisitProbAtT, vector<timepointProb> inSampleProbAtT) : snkEdgeID(inSNKEdgeID), pvEdgeFileOldIdx(inSNKPVEdgeFileOldIdx), snkStartNodeNewIdx(inSNKStartNodeNewIdx), snkEndNodeNewIdx(inSNKEndNodeNewIdx), edgeTypeFlag(inSNKTypeFlag), edgePVFlag(inSNKPVFlag), edgePVType(inSNKPVType), edgeMaxspeed(inSNKMaxspeed), edgeIscity(inSNKIscity), edgeActState(inSNKActState), edgeVehicleState(inSNKVehicleState), edgeLength(inSNKLength), edgeTvlTime(inSNKTvlTime), edgeActDura(inSNKActDura), edgeDisU(inSNKDisU), visitProbAtT(inVisitProbAtT), sampleProbAtT(inSampleProbAtT)
{
	edgePenaltyFactor = 1.0;
}
snkEdgeV1::snkEdgeV1(int inSNKEdgeID, int inSNKPVEdgeFileOldIdx, int inSNKStartNodeNewIdx, int inSNKEndNodeNewIdx, int inSNKTypeFlag, int inSNKPVFlag, int inSNKPVType, int inSNKMaxspeed, int inSNKIscity, int inSNKActState, int inSNKVehicleState, double inSNKLength, double inSNKTvlTime, double inSNKActDura, double inSNKDisU, vector<timepointProb> inVisitProbAtT, vector<timepointProb> inSampleProbAtT, double inSNKEdgePenaltyFactor) : snkEdgeID(inSNKEdgeID), pvEdgeFileOldIdx(inSNKPVEdgeFileOldIdx), snkStartNodeNewIdx(inSNKStartNodeNewIdx), snkEndNodeNewIdx(inSNKEndNodeNewIdx), edgeTypeFlag(inSNKTypeFlag), edgePVFlag(inSNKPVFlag), edgePVType(inSNKPVType), edgeMaxspeed(inSNKMaxspeed), edgeIscity(inSNKIscity), edgeActState(inSNKActState), edgeVehicleState(inSNKVehicleState), edgeLength(inSNKLength), edgeTvlTime(inSNKTvlTime), edgeActDura(inSNKActDura), edgeDisU(inSNKDisU), visitProbAtT(inVisitProbAtT), sampleProbAtT(inSampleProbAtT), edgePenaltyFactor(inSNKEdgePenaltyFactor) {}
// 拷贝构造函数
snkEdgeV1::snkEdgeV1(const snkEdgeV1& inSNKEdge)
{
	snkEdgeID = inSNKEdge.snkEdgeID;
	// 2023-12-12 add pvEdgeFileOldIdx
	pvEdgeFileOldIdx = inSNKEdge.pvEdgeFileOldIdx;
	snkStartNodeNewIdx = inSNKEdge.snkStartNodeNewIdx;
	snkEndNodeNewIdx = inSNKEdge.snkEndNodeNewIdx;
	edgeTypeFlag = inSNKEdge.edgeTypeFlag;
	edgePVFlag = inSNKEdge.edgePVFlag;
	edgePVType = inSNKEdge.edgePVType;
	edgeMaxspeed = inSNKEdge.edgeMaxspeed;
	edgeIscity = inSNKEdge.edgeIscity;
	edgeActState = inSNKEdge.edgeActState;
	edgeVehicleState = inSNKEdge.edgeVehicleState;
	edgeLength = inSNKEdge.edgeLength;
	edgeTvlTime = inSNKEdge.edgeTvlTime;
	edgeActDura = inSNKEdge.edgeActDura;
	edgeDisU = inSNKEdge.edgeDisU;
	visitProbAtT = inSNKEdge.visitProbAtT;
	sampleProbAtT = inSNKEdge.sampleProbAtT;
	edgePenaltyFactor = inSNKEdge.edgePenaltyFactor;
}
// 拷贝赋值运算符
snkEdgeV1& snkEdgeV1::operator=(const snkEdgeV1& inSNKEdge)
{
	if (this == &inSNKEdge) return *this;
	snkEdgeID = inSNKEdge.snkEdgeID;
	// 2023-12-12 add pvEdgeFileOldIdx
	pvEdgeFileOldIdx = inSNKEdge.pvEdgeFileOldIdx;
	snkStartNodeNewIdx = inSNKEdge.snkStartNodeNewIdx;
	snkEndNodeNewIdx = inSNKEdge.snkEndNodeNewIdx;
	edgeTypeFlag = inSNKEdge.edgeTypeFlag;
	edgePVFlag = inSNKEdge.edgePVFlag;
	edgePVType = inSNKEdge.edgePVType;
	edgeMaxspeed = inSNKEdge.edgeMaxspeed;
	edgeIscity = inSNKEdge.edgeIscity;
	edgeActState = inSNKEdge.edgeActState;
	edgeVehicleState = inSNKEdge.edgeVehicleState;
	edgeLength = inSNKEdge.edgeLength;
	edgeTvlTime = inSNKEdge.edgeTvlTime;
	edgeActDura = inSNKEdge.edgeActDura;
	edgeDisU = inSNKEdge.edgeDisU;
	visitProbAtT = inSNKEdge.visitProbAtT;
	sampleProbAtT = inSNKEdge.sampleProbAtT;
	edgePenaltyFactor = inSNKEdge.edgePenaltyFactor;

	return *this;
}

// 相等，只需要前三项
bool snkEdgeV1::operator==(const snkEdgeV1& rhs) const
{
	//return (this->snkEdgeID == rhs.snkEdgeID && this->snkStartNodeNewIdx == rhs.snkStartNodeNewIdx && this->snkEndNodeNewIdx == rhs.snkEndNodeNewIdx);  //
	if (this->snkEdgeID == rhs.snkEdgeID && this->snkStartNodeNewIdx == rhs.snkStartNodeNewIdx && this->snkEndNodeNewIdx == rhs.snkEndNodeNewIdx)
	{
		return true;
	}
	return false;
}

snkEdgeV1::~snkEdgeV1() {}

int snkEdgeV1::getSNKEdgeV1_startNodeActState(int pvNetNodeNum)
{
	return this->snkStartNodeNewIdx / pvNetNodeNum;
}
int snkEdgeV1::getSNKEdgeV1_endNodeActState(int pvNetNodeNum)
{
	return this->snkEndNodeNewIdx / pvNetNodeNum;
}
