# Supplementary material for: Visit probability and accessibility within space–time prism of activity program
Source: Int J Geogr Inf Sci. 2024 Jul 17;39(5):1076–99. doi: 10.1080/13658816.2024.2378066 (PMC11996065; doi:10.1080/13658816.2024.2378066)
Supplement: Supplemental Material [file TGIS_A_2378066_SM5406.zip › CodesDataFiles/cppCodes/VisitProbability_STP_AP/VisitProbability_STP_AP/GraphElements.h]

#pragma once
#pragma once
#include <vector>
#include <string>
#include <map>
#include <unordered_map>

using namespace std;

// road network definition
class rnNode
{
public:
	int roadNodeNewIdx;     // index of links // from 0
	int roadNodeOldIdx;     // read from file

	double roadNodecoordx;  // can use class LocsInGPS
	double roadNodecoordy;  // can use class LocsInGPS
	//int* isShop;
	int isFlexActLoc;    // no: 0; is: typeval (>0)
	int isParkingLoc;

public:
	rnNode();
	~rnNode();

	rnNode(int inRNodeNewIdx, int inRNodeOldIdx, double inRNodecoordx, double inRNodecoordy, int inIsFlexActLoc, int inIsParkingLoc);
	rnNode(const rnNode& inRNode);
	rnNode& operator=(const rnNode& inRNode);
	bool operator==(const rnNode& rhs) const;

	// functions:
	int getRNNodeOldID() const;
	int getRNNodeNewID() const;
	void setRNNodeOldID(int rnNodeOldID);
	void setRNNodeNewID(int rnNodeNewID);

};

// version 1: pair<int startNode, int endNode>: pair<int, int>
class rnEdgeV1
{
public:
	int rnEdgeID;  // from 0, == edge row number
	// version 1: pair<int startNode, int endNode>: pair<int, int>
	int edgeFileOldIdx;  // used for arcGIS pro edgeID: from 1
	int rnStartNodeNewIdx;
	int rnEndNodeNewIdx;

	// edge attributes
	int roadflag; // see linkClass: living_street(2), residential(3), unclassified(4), tertiary(5), secondary(6), primary(7), trunk(8), motorway(9)
	int cityflag; // 1 for city center, 2 for others
	int isOneway; // 0: bi-birection; 1: oneway  //1: oneway; 0: bi-direction, need copy the opposite link
	int maxspeed; // 
	int pvType; // car = 2; check function for car

	// weight
	double rnlength;  // in meter
	double tvlTime;  // Travel time
	double tvlDisU;  // travel cost

	double edgePenaltyFactor; // 


public:
	rnEdgeV1();
	~rnEdgeV1();

	rnEdgeV1(int inRNEdgeID, int inRNEdgeFileOldIdx, int inRNStartNodeNewIdx, int inRNEndNodeNewIdx, int inRNRoadflag, int inRNCityflag, int inRNIsOneway, int inRNMaxspeed, int inRNPvType, double inRNLength, double inRNTvlTime, double inRNTvlDisU);
	rnEdgeV1(int inRNEdgeID, int inRNEdgeFileOldIdx, int inRNStartNodeNewIdx, int inRNEndNodeNewIdx, int inRNRoadflag, int inRNCityflag, int inRNIsOneway, int inRNMaxspeed, int inRNPvType, double inRNLength, double inRNTvlTime, double inRNTvlDisU, double inRNPenaltyFactor);
	rnEdgeV1(const rnEdgeV1& inREdge);
	rnEdgeV1& operator=(const rnEdgeV1& inREdge);
	bool operator==(const rnEdgeV1& rhs) const;
};


// SNK definition
class snkNode
{
public:
	int snkNodeNewIdx;    // from 0
	int snkNodeOldIdx;    // from PV

	double snkNodecoordx;  // from PV
	double snkNodecoordy;  // from PV

	//int* isShop;
	int isFlexActLoc; // no: 0; is: typeval (>0)  
	int snkNodeActLocType; // home is 0, fix (work, study) is 1, flexible (other activities, for example, shop, recreation,...) is 2
	int isParkingLoc;

	int actState;
	int vehicleState;

public:
	snkNode();
	~snkNode();

	snkNode(int inSNKNodeNewIdx, int inSNKNodeOldIdx, double inSNKNodecoordx, double inSNKNodecoordy, int inIsFlexActLoc, int inSNKNodeActLocType, int inIsParkingLoc, int inActState, int inVehicleState);
	snkNode(const snkNode& inSNKNode);
	snkNode& operator=(const snkNode& inSNKNode);
	bool operator==(const snkNode& rhs) const;

	// functions:
	int getSNKNodeOldID() const;
	int getSNKNodeNewID() const;
	void setSNKNodeOldID(int snkNodeOldID);
	void setSNKNodeNewID(int snkNodeNewID);
};

class snkEdgeV1
{
public:

	typedef pair<int, double> timepointProb;  // <time point (in minute), visit probability>

	int snkEdgeID;  // from 0, == edge row number
	int pvEdgeFileOldIdx;  // used for arcGIS pro edgeID: from 1
	// version 1: pair<int startNode, int endNode>: pair<int, int>
	int snkStartNodeNewIdx;   
	int snkEndNodeNewIdx;     

	// attributes
	int edgeTypeFlag;  // travel:0; activity:1: work/study, 2: flexible
	int edgePVFlag;    // comes from sp_net_struct // from rnEdgeV1: int roadflag; // motorway...
	int edgePVType;    // from rnEdgeV1:  int pvType; // car = 2; check function for car
	int edgeMaxspeed;  // travel link: max speed in PV net, 0 for activity link 
	int edgeIscity;    // flag for city area (for PV edge)
	// int edgeIsOneway;
	// for act link
	int edgeActState;  // 0,1,2,3,...(index of copy of PV net)
	int edgeVehicleState;  // + multi-modal use

	// cost or dis-utility
	double edgeLength; // road network edge length // travel link: length in PV net or road edge, 0 for activity link 
	double edgeTvlTime; // road network edge length
	double edgeActDura;   
	double edgeDisU; // msnEdgeDisU // cost of each edge

	// sample or visit probability at time points 
	vector<timepointProb> visitProbAtT;
	vector<timepointProb> sampleProbAtT;

	double edgePenaltyFactor; // 

public:
	snkEdgeV1();
	~snkEdgeV1();

	snkEdgeV1(int inSNKEdgeID, int inSNKPVEdgeFileOldIdx, int inSNKStartNodeNewIdx, int inSNKEndNodeNewIdx, int inSNKTypeFlag, int inSNKPVFlag, int inSNKPVType, int inSNKMaxspeed, int inSNKIscity, int inSNKActState, int inSNKVehicleState, double inSNKLength, double inSNKTvlTime, double inSNKActDura, double inSNKDisU, vector<timepointProb> inVisitProbAtT, vector<timepointProb> inSampleProbAtT);
	snkEdgeV1(int inSNKEdgeID, int inSNKPVEdgeFileOldIdx, int inSNKStartNodeNewIdx, int inSNKEndNodeNewIdx, int inSNKTypeFlag, int inSNKPVFlag, int inSNKPVType, int inSNKMaxspeed, int inSNKIscity, int inSNKActState, int inSNKVehicleState, double inSNKLength, double inSNKTvlTime, double inSNKActDura, double inSNKDisU, vector<timepointProb> inVisitProbAtT, vector<timepointProb> inSampleProbAtT, double inSNKEdgePenaltyFactor);
	snkEdgeV1(const snkEdgeV1& inSNKEdge);
	snkEdgeV1& operator=(const snkEdgeV1& inSNKEdge);
	bool operator==(const snkEdgeV1& rhs) const;

	int getSNKEdgeV1_startNodeActState(int pvNetNodeNum);
	int getSNKEdgeV1_endNodeActState(int pvNetNodeNum);

};
