# Supplementary material for: Visit probability and accessibility within space–time prism of activity program
Source: Int J Geogr Inf Sci. 2024 Jul 17;39(5):1076–99. doi: 10.1080/13658816.2024.2378066 (PMC11996065; doi:10.1080/13658816.2024.2378066)
Supplement: Supplemental Material [file TGIS_A_2378066_SM5406.zip › CodesDataFiles/cppCodes/VisitProbability_STP_AP/VisitProbability_STP_AP/MainAccessibilityMeasures.cpp]

#include "AccessibilityMeasure.h"
#include "MainFunctions.h"


void CalculateAccessibilityMeasures()
{
	string trajYear = "2014";
	string trajMonth = "Jun";
	string selectedRegion = "Noord-Brabant"; // "Drenthe" "Flevoland" "Fryslân" "Gelderland" "Groningen" "Limburg" "Noord-Brabant" "Noord-Holland" "Overijssel" "Utrecht" "Zeeland" "Zuid-Holland" 

	//string regionOutATPsPathStr = "..\\..\\DataFiles\\NLNBOutATPs\\" + trajMonth + "\\CSV\\";
	string regionOutATPsPathStr = "..\\..\\DataFiles\\NLNBOutATPs\\";

	string regionOutATPsFileName = "NLNB_outATPs.csv"; 
	string regionOutATPsPathFileName = regionOutATPsPathStr + regionOutATPsFileName;
	vector<vector<string> > regionATPsStrVec = ReadATPsData(regionOutATPsPathFileName);
	vector<OutATPInfos> regionATPsClassVec = ReadOutATPsToClassVec(regionATPsStrVec);
	vector<vector<string> >().swap(regionATPsStrVec);

	//int selectATPIdx = 46;
	int selectATPIdx = 0;
	OutATPInfos simATP = regionATPsClassVec[selectATPIdx];
	double simATPActDuraMultiplier = 1.0;
	int workFlag = 1;
	int flexibleActFlag = 2;
	double fixedDuraVal = (double)(simATPActDuraMultiplier * (getActivityDurations(workFlag, simATP)));
	double flexibleActDuraVal = (double)(simATPActDuraMultiplier * (getActivityDurations(flexibleActFlag, simATP)));

	//string simATPsMSNSTPNodesPathStr = "..\\..\\DataFiles\\NLNBATPsMSNSTPNodes\\" + trajMonth + "\\"; 
	string simATPsMSNSTPNodesPathStr = "..\\..\\DataFiles\\NLNBATPsMSNSTPNodes\\"; // "NLNB_MSNSTPNodes_ATPID" + ATPIDStr;
	
	// change the file name to the name of stored SNK STP nodes in Folder: NLNBATPsMSNSTPNodes
	string simATPsMSNSTPNodesFileName = "NLNB_MSNSTPNodes_ATPID0.csv";  // "NLNB_MSNSTPNodes_ATPID" + ATPIDStr;
	string simATPsMSNSTPNodesPathFileName = simATPsMSNSTPNodesPathStr + simATPsMSNSTPNodesFileName;
	vector<vector<string> > simATPsMSNSTPNodesStrVec = ReadSTPNodesInMSNData(simATPsMSNSTPNodesPathFileName);
	vector<STPNodesInMSN> simATPsMSNSTPNodesClassVec = ReadSTPNodesInMSNToClassVec(simATPsMSNSTPNodesStrVec);
	vector<vector<string> >().swap(simATPsMSNSTPNodesStrVec);

	SimulateAccessibilityMesure(selectATPIdx, trajMonth, trajYear, fixedDuraVal, flexibleActDuraVal, simATPsMSNSTPNodesClassVec);


}
