# Supplementary material for: Visit probability and accessibility within space–time prism of activity program
Source: Int J Geogr Inf Sci. 2024 Jul 17;39(5):1076–99. doi: 10.1080/13658816.2024.2378066 (PMC11996065; doi:10.1080/13658816.2024.2378066)
Supplement: Supplemental Material [file TGIS_A_2378066_SM5406.zip › CodesDataFiles/cppCodes/VisitProbability_STP_AP/VisitProbability_STP_AP/MainFunctions.cpp]

#include "MainFunctions.h"
#include <iostream>

int main()
{
	bool CalculateVisitProbabilityNeeded = true;
	//bool CalculateVisitProbabilityNeeded = false;

	if (CalculateVisitProbabilityNeeded)
	{
		CalculateVisitProbability();
	}

	bool CalculateAccessibilityMeasuresNeeded = true;
	//bool CalculateAccessibilityMeasuresNeeded = false;

	if (CalculateAccessibilityMeasuresNeeded)
	{
		CalculateAccessibilityMeasures();
	}

	bool CalculateAMAFTNALMFTNeeded = true;
	// bool CalculateAMAFTNALMFTNeeded = false;
	if (CalculateAMAFTNALMFTNeeded)
	{
		CalculateAMAFTNALMFT();
	}

	//cin.get();
}
