# Supplementary material for: Visit probability and accessibility within space–time prism of activity program
Source: Int J Geogr Inf Sci. 2024 Jul 17;39(5):1076–99. doi: 10.1080/13658816.2024.2378066 (PMC11996065; doi:10.1080/13658816.2024.2378066)
Supplement: Supplemental Material [file TGIS_A_2378066_SM5406.zip › CodesDataFiles/cppCodes/VisitProbability_STP_AP/VisitProbability_STP_AP/MainFunctions.h]

#pragma once
#pragma once
#include "ConstructSNK.h"
#include "ConstructPVNSNK.h"
#include "Graph.h"
//#include "KSPLinkPenalty.h"
#include "SimulateVisitProbability_Queue.h"
#include "STPVPElements.h"
#include "STPVPFuncs_Queue.h"
#include "ReadWriteFile.h"


using namespace std;


void CalculateVisitProbability();
void CalculateAccessibilityMeasures();
void CalculateAMAFTNALMFT();
