# Supplementary material for: Visit probability and accessibility within space–time prism of activity program
Source: Int J Geogr Inf Sci. 2024 Jul 17;39(5):1076–99. doi: 10.1080/13658816.2024.2378066 (PMC11996065; doi:10.1080/13658816.2024.2378066)
Supplement: Supplemental Material [file TGIS_A_2378066_SM5406.zip › CodesDataFiles/cppCodes/VisitProbability_STP_AP/VisitProbability_STP_AP/MainVisitProbability.cpp]

#include <tuple>
//#include "ConstructPVNet.h"
#include "ConstructSNK.h"
#include "ConstructPVNSNK.h"
#include "Graph.h"
#include "MainFunctions.h"
#include "SimulateVisitProbability_Queue.h"
#include "ReadWriteFile.h"
#include "AccessibilityMeasure.h"

void CalculateVisitProbability()
{
	string trajYear = "2014";
	string trajMonth = "Jun";
	//string selectedRegion = "Noord-Brabant"; // "Drenthe" "Flevoland" "Fryslân" "Gelderland" "Groningen" "Limburg" "Noord-Brabant" "Noord-Holland" "Overijssel" "Utrecht" "Zeeland" "Zuid-Holland" 

	// read data from file first and use as input ++++++++++++++++++++++++++++++++++++++++++++++++++++++++++++++++++++++++++++++++++++++++
	//  read region road nodes and links 
	string regionRoadNodePathStr = "..\\..\\DataFiles\\NLNBRoadLinksNodes\\Nodes\\";
	string regionRoadNodeFileName = "NLNB_Nodes";  // "STP_New_NLNBLinks_Nodes_1115_afterReplaceEndNodes_modi"; 
	string STPRegionRoadNodePathFileName = regionRoadNodePathStr + regionRoadNodeFileName + ".txt";

	// region road links
	string regionRoadLinkPathStr = "..\\..\\DataFiles\\NLNBRoadLinksNodes\\Links\\";
	string regionRoadLinkFileName = "NLNB_Links";  // "STP_New_NLNBLinks_1115_afterReplaceEndNodes_modi_1212_v1"; 
	string STPRegionRoadLinkPathFileName = regionRoadLinkPathStr + regionRoadLinkFileName + ".txt"; 

	// read ATP records
	//string regionOutATPsPathStr = "..\\..\\DataFiles\\NLNBOutATPs\\" + trajMonth + "\\CSV\\";
	string regionOutATPsPathStr = "..\\..\\DataFiles\\NLNBOutATPs\\";

	string regionOutATPsFileName = "NLNB_outATPs.csv"; // "New_NLNB_outATPsCarFlexActDistUB_OnebetaaldwerkATPs_1115modi_1220.csv"; 
	string regionOutATPsPathFileName = regionOutATPsPathStr + regionOutATPsFileName;
	vector<vector<string> > regionATPsStrVec = ReadATPsData(regionOutATPsPathFileName);
	vector<OutATPInfos> regionATPsClassVec = ReadOutATPsToClassVec(regionATPsStrVec);
	vector<vector<string> >().swap(regionATPsStrVec);

	string regionOutATPsStartTimeFileName = "NLNB_outATPs_startTimes.csv"; // "New_NLNB_outATPsCarFlexActDistUB_OnebetaaldwerkATPs_startTimes_1115modi_1220.csv";
	string regionOutATPsStartTimePathFileName = regionOutATPsPathStr + regionOutATPsStartTimeFileName;
	vector<vector<string> > regionATPsStartTimeStrVec = ReadATPsStartTimeData(regionOutATPsStartTimePathFileName);
	vector<TimeInGPS> regionATPsStartTimeClassVec = ReadOutATPsStartTimeToClassVec(regionATPsStartTimeStrVec);
	vector<vector<string> >().swap(regionATPsStartTimeStrVec);

	// settings for construct MSN
	// read region flexible activity locations CSV to vector<vector<int> >
	//string allFlexibleActLocsPathStr = "..\\..\\DataFiles\\NLNBFlexActLocs\\" + trajMonth + "\\CSV\\";
	string allFlexibleActLocsPathStr = "..\\..\\DataFiles\\NLNBFlexActLocs\\";

	string allFlexibleActLocsFileName = "NLNB_FlexActLocs.csv";  // "New_NLNB_extendedFlexActLocs_OnebetaaldwerkATPs_1115modi_1220.csv"; 
	string allFlexibleActLocsPathFileName = allFlexibleActLocsPathStr + allFlexibleActLocsFileName;
	vector<vector<string> > regionFlexActLocStrVec = ReadRegionFlexActLocsData(allFlexibleActLocsPathFileName);
	vector<vector<int> > regionFlexActLocIntVec = getRegionFlexActLocs(regionFlexActLocStrVec);
	vector<vector<string> >().swap(regionFlexActLocStrVec);

	//read data from file first and use as input ++++++++++++++++++++++++++++++++++++++++++++++++++++++++++++++++++++++++++++++++++++++++


	// construct rnGraph (reverse), snkGraph(reverse)
	// use read network data:
	int actTypeNum = 2; // 1: fixed; 2: flexible
	//int ATPIdx = 46;  
	int ATPIdx = 0;
	string ATPIDStr = to_string(ATPIdx);   
	
	// read PC and activity locations with PC data:
	string actLocToPCPathFileNameCSV = "..\\..\\DataFiles\\NLNBLinkToPC\\NLNB_FixedFlexActLocsNewNodeID_ATPID0_toPC.csv"; //New_NLNB_ATPFixedFlexActLocsNewNodeID_ATPID" + ATPIDStr + "_toPC.csv";

	vector<vector<string> > actLocToPCStrVec = ReadLinkLocToPCData(actLocToPCPathFileNameCSV);
	vector<vector<int> > actLocToPCIntVec = getActLocToPCVec(actLocToPCStrVec);
	vector<vector<string> >().swap(actLocToPCStrVec);

	// Construct PV network (PVN) and multi-state super-network (SNK)
	tuple<RNGraphV1, RNGraphV1, SNKGraphV1, SNKGraphV1> graphs_tuple = constructPVNSNK(STPRegionRoadNodePathFileName, STPRegionRoadLinkPathFileName, regionATPsClassVec, regionATPsStartTimeClassVec, regionFlexActLocIntVec, actTypeNum, ATPIdx);

	// get tuple reference
	RNGraphV1& rnGraph_ref = get<0>(graphs_tuple);
	RNGraphV1& rnGraph_reverse_ref = get<1>(graphs_tuple);
	SNKGraphV1& snkGraph_ref = get<2>(graphs_tuple);
	SNKGraphV1& snkGraph_reverse_ref = get<3>(graphs_tuple);
	// 获取对象的指针
	RNGraphV1* rnGraph_ptr = &rnGraph_ref;
	RNGraphV1* rnGraph_reverse_ptr = &rnGraph_reverse_ref;
	SNKGraphV1* snkGraph_ptr = &snkGraph_ref;
	SNKGraphV1* snkGraph_reverse_ptr = &snkGraph_reverse_ref;

	// read estimation results data for simulate visit probabilities
	// read simulation ATP's info: select months, selected ATP's ATPID in select month, corresponding individual X info
	string simATPsEstimatedParasPathStr = "..\\..\\DataFiles\\NLNBEstimateFiles\\";

	// 3 age groups
	// dummy coding:
	string simSelectedATPsUsersXiVecFileName = "NLNB_ATPsUserXiVec_3ageGroup_dummyCoding.csv";

	// const gender age
	string selectedATPsUsersXiVecPathFileName = simATPsEstimatedParasPathStr + simSelectedATPsUsersXiVecFileName;
	vector<vector<string> > selectedATPsUsersXiVecStrVec = ReadDoubleVecData(selectedATPsUsersXiVecPathFileName);
	vector<vector<double> > selectedATPsUsersXiMtrx = ReadDoubleDataToClassMtrx(selectedATPsUsersXiVecStrVec);
	vector<vector<string> >().swap(selectedATPsUsersXiVecStrVec);

	// Read selected simulated time points into vector<int>
	string simTimePointsFileName = "NLNB_VP_TimePoints.csv";

	string simTimePointsPathFileName = simATPsEstimatedParasPathStr + simTimePointsFileName;
	vector<vector<string> > simTimePointsStrVec = ReadIntVecData(simTimePointsPathFileName);
	vector<int> selectedT = ReadIntDataToClassVec(simTimePointsStrVec);
	vector<vector<string> >().swap(simTimePointsStrVec);

	// read parameters or set parameters
	// travel link holding time density parameters:
	int TvlEXPClassNum = 1;  
	string simTvlEXPDistParasFileName = "NLNB_TvlEXPDistParas_3ageGroup_c1.csv";

	string simTvlEXPDistParasPathFileName = simATPsEstimatedParasPathStr + simTvlEXPDistParasFileName;
	vector<vector<string> > simTvlEXPDistParasStrVec = ReadDoubleVecData(simTvlEXPDistParasPathFileName);
	vector<vector<double> > simTvlEXPDistParas = ReadDoubleDataToClassMtrx(simTvlEXPDistParasStrVec); 
	vector<vector<string> >().swap(simTvlEXPDistParasStrVec);

	string simTvlEXPBetaParasFileName = "NLNB_TvlEXPBetaParas_3ageGroup_c1.csv";

	string simTvlEXPBetaParasPathFileName = simATPsEstimatedParasPathStr + simTvlEXPBetaParasFileName;
	vector<vector<string> > simTvlEXPBetaParasStrVec = ReadDoubleVecData(simTvlEXPBetaParasPathFileName);
	vector<vector<double> > simTvlEXPBetaParas = ReadDoubleDataToClassMtrx(simTvlEXPBetaParasStrVec); 
	vector<vector<string> >().swap(simTvlEXPBetaParasStrVec);
	pair<vector<vector<double> >, vector<vector<double> > > TvlEXPParams = make_pair(simTvlEXPDistParas, simTvlEXPBetaParas);

	// flexible activity link holding time density parameters:
	int FlexActLogNClassNum = 2;  
	string simFlexActLogNDistParasFileName = "NLNB_FlexActLogNDistParas_3ageGroup_c2.csv";

	string simFlexActLogNDistParasPathFileName = simATPsEstimatedParasPathStr + simFlexActLogNDistParasFileName;
	vector<vector<string> > simFlexActLogNDistParasStrVec = ReadDoubleVecData(simFlexActLogNDistParasPathFileName);
	vector<vector<double> > simFlexActLogNDistParas = ReadDoubleDataToClassMtrx(simFlexActLogNDistParasStrVec); 
	vector<vector<string> >().swap(simFlexActLogNDistParasStrVec);

	string simFlexActLogNBetaParasFileName = "NLNB_FlexActLogNBetaParas_3ageGroup_c2.csv";

	string simFlexActLogNBetaParasPathFileName = simATPsEstimatedParasPathStr + simFlexActLogNBetaParasFileName;
	vector<vector<string> > simFlexActLogNBetaParasStrVec = ReadDoubleVecData(simFlexActLogNBetaParasPathFileName);
	vector<vector<double> > simFlexActLogNBetaParas = ReadDoubleDataToClassMtrx(simFlexActLogNBetaParasStrVec); 
	vector<vector<string> >().swap(simFlexActLogNBetaParasStrVec);
	pair<vector<vector<double> >, vector<vector<double> > > FlexActLogParams = make_pair(simFlexActLogNDistParas, simFlexActLogNBetaParas);

	// fixed activity link holding time density parameters:
	int FixedActLogNClassNum = 3;  
	string simFixedActLogNDistParasFileName = "NLNB_FixedActLogNDistParas_3ageGroup_c3.csv";

	string simFixedActLogNDistParasPathFileName = simATPsEstimatedParasPathStr + simFixedActLogNDistParasFileName;
	vector<vector<string> > simFixedActLogNDistParasStrVec = ReadDoubleVecData(simFixedActLogNDistParasPathFileName);
	vector<vector<double> > simFixedActLogNDistParas = ReadDoubleDataToClassMtrx(simFixedActLogNDistParasStrVec); // when matrix
	vector<vector<string> >().swap(simFixedActLogNDistParasStrVec);

	string simFixedActLogNBetaParasFileName = "NLNB_FixedActLogNBetaParas_3ageGroup_c3.csv";

	string simFixedActLogNBetaParasPathFileName = simATPsEstimatedParasPathStr + simFixedActLogNBetaParasFileName;
	vector<vector<string> > simFixedActLogNBetaParasStrVec = ReadDoubleVecData(simFixedActLogNBetaParasPathFileName);
	vector<vector<double> > simFixedActLogNBetaParas = ReadDoubleDataToClassMtrx(simFixedActLogNBetaParasStrVec); // when matrix
	vector<vector<string> >().swap(simFixedActLogNBetaParasStrVec);
	pair<vector<vector<double> >, vector<vector<double> > > FixedActLogParams = make_pair(simFixedActLogNDistParas, simFixedActLogNBetaParas);


	int selectATPIdx = 0; //46;  // ATPID in regionATPsClassVec vector
	vector<double> selectATPUserXiVec = selectedATPsUsersXiMtrx[0]; // 

	int arcGIS_oldPVEdgeNum = 61032; // road network edge number


	simulateVisitProb(rnGraph_ptr, snkGraph_ptr, snkGraph_reverse_ptr, selectATPIdx, selectedT, trajMonth, trajYear, TvlEXPParams, FlexActLogParams, FixedActLogParams, selectATPUserXiVec, arcGIS_oldPVEdgeNum, regionATPsClassVec, regionATPsStartTimeClassVec, regionFlexActLocIntVec, actLocToPCIntVec);

}
