# Supplementary material for: Visit probability and accessibility within space–time prism of activity program
Source: Int J Geogr Inf Sci. 2024 Jul 17;39(5):1076–99. doi: 10.1080/13658816.2024.2378066 (PMC11996065; doi:10.1080/13658816.2024.2378066)
Supplement: Supplemental Material [file TGIS_A_2378066_SM5406.zip › CodesDataFiles/cppCodes/VisitProbability_STP_AP/VisitProbability_STP_AP/PathAndLabels.cpp]

#include "PathAndLabels.h"

rnPath::rnPath() : nodes(vector<rnNode>()), nodesTime(vector<int>()), edges(vector<rnEdgeV1>()), pathLength(-1), pathTimeExpense(-1), pathDisU(-1), pathVisitProb(-1) {}
rnPath::~rnPath() {}

bool operator==(const rnPath& lp, const rnPath& rp)
{
	if (lp.pathLength != rp.pathLength || lp.pathTimeExpense != rp.pathTimeExpense || lp.pathDisU != rp.pathDisU || lp.pathVisitProb != rp.pathVisitProb || lp.nodes.size() != rp.nodes.size())
	{
		return false;
	}
	/*
	for (int i = 0; i < lp.nodes.size(); i++)
	{
		if (lp.nodes[i] != rp.nodes[i]) // 定义rnNode != (还没有定义)
		{
			return false;
		}
	}
	*/
	// 或者用edge vector
	for (int i = 0; i < lp.edges.size(); i++)
	{
		if (lp.edges[i].rnEdgeID != rp.edges[i].rnEdgeID)
		{
			return false;
		}
	}
	return true;
}

// snkPath
snkPath::snkPath() : kPathSetPathIdx(-1), nodes(vector<snkNode>()), nodesTime(vector<int>()), edges(vector<snkEdgeV1>()), pathLength(-1), pathTimeExpense(-1), pathDisU(-1), pathVisitProb(-1) {}
snkPath::~snkPath() {}

bool operator==(const snkPath& lp, const snkPath& rp)
{
	if (lp.pathLength != rp.pathLength || lp.pathTimeExpense != rp.pathTimeExpense || lp.pathDisU != rp.pathDisU || lp.pathVisitProb != rp.pathVisitProb || lp.nodes.size() != rp.nodes.size())
	{
		return false;
	}
	/*
	for (int i = 0; i < lp.nodes.size(); i++)
	{
		if (lp.nodes[i] != rp.nodes[i]) // 定义rnNode != (还没有定义)
		{
			return false;
		}
	}
	*/
	// 或者用edge vector
	for (int i = 0; i < lp.edges.size(); i++)
	{
		if (lp.edges[i].snkEdgeID != rp.edges[i].snkEdgeID)
		{
			return false;
		}
	}
	return true;
}
