# Supplementary material for: Visit probability and accessibility within space–time prism of activity program
Source: Int J Geogr Inf Sci. 2024 Jul 17;39(5):1076–99. doi: 10.1080/13658816.2024.2378066 (PMC11996065; doi:10.1080/13658816.2024.2378066)
Supplement: Supplemental Material [file TGIS_A_2378066_SM5406.zip › CodesDataFiles/cppCodes/VisitProbability_STP_AP/VisitProbability_STP_AP/PathAndLabels.h]

#pragma once
#include <iostream>
#include <fstream>
#include <queue>
#include <numeric>   // For std::accumulate
#include <algorithm> // For std::max_element
#include <utility>   // For std::pair
#include <cmath>

#include "STPVPElements.h"
#include "Graph.h"

using namespace std;

// const double INF_DIST = 2000000;


class rnPath
{
public:
	// 从source to target 的路径节点
	vector<rnNode> nodes;  
	vector<int> nodesTime;  
	vector<rnEdgeV1> edges;

	// path attributes:
	double pathLength;   
	double pathTimeExpense;   
	double pathDisU;   

	double pathVisitProb; // 

	unordered_map<int, set<int> > edgeOverlapPaths;  

public:

	rnPath();
	~rnPath();

};
bool operator==(const rnPath& lp, const rnPath& rp);


class snkPath
{
public:
	int kPathSetPathIdx; 

	vector<snkNode> nodes;  
	vector<int> nodesTime;  
	vector<snkEdgeV1> edges;
	
	double pathLength;   
	double pathTimeExpense;   
	double pathDisU;  

	double pathVisitProb; 

	unordered_map<int, set<int> > edgeOverlapPaths;  

public:
	snkPath();
	~snkPath();

};

bool operator==(const snkPath& lp, const snkPath& rp);


class Label
{
public:
	int nodeNewID;  

	double pathLength;   
	double pathTimeExpense;   
	double pathDisU;   
	double pathVisitProb; 

	double lowerBound; 

	Label* previousLabel;  

public:
	Label(int node_new_id, double path_length, double path_time, double path_disU, double path_vp)
	{
		this->nodeNewID = node_new_id;

		this->pathLength = path_length;
		this->pathTimeExpense = path_time;
		this->pathDisU = path_disU;
		this->pathVisitProb = path_vp;

		this->lowerBound = 0;
		this->previousLabel = nullptr;
	};

	Label(int node_new_id, double path_length, double path_time, double path_disU, double path_vp, Label* previous_lab)
	{
		this->nodeNewID = node_new_id;

		this->pathLength = path_length;
		this->pathTimeExpense = path_time;
		this->pathDisU = path_disU;
		this->pathVisitProb = path_vp;

		this->lowerBound = 0;
		this->previousLabel = previous_lab;
	};

	Label(int node_new_id, double path_length, double path_time, double path_disU, double path_vp, double in_lowerBound)
	{
		this->nodeNewID = node_new_id;

		this->pathLength = path_length;
		this->pathTimeExpense = path_time;
		this->pathDisU = path_disU;
		this->pathVisitProb = path_vp;

		this->lowerBound = in_lowerBound;
		this->previousLabel = nullptr;
	};

	Label(int node_new_id, double path_length, double path_time, double path_disU, double path_vp, double in_lowerBound, Label* previous_lab)
	{
		this->nodeNewID = node_new_id;

		this->pathLength = path_length;
		this->pathTimeExpense = path_time;
		this->pathDisU = path_disU;
		this->pathVisitProb = path_vp;

		this->lowerBound = in_lowerBound;
		this->previousLabel = previous_lab;
	};

};


// priority_queue定义: 根据 length, time, dis-utility 构建最小堆
class MyComparator_length
{
	bool reverse;  
public:

	MyComparator_length(const bool& revparam = false)
	{
		reverse = revparam;
	}

	bool operator() (const Label* lhs, const Label* rhs) const
	{
		return (lhs->pathLength > rhs->pathLength);   
	}
};

class MyComparator_time
{
	bool reverse;
public:
	MyComparator_time(const bool& revparam = false) {
		reverse = revparam;
	}
	bool operator() (const Label* lhs, const Label* rhs) const {
		return (lhs->pathTimeExpense > rhs->pathTimeExpense);
	}
};

class MyComparator_disU
{
	bool reverse;
public:
	MyComparator_disU(const bool& revparam = false) {
		reverse = revparam;
	}
	bool operator() (const Label* lhs, const Label* rhs) const {
		return (lhs->pathDisU > rhs->pathDisU);
	}
};

typedef priority_queue<Label*, vector<Label*>, MyComparator_length> PriorityQueueLength;
typedef priority_queue<Label*, vector<Label*>, MyComparator_time> PriorityQueueTime;
typedef priority_queue<Label*, vector<Label*>, MyComparator_disU> PriorityQueueDisU;


// for A star 和 bi-direction search (TBS)
class AstarComparator {
	bool reverse;
public:
	AstarComparator(const bool& revparam = false) {
		reverse = revparam;
	}
	bool operator() (const Label* lhs, const Label* rhs) const {
		return (lhs->lowerBound > rhs->lowerBound);
	}
};

typedef priority_queue<Label*, vector<Label*>, AstarComparator> PriorityQueueAS;

pair<snkPath, pair<vector<double>, vector<double> > > dijkstra_path_snk_tbs_1st_timebudget_timeVary_TimeWindow_v1(SNKGraphV1* snkNetwork, int sourceNewIdx, int targetNewIdx, int pvflag, const vector<vector<int> >& actCombMatrix, const OutATPInfos& inputATP, double actDuraMultiplier, int startTime, double speedMultiplier, vector<vector<int> > peakHoursStartEndTimes, int APTimeBudget, pair<vector<int>, vector<int> > fixedFlexibleActLocsTimeWindow, vector<int> travelLinksTimeWindow);
pair<snkPath, pair<vector<double>, vector<double> > > dijkstra_path_snk_tbs_2nd_timebudget_timeVary_v1(SNKGraphV1* snkNetwork_reverse, int sourceNewIdx, int targetNewIdx, int pvflag, int startTime, double speedMultiplier, vector<vector<int> > peakHoursStartEndTimes, int APTimeBudget, const vector<double>& distanceDisU_from_1st_search, const vector<double>& distanceTime_from_1st_search);
