# Supplementary material for: Visit probability and accessibility within space–time prism of activity program
Source: Int J Geogr Inf Sci. 2024 Jul 17;39(5):1076–99. doi: 10.1080/13658816.2024.2378066 (PMC11996065; doi:10.1080/13658816.2024.2378066)
Supplement: Supplemental Material [file TGIS_A_2378066_SM5406.zip › CodesDataFiles/cppCodes/VisitProbability_STP_AP/VisitProbability_STP_AP/ReadWrite.cpp]

#include <stdio.h>
#include <stdlib.h>
#include <math.h>
#include <limits.h>
#include <time.h>
#include <memory.h>
#include <algorithm>
#include <assert.h>
#include <iostream>
#include <fstream>
#include <sstream>
#include "ReadWrite.h"
//#include "BinaryHeapSearch.h"


using namespace std;

// temp edge class
tempPVNetEdge::tempPVNetEdge() : edgeFileOldIdx(-1), firstNode(-1), secondNode(-1), edgeLength(-1), edgeRoadflag(-1), edgeCityflag(-1), edgeMaxspeed(-1) {}
tempPVNetEdge::tempPVNetEdge(int inEdgeFileOldIdx, int inFNodeID, int inSNodeID, double inLength, int inRoadflag, int inCityflag, int inMaxspeed) : edgeFileOldIdx(inEdgeFileOldIdx), firstNode(inFNodeID), secondNode(inSNodeID), edgeLength(inLength), edgeRoadflag(inRoadflag), edgeCityflag(inCityflag), edgeMaxspeed(inMaxspeed) {}
tempPVNetEdge::tempPVNetEdge(const tempPVNetEdge& inPVNetEdge) : edgeFileOldIdx(inPVNetEdge.edgeFileOldIdx), firstNode(inPVNetEdge.firstNode), secondNode(inPVNetEdge.secondNode), edgeLength(inPVNetEdge.edgeLength), edgeRoadflag(inPVNetEdge.edgeRoadflag), edgeCityflag(inPVNetEdge.edgeCityflag), edgeMaxspeed(inPVNetEdge.edgeMaxspeed) {}
tempPVNetEdge& tempPVNetEdge::operator=(const tempPVNetEdge& inPVNetEdge)
{
	if (this == &inPVNetEdge) return *this;
	// 2023-12-12 add
	edgeFileOldIdx = inPVNetEdge.edgeFileOldIdx;
	firstNode = inPVNetEdge.firstNode;
	secondNode = inPVNetEdge.secondNode;
	edgeLength = inPVNetEdge.edgeLength;
	edgeRoadflag = inPVNetEdge.edgeRoadflag;
	edgeCityflag = inPVNetEdge.edgeCityflag;
	edgeMaxspeed = inPVNetEdge.edgeMaxspeed;
	return *this;
}
tempPVNetEdge::~tempPVNetEdge() {}

void WriteTempPVNetEdgeToCSV(const vector<tempPVNetEdge>& inputTempPVNetEdgeArray, const string& csvFilePathName)
{
	ofstream myCSVFile;
	myCSVFile.open(csvFilePathName, ios::out);

	// title of each column. 
	myCSVFile << "edgeFileOldIdx" << "," << "firstNode" << "," << "secondNode" << "," << "edgeLength" << "," << "edgeRoadflag" << "," << "edgeCityflag" << "," << "edgeMaxspeed" << endl;

	for (unsigned int rId = 0; rId < inputTempPVNetEdgeArray.size(); ++rId)
	{
		myCSVFile << inputTempPVNetEdgeArray[rId].edgeFileOldIdx << "," << inputTempPVNetEdgeArray[rId].firstNode << "," << inputTempPVNetEdgeArray[rId].secondNode << "," << inputTempPVNetEdgeArray[rId].edgeLength << "," << inputTempPVNetEdgeArray[rId].edgeRoadflag << "," << inputTempPVNetEdgeArray[rId].edgeCityflag << "," << inputTempPVNetEdgeArray[rId].edgeMaxspeed << endl;
	}
	myCSVFile.close();
}

void WriteTempPVNetEdgeToTXT(const vector<tempPVNetEdge>& inputTempPVNetEdgeArray, const string& csvFilePathName)
{
	// Create an output filestream object
	//ofstream myCSVFile(csvFilePathName);
	//string csvPathFileName = 
	ofstream myCSVFile;
	myCSVFile.open(csvFilePathName, ios::out);

	// title of each column. 
	myCSVFile << "edgeFileOldIdx" << " " << "firstNode" << " " << "secondNode" << " " << "edgeLength" << " " << "edgeRoadflag" << " " << "edgeCityflag" << " " << "edgeMaxspeed" << endl;

	for (unsigned int rId = 0; rId < inputTempPVNetEdgeArray.size(); ++rId)
	{
		myCSVFile << inputTempPVNetEdgeArray[rId].edgeFileOldIdx << " " << inputTempPVNetEdgeArray[rId].firstNode << " " << inputTempPVNetEdgeArray[rId].secondNode << " " << inputTempPVNetEdgeArray[rId].edgeLength << " " << inputTempPVNetEdgeArray[rId].edgeRoadflag << " " << inputTempPVNetEdgeArray[rId].edgeCityflag << " " << inputTempPVNetEdgeArray[rId].edgeMaxspeed << endl;
	}
	myCSVFile.close();
}

// link:
// read CSV file into a vector<vector<string> >
vector<vector<string> > ReadTempPVNetEdgeData(const string& csvFilePath) // getRegionName
{
	vector<vector<string> >  tempPVNetEdgeData;
	ifstream filename(csvFilePath); // read data from .csv 
	// Extract the first line in the file?

	string line;
	while (getline(filename, line))
	{
		vector<string> aTempPVNetEdge;  // record a region's road link data
		istringstream recordstr(line); // read line to recordstr, stringstream recordstr(line); 
		string wordstr;
		while (getline(recordstr, wordstr, ',')) {
			aTempPVNetEdge.push_back(wordstr);
		}
		tempPVNetEdgeData.push_back(aTempPVNetEdge);
	}
	return tempPVNetEdgeData;
}

tempPVNetEdge StrVecToTempPVNetEdgeClass(const vector<string>& inputStrVec)
{
	unsigned int colid = 0;
	tempPVNetEdge tempPVNetEdgeDataRow;
	while (colid < inputStrVec.size())
	{
		// 2023-12-12 add
		tempPVNetEdgeDataRow.edgeFileOldIdx = StringToNum<int>(inputStrVec[colid++]);
		tempPVNetEdgeDataRow.firstNode = StringToNum<int>(inputStrVec[colid++]);
		tempPVNetEdgeDataRow.secondNode = StringToNum<int>(inputStrVec[colid++]);
		tempPVNetEdgeDataRow.edgeLength = StringToNum<double>(inputStrVec[colid++]);
		tempPVNetEdgeDataRow.edgeRoadflag = StringToNum<int>(inputStrVec[colid++]);
		tempPVNetEdgeDataRow.edgeCityflag = StringToNum<int>(inputStrVec[colid++]);
		tempPVNetEdgeDataRow.edgeMaxspeed = StringToNum<int>(inputStrVec[colid++]);
	}
	return tempPVNetEdgeDataRow;
}

vector<tempPVNetEdge> ReadTempPVNetEdgeDataToClassVec(const vector<vector<string> >& inputStrMatrix)
{
	vector<tempPVNetEdge> tempPVNetEdgeDataVec;
	for (unsigned int rowid = 1; rowid < inputStrMatrix.size(); ++rowid) // int rowid = 0
	{
		tempPVNetEdgeDataVec.push_back(StrVecToTempPVNetEdgeClass(inputStrMatrix[rowid]));
	}
	return tempPVNetEdgeDataVec;
}

vector<vector<string> > ReadIntVecData(const string& csvFilePath)
{
	vector<vector<string> >  intVecData;
	ifstream filename(csvFilePath); // read data from .csv 
	// Extract the first line in the file?

	string line;
	while (getline(filename, line))
	{
		vector<string> aInt;  // record a region's road link data
		istringstream recordstr(line); // read line to recordstr, stringstream recordstr(line); 
		string wordstr;
		while (getline(recordstr, wordstr, ',')) {
			aInt.push_back(wordstr);
		}
		intVecData.push_back(aInt);
	}
	return intVecData;
}

int StrVecToAInt(const vector<string>& inputStrVec)
{
	unsigned int colid = 0;
	int intDataRow;
	while (colid < inputStrVec.size())
	{
		intDataRow = StringToNum<int>(inputStrVec[colid++]);
	}
	return intDataRow;
}

vector<int> StrVecConvertToIntVec(const vector<string>& inputStrVec)
{
	unsigned int colid = 0;
	vector<int> intDataRow;
	while (colid < inputStrVec.size())
	{
		int aIntData = StringToNum<int>(inputStrVec[colid++]);
		intDataRow.push_back(aIntData);
	}
	return intDataRow;
}

vector<int> ReadIntDataToClassVec(const vector<vector<string> >& inputStrMatrix)
{
	vector<int> intDataVec;
	for (unsigned int rowid = 1; rowid < inputStrMatrix.size(); ++rowid) // int rowid = 0
	{
		intDataVec.push_back(StrVecToAInt(inputStrMatrix[rowid]));
	}
	return intDataVec;
}

vector<vector<int> > ReadIntDataToClassMtrx(const vector<vector<string> >& inputStrMatrix)
{
	vector<vector<int> > intDataMtrx;
	for (unsigned int rowid = 1; rowid < inputStrMatrix.size(); ++rowid) // int rowid = 0
	{
		vector<int> intDataVec = StrVecConvertToIntVec(inputStrMatrix[rowid]);
		intDataMtrx.push_back(intDataVec);
	}
	return intDataMtrx;
}

vector<vector<string> > ReadDoubleVecData(const string& csvFilePath)
{
	vector<vector<string> >  doubleVecData;
	ifstream filename(csvFilePath); // read data from .csv 
	// Extract the first line in the file?

	string line;
	while (getline(filename, line))
	{
		vector<string> aDouble;  // record a region's road link data
		istringstream recordstr(line); // read line to recordstr, stringstream recordstr(line); 
		string wordstr;
		while (getline(recordstr, wordstr, ',')) {
			aDouble.push_back(wordstr);
		}
		doubleVecData.push_back(aDouble);
	}
	return doubleVecData;
}

double StrVecToADouble(const vector<string>& inputStrVec)
{
	unsigned int colid = 0;
	double doubleDataRow;
	while (colid < inputStrVec.size())
	{
		doubleDataRow = StringToNum<double>(inputStrVec[colid++]);
	}
	return doubleDataRow;
}

vector<double> StrVecToDoubleVec(const vector<string>& inputStrVec)
{
	unsigned int colid = 0;
	vector<double> doubleDataRow;
	while (colid < inputStrVec.size())
	{
		double aDoubleData = StringToNum<double>(inputStrVec[colid++]);
		doubleDataRow.push_back(aDoubleData);
	}
	return doubleDataRow;
}

vector<double> ReadDoubleDataToClassVec(const vector<vector<string> >& inputStrMatrix)
{
	vector<double> doubleDataVec;
	for (unsigned int rowid = 1; rowid < inputStrMatrix.size(); ++rowid) // int rowid = 0
	{
		doubleDataVec.push_back(StrVecToADouble(inputStrMatrix[rowid]));
	}
	return doubleDataVec;
}

vector<vector<double> > ReadDoubleDataToClassMtrx(const vector<vector<string> >& inputStrMatrix)
{
	vector<vector<double> > doubleDataMtrx;
	for (unsigned int rowid = 1; rowid < inputStrMatrix.size(); ++rowid) // int rowid = 0
	{
		vector<double> doubleDataVec = StrVecToDoubleVec(inputStrMatrix[rowid]);
		doubleDataMtrx.push_back(doubleDataVec);
	}
	return doubleDataMtrx;
}


// tempMSNEdge
tempMSNEdge::tempMSNEdge() : pvEdgeFileOldIdx(-1), firstNode(-1), secondNode(-1), msnEdgeDisU(-1), msnEdgeLength(-1), msnEdgeMaxspeed(-1), msnEdgeActDura(-1), msnEdgePVFlag(-1), msnEdgeTypeFlag(-1), msnEdgeIscity(-1), msnEdgeActState(-1) {}
tempMSNEdge::tempMSNEdge(int inPVEdgeFileOldIdx, int inFNodeID, int inSNodeID, double inDisU, double inLength, int inMaxspeed, int inActDura, int inPVRoadflag, int inPVTypeflag, int inCityflag, int inActState) : pvEdgeFileOldIdx(inPVEdgeFileOldIdx), firstNode(inFNodeID), secondNode(inSNodeID), msnEdgeDisU(inDisU), msnEdgeLength(inLength), msnEdgeMaxspeed(inMaxspeed), msnEdgeActDura(inActDura), msnEdgePVFlag(inPVRoadflag), msnEdgeTypeFlag(inPVTypeflag), msnEdgeIscity(inCityflag), msnEdgeActState(inActState) {}
tempMSNEdge::tempMSNEdge(const tempMSNEdge& inMSNEdge) : pvEdgeFileOldIdx(inMSNEdge.pvEdgeFileOldIdx), firstNode(inMSNEdge.firstNode), secondNode(inMSNEdge.secondNode), msnEdgeDisU(inMSNEdge.msnEdgeDisU), msnEdgeLength(inMSNEdge.msnEdgeLength), msnEdgeMaxspeed(inMSNEdge.msnEdgeMaxspeed), msnEdgeActDura(inMSNEdge.msnEdgeActDura), msnEdgePVFlag(inMSNEdge.msnEdgePVFlag), msnEdgeTypeFlag(inMSNEdge.msnEdgeTypeFlag), msnEdgeIscity(inMSNEdge.msnEdgeIscity), msnEdgeActState(inMSNEdge.msnEdgeActState) {}
tempMSNEdge& tempMSNEdge::operator=(const tempMSNEdge& inMSNEdge)
{
	if (this == &inMSNEdge) return *this;

	pvEdgeFileOldIdx = inMSNEdge.pvEdgeFileOldIdx;
	firstNode = inMSNEdge.firstNode;
	secondNode = inMSNEdge.secondNode;
	msnEdgeDisU = inMSNEdge.msnEdgeDisU;
	msnEdgeLength = inMSNEdge.msnEdgeLength;
	msnEdgeMaxspeed = inMSNEdge.msnEdgeMaxspeed;
	msnEdgeActDura = inMSNEdge.msnEdgeActDura;
	msnEdgePVFlag = inMSNEdge.msnEdgePVFlag;
	msnEdgeTypeFlag = inMSNEdge.msnEdgeTypeFlag;
	msnEdgeIscity = inMSNEdge.msnEdgeIscity;
	msnEdgeActState = inMSNEdge.msnEdgeActState;
	return *this;
}
tempMSNEdge::~tempMSNEdge() {}

void WriteTempMSNEdgeToCSV(const vector<tempMSNEdge>& inputTempMSNEdgeArray, const string& csvFilePathName)
{
	// Create an output filestream object
	//ofstream myCSVFile(csvFilePathName);
	//string csvPathFileName = 
	ofstream myCSVFile;
	myCSVFile.open(csvFilePathName, ios::out);

	// title of each column. 
	myCSVFile << "pvEdgeFileOldIdx" << "," << "firstNode" << "," << "secondNode" << "," << "msnEdgeDisU" << "," << "msnEdgeLength" << "," << "msnEdgeMaxspeed" << "," << "msnEdgeActDura" << "," << "msnEdgePVFlag" << "," << "msnEdgeTypeFlag" << "," << "msnEdgeIscity" << "," << "msnEdgeActState" << endl;

	for (unsigned int rId = 0; rId < inputTempMSNEdgeArray.size(); ++rId)
	{
		myCSVFile << inputTempMSNEdgeArray[rId].pvEdgeFileOldIdx << "," << inputTempMSNEdgeArray[rId].firstNode << "," << inputTempMSNEdgeArray[rId].secondNode << "," << inputTempMSNEdgeArray[rId].msnEdgeDisU << "," << inputTempMSNEdgeArray[rId].msnEdgeLength << "," << inputTempMSNEdgeArray[rId].msnEdgeMaxspeed << "," << inputTempMSNEdgeArray[rId].msnEdgeActDura << "," << inputTempMSNEdgeArray[rId].msnEdgePVFlag << "," << inputTempMSNEdgeArray[rId].msnEdgeTypeFlag << "," << inputTempMSNEdgeArray[rId].msnEdgeIscity << "," << inputTempMSNEdgeArray[rId].msnEdgeActState << endl;
	}
	myCSVFile.close();
}

void WriteTempMSNEdgeToTXT(const vector<tempMSNEdge>& inputTempMSNEdgeArray, const string& csvFilePathName)
{
	// Create an output filestream object
	//ofstream myCSVFile(csvFilePathName);
	//string csvPathFileName = 
	ofstream myCSVFile;
	myCSVFile.open(csvFilePathName, ios::out);

	// title of each column. 
	myCSVFile << "pvEdgeFileOldIdx" << " " << "firstNode" << " " << "secondNode" << " " << "msnEdgeDisU" << " " << "msnEdgeLength" << " " << "msnEdgeMaxspeed" << " " << "msnEdgeActDura" << " " << "msnEdgePVFlag" << " " << "msnEdgeTypeFlag" << " " << "msnEdgeIscity" << " " << "msnEdgeActState" << endl;

	for (unsigned int rId = 0; rId < inputTempMSNEdgeArray.size(); ++rId)
	{
		myCSVFile << inputTempMSNEdgeArray[rId].pvEdgeFileOldIdx << " " << inputTempMSNEdgeArray[rId].firstNode << " " << inputTempMSNEdgeArray[rId].secondNode << " " << inputTempMSNEdgeArray[rId].msnEdgeDisU << " " << inputTempMSNEdgeArray[rId].msnEdgeLength << " " << inputTempMSNEdgeArray[rId].msnEdgeMaxspeed << " " << inputTempMSNEdgeArray[rId].msnEdgeActDura << " " << inputTempMSNEdgeArray[rId].msnEdgePVFlag << " " << inputTempMSNEdgeArray[rId].msnEdgeTypeFlag << " " << inputTempMSNEdgeArray[rId].msnEdgeIscity << " " << inputTempMSNEdgeArray[rId].msnEdgeActState << endl;
	}
	myCSVFile.close();
}

void WriteIntMtrToCSV(const vector<vector<int> >& inputIntmtr, const string& csvFilePathName)
{
	// Create an output filestream object
	//ofstream myCSVFile(csvFilePathName);
	//string csvPathFileName = 
	ofstream myCSVFile;
	myCSVFile.open(csvFilePathName, ios::out);

	// title of each column. 
	myCSVFile << "actLocType" << "," << "actLocNewNodeID" << endl;

	for (unsigned int rId = 0; rId < inputIntmtr.size(); ++rId)
	{
		myCSVFile << inputIntmtr[rId][0] << "," << inputIntmtr[rId][1] << endl;
	}
	myCSVFile.close();
}

stp_ap_struct* instance_stpap;

sp_net_struct* instance_spnetpv;
sp_net_struct* instance_spnetpv_backFLinks;

sp_pv_msn_struct* instance_spnetpv_msn;  // use
sp_pv_msn_struct* instance_spnetpv_msn_f_backActLinks;
sp_pv_msn_struct* instance_spnetpv_msn_backActLinks;  // use
sp_pv_msn_struct* instance_spnetpv_msn_backTvlActLinks;  //use

pv_route_data_struct* instance_pvdata;

pv_coords_struct* instance_pvcoords;

//heap_sch_struct* sp_PV_heap_F;
//heap_sch_struct* sp_PV_heap_B;
//heap_sch_struct* sp_PV_MSN_heap_F;
//heap_sch_struct* sp_PV_MSN_heap_B;


void WriteEdgeAdjListIndexToCSV(int** inputEdgeIndex, int rowNum, int colNum, const string& csvFilePathName)
{
	ofstream myCSVFile;
	myCSVFile.open(csvFilePathName, ios::out);

	for (int rowID = 0; rowID < rowNum; ++rowID)
	{
		for (int colID = 0; colID < colNum; ++colID)
		{
			if (colID < (colNum - 1))
			{
				myCSVFile << inputEdgeIndex[rowID][colID] << ",";
			}
			else
			{
				myCSVFile << inputEdgeIndex[rowID][colID] << endl;
			}
		}
		//myCSVFile << endl;
	}

	myCSVFile.close();
}

void WriteNetOldNewNodeIndexToCSV(int nodesOldIdx[], int nodesNewIdx[], int rowNum, const string& csvFilePathName)
{
	ofstream myCSVFile;
	myCSVFile.open(csvFilePathName, ios::out);

	for (int rowID = 0; rowID < rowNum; ++rowID)
	{
		myCSVFile << nodesOldIdx[rowID] << "," << nodesNewIdx[rowID] << endl;
	}

	myCSVFile.close();
}

/*
void rest_heaps()
{
	resetHeap(instance_spnetpv->nodeNum, sp_PV_heap_F, 1);
	resetHeap(instance_spnetpv->nodeNum, sp_PV_heap_B, 1);
}*/

int* generate_int_arr(int n)
{
	int* new_array;

	if ((new_array = (int*)malloc(sizeof(int) * n)) == NULL) {
		getchar();
		printf_s("Out of memory, exit.");
		exit(1);
	}
	return new_array;
}

char* generate_char_arr(int n)
{
	char* new_array;
	if ((new_array = (char*)malloc(sizeof(char) * n)) == NULL)
	{
		printf_s("Out of memory, exit.");
		getchar();
		exit(1);
	}
	return new_array;
}

double* generate_double_arr(int n)
{
	double* new_array;
	if ((new_array = (double*)malloc(sizeof(double) * n)) == NULL)
	{
		printf_s("Out of memory, exit.");
		getchar();
		exit(1);
	}
	return new_array;
}

int** generate_int_matrix(int n, int m) // n is the number of rows, m is the number of columns
{
	int** new_array = new int* [n];
	for (int i = 0; i < n; ++i)
	{
		new_array[i] = new int[m];
	}

	return new_array;
}

void allocate_instances()
{
	alloc_space4_pnter_of_instances();
	alloc_space4_pnter_of_instances_msn();
	//read_PV_data();
}

void alloc_space4_pnter_of_instances()
{
	instance_stpap = (stp_ap_struct*)malloc(sizeof(stp_ap_struct));
	if (instance_stpap == NULL)
	{
		printf("Out of space: instance_stp_ap\n");
		getchar();
		exit(1);
	}

	instance_pvdata = (pv_route_data_struct*)malloc(sizeof(pv_route_data_struct));
	if (instance_pvdata == NULL)
	{
		printf("Out of space: instance_pvdata\n");
		getchar();
		exit(1);
	}

	instance_pvcoords = (pv_coords_struct*)malloc(sizeof(pv_coords_struct));
	if (instance_pvcoords == NULL)
	{
		printf("Out of space: instance_pvcoords\n");
		getchar();
		exit(1);
	}

	instance_spnetpv = (sp_net_struct*)malloc(sizeof(sp_net_struct));
	if (instance_spnetpv == NULL)
	{
		printf("Out of space: instance_spnetpv\n");
		getchar();
		exit(1);
	}

	//extern sp_net_struct* instance_spnetpv_backFLinks;
	instance_spnetpv_backFLinks = (sp_net_struct*)malloc(sizeof(sp_net_struct));
	if (instance_spnetpv_backFLinks == NULL)
	{
		printf("Out of space: instance_spnetpv_backFLinks\n");
		getchar();
		exit(1);
	}

}

void alloc_space4_pnter_of_instances_msn()
{
	instance_spnetpv_msn = (sp_pv_msn_struct*)malloc(sizeof(sp_pv_msn_struct));
	if (instance_spnetpv_msn == NULL)
	{
		printf("Out of space: instance_spnetpv_msn\n");
		getchar();
		exit(1);
	}
}


void alloc_space4_pnter_of_instances_msn_f_backActLinks()
{
	instance_spnetpv_msn_f_backActLinks = (sp_pv_msn_struct*)malloc(sizeof(sp_pv_msn_struct));
	if (instance_spnetpv_msn_f_backActLinks == NULL)
	{
		printf("Out of space: instance_spnetpv_msn_f_backActLinks\n");
		getchar();
		exit(1);
	}
}

void alloc_space4_pnter_of_instances_msn_backActLinks()
{
	instance_spnetpv_msn_backActLinks = (sp_pv_msn_struct*)malloc(sizeof(sp_pv_msn_struct));
	if (instance_spnetpv_msn_backActLinks == NULL)
	{
		printf("Out of space: instance_spnetpv_msn_backActLinks\n");
		getchar();
		exit(1);
	}
}
// instance_spnetpv_msn_backTvlActLinks
void alloc_space4_pnter_of_instances_msn_backTvlActLinks()
{
	instance_spnetpv_msn_backTvlActLinks = (sp_pv_msn_struct*)malloc(sizeof(sp_pv_msn_struct));
	if (instance_spnetpv_msn_backTvlActLinks == NULL)
	{
		printf("Out of space: instance_spnetpv_msn_backTvlActLinks\n");
		getchar();
		exit(1);
	}
}

// instance_spnetpv; instance_spnetpv_backFLinks
void Destroy_instances_pv(sp_net_struct* PVNetInstance, int pvNetEdgeIndexRowNum)
{
	// nodes
	free(PVNetInstance->oldIdx);
	free(PVNetInstance->newIdx);
	// 2023-12-6 add
	free(PVNetInstance->nodecoordx);
	free(PVNetInstance->nodecoordy);
	//free(MSNInstance->msnNodeActLocType);

	// edges
	free(PVNetInstance->edgeFileOldIdx);
	free(PVNetInstance->edgeFist);
	free(PVNetInstance->edgeList);
	free(PVNetInstance->edgeDisU);
	free(PVNetInstance->edgeLength);
	free(PVNetInstance->edgeMaxspeed);
	free(PVNetInstance->Flag);
	free(PVNetInstance->iscity);

	for (int i = 0; i < pvNetEdgeIndexRowNum; i++)
	{
		delete[] PVNetInstance->edgeIndex[i];
	}
	delete[] PVNetInstance->edgeIndex;

	free(PVNetInstance);
	printf("\n free PV Net");
}


void Destroy_instances_msn(sp_pv_msn_struct* MSNInstance, int msnEdgeIndexRowNum)
{
	// nodes
	free(MSNInstance->msnNodeOldIdx);
	free(MSNInstance->msnNodeNewIdx);
	// 2023-12-6 add
	free(MSNInstance->msnNodecoordx);
	free(MSNInstance->msnNodecoordy);
	//free(MSNInstance->msnNodeActLocType);

	// edges
	free(MSNInstance->pvEdgeFileOldIdx);
	free(MSNInstance->msnEdgeFist);
	free(MSNInstance->msnEdgeList);
	free(MSNInstance->msnEdgeDisU);
	free(MSNInstance->msnEdgeLength);
	free(MSNInstance->msnEdgeMaxspeed);
	free(MSNInstance->msnEdgeDisUActDura);
	free(MSNInstance->msnEdgePVFlag);
	free(MSNInstance->msnEdgeTypeFlag);
	free(MSNInstance->msnEdgeIscity);
	free(MSNInstance->msnEdgeActState);

	for (int i = 0; i < msnEdgeIndexRowNum; i++)
	{
		delete[] MSNInstance->msnEdgeIndex[i];
	}
	delete[] MSNInstance->msnEdgeIndex;

	free(MSNInstance);
	printf("\n free MSN");
}

void read_PV_data() // void read_PV_data(const string& nodeTXTFilePath, const string& edgeTXTFilePath)
{
	FILE* graphPtr;
	errno_t	err;

	if ((err = fopen_s(&graphPtr, "test_road_node.txt", "r")) != 0) // if ((err = fopen_s(&graphPtr, nodeTXTFilePath, "r")) != 0)
	{
		printf("test_road_node.txt was not opened\n");
		getchar();
		exit(1);
	}
	fscanf_s(graphPtr, "%d", &(instance_pvcoords->roadNodeNum));

	instance_pvcoords->roadNodeOldIdx = generate_int_arr(instance_pvcoords->roadNodeNum);
	instance_pvcoords->roadNodeNewIdx = generate_int_arr(instance_pvcoords->roadNodeNum);
	instance_pvcoords->roadNodecoordx = generate_double_arr(instance_pvcoords->roadNodeNum);
	instance_pvcoords->roadNodecoordy = generate_double_arr(instance_pvcoords->roadNodeNum);
	instance_pvcoords->isFlexActLoc = generate_int_arr(instance_pvcoords->roadNodeNum);

	for (int i = 0; i < instance_pvcoords->roadNodeNum; i++)
	{
		fscanf_s(graphPtr, "%d %lf %lf", &(instance_pvcoords->roadNodeOldIdx[i]), &(instance_pvcoords->roadNodecoordx[i]), &(instance_pvcoords->roadNodecoordy[i]));
	}
	fclose(graphPtr);

	if ((err = fopen_s(&graphPtr, "test_road_edge.txt", "r")) != 0) //if ((err = fopen_s(&graphPtr, edgeTXTFilePath, "r")) != 0)
	{
		printf("test_road_edge.txt. was not opened\n");
		getchar();
		exit(1);
	}
	fscanf_s(graphPtr, "%d", &(instance_pvdata->edgeNum));

	instance_pvdata->edgeFileOldIdx = generate_int_arr(instance_pvdata->edgeNum);
	instance_pvdata->edgeFistNode = generate_int_arr(instance_pvdata->edgeNum);
	instance_pvdata->edgeListNode = generate_int_arr(instance_pvdata->edgeNum);
	instance_pvdata->length = generate_double_arr(instance_pvdata->edgeNum);
	instance_pvdata->roadflag = generate_int_arr(instance_pvdata->edgeNum);
	instance_pvdata->cityflag = generate_int_arr(instance_pvdata->edgeNum);
	instance_pvdata->isOneway = generate_int_arr(instance_pvdata->edgeNum);
	instance_pvdata->maxspeed = generate_int_arr(instance_pvdata->edgeNum);

	for (int i = 0; i < instance_pvdata->edgeNum; i++)
	{
		fscanf_s(graphPtr, "%d %d %d %lf %d %d %d %d", &(instance_pvdata->edgeFileOldIdx[i]), &(instance_pvdata->edgeFistNode[i]), &(instance_pvdata->edgeListNode[i]), &(instance_pvdata->length[i]), &(instance_pvdata->roadflag[i]), &(instance_pvdata->cityflag[i]), &(instance_pvdata->isOneway[i]), &(instance_pvdata->maxspeed[i]));
	}
	fclose(graphPtr);

	printf("Finish reading PV network!\n");
}


void read_PV_data(const string& nodeFilePath, const string& edgeFilePath)
{
	FILE* graphPtr;
	errno_t	err;

	// if ((err = fopen_s(&graphPtr, nodeFilePath, "r")) != 0)
	if ((err = fopen_s(&graphPtr, (char*)nodeFilePath.c_str(), "r")) != 0) // if ((err = fopen_s(&graphPtr, nodeTXTFilePath, "r")) != 0) //(char*)nodeFilePath.c_str()
	{
		printf("road node file was not opened\n");
		getchar();
		exit(1);
	}
	fscanf_s(graphPtr, "%d", &(instance_pvcoords->roadNodeNum));

	instance_pvcoords->roadNodeOldIdx = generate_int_arr(instance_pvcoords->roadNodeNum);
	instance_pvcoords->roadNodeNewIdx = generate_int_arr(instance_pvcoords->roadNodeNum);
	instance_pvcoords->roadNodecoordx = generate_double_arr(instance_pvcoords->roadNodeNum);
	instance_pvcoords->roadNodecoordy = generate_double_arr(instance_pvcoords->roadNodeNum);
	instance_pvcoords->isFlexActLoc = generate_int_arr(instance_pvcoords->roadNodeNum);

	for (int i = 0; i < instance_pvcoords->roadNodeNum; i++)
	{
		fscanf_s(graphPtr, "%d %lf %lf", &(instance_pvcoords->roadNodeOldIdx[i]), &(instance_pvcoords->roadNodecoordx[i]), &(instance_pvcoords->roadNodecoordy[i]));
	}
	fclose(graphPtr);

	// if ((err = fopen_s(&graphPtr, edgeFilePath, "r")) != 0)
	if ((err = fopen_s(&graphPtr, (char*)edgeFilePath.c_str(), "r")) != 0) //if ((err = fopen_s(&graphPtr, edgeTXTFilePath, "r")) != 0) // //(char*)edgeFilePath.c_str()
	{
		printf("road edge file was not opened\n");
		getchar();
		exit(1);
	}
	fscanf_s(graphPtr, "%d", &(instance_pvdata->edgeNum));

	instance_pvdata->edgeFileOldIdx = generate_int_arr(instance_pvdata->edgeNum);
	instance_pvdata->edgeFistNode = generate_int_arr(instance_pvdata->edgeNum);
	instance_pvdata->edgeListNode = generate_int_arr(instance_pvdata->edgeNum);
	instance_pvdata->length = generate_double_arr(instance_pvdata->edgeNum);
	instance_pvdata->roadflag = generate_int_arr(instance_pvdata->edgeNum);
	instance_pvdata->cityflag = generate_int_arr(instance_pvdata->edgeNum);
	instance_pvdata->isOneway = generate_int_arr(instance_pvdata->edgeNum);
	instance_pvdata->maxspeed = generate_int_arr(instance_pvdata->edgeNum);

	for (int i = 0; i < instance_pvdata->edgeNum; i++)
	{
		fscanf_s(graphPtr, "%d %d %d %lf %d %d %d %d", &(instance_pvdata->edgeFileOldIdx[i]), &(instance_pvdata->edgeFistNode[i]), &(instance_pvdata->edgeListNode[i]), &(instance_pvdata->length[i]), &(instance_pvdata->roadflag[i]), &(instance_pvdata->cityflag[i]), &(instance_pvdata->isOneway[i]), &(instance_pvdata->maxspeed[i]));
	}
	fclose(graphPtr);

	printf("Finish reading PV network!\n");
}
