# Supplementary material for: Visit probability and accessibility within space–time prism of activity program
Source: Int J Geogr Inf Sci. 2024 Jul 17;39(5):1076–99. doi: 10.1080/13658816.2024.2378066 (PMC11996065; doi:10.1080/13658816.2024.2378066)
Supplement: Supplemental Material [file TGIS_A_2378066_SM5406.zip › CodesDataFiles/cppCodes/VisitProbability_STP_AP/VisitProbability_STP_AP/ReadWrite.h]

#pragma once
#pragma once
#include <vector>
#include <string>
#include "ATPInOut.h"

using namespace std;

typedef struct
{
	int roadNodeNum;
	int* roadNodeOldIdx;
	int* roadNodeNewIdx;
	double* roadNodecoordx;
	double* roadNodecoordy;
	int* isFlexActLoc; 

} pv_coords_struct;

typedef struct
{
	int edgeNum;
	int* edgeFileOldIdx;  
	int* edgeFistNode;
	int* edgeListNode;
	double* length;
	int* roadflag; 
	int* cityflag; 
	int* isOneway; 
	int* maxspeed; 

} pv_route_data_struct;

typedef struct
{
	int startTime;
	int timeBudget;
	int maxTrasferTime;
	int startNode;
	int endNode;
	int pvflag;
	int approxActivityTime;
	int counts;
	double densityfactor; 

} stp_ap_struct;

typedef struct
{
	int	nodeNum; 
	int	edgeNum; 

	int* oldIdx;
	int* newIdx;
	double* nodecoordx;
	double* nodecoordy;

	int** edgeIndex; 
	int* edgeFileOldIdx;  
	int* edgeFist; 
	int* edgeList; 
	double* edgeDisU; 
	double* edgeLength; 
	int* edgeMaxspeed;  

	int* Flag; 
	int* iscity; 

} sp_net_struct;

typedef struct
{
	// total information
	int msnNodeNum;
	int	msnEdgeNum;
	int msnActTypeNum; // usually 2: fix && flexible (work/study && others)
	int msnActStateNum;

	// node
	int* msnNodeOldIdx; // for PV net
	int* msnNodeNewIdx; // for PV net
	int* msnNodeActLocType; // home is 0, fix (work, study) is 1, flexible (other activities, for example, shop, recreation,...) is 2
	double* msnNodecoordx;
	double* msnNodecoordy;

	// edge
	int** msnEdgeIndex; 
	int* pvEdgeFileOldIdx;  
	int* msnEdgeFist;   
	int* msnEdgeList;   
	double* msnEdgeDisU; 
	double* msnEdgeLength; 
	int* msnEdgeMaxspeed; 
	int* msnEdgeDisUActDura; 

	int* msnEdgePVFlag; 
	int* msnEdgeTypeFlag; 
	int* msnEdgeIscity; 
	int* msnEdgeActState; 

} sp_pv_msn_struct;

class tempPVNetEdge
{
public:
	int edgeFileOldIdx;  
	int firstNode;
	int secondNode;
	double edgeLength;
	int edgeRoadflag; 
	int edgeCityflag; 
	int edgeMaxspeed;

public:
	tempPVNetEdge();
	tempPVNetEdge(int inEdgeFileOldIdx, int inFNodeID, int inSNodeID, double inLength, int inRoadflag, int inCityflag, int inMaxspeed);
	tempPVNetEdge(const tempPVNetEdge& inPVNetEdge);
	tempPVNetEdge& operator=(const tempPVNetEdge& inPVNetEdge);
	~tempPVNetEdge();

};

void WriteTempPVNetEdgeToCSV(const vector<tempPVNetEdge>& inputTempPVNetEdgeArray, const string& csvFilePathName);
void WriteTempPVNetEdgeToTXT(const vector<tempPVNetEdge>& inputTempPVNetEdgeArray, const string& csvFilePathName);


vector<vector<string> > ReadTempPVNetEdgeData(const string& csvFilePath);
tempPVNetEdge StrVecToTempPVNetEdgeClass(const vector<string>& inputStrVec);
vector<tempPVNetEdge> ReadTempPVNetEdgeDataToClassVec(const vector<vector<string> >& inputStrMatrix);

vector<vector<string> > ReadIntVecData(const string& csvFilePath);
int StrVecToAInt(const vector<string>& inputStrVec);
vector<int> StrVecConvertToIntVec(const vector<string>& inputStrVec);
vector<int> ReadIntDataToClassVec(const vector<vector<string> >& inputStrMatrix);
vector<vector<int> > ReadIntDataToClassMtrx(const vector<vector<string> >& inputStrMatrix);

vector<vector<string> > ReadDoubleVecData(const string& csvFilePath);
double StrVecToADouble(const vector<string>& inputStrVec);
vector<double> StrVecToDoubleVec(const vector<string>& inputStrVec);
vector<double> ReadDoubleDataToClassVec(const vector<vector<string> >& inputStrMatrix);
vector<vector<double> > ReadDoubleDataToClassMtrx(const vector<vector<string> >& inputStrMatrix);

class tempMSNEdge
{
public:
	int pvEdgeFileOldIdx;  
	int firstNode;      
	int secondNode;     
	double msnEdgeDisU; 
	double msnEdgeLength; 
	int msnEdgeMaxspeed;  
	int msnEdgeActDura;   
	int msnEdgePVFlag;    
	int msnEdgeTypeFlag;  // msnEdgeTypeFlag: travel: 1 or activity:2
	int msnEdgeIscity;    
	int msnEdgeActState;  

public:
	tempMSNEdge();
	tempMSNEdge(int inPVEdgeFileOldIdx, int inFNodeID, int inSNodeID, double inDisU, double inLength, int inMaxspeed, int inActDura, int inPVRoadflag, int inPVTypeflag, int inCityflag, int inActState);
	tempMSNEdge(const tempMSNEdge& inMSNEdge);
	tempMSNEdge& operator=(const tempMSNEdge& inMSNEdge);
	~tempMSNEdge();

};

void WriteTempMSNEdgeToCSV(const vector<tempMSNEdge>& inputTempMSNEdgeArray, const string& csvFilePathName);
void WriteTempMSNEdgeToTXT(const vector<tempMSNEdge>& inputTempMSNEdgeArray, const string& csvFilePathName);

void WriteIntMtrToCSV(const vector<vector<int> >& inputIntmtr, const string& csvFilePathName);

void WriteEdgeAdjListIndexToCSV(int** inputEdgeIndex, int rowNum, int colNum, const string& csvFilePathName);
void WriteNetOldNewNodeIndexToCSV(int nodesOldIdx[], int nodesNewIdx[], int RowNum, const string& csvFilePathName);


extern stp_ap_struct* instance_stpap;

extern sp_net_struct* instance_spnetpv;
extern sp_net_struct* instance_spnetpv_backFLinks;

extern sp_pv_msn_struct* instance_spnetpv_msn;
extern sp_pv_msn_struct* instance_spnetpv_msn_backTvlActLinks;
extern sp_pv_msn_struct* instance_spnetpv_msn_backActLinks;

extern pv_route_data_struct* instance_pvdata;

extern pv_coords_struct* instance_pvcoords;


//void rest_heaps();

int* generate_int_arr(int n);

char* generate_char_arr(int n);

double* generate_double_arr(int n);

int** generate_int_matrix(int n, int m);

void allocate_instances();

void alloc_space4_pnter_of_instances();

void alloc_space4_pnter_of_instances_msn();
void alloc_space4_pnter_of_instances_msn_f_backActLinks();
void alloc_space4_pnter_of_instances_msn_backActLinks();
void alloc_space4_pnter_of_instances_msn_backTvlActLinks();

void Destroy_instances_pv(sp_net_struct* PVNetInstance, int pvNetEdgeIndexRowNum);
void Destroy_instances_msn(sp_pv_msn_struct* MSNInstance, int msnEdgeIndexRowNum);


void read_PV_data();
void read_PV_data(const string& nodeFilePath, const string& edgeFilePath);
