# Supplementary material for: Visit probability and accessibility within space–time prism of activity program
Source: Int J Geogr Inf Sci. 2024 Jul 17;39(5):1076–99. doi: 10.1080/13658816.2024.2378066 (PMC11996065; doi:10.1080/13658816.2024.2378066)
Supplement: Supplemental Material [file TGIS_A_2378066_SM5406.zip › CodesDataFiles/cppCodes/VisitProbability_STP_AP/VisitProbability_STP_AP/ReadWriteFile.cpp]

#include "ReadWriteFile.h"


void getAllCSVFiles(string path, vector<string>& files)
{
	//文件句柄
	intptr_t hFile = 0; // long hFile = 0
	//文件信息
	struct _finddata_t fileinfo; // 赋值函数:assign()
	string p;
	if ((hFile = _findfirst(p.assign(path).append("\\*").c_str(), &fileinfo)) != -1) //"\\*"是指读取文件夹下的所有类型的文件，若想读取特定类型的文件，以png为例，则用“\\*.png”
	{
		do
		{
			//如果是目录,迭代之
			//如果不是,加入列表
			if ((fileinfo.attrib & _A_SUBDIR)) //判断是否为文件夹, 是目录, 迭代之
			{
				if (strcmp(fileinfo.name, ".") != 0 && strcmp(fileinfo.name, "..") != 0)
				{
					//files.push_back(p.assign(path).append("//").append(fileinfo.name)); //保存文件夹名字
					//getAllTrajCSVFiles(p.assign(path).append("//").append(fileinfo.name), files); //递归当前文件夹
					getAllCSVFiles(p.assign(path).append("\\").append(fileinfo.name), files); //递归当前文件夹
				}
			}
			else
			{
				//files.push_back(p.assign(path).append("//").append(fileinfo.name)); //文件名
				files.push_back(p.assign(path).append("\\").append(fileinfo.name)); //文件名
			}
		} while (_findnext(hFile, &fileinfo) == 0); //寻找下一个，成功返回0，否则-1
		_findclose(hFile);
	}
}

string getCSVFileName(const string& pathFileName)
{
	//1.获取不带路径的文件名
	string::size_type iPos = pathFileName.find_last_of('\\') + 1;
	string CSVfilename = pathFileName.substr(iPos, pathFileName.length() - iPos);

	//2.获取不带后缀的文件名
	//string filename = CSVfilename.substr(0, CSVfilename.rfind("."));
	string filename = CSVfilename;

	return filename;
}

vector<int> extractNumberFromString(const string& str)
{
	vector<int> IntegerVec;

	// method 1
	/*
	stringstream ss;

	// Storing the whole string into string stream
	ss << str;

	// Running loop till the end of the stream
	string temp;
	int found;
	while (!ss.eof())
	{
		// extracting word by word from stream
		ss >> temp;

		// Checking the given word is integer or not
		if (stringstream(temp) >> found)
		{
			IntegerVec.push_back(found);
			//cout << found << " ";
		}

		// To save from space at the end of string; clear temp string
		temp = "";
	}
	*/

	// method 2
	regex pattern("\\d+");
	sregex_iterator iter(str.begin(), str.end(), pattern);
	sregex_iterator end;
	while (iter != end) {
		IntegerVec.push_back(stoi(iter->str()));
		++iter;
	}
	return IntegerVec;
}

void WriteSTPNodesInMSNToCSV(const vector<STPNodesInMSN>& inputSTPNodesInMSNVec, const string& csvFilePathName)
{
	// Create an output filestream object
	//ofstream myCSVFile(csvFilePathName);
	ofstream myCSVFile;
	myCSVFile.open(csvFilePathName, ios::out);

	// title of each column. 
	myCSVFile << "nodeNewIdxInMSN" << "," << "nodeNewIdxInPVNet" << "," << "nodeActStateIdx" << "," << "nodeEarliestArrivalTime" << "," << "nodeLatestDepartTime" << endl;

	for (unsigned int rId = 0; rId < inputSTPNodesInMSNVec.size(); ++rId)
	{
		myCSVFile << inputSTPNodesInMSNVec[rId].nodeNewIdxInMSN << "," << inputSTPNodesInMSNVec[rId].nodeNewIdxInPVNet << "," << inputSTPNodesInMSNVec[rId].nodeActStateIdx << "," << inputSTPNodesInMSNVec[rId].nodeEarliestArrivalTime << "," << inputSTPNodesInMSNVec[rId].nodeLatestDepartTime << endl;
	}
	myCSVFile.close();
}

// use for read and write files
// add to .h file:
vector<vector<string> > ReadLinkLocToPCData(const string& csvFilePath)
{
	vector<vector<string> > linkToPCVec;
	ifstream filename(csvFilePath); // read data from .csv 
	// Extract the first line in the file?

	string line;
	while (getline(filename, line))
	{
		vector<string> aLinkToPC;  // record an user's ATP
		istringstream recordstr(line); // read line to recordstr, stringstream recordstr(line); 
		string wordstr;
		while (getline(recordstr, wordstr, ',')) {
			aLinkToPC.push_back(wordstr);
		}
		linkToPCVec.push_back(aLinkToPC);
	}
	return linkToPCVec;
}

vector<vector<int> > getActLocToPCVec(const vector<vector<string> >& inputStrMatrix)
{
	//vector<int> regionFlexActLocs;
	vector<vector<int> > ActLocToPCVec;
	for (unsigned int rowid = 1; rowid < inputStrMatrix.size(); ++rowid) // int rowid = 0
	{
		ActLocToPCVec.push_back(actLocToPCStrVecToIntVec(inputStrMatrix[rowid]));
	}
	return ActLocToPCVec;
}

vector<int> actLocToPCStrVecToIntVec(const vector<string>& inputStrVec)
{
	unsigned int colid = 0;
	vector<int> aActLocToPCRow;
	while (colid < inputStrVec.size())
	{
		aActLocToPCRow.push_back(StringToNum<int>(inputStrVec[colid++])); // actLocType
		aActLocToPCRow.push_back(StringToNum<int>(inputStrVec[colid++])); // actLocNewNodeID
		aActLocToPCRow.push_back(StringToNum<int>(inputStrVec[colid++]));  // toPCVal
	}
	return aActLocToPCRow;

}

void WriteEdgeVisitProbAtTMSNToCSV(const vector<EdgeVisitProbAtTMSN>& inputEdgeVisitProbAtTMSNVec, const string& csvFilePathName)
{
	// Create an output filestream object
	//ofstream myCSVFile(csvFilePathName);
	ofstream myCSVFile;
	myCSVFile.open(csvFilePathName, ios::out);

	// title of each column. 
	myCSVFile << "timePoint" << "," << "edgeStartNodeNewMSNIdx" << "," << "edgeEndNodeNewMSNIdx" << "," << "sourceToSNVisitProb" << "," << "ENToDestVisitProb" << "," << "edgeVisitProb" << "," << "snkEdgeID" << "," << "oldPVNetEdgeID" << "," << "normedEdgeVPAfterSplitTvlAct" << endl;

	for (unsigned int rId = 0; rId < inputEdgeVisitProbAtTMSNVec.size(); ++rId)
	{
		myCSVFile << inputEdgeVisitProbAtTMSNVec[rId].timePoint << "," << inputEdgeVisitProbAtTMSNVec[rId].edgeStartNodeNewMSNIdx << "," << inputEdgeVisitProbAtTMSNVec[rId].edgeEndNodeNewMSNIdx << "," << inputEdgeVisitProbAtTMSNVec[rId].sourceToSNVisitProb << "," << inputEdgeVisitProbAtTMSNVec[rId].ENToDestVisitProb << "," << inputEdgeVisitProbAtTMSNVec[rId].edgeVisitProb << "," << inputEdgeVisitProbAtTMSNVec[rId].snkEdgeID << "," << inputEdgeVisitProbAtTMSNVec[rId].oldPVNetEdgeID << "," << inputEdgeVisitProbAtTMSNVec[rId].normedEdgeVPAfterSplitTvlAct << endl;
	}
	myCSVFile.close();
}

void WriteEdgeVisitProbAtTMSNToTXT(const vector<EdgeVisitProbAtTMSN>& inputEdgeVisitProbAtTMSNVec, const string& csvFilePathName)
{
	// Create an output filestream object
	//ofstream myCSVFile(csvFilePathName);
	ofstream myCSVFile;
	myCSVFile.open(csvFilePathName, ios::out);

	// title of each column. 
	myCSVFile << "timePoint" << " " << "edgeStartNodeNewMSNIdx" << " " << "edgeEndNodeNewMSNIdx" << " " << "sourceToSNVisitProb" << " " << "ENToDestVisitProb" << " " << "edgeVisitProb" << " " << "snkEdgeID" << " " << "oldPVNetEdgeID" << " " << "normedEdgeVPAfterSplitTvlAct" << endl;

	for (unsigned int rId = 0; rId < inputEdgeVisitProbAtTMSNVec.size(); ++rId)
	{
		myCSVFile << inputEdgeVisitProbAtTMSNVec[rId].timePoint << " " << inputEdgeVisitProbAtTMSNVec[rId].edgeStartNodeNewMSNIdx << " " << inputEdgeVisitProbAtTMSNVec[rId].edgeEndNodeNewMSNIdx << " " << inputEdgeVisitProbAtTMSNVec[rId].sourceToSNVisitProb << " " << inputEdgeVisitProbAtTMSNVec[rId].ENToDestVisitProb << " " << inputEdgeVisitProbAtTMSNVec[rId].edgeVisitProb << " " << inputEdgeVisitProbAtTMSNVec[rId].snkEdgeID << " " << inputEdgeVisitProbAtTMSNVec[rId].oldPVNetEdgeID << " " << inputEdgeVisitProbAtTMSNVec[rId].normedEdgeVPAfterSplitTvlAct << endl;
	}
	myCSVFile.close();
}

// read edgeVisitProbAtTMSN outcome CSV
vector<vector<string> > ReadEdgeVisitProbAtTMSNToClass(const string& csvFilePath)
{
	vector<vector<string> > edgeVisitProbAtTMSNVec;
	ifstream filename(csvFilePath); // read data from .csv 
	// Extract the first line in the file?

	string line;
	while (getline(filename, line))
	{
		vector<string> aEdgeVisitProbAtTMSN;  // record one of the estimated parameters
		istringstream recordstr(line); // read line to recordstr, stringstream recordstr(line); 
		string wordstr;
		while (getline(recordstr, wordstr, ',')) {
			aEdgeVisitProbAtTMSN.push_back(wordstr);
		}
		edgeVisitProbAtTMSNVec.push_back(aEdgeVisitProbAtTMSN);
	}
	return edgeVisitProbAtTMSNVec;
}

EdgeVisitProbAtTMSN StrVecToEdgeVisitProbAtTMSNClass(const vector<string>& inputStrVec)
{
	unsigned int colid = 0;
	EdgeVisitProbAtTMSN aEdgeVisitProbAtTMSNRow;
	while (colid < inputStrVec.size())
	{
		aEdgeVisitProbAtTMSNRow.timePoint = StringToNum<double>(inputStrVec[colid++]);
		aEdgeVisitProbAtTMSNRow.edgeStartNodeNewMSNIdx = StringToNum<int>(inputStrVec[colid++]);
		aEdgeVisitProbAtTMSNRow.edgeEndNodeNewMSNIdx = StringToNum<int>(inputStrVec[colid++]);
		aEdgeVisitProbAtTMSNRow.sourceToSNVisitProb = StringToNum<double>(inputStrVec[colid++]);
		aEdgeVisitProbAtTMSNRow.ENToDestVisitProb = StringToNum<double>(inputStrVec[colid++]);
		aEdgeVisitProbAtTMSNRow.edgeVisitProb = StringToNum<double>(inputStrVec[colid++]);
		// 2023-12-19 add
		aEdgeVisitProbAtTMSNRow.snkEdgeID = StringToNum<int>(inputStrVec[colid++]);
		aEdgeVisitProbAtTMSNRow.oldPVNetEdgeID = StringToNum<int>(inputStrVec[colid++]);
		// 2023-12-21 add
		aEdgeVisitProbAtTMSNRow.normedEdgeVPAfterSplitTvlAct = StringToNum<double>(inputStrVec[colid++]);
	}
	return aEdgeVisitProbAtTMSNRow;
}

vector<EdgeVisitProbAtTMSN> ReadEdgeVisitProbAtTMSNToClassVec(const vector<vector<string> >& inputStrMatrix)
{
	vector<EdgeVisitProbAtTMSN> edgeVisitProbAtTMSNVec;
	for (unsigned int rowid = 1; rowid < inputStrMatrix.size(); ++rowid) // int rowid = 0
	{
		edgeVisitProbAtTMSNVec.push_back(StrVecToEdgeVisitProbAtTMSNClass(inputStrMatrix[rowid]));
	}
	return edgeVisitProbAtTMSNVec;
}

void WriteEdgeVisitProbAtTPVToCSV(const vector<EdgeVisitProbAtTPV>& inputEdgeVisitProbAtTPVVec, const string& csvFilePathName)
{
	// Create an output filestream object
	//ofstream myCSVFile(csvFilePathName);
	ofstream myCSVFile;
	myCSVFile.open(csvFilePathName, ios::out);

	// title of each column. 
	myCSVFile << "timePoint" << "," << "edgeStartNodeNewPVIdx" << "," << "startNodeActState" << "," << "edgeEndNodeNewPVIdx" << "," << "endNodeActState" << "," << "sourceToSNVisitProb" << "," << "ENToDestVisitProb" << "," << "edgeVisitProb" << "," << "snkEdgeID" << "," << "oldPVNetEdgeID" << "," << "normedEdgeVPAfterSplitTvlAct" << endl;

	for (unsigned int rId = 0; rId < inputEdgeVisitProbAtTPVVec.size(); ++rId)
	{
		myCSVFile << inputEdgeVisitProbAtTPVVec[rId].timePoint << "," << inputEdgeVisitProbAtTPVVec[rId].edgeStartNodeNewPVIdx << "," << inputEdgeVisitProbAtTPVVec[rId].startNodeActState << "," << inputEdgeVisitProbAtTPVVec[rId].edgeEndNodeNewPVIdx << "," << inputEdgeVisitProbAtTPVVec[rId].endNodeActState << "," << inputEdgeVisitProbAtTPVVec[rId].sourceToSNVisitProb << "," << inputEdgeVisitProbAtTPVVec[rId].ENToDestVisitProb << "," << inputEdgeVisitProbAtTPVVec[rId].edgeVisitProb << "," << inputEdgeVisitProbAtTPVVec[rId].snkEdgeID << "," << inputEdgeVisitProbAtTPVVec[rId].oldPVNetEdgeID << "," << inputEdgeVisitProbAtTPVVec[rId].normedEdgeVPAfterSplitTvlAct << endl;
	}
	myCSVFile.close();
}

void WriteEdgeVisitProbAtTPVToTXT(const vector<EdgeVisitProbAtTPV>& inputEdgeVisitProbAtTPVVec, const string& csvFilePathName)
{
	// Create an output filestream object
	//ofstream myCSVFile(csvFilePathName);
	ofstream myCSVFile;
	myCSVFile.open(csvFilePathName, ios::out);

	// title of each column. 
	myCSVFile << "timePoint" << " " << "edgeStartNodeNewPVIdx" << " " << "startNodeActState" << " " << "edgeEndNodeNewPVIdx" << " " << "endNodeActState" << " " << "sourceToSNVisitProb" << " " << "ENToDestVisitProb" << " " << "edgeVisitProb" << " " << "snkEdgeID" << " " << "oldPVNetEdgeID" << " " << "normedEdgeVPAfterSplitTvlAct" << endl;

	for (unsigned int rId = 0; rId < inputEdgeVisitProbAtTPVVec.size(); ++rId)
	{
		myCSVFile << inputEdgeVisitProbAtTPVVec[rId].timePoint << " " << inputEdgeVisitProbAtTPVVec[rId].edgeStartNodeNewPVIdx << " " << inputEdgeVisitProbAtTPVVec[rId].startNodeActState << " " << inputEdgeVisitProbAtTPVVec[rId].edgeEndNodeNewPVIdx << " " << inputEdgeVisitProbAtTPVVec[rId].endNodeActState << " " << inputEdgeVisitProbAtTPVVec[rId].sourceToSNVisitProb << " " << inputEdgeVisitProbAtTPVVec[rId].ENToDestVisitProb << " " << inputEdgeVisitProbAtTPVVec[rId].edgeVisitProb << " " << inputEdgeVisitProbAtTPVVec[rId].snkEdgeID << " " << inputEdgeVisitProbAtTPVVec[rId].oldPVNetEdgeID << " " << inputEdgeVisitProbAtTPVVec[rId].normedEdgeVPAfterSplitTvlAct << endl;
	}
	myCSVFile.close();
}

// read EdgeVisitProbAtTPV outcome CSV
vector<vector<string> > ReadEdgeVisitProbAtTPVToClass(const string& csvFilePath)
{
	vector<vector<string> > edgeVisitProbAtTPVVec;
	ifstream filename(csvFilePath); // read data from .csv 
	// Extract the first line in the file?

	string line;
	while (getline(filename, line))
	{
		vector<string> aEdgeVisitProbAtTPV;  // record one of the estimated parameters
		istringstream recordstr(line); // read line to recordstr, stringstream recordstr(line); 
		string wordstr;
		while (getline(recordstr, wordstr, ',')) {
			aEdgeVisitProbAtTPV.push_back(wordstr);
		}
		edgeVisitProbAtTPVVec.push_back(aEdgeVisitProbAtTPV);
	}
	return edgeVisitProbAtTPVVec;
}

EdgeVisitProbAtTPV StrVecToEdgeVisitProbAtTPVClass(const vector<string>& inputStrVec)
{
	unsigned int colid = 0;
	EdgeVisitProbAtTPV aEdgeVisitProbAtTPVRow;
	while (colid < inputStrVec.size())
	{
		aEdgeVisitProbAtTPVRow.timePoint = StringToNum<double>(inputStrVec[colid++]);
		aEdgeVisitProbAtTPVRow.edgeStartNodeNewPVIdx = StringToNum<int>(inputStrVec[colid++]);
		aEdgeVisitProbAtTPVRow.startNodeActState = StringToNum<int>(inputStrVec[colid++]);
		aEdgeVisitProbAtTPVRow.edgeEndNodeNewPVIdx = StringToNum<int>(inputStrVec[colid++]);
		aEdgeVisitProbAtTPVRow.endNodeActState = StringToNum<int>(inputStrVec[colid++]);
		aEdgeVisitProbAtTPVRow.sourceToSNVisitProb = StringToNum<double>(inputStrVec[colid++]);
		aEdgeVisitProbAtTPVRow.ENToDestVisitProb = StringToNum<double>(inputStrVec[colid++]);
		aEdgeVisitProbAtTPVRow.edgeVisitProb = StringToNum<double>(inputStrVec[colid++]);
		// 2023-12-19 add
		aEdgeVisitProbAtTPVRow.snkEdgeID = StringToNum<int>(inputStrVec[colid++]);
		aEdgeVisitProbAtTPVRow.oldPVNetEdgeID = StringToNum<int>(inputStrVec[colid++]);
		// 2023-12-21 add
		aEdgeVisitProbAtTPVRow.normedEdgeVPAfterSplitTvlAct = StringToNum<double>(inputStrVec[colid++]);
	}
	return aEdgeVisitProbAtTPVRow;
}

vector<EdgeVisitProbAtTPV> ReadEdgeVisitProbAtTPVToClassVec(const vector<vector<string> >& inputStrMatrix)
{
	vector<EdgeVisitProbAtTPV> edgeVisitProbAtTPVVec;
	for (unsigned int rowid = 1; rowid < inputStrMatrix.size(); ++rowid) // int rowid = 0
	{
		edgeVisitProbAtTPVVec.push_back(StrVecToEdgeVisitProbAtTPVClass(inputStrMatrix[rowid]));
	}
	return edgeVisitProbAtTPVVec;
}

// 写 travel link && activity location VP 文件: 为了导入 arcGIS
void WriteOldPVLinksIDWithVisitProbVecToCSV(const vector<double>& inputProbVec, const string& csvFilePathName)
{
	// Create an output filestream object
	//ofstream myCSVFile(csvFilePathName);
	ofstream myCSVFile;
	myCSVFile.open(csvFilePathName, ios::out);

	// title of each column; OldPVLinksID index from 1
	myCSVFile << "OldPVLinksID" << "," << "OldPVLinksProbVal" << endl;

	for (unsigned int rId = 0; rId < inputProbVec.size(); ++rId)
	{
		myCSVFile << rId + 1 << "," << inputProbVec[rId] << endl;
	}
	myCSVFile.close();
}

void WriteOldPVLinksIDWithVisitProbVecToCSV(const vector<vector<double> >& inputOldPVLinks_ID_ProbSumVal_mtrx, const string& csvFilePathName)
{
	// Create an output filestream object
	//ofstream myCSVFile(csvFilePathName);
	ofstream myCSVFile;
	myCSVFile.open(csvFilePathName, ios::out);

	// title of each column; OldPVLinksID index from 1
	myCSVFile << "OldPVLinksID" << "," << "OldPVLinksProbVal" << "," << "NormalizedOldPVLinksProbVal" << endl;

	for (unsigned int rId = 0; rId < inputOldPVLinks_ID_ProbSumVal_mtrx.size(); ++rId)
	{
		myCSVFile << inputOldPVLinks_ID_ProbSumVal_mtrx[rId][0] << "," << inputOldPVLinks_ID_ProbSumVal_mtrx[rId][1] << "," << inputOldPVLinks_ID_ProbSumVal_mtrx[rId][2] << endl;
	}
	myCSVFile.close();
}

void WriteFixedFlexActLocsWithVisitProbVecToCSV(const vector<double>& inputProbVec, const vector<vector<int> >& ActLocToPCIntVec, const string& csvFilePathName)
{
	// Create an output filestream object
	//ofstream myCSVFile(csvFilePathName);
	ofstream myCSVFile;
	myCSVFile.open(csvFilePathName, ios::out);

	// title of each column; OldPVLinksID index from 1
	myCSVFile << "LocObjectID" << "," << "LocType" << "," << "LocNewNodeID" << "," << "actLocVP" << endl;

	for (unsigned int rId = 0; rId < inputProbVec.size(); ++rId)
	{
		myCSVFile << rId + 1 << "," << ActLocToPCIntVec[rId][0] << "," << ActLocToPCIntVec[rId][1] << "," << inputProbVec[rId] << endl;
	}
	myCSVFile.close();
}
// 2023-12-19 改
// vector<vector<double> > workFirstWorkEdgeFixedFlexActLocs_ID_ProbSumVal_mtrx
// 2023-12-21 改
void WriteFixedFlexActLocsWithVisitProbVecToCSV(const vector<vector<double> >& inputFixedFlexActLocs_ID_ProbSumVal_mtrx, const vector<vector<int> >& ActLocToPCIntVec, const string& csvFilePathName)
{
	// Create an output filestream object
	//ofstream myCSVFile(csvFilePathName);
	ofstream myCSVFile;
	myCSVFile.open(csvFilePathName, ios::out);

	// title of each column; OldPVLinksID index from 1
	myCSVFile << "LocObjectID" << "," << "LocType" << "," << "LocNewNodeID" << "," << "actLocVP" << "," << "NormalizedActLocVP" << endl;

	for (unsigned int rId = 0; rId < inputFixedFlexActLocs_ID_ProbSumVal_mtrx.size(); ++rId)
	{
		myCSVFile << inputFixedFlexActLocs_ID_ProbSumVal_mtrx[rId][0] << "," << ActLocToPCIntVec[rId][0] << "," << ActLocToPCIntVec[rId][1] << "," << inputFixedFlexActLocs_ID_ProbSumVal_mtrx[rId][1] << "," << inputFixedFlexActLocs_ID_ProbSumVal_mtrx[rId][2] << endl;
	}
	myCSVFile.close();
}

string getMonthStr(const int& monthNum)
{
	if (monthNum == 1)
	{
		return "Jan";
	}
	else if (monthNum == 2)
	{
		return "Feb";
	}
	else if (monthNum == 3)
	{
		return "Mar";
	}
	else if (monthNum == 4)
	{
		return "Apr";
	}
	else if (monthNum == 5)
	{
		return "May";
	}
	else if (monthNum == 6)
	{
		return "Jun";
	}
	else if (monthNum == 7)
	{
		return "Jul";
	}
	else if (monthNum == 8)
	{
		return "Aug";
	}
	else if (monthNum == 9)
	{
		return "Sep";
	}
	else if (monthNum == 10)
	{
		return "Oct";
	}
	else if (monthNum == 11)
	{
		return "Nov";
	}
	else
	{
		return "Dec";
	}
}
