# Supplementary material for: Visit probability and accessibility within space–time prism of activity program
Source: Int J Geogr Inf Sci. 2024 Jul 17;39(5):1076–99. doi: 10.1080/13658816.2024.2378066 (PMC11996065; doi:10.1080/13658816.2024.2378066)
Supplement: Supplemental Material [file TGIS_A_2378066_SM5406.zip › CodesDataFiles/cppCodes/VisitProbability_STP_AP/VisitProbability_STP_AP/ReadWriteFile.h]

#pragma once
#pragma once
#include <vector>
#include <string>
#include <iostream>  
#include <sstream> 
#include <fstream>  // For std::ofstream
#include <stdio.h>
#include <io.h>
#include <stdlib.h>
#include <regex>

#include "ATPInOut.h"
#include "STPVPElements.h"

using namespace std;

void getAllCSVFiles(string path, vector<string>& files);
string getCSVFileName(const string& pathFileName);

vector<int> extractNumberFromString(const string& str);

void WriteSTPNodesInMSNToCSV(const vector<STPNodesInMSN>& inputSTPNodesInMSNVec, const string& csvFilePathName);

vector<vector<string> > ReadLinkLocToPCData(const string& csvFilePath);
vector<vector<int> > getActLocToPCVec(const vector<vector<string> >& inputStrMatrix);
vector<int> actLocToPCStrVecToIntVec(const vector<string>& inputStrVec);

void WriteEdgeVisitProbAtTMSNToCSV(const vector<EdgeVisitProbAtTMSN>& inputEdgeVisitProbAtTMSNVec, const string& csvFilePathName);
void WriteEdgeVisitProbAtTMSNToTXT(const vector<EdgeVisitProbAtTMSN>& inputEdgeVisitProbAtTMSNVec, const string& csvFilePathName);
vector<vector<string> > ReadEdgeVisitProbAtTMSNToClass(const string& csvFilePath);
EdgeVisitProbAtTMSN StrVecToEdgeVisitProbAtTMSNClass(const vector<string>& inputStrVec);
vector<EdgeVisitProbAtTMSN> ReadEdgeVisitProbAtTMSNToClassVec(const vector<vector<string> >& inputStrMatrix);

void WriteEdgeVisitProbAtTPVToCSV(const vector<EdgeVisitProbAtTPV>& inputEdgeVisitProbAtTPVVec, const string& csvFilePathName);
void WriteEdgeVisitProbAtTPVToTXT(const vector<EdgeVisitProbAtTPV>& inputEdgeVisitProbAtTPVVec, const string& csvFilePathName);
vector<vector<string> > ReadEdgeVisitProbAtTPVToClass(const string& csvFilePath);
EdgeVisitProbAtTPV StrVecToEdgeVisitProbAtTPVClass(const vector<string>& inputStrVec);
vector<EdgeVisitProbAtTPV> ReadEdgeVisitProbAtTPVToClassVec(const vector<vector<string> >& inputStrMatrix);

void WriteOldPVLinksIDWithVisitProbVecToCSV(const vector<double>& inputProbVec, const string& csvFilePathName);
void WriteOldPVLinksIDWithVisitProbVecToCSV(const vector<vector<double> >& inputOldPVLinks_ID_ProbSumVal_mtrx, const string& csvFilePathName);

void WriteFixedFlexActLocsWithVisitProbVecToCSV(const vector<double>& inputProbVec, const vector<vector<int> >& ActLocToPCIntVec, const string& csvFilePathName);
void WriteFixedFlexActLocsWithVisitProbVecToCSV(const vector<vector<double> >& inputFixedFlexActLocs_ID_ProbSumVal_mtrx, const vector<vector<int> >& ActLocToPCIntVec, const string& csvFilePathName);

string getMonthStr(const int& monthNum);
