# Supplementary material for: Visit probability and accessibility within space–time prism of activity program
Source: Int J Geogr Inf Sci. 2024 Jul 17;39(5):1076–99. doi: 10.1080/13658816.2024.2378066 (PMC11996065; doi:10.1080/13658816.2024.2378066)
Supplement: Supplemental Material [file TGIS_A_2378066_SM5406.zip › CodesDataFiles/cppCodes/VisitProbability_STP_AP/VisitProbability_STP_AP/SimulateVisitProbability_Queue.cpp]

#include <limits.h> 
#include "SimulateVisitProbability_Queue.h"
#include "STPVPElements.h"
#include "STPVPFuncs_Queue.h"
#include "ReadWriteFile.h"
#include "PathAndLabels.h"
#include "ConstructSNK.h"

const int INF_TIMEWINDOW = 2000000;

// 第1步: calculate STP nodes
// 第2步: calculate STP edges visit probability, 
// 第3步: 处理路网中的一些分叉路段visit probability 数据
// 第4步: 处理成几种形式
// 第5步: 提取出 non-zero 的 visit probability
// 第6步: 将提取出 non-zero 的 visit probability 分成: travel link 和 activity link
// 第7步: 

void simulateVisitProb(RNGraphV1* rnNetwork, SNKGraphV1* snkNetwork, SNKGraphV1* snkNetwork_reverse, const int& selectedATPID, const vector<int>& inSelectedT, const string& inTrajMonth, const string& inTrajYear, pair<vector<vector<double> >, vector<vector<double> > > TvlEXPParams, pair<vector<vector<double> >, vector<vector<double> > > FlexActLogParams, pair<vector<vector<double> >, vector<vector<double> > > FixedActLogParams, vector<double> xiVec, int oldPVEdgeNum, vector<OutATPInfos> regionATPsClassVec, vector<TimeInGPS> regionATPsStartTimeClassVec, vector<vector<int> > regionFlexActLocIntVec, vector<vector<int> > actLocToPCIntVec)
{
	// for each month in 2014
	string trajMonth = inTrajMonth; // "Jan"...
	string trajYear = inTrajYear; // 2014
	vector<int> selectedT(inSelectedT);

	string ATPIDStr = to_string(selectedATPID);   // string simATPIDStr = "46"; 
	string recordDateStr = "_0118";  // 0425: travel link 1 class; 0413: travel link 2 class
	string nonZeroProbStr = "NonZeroProb";
	//string duplicatedOG = "DuplicatedOG";
	//string OGStr = "OG";
	//string NewNormalizedStr = "Normalized";
	//string NewNormalizedReformStr = "NormalizedReform";
	//string timeWindowStr = "NoTimeWindow";
	string timeWindowStr = "TimeWindow";

	// for the vector<OutATPInfos> 
	int pvflag = 2;// 0-walk, 1-bike, 2-car

	// get activity state matrix
	int simActTypeNum = 2; // 1: fixed; 2: flexible
	vector<vector<int> > simBinaryActComb = getBinaryActComb(simActTypeNum);
	vector<vector<int> > simRealActComb = getRealActComb(simBinaryActComb);
	vector<vector<int> > simActStateTransMtrx = createActStateTransMatrix(simBinaryActComb, simRealActComb);

	// estimated parameters for VP:
	vector<vector<double> > tvlEXPParas = TvlEXPParams.first;
	vector<vector<double> > tvlEXPBetaMtrx = TvlEXPParams.second;

	// non-daily flexible activity 
	vector<vector<double> > flexActLogNParas = FlexActLogParams.first;
	vector<vector<double> > flexActLogNBetaMtrx = FlexActLogParams.second;

	// working fixed activity
	vector<vector<double> > fixedActLogNParas = FixedActLogParams.first;
	vector<vector<double> > fixedActLogNBetaMtrx = FixedActLogParams.second;

	// individual gender & age
	vector<double> selectATPUserXiVec = xiVec;

	// simulate visit probability for an ATP given origin and destination
	OutATPInfos simATP = regionATPsClassVec[selectedATPID];
	TimeInGPS simATPStartTime = regionATPsStartTimeClassVec[selectedATPID];  

	int simATPHomeNodeID = simATP.homeRoadNodeID;
	double simATPActDuraMultiplier = 1.0;
	double simATPTimeBudgetMultiplier = 1.1;

	int simuActStateNum = simActStateTransMtrx.size();
	int simPvNodeNum = rnNetwork->rnNodeNum;
	int simOriginNodeID = simATPHomeNodeID; 
	int simStartNodeMSNNewID = rnNetwork->getRNNodeNewIdByOldId(simOriginNodeID);
	int simEndNodeMSNNewID = simStartNodeMSNNewID + simPvNodeNum * (simuActStateNum - 1);

	int simStartTimeAssume = 420; // 360: 6am; 420: 7am; 480: 8am; 540:9am	
	int simStartTime = (int)((simATPStartTime.trajhour) * 60 + simATPStartTime.trajmin + (simATPStartTime.trajsec) / 60); // real start time of the ATP
	// here manually delayed 1 hour start time, if not needed, please inactivate code in line 79
	simStartTime += 60;  // start time: 7h 20min 8s

	int simTimeBudget = (int)(simATPTimeBudgetMultiplier * (simATP.atpTotalTime)); 
	int simFixedFlexActivityTime = (int)(simATPActDuraMultiplier * (simATP.flexiActDura + simATP.fixedActDura)); 
	double simFixedActDura = simATPActDuraMultiplier * (simATP.fixedActDura); 
	int simTransferBudget = 0;
	int simPvflag1 = 2;// 0-walk, 1-bike, 2-car
	double simDensityfactor = 1;

	double simSpeedMultiplier = (2.0 / 3.0); 

	// peak hours (7:00 - 9:00 am) && (16:30 - 19:00 (4:30 - 7:00 pm))
	vector<int> morningPeakHourWindow = { 420, 540 };  // 7:00 - 9:00 am
	vector<int> eveningPeakHourWindow = { 990, 1140 }; // 16:30 - 19:00 (4:30 - 7:00 pm)
	vector<vector<int> > peakHoursStartEndTimes;
	peakHoursStartEndTimes.push_back(morningPeakHourWindow);
	peakHoursStartEndTimes.push_back(eveningPeakHourWindow);

	// 考虑 activity location 的 time window
	// 如果考虑 activity location 的 time window:
	//vector<int> fixedActTimeWindow = {480, 1080}; // 一般 9:00 - 17:00. 这里假设 8:00 - 18:00: 10hours
	//vector<int> flexibleActTimeWindow = {360, 1320};   // 06:00 to 22:00 hours: 360, 1320
	//vector<int> travelLinksTimeWindow = { INT_MIN, INT_MAX }; // travel time 一般没有限制
	// 如果不考虑 activity location 的 time window:
	vector<int> fixedActLocsTimeWindow = { -INF_TIMEWINDOW, INF_TIMEWINDOW }; // 一般 9:00 - 17:00. 这里假设 8:00 - 18:00: 10hours
	vector<int> flexibleActLocsTimeWindow = { -INF_TIMEWINDOW, INF_TIMEWINDOW }; // 06:00 to 22:00 hours: 360, 1320
	vector<int> travelLinksTimeWindow = { -INF_TIMEWINDOW, INF_TIMEWINDOW }; //travel time 一般没有限制

	pair<vector<int>, vector<int> > fixedFlexibleActLocsTimeWindow = make_pair(fixedActLocsTimeWindow, flexibleActLocsTimeWindow);

	// time-varying speed
	// Dijkstra 函数: 考虑 activity location 的 time window:
	pair<snkPath, pair<vector<double>, vector<double> > > snk_tbs_1st_path_distance_pair_forward = dijkstra_path_snk_tbs_1st_timebudget_timeVary_TimeWindow_v1(snkNetwork, simStartNodeMSNNewID, simEndNodeMSNNewID, simPvflag1, simRealActComb, simATP, simATPActDuraMultiplier, simStartTime, simSpeedMultiplier, peakHoursStartEndTimes, simTimeBudget, fixedFlexibleActLocsTimeWindow, travelLinksTimeWindow);

	pair<vector<double>, vector<double> > distances_Time_DisU_pair_from_1st_search = snk_tbs_1st_path_distance_pair_forward.second;
	vector<double> distanceDisU_from_1st_search = distances_Time_DisU_pair_from_1st_search.second;
	vector<double> distanceTime_from_1st_search = distances_Time_DisU_pair_from_1st_search.first;

	// 反向路网中 simEndNodeMSNNewID 是 source, simStartNodeMSNNewID 是 target
	pair<snkPath, pair<vector<double>, vector<double> > > snk_tbs_2nd_path_distance_pair_backward = dijkstra_path_snk_tbs_2nd_timebudget_timeVary_v1(snkNetwork_reverse, simEndNodeMSNNewID, simStartNodeMSNNewID, simPvflag1, simStartTime, simSpeedMultiplier, peakHoursStartEndTimes, simTimeBudget, distanceDisU_from_1st_search, distanceTime_from_1st_search);

	pair<vector<double>, vector<double> > distances_Time_DisU_pair_from_2nd_search = snk_tbs_2nd_path_distance_pair_backward.second;
	vector<double> distanceDisU_from_2nd_search = distances_Time_DisU_pair_from_2nd_search.second;

	double simStartNodeDistRL_F = distanceDisU_from_1st_search[simStartNodeMSNNewID];
	double simEndNodeDistRL_F = distanceDisU_from_1st_search[simEndNodeMSNNewID];
	double simStartNodeDistRL_B = distanceDisU_from_2nd_search[simStartNodeMSNNewID];
	double simEndNodeDistRL_B = distanceDisU_from_2nd_search[simEndNodeMSNNewID];

	// ================================================================================================================================================	
	// ATPsFixedActDuraInfo, ATPsFlexActDuraInfo, actDuraOption
	// visit probability

	// for loop for time points: modified start && end time
	int simStartTime_modi = (int)((simATPStartTime.trajhour) * 60 + simATPStartTime.trajmin + (simATPStartTime.trajsec) / 60); // real start time of the ATP
	// 往后推 1hour
	simStartTime_modi += 60; // manually delayed 1 hour start time for simulation, if not needed, please inactivate code
	int simDestArrivalTime_modi = simStartTime_modi + simTimeBudget; // 7:00pm; 1200: 8pm

	// write to folder path:
	//string simATPsTimePointVisitProbPathStr = "..\\..\\DataFiles\\NLNBATPsTimePointVisitProbs\\" + trajMonth + "\\" + ATPIDStr + "\\" + timeWindowStr + "\\";

	selectedT.push_back(simStartTime_modi);
	selectedT.push_back(simDestArrivalTime_modi); // 19:00
	sort(selectedT.begin(), selectedT.end());
	vector<int>::iterator TIter = unique(selectedT.begin(), selectedT.end());
	selectedT.erase(TIter, selectedT.end());

	//string simATPsMSNSTPNodesPathStr = "..\\..\\DataFiles\\NLNBATPsMSNSTPNodes\\" + trajMonth + "\\";
	string simATPsMSNSTPNodesPathStr = "..\\..\\DataFiles\\NLNBATPsMSNSTPNodes\\";

	// 第1步: calculate STP nodes
	pair<vector<STPNodesInMSN>, unordered_map<int, int> > outputSTPVec_NewIdx_RowID_pair = outputSTP_ForwardBackwardDistRL(rnNetwork, snkNetwork, distanceDisU_from_1st_search, distanceDisU_from_2nd_search, simStartTime_modi, simDestArrivalTime_modi);
	vector<STPNodesInMSN> simATPSTPNodes = outputSTPVec_NewIdx_RowID_pair.first;
	unordered_map<int, int> snkNodeNewIdx_RowID_inSTPNodesVec = outputSTPVec_NewIdx_RowID_pair.second;

	//string selectATPsMSNSTPNodesFileName = "New_NLNB_MSNSTPNodes_ATPID" + ATPIDStr;
	string selectATPsMSNSTPNodesFileName = "NLNB_MSNSTPNodes_ATPID" + ATPIDStr;
	string selectATPsMSNSTPNodesPathFileNameCSV = simATPsMSNSTPNodesPathStr + selectATPsMSNSTPNodesFileName + ".csv";
	WriteSTPNodesInMSNToCSV(outputSTPVec_NewIdx_RowID_pair.first, selectATPsMSNSTPNodesPathFileNameCSV);

	// write out visit probability results
	/*
	string ATPEdgeVisitProbAtTVisitProbPathStr_OG = simATPsTimePointVisitProbPathStr + OGStr + "\\";
	string ATPEdgeVisitProbAtTVisitProbPathStr_DuplicatedOG = simATPsTimePointVisitProbPathStr + duplicatedOG + "\\";
	// NewNormalized
	string ATPEdgeVisitProbAtTVisitProbPathStr_Normalized = simATPsTimePointVisitProbPathStr + NewNormalizedStr + "\\";
	// NewReform
	string ATPEdgeVisitProbAtTVisitProbPathStr_NormalizedReform = simATPsTimePointVisitProbPathStr + NewNormalizedReformStr + "\\";
	*/

	int currStartTimePoint = -1;
	string selectATPTimePointStr = string();
	string selectATPEndTimeStr = string();

	for (int currStartTIdx = 1; currStartTIdx < selectedT.size(); ++currStartTIdx) // currStartTIdx = 1: 480
	{
		currStartTimePoint = selectedT[currStartTIdx];

		if ((currStartTimePoint >= simStartTime_modi) && (currStartTimePoint <= simDestArrivalTime_modi)) //(currStartTimePoint <= simDestArrivalTime_modi)
		{
			selectATPTimePointStr = to_string(((int)currStartTimePoint));
			string ATPIDTimePointStr = "ATPID" + ATPIDStr + "_" + selectATPTimePointStr + "_";

			// 第2步: calculate STP edges visit probability, 
			vector<EdgeVisitProbAtTMSN> simSTPNodeVisitProbAtT = calVisitProbabilityInSTPLatentClassExp2LogN3_modi(snkNetwork, simATPSTPNodes, snkNodeNewIdx_RowID_inSTPNodesVec, tvlEXPParas, tvlEXPBetaMtrx, flexActLogNParas, flexActLogNBetaMtrx, fixedActLogNParas, fixedActLogNBetaMtrx, selectATPUserXiVec, currStartTimePoint, simStartTime_modi, simDestArrivalTime_modi, simFixedActDura);

			// write out files
			/*
			string selectATPsTimePointVisitProbFileName = "NLNB_SearchSTP_VisitProb_ATPID" + ATPIDStr + "_timePoint" + selectATPTimePointStr;
			string selectATPsTimePointVisitProbPathFileNameCSV = simATPsTimePointVisitProbPathStr + selectATPsTimePointVisitProbFileName + recordDateStr + ".csv"; 
			WriteEdgeVisitProbAtTMSNToCSV(simSTPNodeVisitProbAtT, selectATPsTimePointVisitProbPathFileNameCSV);
			*/

			// 第3步: 处理路网中的一些分叉路段 visit probability 数据
			pair<vector<EdgeVisitProbAtTMSN>, vector<EdgeVisitProbAtTMSN> > uniqueAndDuplicatedOGEdgeVisitProbAtTMSNVec = getUniqueAndDuplicatedEdgeVPAtTMSNVec(simSTPNodeVisitProbAtT);
			vector<EdgeVisitProbAtTMSN> uniqueOGEdgeVisitProbAtTMSNVec = uniqueAndDuplicatedOGEdgeVisitProbAtTMSNVec.first;
			vector<EdgeVisitProbAtTMSN> duplicateOGEdgeVisitProbAtTMSNVec = uniqueAndDuplicatedOGEdgeVisitProbAtTMSNVec.second;

			// 第4步: 处理成几种形式
			// form 1:
			vector<EdgeVisitProbAtTMSN> simNormalizedSTPNodeVisitProbAtTFormA = calNormalizedVisitProbabilityInSTP(uniqueOGEdgeVisitProbAtTMSNVec);

			// write out files
			/*
			string selectATPsTimePointNormVisitProbFileName = "NLNB_SearchSTP_Norm_VisitProb_ATPID" + ATPIDStr + "_timePoint" + selectATPTimePointStr;
			string selectATPsTimePointNormVisitProbPathFileNameCSV = simATPsTimePointVisitProbPathStr + selectATPsTimePointNormVisitProbFileName + recordDateStr + ".csv";  
			WriteEdgeVisitProbAtTMSNToCSV(simNormalizedSTPNodeVisitProbAtTFormA, selectATPsTimePointNormVisitProbPathFileNameCSV);
			*/
			// form 2:
			vector<EdgeVisitProbAtTPV> simNormalizedSTPNodeVisitProbAtTFormB = NormalizedVisitProbabilityInSTPForm2_v1(simNormalizedSTPNodeVisitProbAtTFormA, rnNetwork);
			// write out files
			/*
			string selectATPsTimePointNormVisitProbFileName_reform = "NLNB_SearchSTP_reform_Norm_VisitProb_ATPID" + ATPIDStr + "_timePoint" + selectATPTimePointStr;
			string selectATPsTimePointNormVisitProbPathFileNameCSV_reform = simATPsTimePointVisitProbPathStr + selectATPsTimePointNormVisitProbFileName_reform + recordDateStr + ".csv"; 
			WriteEdgeVisitProbAtTPVToCSV(simNormalizedSTPNodeVisitProbAtTFormB, selectATPsTimePointNormVisitProbPathFileNameCSV_reform);
			*/

			// 第5步: 提取出 non-zero 的 visit probability
			vector<EdgeVisitProbAtTMSN> nonZeroProbUniqueOGEdgeVPAtTMSNMSNVec = getNonZeroEdgeProbEdgeVisitProbAtTMSNVec(uniqueOGEdgeVisitProbAtTMSNVec);
			// write nonZero OG files to csv 
			// write out files
			/*
			string uniqueOGATPsTimePointVPFileName = "UN_" + selectATPsTimePointNormVisitProbFileName + recordDateStr + ".csv";
			string nUnOGATPTimePointVPFileName = "NonZeroProb_OG_" + uniqueOGATPsTimePointVPFileName;
			string nUnOGATPTimePointVPPathFileNameCSV = ATPEdgeVisitProbAtTVisitProbPathStr_OG + nonZeroProbStr + "\\" + nUnOGATPTimePointVPFileName;
			WriteEdgeVisitProbAtTMSNToCSV(nonZeroProbUniqueOGEdgeVPAtTMSNMSNVec, nUnOGATPTimePointVPPathFileNameCSV);
			// duplicated: 
			string duplicateOGATPsTimePointVPFileName = "DP_" + selectATPsTimePointNormVisitProbFileName + recordDateStr + ".csv";
			string duplicateOGATPsTimePointVPPathFileNameCSV = ATPEdgeVisitProbAtTVisitProbPathStr_DuplicatedOG + nonZeroProbStr + "\\" + "NonZeroProb_OG_" + duplicateOGATPsTimePointVPFileName;
			WriteEdgeVisitProbAtTMSNToCSV(duplicateOGEdgeVisitProbAtTMSNVec, duplicateOGATPsTimePointVPPathFileNameCSV);
			*/
			// nonZero of form 1
			vector<EdgeVisitProbAtTMSN> nonZeroProbUniqueNormEdgeVPAtTMSNVec = getNonZeroEdgeProbEdgeVisitProbAtTMSNVec(simNormalizedSTPNodeVisitProbAtTFormA);
			// write to csv 
			/*
			string nUnNormATPTimePointVPFileName = "NonZeroProb_Norm_" + uniqueOGATPsTimePointVPFileName;
			string nUnNormATPTimePointVPPathFileNameCSV = ATPEdgeVisitProbAtTVisitProbPathStr_Normalized + nonZeroProbStr + "\\" + nUnNormATPTimePointVPFileName;
			WriteEdgeVisitProbAtTMSNToCSV(nonZeroProbUniqueNormEdgeVPAtTMSNVec, nUnNormATPTimePointVPPathFileNameCSV);
			*/
			// nonZero of form 2
			vector<EdgeVisitProbAtTPV> nonZeroProbUniqueReformNormEdgeVPAtTPVVec = getNonZeroEdgeVisitProbAtTPVVec(simNormalizedSTPNodeVisitProbAtTFormB);
			// write to csv 
			/*
			string nUnNormReformATPTimePointVPFileName = "NonZeroProb_Reform_Norm" + uniqueOGATPsTimePointVPFileName;
			string nUnNormReformATPTimePointVPPathFileNameCSV = ATPEdgeVisitProbAtTVisitProbPathStr_NormalizedReform + nonZeroProbStr + "\\" + nUnNormReformATPTimePointVPFileName;
			WriteEdgeVisitProbAtTPVToCSV(nonZeroProbUniqueReformNormEdgeVPAtTPVVec, nUnNormReformATPTimePointVPPathFileNameCSV);
			*/

			// 第6步: 将提取出 non-zero 的 visit probability 分成: travel link 和 activity link (对 NewNormalizedReform 操作)
			// Extract specific activity state's vector<EdgeVisitProbAtTPV>: travel links and activity links
			
			// the visit probabilities (normalized) of travel & activity links at the "start time point" and the "end time point" are all 0 since no links can be accessed at the moments, so just ignore the written out files at these 2 time points (the write out file's Visit Probability is "nan")
			generate_travel_activity_links_VisitProb_SumVal(ATPIDStr, trajMonth, ATPIDTimePointStr, nonZeroProbStr, timeWindowStr, recordDateStr, actLocToPCIntVec, nonZeroProbUniqueReformNormEdgeVPAtTPVVec, oldPVEdgeNum);

		}
		else if (currStartTimePoint < simStartTime_modi)
		{
			continue;
		}
		else // currStartTimePoint > simDestArrivalTime_modi
		{
			break;
		}
	}
	
}
