# Supplementary material for: Visit probability and accessibility within space–time prism of activity program
Source: Int J Geogr Inf Sci. 2024 Jul 17;39(5):1076–99. doi: 10.1080/13658816.2024.2378066 (PMC11996065; doi:10.1080/13658816.2024.2378066)
Supplement: Supplemental Material [file TGIS_A_2378066_SM5406.zip › CodesDataFiles/cppCodes/VisitProbability_STP_AP/VisitProbability_STP_AP/SimulateVisitProbability_Queue.h]

#pragma once
#pragma once

//#include "STPVPElements.h"
#include "Graph.h"


void simulateVisitProb(RNGraphV1* rnNetwork, SNKGraphV1* snkNetwork, SNKGraphV1* snkNetwork_reverse, const int& selectedATPID, const vector<int>& inSelectedT, const string& inTrajMonth, const string& inTrajYear, pair<vector<vector<double> >, vector<vector<double> > > TvlEXPParams, pair<vector<vector<double> >, vector<vector<double> > > FlexActLogParams, pair<vector<vector<double> >, vector<vector<double> > > FixedActLogParams, vector<double> xiVec, int oldPVEdgeNum, vector<OutATPInfos> regionATPsClassVec, vector<TimeInGPS> regionATPsStartTimeClassVec, vector<vector<int> > regionFlexActLocIntVec, vector<vector<int> > actLocToPCIntVec);
