# Supplementary material for: Visit probability and accessibility within space–time prism of activity program
Source: Int J Geogr Inf Sci. 2024 Jul 17;39(5):1076–99. doi: 10.1080/13658816.2024.2378066 (PMC11996065; doi:10.1080/13658816.2024.2378066)
Supplement: Supplemental Material [file TGIS_A_2378066_SM5406.zip › CodesDataFiles/cppCodes/VisitProbability_STP_AP/VisitProbability_STP_AP/STPVPElements.cpp]

#include <numeric>    // 包含 accumulate
#include <algorithm>  // 包含 max_element
#include "STPVPElements.h"

const double pi = 3.1415926535897932384626433832795;

// visit probability
// class
// STPNodesInMSN
STPNodesInMSN::STPNodesInMSN() : nodeNewIdxInMSN(-1), nodeNewIdxInPVNet(-1), nodeActStateIdx(-1), nodeEarliestArrivalTime(-1), nodeLatestDepartTime(-1) {}
STPNodesInMSN::STPNodesInMSN(int inNodeNewIdInMSN, int inNodeNewIdInPV, int inNodeActState, double inNodeEarliestAT, double inNodeLatestDT) : nodeNewIdxInMSN(inNodeNewIdInMSN), nodeNewIdxInPVNet(inNodeNewIdInPV), nodeActStateIdx(inNodeActState), nodeEarliestArrivalTime(inNodeEarliestAT), nodeLatestDepartTime(inNodeLatestDT) {}
STPNodesInMSN::STPNodesInMSN(const STPNodesInMSN& inSTPNodes) : nodeNewIdxInMSN(inSTPNodes.nodeNewIdxInMSN), nodeNewIdxInPVNet(inSTPNodes.nodeNewIdxInPVNet), nodeActStateIdx(inSTPNodes.nodeActStateIdx), nodeEarliestArrivalTime(inSTPNodes.nodeEarliestArrivalTime), nodeLatestDepartTime(inSTPNodes.nodeLatestDepartTime) {}
STPNodesInMSN& STPNodesInMSN::operator=(const STPNodesInMSN& inSTPNodes)
{
	if (this == &inSTPNodes) return *this;

	nodeNewIdxInMSN = inSTPNodes.nodeNewIdxInMSN;
	nodeNewIdxInPVNet = inSTPNodes.nodeNewIdxInPVNet;
	nodeActStateIdx = inSTPNodes.nodeActStateIdx;
	nodeEarliestArrivalTime = inSTPNodes.nodeEarliestArrivalTime;
	nodeLatestDepartTime = inSTPNodes.nodeLatestDepartTime;
	return *this;
}
STPNodesInMSN::~STPNodesInMSN() {}

//EdgeVisitProbAtT
EdgeVisitProbAtTMSN::EdgeVisitProbAtTMSN() : timePoint(-1), edgeStartNodeNewMSNIdx(-1), edgeEndNodeNewMSNIdx(-1), sourceToSNVisitProb(-1), ENToDestVisitProb(-1), edgeVisitProb(-1), snkEdgeID(-1), oldPVNetEdgeID(-1), normedEdgeVPAfterSplitTvlAct(-1) {}
EdgeVisitProbAtTMSN::EdgeVisitProbAtTMSN(double inT, int inSNNewMSNID, int inENNewMSNID, double inSToSNVP, double inENToDVP, double inEdgeVP, int inSnkEdgeID, int inOldPVNetEdgeID, double inNormedEdgeVPAfterSplitTvlAct) : timePoint(inT), edgeStartNodeNewMSNIdx(inSNNewMSNID), edgeEndNodeNewMSNIdx(inENNewMSNID), sourceToSNVisitProb(inSToSNVP), ENToDestVisitProb(inENToDVP), edgeVisitProb(inEdgeVP), snkEdgeID(inSnkEdgeID), oldPVNetEdgeID(inOldPVNetEdgeID), normedEdgeVPAfterSplitTvlAct(inNormedEdgeVPAfterSplitTvlAct) {}

EdgeVisitProbAtTMSN::EdgeVisitProbAtTMSN(const EdgeVisitProbAtTMSN& inEdgeVP) : timePoint(inEdgeVP.timePoint), edgeStartNodeNewMSNIdx(inEdgeVP.edgeStartNodeNewMSNIdx), edgeEndNodeNewMSNIdx(inEdgeVP.edgeEndNodeNewMSNIdx), sourceToSNVisitProb(inEdgeVP.sourceToSNVisitProb), ENToDestVisitProb(inEdgeVP.ENToDestVisitProb), edgeVisitProb(inEdgeVP.edgeVisitProb), snkEdgeID(inEdgeVP.snkEdgeID), oldPVNetEdgeID(inEdgeVP.oldPVNetEdgeID), normedEdgeVPAfterSplitTvlAct(inEdgeVP.normedEdgeVPAfterSplitTvlAct) {}
EdgeVisitProbAtTMSN& EdgeVisitProbAtTMSN::operator=(const EdgeVisitProbAtTMSN& inEdgeVP)
{
	if (this == &inEdgeVP) return *this;

	timePoint = inEdgeVP.timePoint;
	edgeStartNodeNewMSNIdx = inEdgeVP.edgeStartNodeNewMSNIdx;
	edgeEndNodeNewMSNIdx = inEdgeVP.edgeEndNodeNewMSNIdx;
	sourceToSNVisitProb = inEdgeVP.sourceToSNVisitProb;
	ENToDestVisitProb = inEdgeVP.ENToDestVisitProb;
	edgeVisitProb = inEdgeVP.edgeVisitProb;
	snkEdgeID = inEdgeVP.snkEdgeID;
	oldPVNetEdgeID = inEdgeVP.oldPVNetEdgeID;
	normedEdgeVPAfterSplitTvlAct = inEdgeVP.normedEdgeVPAfterSplitTvlAct;
	return *this;
}
EdgeVisitProbAtTMSN::~EdgeVisitProbAtTMSN() {}
bool EdgeVisitProbAtTMSN::operator==(const EdgeVisitProbAtTMSN& rhs) const
{
	if (this->timePoint == rhs.timePoint && this->edgeStartNodeNewMSNIdx == rhs.edgeStartNodeNewMSNIdx && this->edgeEndNodeNewMSNIdx == rhs.edgeEndNodeNewMSNIdx && this->sourceToSNVisitProb == rhs.sourceToSNVisitProb && this->ENToDestVisitProb == rhs.ENToDestVisitProb && this->edgeVisitProb == rhs.edgeVisitProb && this->snkEdgeID == rhs.snkEdgeID && this->oldPVNetEdgeID == rhs.oldPVNetEdgeID && this->normedEdgeVPAfterSplitTvlAct == rhs.normedEdgeVPAfterSplitTvlAct)
	{
		return true;
	}
	return false;
}

EdgeVisitProbAtTPV::EdgeVisitProbAtTPV() : timePoint(-1), edgeStartNodeNewPVIdx(-1), startNodeActState(-1), edgeEndNodeNewPVIdx(-1), endNodeActState(-1), sourceToSNVisitProb(-1), ENToDestVisitProb(-1), edgeVisitProb(-1), snkEdgeID(-1), oldPVNetEdgeID(-1), normedEdgeVPAfterSplitTvlAct(-1) {}

EdgeVisitProbAtTPV::EdgeVisitProbAtTPV(double inT, int inSNNewPVID, int inSNActState, int inENNewPVID, int inENActState, double inSToSNVP, double inENToDVP, double inEdgeVP, int inSnkEdgeID, int inOldPVNetEdgeID, double inNormedEdgeVPAfterSplitTvlAct) : timePoint(inT), edgeStartNodeNewPVIdx(inSNNewPVID), startNodeActState(inSNActState), edgeEndNodeNewPVIdx(inENNewPVID), endNodeActState(inENActState), sourceToSNVisitProb(inSToSNVP), ENToDestVisitProb(inENToDVP), edgeVisitProb(inEdgeVP), snkEdgeID(inSnkEdgeID), oldPVNetEdgeID(inOldPVNetEdgeID), normedEdgeVPAfterSplitTvlAct(inNormedEdgeVPAfterSplitTvlAct) {}
EdgeVisitProbAtTPV::EdgeVisitProbAtTPV(const EdgeVisitProbAtTPV& inEdgeVP) : timePoint(inEdgeVP.timePoint), edgeStartNodeNewPVIdx(inEdgeVP.edgeStartNodeNewPVIdx), startNodeActState(inEdgeVP.startNodeActState), edgeEndNodeNewPVIdx(inEdgeVP.edgeEndNodeNewPVIdx), endNodeActState(inEdgeVP.endNodeActState), sourceToSNVisitProb(inEdgeVP.sourceToSNVisitProb), ENToDestVisitProb(inEdgeVP.ENToDestVisitProb), edgeVisitProb(inEdgeVP.edgeVisitProb), snkEdgeID(inEdgeVP.snkEdgeID), oldPVNetEdgeID(inEdgeVP.oldPVNetEdgeID), normedEdgeVPAfterSplitTvlAct(inEdgeVP.normedEdgeVPAfterSplitTvlAct) {}
EdgeVisitProbAtTPV& EdgeVisitProbAtTPV::operator=(const EdgeVisitProbAtTPV& inEdgeVP)
{
	if (this == &inEdgeVP) return *this;

	timePoint = inEdgeVP.timePoint;
	edgeStartNodeNewPVIdx = inEdgeVP.edgeStartNodeNewPVIdx;
	startNodeActState = inEdgeVP.startNodeActState;
	edgeEndNodeNewPVIdx = inEdgeVP.edgeEndNodeNewPVIdx;
	endNodeActState = inEdgeVP.endNodeActState;
	sourceToSNVisitProb = inEdgeVP.sourceToSNVisitProb;
	ENToDestVisitProb = inEdgeVP.ENToDestVisitProb;
	edgeVisitProb = inEdgeVP.edgeVisitProb;
	snkEdgeID = inEdgeVP.snkEdgeID;
	oldPVNetEdgeID = inEdgeVP.oldPVNetEdgeID;
	normedEdgeVPAfterSplitTvlAct = inEdgeVP.normedEdgeVPAfterSplitTvlAct;

	return *this;
}
EdgeVisitProbAtTPV::~EdgeVisitProbAtTPV() {}

// functions
double calNodeEarliestArrivalTime(int sourceDepartTime, double F_actTravTime)  // int F_actTravTime: forward time expense
{
	double nodeEarliestArrivalTime = (double)sourceDepartTime + F_actTravTime;
	return nodeEarliestArrivalTime;
}

double calNodeLatestDepartTime(int destArrivalTime, double B_actTravTime) // int B_actTravTime: backward time expense
{
	double nodeLatestDepartTime = (double)destArrivalTime - B_actTravTime;
	return nodeLatestDepartTime;
}


double IngegralLatentClassExp2(double (*funptr)(double, double), double minVal, double maxVal, vector<double> lambdaVec, vector<vector<double> > betaMtrx, vector<double> x_i)
{
	const int N = 2500; // const int N = 5000;// const int N = 10000; //const int N = 1000000
	double sum = 0;
	double delta = (maxVal - minVal) / N;

	double lambda_k = LatentClassExpParaVec(x_i, lambdaVec, betaMtrx);

	for (int i = 0; i < N; ++i)
	{
		// method 1:
		//double x1 = minVal + i * delta;
		//double x2 = minVal + (i + 1) * delta;
		//double length = (funptr(x1) + funptr(x2)) / 2;
		//sum += length * delta;
		// method 2:
		//double xVal = minVal + (i + 0.5) * delta;
		//sum += funptr(xVal) * delta;
		// method 3:
		double xVal = minVal + i * delta;
		double paraVal = lambda_k; //lambda;
		sum += funptr(xVal, paraVal) * delta;
	}
	return sum;
}
double ExpFun2(double x, double lambda)
{
	if (x >= 0)
	{
		return lambda * exp(-1 * lambda * x);
	}
	else
		return 0;
}
// return lambda_k
double LatentClassExpParaVec(vector<double> x_i, vector<double> lambdaVec, vector<vector<double> > betaMtrx)
{
	int classNum = lambdaVec.size();  // k classes
	int xiDim = betaMtrx[0].size();  // ==3; beta1, beta2, beta3: 1, gender, age
	// softmax function
	// linear 
	vector<double> linearResVec;
	for (int i = 0; i < classNum; i++)
	{
		double linearRes = 0;
		for (int j = 0; j < xiDim; j++)
		{
			linearRes += betaMtrx[i][j] * x_i[j];
			//linearResVec.push_back(linearRes);
		}
		linearResVec.push_back(linearRes);
	}
	// exp
	vector<double> expResVec;
	for (int i = 0; i < classNum; i++)
	{
		double expRes = exp(linearResVec[i]);
		expResVec.push_back(expRes);
	}
	// softmax
	vector<double> memProbResVec;
	double expSum = accumulate(expResVec.begin(), expResVec.end(), 0.0);
	for (int i = 0; i < classNum; i++)
	{
		double memProb = expResVec[i] / expSum;
		memProbResVec.push_back(memProb);
	}

	// highest memProb value & index (define belonging to class):
	vector<double>::iterator maxMemProbIter = max_element(memProbResVec.begin(), memProbResVec.end());
	double maxMemProbVal = *maxMemProbIter;
	int maxMemProbIdx = distance(memProbResVec.begin(), maxMemProbIter);

	// latent class lognormal 
	double lambda_k = lambdaVec[maxMemProbIdx];
	//double prob_k = ExpFun2(x_t, lambda_k);

	return lambda_k; // prob_k;
}
double IntegralLatentClassLognormal3(double (*funptr)(double, double, double), double minVal, double maxVal, vector<double> muVec, vector<double> sigmaVec, vector<vector<double> > betaMtrx, vector<double> x_i)
{
	const int N = 2500; // const int N = 5000;// const int N = 10000; //const int N = 1000000
	double sum = 0;
	double delta = (maxVal - minVal) / N;

	vector<double> classKParaVec = LatentClassLognormalParaVec(x_i, muVec, sigmaVec, betaMtrx);
	double mu_k = classKParaVec[0];
	double sigma_k = classKParaVec[1];

	for (int i = 0; i < N; ++i)
	{
		// method 1:
		//double x1 = minVal + i * delta;
		//double x2 = minVal + (i + 1) * delta;
		//double length = (funptr(x1) + funptr(x2)) / 2;
		//sum += length * delta;
		// method 2:
		//double xVal = minVal + (i + 0.5) * delta;
		//sum += funptr(xVal) * delta;
		// method 3:
		double xVal = minVal + i * delta;
		double muVal = mu_k;  // mu;
		double sigmaVal = sigma_k;  //sigma;
		sum += funptr(xVal, muVal, sigmaVal) * delta;
	}
	return sum;
}
double LognormalPDF3(double x, double mu, double sigma)
{
	if (x > 0)
	{
		double a = 1 / (x * sigma * sqrt(2 * pi));
		double b = -1 * pow(log(x) - mu, 2) / (2 * pow(sigma, 2));
		double p = a * exp(b);
		return p;
	}
	else
		return 0;
}
// return vector<double>: mu_k && sigma_k
vector<double> LatentClassLognormalParaVec(vector<double> x_i, vector<double> muVec, vector<double> sigmaVec, vector<vector<double> > betaMtrx)
{
	int classNum = muVec.size();  // k classes
	int xiDim = betaMtrx[0].size();  // ==3; beta1, beta2, beta3: 1, gender, age
	// softmax function
	// linear 
	vector<double> linearResVec;
	for (int i = 0; i < classNum; i++)
	{
		double linearRes = 0;
		for (int j = 0; j < xiDim; j++)
		{
			linearRes += betaMtrx[i][j] * x_i[j];
			//linearResVec.push_back(linearRes);
		}
		linearResVec.push_back(linearRes);
	}
	// exp
	vector<double> expResVec;
	for (int i = 0; i < classNum; i++)
	{
		double expRes = exp(linearResVec[i]);
		expResVec.push_back(expRes);
	}
	// softmax
	vector<double> memProbResVec;
	double expSum = accumulate(expResVec.begin(), expResVec.end(), 0.0);
	for (int i = 0; i < classNum; i++)
	{
		double memProb = expResVec[i] / expSum;
		memProbResVec.push_back(memProb);
	}

	// highest memProb value & index (define belonging to class):
	vector<double>::iterator maxMemProbIter = max_element(memProbResVec.begin(), memProbResVec.end());
	double maxMemProbVal = *maxMemProbIter;
	int maxMemProbIdx = distance(memProbResVec.begin(), maxMemProbIter);

	// latent class lognormal 
	double mu_k = muVec[maxMemProbIdx];
	double sigma_k = sigmaVec[maxMemProbIdx];
	// double prob_k = LognormalPDF3(x_t, mu_k, sigma_k);

	vector<double> classKParaVec;
	classKParaVec.push_back(mu_k);
	classKParaVec.push_back(sigma_k);

	return classKParaVec;
}
