# Supplementary material for: Visit probability and accessibility within space–time prism of activity program
Source: Int J Geogr Inf Sci. 2024 Jul 17;39(5):1076–99. doi: 10.1080/13658816.2024.2378066 (PMC11996065; doi:10.1080/13658816.2024.2378066)
Supplement: Supplemental Material [file TGIS_A_2378066_SM5406.zip › CodesDataFiles/cppCodes/VisitProbability_STP_AP/VisitProbability_STP_AP/STPVPElements.h]

#pragma once
#include <vector>
#include <map>
#include <unordered_map>
#include <numeric>
#include <stdexcept> // Include this at the top of your .cpp or .h file

using namespace std;

// generate STP
//class
class STPNodesInMSN
{
public:
	int nodeNewIdxInMSN;
	int nodeNewIdxInPVNet;
	//int nodeOldIdxInPVNet;
	int nodeActStateIdx;
	double nodeEarliestArrivalTime; // int
	double nodeLatestDepartTime; // int

public:
	STPNodesInMSN();
	STPNodesInMSN(int inNodeNewIdInMSN, int inNodeNewIdInPV, int inNodeActState, double inNodeEarliestAT, double inNodeLatestDT);
	STPNodesInMSN(const STPNodesInMSN& inSTPNodes);
	STPNodesInMSN& operator=(const STPNodesInMSN& inSTPNodes);
	~STPNodesInMSN();

};

class EdgeVisitProbAtTMSN
{
public:
	double timePoint; // Time T
	int edgeStartNodeNewMSNIdx;  
	int edgeEndNodeNewMSNIdx;   
	double sourceToSNVisitProb;  // Prob(source -> startNode) at T
	double ENToDestVisitProb; // Prob(endNode -> destination) at T
	double edgeVisitProb; // multiple Prob(source->startNode)* Prob(endNode->destination) at T

	int snkEdgeID;
	int oldPVNetEdgeID; // 对应：PVNet: rnEdgeV1: int edgeFileOldIdx; SNK: snkEdgeV1: int pvEdgeFileOldIdx;  // used for arcGIS pro edgeID: from 1

	double normedEdgeVPAfterSplitTvlAct;

public:
	EdgeVisitProbAtTMSN();
	EdgeVisitProbAtTMSN(double inT, int inSNNewMSNID, int inENNewMSNID, double inSToSNVP, double inENToDVP, double inEdgeVP, int inSnkEdgeID, int inOldPVNetEdgeID, double inNormedEdgeVPAfterSplitTvlAct);
	EdgeVisitProbAtTMSN(const EdgeVisitProbAtTMSN& inEdgeVP);
	EdgeVisitProbAtTMSN& operator=(const EdgeVisitProbAtTMSN& inEdgeVP);
	~EdgeVisitProbAtTMSN();
	bool operator==(const EdgeVisitProbAtTMSN& rhs) const;
};

class EdgeVisitProbAtTPV
{
public:
	double timePoint; // Time T
	int edgeStartNodeNewPVIdx; // edge start node (new index in PVNet)
	int startNodeActState;
	int edgeEndNodeNewPVIdx;  // edge end node (new index in PVNet)
	int endNodeActState;
	double sourceToSNVisitProb;  // Prob(source -> startNode) at T
	double ENToDestVisitProb; // Prob(endNode -> destination) at T
	double edgeVisitProb; // multiple Prob(source->startNode)* Prob(endNode->destination) at T

	int snkEdgeID;
	int oldPVNetEdgeID; // 对应：PVNet: rnEdgeV1: int edgeFileOldIdx; SNK: snkEdgeV1: int pvEdgeFileOldIdx;  // used for arcGIS pro edgeID: from 1

	double normedEdgeVPAfterSplitTvlAct;

public:
	EdgeVisitProbAtTPV();
	EdgeVisitProbAtTPV(double inT, int inSNNewPVID, int inSNActState, int inENNewPVID, int inENActState, double inSToSNVP, double inENToDVP, double inEdgeVP, int inSnkEdgeID, int inOldPVNetEdgeID, double inNormedEdgeVPAfterSplitTvlAct);
	EdgeVisitProbAtTPV(const EdgeVisitProbAtTPV& inEdgeVP);
	EdgeVisitProbAtTPV& operator=(const EdgeVisitProbAtTPV& inEdgeVP);
	~EdgeVisitProbAtTPV();
};

double calNodeEarliestArrivalTime(int sourceDepartTime, double F_actTravTime);
double calNodeLatestDepartTime(int destArrivalTime, double B_actTravTime);

double IngegralLatentClassExp2(double (*funptr)(double, double), double minVal, double maxVal, vector<double> lambdaVec, vector<vector<double> > betaMtrx, vector<double> x_i);
double ExpFun2(double x, double lambda);
double LatentClassExpParaVec(vector<double> x_i, vector<double> lambdaVec, vector<vector<double> > betaMtrx);
double IntegralLatentClassLognormal3(double (*funptr)(double, double, double), double minVal, double maxVal, vector<double> muVec, vector<double> sigmaVec, vector<vector<double> > betaMtrx, vector<double> x_i);
double LognormalPDF3(double x, double mu, double sigma);
vector<double> LatentClassLognormalParaVec(vector<double> x_i, vector<double> muVec, vector<double> sigmaVec, vector<vector<double> > betaMtrx);
