# Supplementary material for: Visit probability and accessibility within space–time prism of activity program
Source: Int J Geogr Inf Sci. 2024 Jul 17;39(5):1076–99. doi: 10.1080/13658816.2024.2378066 (PMC11996065; doi:10.1080/13658816.2024.2378066)
Supplement: Supplemental Material [file TGIS_A_2378066_SM5406.zip › CodesDataFiles/cppCodes/VisitProbability_STP_AP/VisitProbability_STP_AP/STPVPFuncs_Queue.cpp]

#include <set>
#include "STPVPElements.h"
#include "STPVPFuncs_Queue.h"
#include "ReadWriteFile.h"

const double INF_DIST = 2000000;

// output nodes in SNK
pair<vector<STPNodesInMSN>, unordered_map<int, int> > outputSTP_ForwardBackwardDistRL(RNGraphV1* rnNetwork, SNKGraphV1* snkNetwork, vector<double> distanceDisU_forward, vector<double> distanceDisU_backward, int sourceDepartTime, int destArrivalTime)
{
	vector<STPNodesInMSN> snkSTPNodes;
	unordered_map<int, int> snkNodeNewIdx_RowID_inSTPNodesVec;  

	for (int j = 0; j < snkNetwork->snkNodeNum; j++) 
	{
		if ((distanceDisU_forward[j] != INF_DIST) && (distanceDisU_backward[j] != INF_DIST))  
		{
			STPNodesInMSN aSTPNode;

			int currentNodeNewIdx = j; 

			aSTPNode.nodeNewIdxInMSN = currentNodeNewIdx; 
			aSTPNode.nodeNewIdxInPVNet = (currentNodeNewIdx % rnNetwork->rnNodeNum); 
			aSTPNode.nodeActStateIdx = (currentNodeNewIdx / rnNetwork->rnNodeNum);   
			aSTPNode.nodeEarliestArrivalTime = calNodeEarliestArrivalTime(sourceDepartTime, distanceDisU_forward[j]); 
			aSTPNode.nodeLatestDepartTime = calNodeLatestDepartTime(destArrivalTime, distanceDisU_backward[j]); 

			snkSTPNodes.push_back(aSTPNode);

			snkNodeNewIdx_RowID_inSTPNodesVec.insert(make_pair(currentNodeNewIdx, snkSTPNodes.size() - 1));  
		}
	}

	return make_pair(snkSTPNodes, snkNodeNewIdx_RowID_inSTPNodesVec);
}


int findNodeRowIDInSTPNodeVec(int nodeNewIdxVal, const unordered_map<int, int>& snkNodeNewIdx_RowID_inSTPNodesVec)
{
	auto it = snkNodeNewIdx_RowID_inSTPNodesVec.find(nodeNewIdxVal);

	if (it != snkNodeNewIdx_RowID_inSTPNodesVec.end()) {
		return it->second;
	}
	else {
		return -1;
	}
}


vector<EdgeVisitProbAtTMSN> calVisitProbabilityInSTPLatentClassExp2LogN3_modi(SNKGraphV1* snkNetwork, const vector<STPNodesInMSN>& outputSTPNodes, const unordered_map<int, int>& snkNodeNewIdx_RowID_inSTPNodesVec, vector<vector<double> > paraEXP, vector<vector<double> > EXPBetaMtrx, vector<vector<double> > paraLogN, vector<vector<double> > LogNBetaMtrx, vector<vector<double> > paraLogN_fixed, vector<vector<double> > LogNBetaMtrx_fixed, vector<double> xiVec, double timePoint, int sourceDepartTime, int destArrivalTime, double fixedActDura) // vector<vector<double> > paraEXP
{
	// exponential parameters
	vector<double> paraLambdaVecVal = paraEXP[0];  // 1*k1
	// flexible activity
	// log-normal parameters
	vector<double> paraMuVecVal = paraLogN[0];  //1*k2
	vector<double> paraSigmaVecVal = paraLogN[1];  //1*k2
	// fixed activity
	vector<double> paraMuVecVal_fixed = paraLogN_fixed[0];  //1*k2
	vector<double> paraSigmaVecVal_fixed = paraLogN_fixed[1];  //1*k2

	vector<EdgeVisitProbAtTMSN> edgesVisitProbabilityAtTInSTP;
	for (unsigned int startNodeInSTPIdx = 0; startNodeInSTPIdx < outputSTPNodes.size(); ++startNodeInSTPIdx)
	{
		int startNode = outputSTPNodes[startNodeInSTPIdx].nodeNewIdxInMSN;  

		SNKGraphV1::snkEdgeListV1::iterator iterAdj;  

		for (iterAdj = snkNetwork->nodeAdjListOut[startNode].begin(); iterAdj != snkNetwork->nodeAdjListOut[startNode].end(); iterAdj++)
		{
			int endNode = iterAdj->first;   
			int adjEdgeID = iterAdj->second;

			int endNodeInSTPIdx = findNodeRowIDInSTPNodeVec(endNode, snkNodeNewIdx_RowID_inSTPNodesVec);

			// if end node of the edge is in STP
			if (endNodeInSTPIdx != -1) 
			{
				double srcToStartNodeProbAtT = 0;
				double endNodeToDestProbAtT = 0;
				double msnEdgeDisUVal = snkNetwork->snkEdgesV1[adjEdgeID].edgeDisU;
				int msnEdgeTypeVal = snkNetwork->snkEdgesV1[adjEdgeID].edgeTypeFlag;

				// calculate the source -> startNode && endNode -> destination probability
				double edgeSNEarliestArrivT = outputSTPNodes[startNodeInSTPIdx].nodeEarliestArrivalTime;
				double edgeSNLatestDeptT = outputSTPNodes[endNodeInSTPIdx].nodeLatestDepartTime - snkNetwork->snkEdgesV1[adjEdgeID].edgeDisU;

				if (edgeSNEarliestArrivT > edgeSNLatestDeptT)
				{
					int a = 0;
					continue;
				}
				double edgeENLatestDeptT = outputSTPNodes[endNodeInSTPIdx].nodeLatestDepartTime;
				double edgeENEarliestArrivT = outputSTPNodes[startNodeInSTPIdx].nodeEarliestArrivalTime + snkNetwork->snkEdgesV1[adjEdgeID].edgeDisU;

				if (edgeENEarliestArrivT > edgeENLatestDeptT)
				{
					int b = 0;
					continue;
				}

				// for startNode
				if ((timePoint >= sourceDepartTime) && (timePoint < edgeSNEarliestArrivT))
				{
					srcToStartNodeProbAtT = 0;
				}
				else if ((timePoint >= edgeSNEarliestArrivT) && (timePoint < edgeSNLatestDeptT))
				{
					double intgralMin_second_SN = edgeSNEarliestArrivT - sourceDepartTime;
					double intgralMax_second_SN = timePoint - sourceDepartTime;

					// 0: travel; activity: 1: work/study, 2: flexible activity
					if (snkNetwork->snkEdgesV1[adjEdgeID].edgeTypeFlag == 0)
					{
						srcToStartNodeProbAtT = IngegralLatentClassExp2(ExpFun2, intgralMin_second_SN, intgralMax_second_SN, paraLambdaVecVal, EXPBetaMtrx, xiVec);
					}
					// if is activity link: flexible activity
					if (snkNetwork->snkEdgesV1[adjEdgeID].edgeTypeFlag == 2)
					{
						srcToStartNodeProbAtT = IntegralLatentClassLognormal3(LognormalPDF3, intgralMin_second_SN, intgralMax_second_SN, paraMuVecVal, paraSigmaVecVal, LogNBetaMtrx, xiVec);
					}
					// if is activity link: fixed(work)
					if (snkNetwork->snkEdgesV1[adjEdgeID].edgeTypeFlag == 1)
					{
						double intgralMin_second_SN_fixed = intgralMin_second_SN + fixedActDura;
						double intgralMax_second_SN_fixed = intgralMax_second_SN + fixedActDura;

						srcToStartNodeProbAtT = IntegralLatentClassLognormal3(LognormalPDF3, intgralMin_second_SN_fixed, intgralMax_second_SN_fixed, paraMuVecVal_fixed, paraSigmaVecVal_fixed, LogNBetaMtrx_fixed, xiVec);
					}
				}
				else // (timePoint >= edgeSNLatestDeptT) && (timePoint <= destArrivalTime)
				{
					double intgralMin_third_SN = edgeSNEarliestArrivT - sourceDepartTime;
					double intgralMax_third_SN = edgeSNLatestDeptT - sourceDepartTime;
					// 0: travel; activity: 1: work/study, 2: flexible activity
					if (snkNetwork->snkEdgesV1[adjEdgeID].edgeTypeFlag == 0)
					{
						srcToStartNodeProbAtT = IngegralLatentClassExp2(ExpFun2, intgralMin_third_SN, intgralMax_third_SN, paraLambdaVecVal, EXPBetaMtrx, xiVec);
					}
					// if is activity link: flexible activity
					if (snkNetwork->snkEdgesV1[adjEdgeID].edgeTypeFlag == 2)
					{
						srcToStartNodeProbAtT = IntegralLatentClassLognormal3(LognormalPDF3, intgralMin_third_SN, intgralMax_third_SN, paraMuVecVal, paraSigmaVecVal, LogNBetaMtrx, xiVec);
					}
					// if is activity link: fixed(work)
					if (snkNetwork->snkEdgesV1[adjEdgeID].edgeTypeFlag == 1)
					{
						double intgralMin_third_SN_fixed = intgralMin_third_SN + fixedActDura;
						double intgralMax_third_SN_fixed = intgralMax_third_SN + fixedActDura;

						srcToStartNodeProbAtT = IntegralLatentClassLognormal3(LognormalPDF3, intgralMin_third_SN_fixed, intgralMax_third_SN_fixed, paraMuVecVal_fixed, paraSigmaVecVal_fixed, LogNBetaMtrx_fixed, xiVec);
					}
				}

				// for endNode
				if ((timePoint >= edgeENLatestDeptT) && (timePoint <= destArrivalTime))
				{
					endNodeToDestProbAtT = 0;
				}
				else if ((timePoint >= edgeENEarliestArrivT) && (timePoint < edgeENLatestDeptT))
				{
					double intgralMin_second_EN = destArrivalTime - edgeENLatestDeptT;
					double intgralMax_second_EN = destArrivalTime - timePoint;
					// 0: travel; activity: 1: work/study, 2: flexible activity
					if (snkNetwork->snkEdgesV1[adjEdgeID].edgeTypeFlag == 0)
					{
						endNodeToDestProbAtT = IngegralLatentClassExp2(ExpFun2, intgralMin_second_EN, intgralMax_second_EN, paraLambdaVecVal, EXPBetaMtrx, xiVec);
					}
					// if is activity link: flexible activity
					if (snkNetwork->snkEdgesV1[adjEdgeID].edgeTypeFlag == 2)
					{
						endNodeToDestProbAtT = IntegralLatentClassLognormal3(LognormalPDF3, intgralMin_second_EN, intgralMax_second_EN, paraMuVecVal, paraSigmaVecVal, LogNBetaMtrx, xiVec);
					}
					// if is activity link: fixed(work)
					if (snkNetwork->snkEdgesV1[adjEdgeID].edgeTypeFlag == 1)
					{
						double intgralMin_second_EN_fixed = intgralMin_second_EN + fixedActDura;
						double intgralMax_second_EN_fixed = intgralMax_second_EN + fixedActDura;

						endNodeToDestProbAtT = IntegralLatentClassLognormal3(LognormalPDF3, intgralMin_second_EN_fixed, intgralMax_second_EN_fixed, paraMuVecVal_fixed, paraSigmaVecVal_fixed, LogNBetaMtrx_fixed, xiVec);
					}
				}
				else // (timePoint >= sourceDepartTime) && (timePoint < edgeENEarliestArrivT))
				{
					double intgralMin_third_EN = destArrivalTime - edgeENLatestDeptT;
					double intgralMax_third_EN = destArrivalTime - edgeENEarliestArrivT;
					// 0: travel; activity: 1: work/study, 2: flexible activity
					if (snkNetwork->snkEdgesV1[adjEdgeID].edgeTypeFlag == 0)
					{
						endNodeToDestProbAtT = IngegralLatentClassExp2(ExpFun2, intgralMin_third_EN, intgralMax_third_EN, paraLambdaVecVal, EXPBetaMtrx, xiVec);
					}
					// if is activity link: flexible activity
					if (snkNetwork->snkEdgesV1[adjEdgeID].edgeTypeFlag == 2)
					{
						endNodeToDestProbAtT = IntegralLatentClassLognormal3(LognormalPDF3, intgralMin_third_EN, intgralMax_third_EN, paraMuVecVal, paraSigmaVecVal, LogNBetaMtrx, xiVec);
					}
					// if is activity link: fixed (work)
					if (snkNetwork->snkEdgesV1[adjEdgeID].edgeTypeFlag == 1)
					{
						double intgralMin_third_EN_fixed = intgralMin_third_EN + fixedActDura;
						double intgralMax_third_EN_fixed = intgralMax_third_EN + fixedActDura;

						endNodeToDestProbAtT = IntegralLatentClassLognormal3(LognormalPDF3, intgralMin_third_EN_fixed, intgralMax_third_EN_fixed, paraMuVecVal_fixed, paraSigmaVecVal_fixed, LogNBetaMtrx_fixed, xiVec);
					}
				}

				// multiple Prob(source -> startNode)* Prob(endNode -> destination)
				double edgeProbAtT = srcToStartNodeProbAtT * endNodeToDestProbAtT;

				// normalized
				EdgeVisitProbAtTMSN aEdgeVisitProbabilityAtT;

				aEdgeVisitProbabilityAtT.timePoint = timePoint;
				aEdgeVisitProbabilityAtT.edgeStartNodeNewMSNIdx = startNode;
				aEdgeVisitProbabilityAtT.edgeEndNodeNewMSNIdx = endNode;
				aEdgeVisitProbabilityAtT.sourceToSNVisitProb = srcToStartNodeProbAtT;
				aEdgeVisitProbabilityAtT.ENToDestVisitProb = endNodeToDestProbAtT;
				aEdgeVisitProbabilityAtT.edgeVisitProb = edgeProbAtT;
				aEdgeVisitProbabilityAtT.snkEdgeID = snkNetwork->snkEdgesV1[adjEdgeID].snkEdgeID;
				aEdgeVisitProbabilityAtT.oldPVNetEdgeID = snkNetwork->snkEdgesV1[adjEdgeID].pvEdgeFileOldIdx;
				aEdgeVisitProbabilityAtT.normedEdgeVPAfterSplitTvlAct = -1;  

				edgesVisitProbabilityAtTInSTP.push_back(aEdgeVisitProbabilityAtT);
			}
		}
	}
	return edgesVisitProbabilityAtTInSTP;
}

vector<EdgeVisitProbAtTMSN> calNormalizedVisitProbabilityInSTP(const vector<EdgeVisitProbAtTMSN>& nodesVisitProbabilityAtTInSTP)
{
	vector<EdgeVisitProbAtTMSN> normalizedEdgesVisitProbsAtTInSTP;
	double sumEdgeProbsAtT = 0;
	for (unsigned int i = 0; i < nodesVisitProbabilityAtTInSTP.size(); ++i)
	{
		sumEdgeProbsAtT += nodesVisitProbabilityAtTInSTP[i].edgeVisitProb; 
	}

	for (unsigned int rIdx = 0; rIdx < nodesVisitProbabilityAtTInSTP.size(); ++rIdx)
	{
		EdgeVisitProbAtTMSN aEdgeNormalizedVisitProbAtT;
		aEdgeNormalizedVisitProbAtT.timePoint = nodesVisitProbabilityAtTInSTP[rIdx].timePoint;
		aEdgeNormalizedVisitProbAtT.edgeStartNodeNewMSNIdx = nodesVisitProbabilityAtTInSTP[rIdx].edgeStartNodeNewMSNIdx;
		aEdgeNormalizedVisitProbAtT.edgeEndNodeNewMSNIdx = nodesVisitProbabilityAtTInSTP[rIdx].edgeEndNodeNewMSNIdx;
		aEdgeNormalizedVisitProbAtT.sourceToSNVisitProb = nodesVisitProbabilityAtTInSTP[rIdx].sourceToSNVisitProb;
		aEdgeNormalizedVisitProbAtT.ENToDestVisitProb = nodesVisitProbabilityAtTInSTP[rIdx].ENToDestVisitProb;
		aEdgeNormalizedVisitProbAtT.edgeVisitProb = (nodesVisitProbabilityAtTInSTP[rIdx].edgeVisitProb / sumEdgeProbsAtT); 
		aEdgeNormalizedVisitProbAtT.snkEdgeID = nodesVisitProbabilityAtTInSTP[rIdx].snkEdgeID;
		aEdgeNormalizedVisitProbAtT.oldPVNetEdgeID = nodesVisitProbabilityAtTInSTP[rIdx].oldPVNetEdgeID;
		aEdgeNormalizedVisitProbAtT.normedEdgeVPAfterSplitTvlAct = nodesVisitProbabilityAtTInSTP[rIdx].normedEdgeVPAfterSplitTvlAct; 

		normalizedEdgesVisitProbsAtTInSTP.push_back(aEdgeNormalizedVisitProbAtT);
	}
	return normalizedEdgesVisitProbsAtTInSTP;
}

// reform 一下格式
vector<EdgeVisitProbAtTPV> NormalizedVisitProbabilityInSTPForm2(const vector<EdgeVisitProbAtTMSN>& normalizedEdgesVisitProbsAtTInSTPMSN)
{
	vector<EdgeVisitProbAtTPV> normalizedEdgesVisitProbsAtTInSTPForm;

	for (unsigned int i = 0; i < normalizedEdgesVisitProbsAtTInSTPMSN.size(); ++i)
	{
		EdgeVisitProbAtTPV aEdgeNormalizedVisitProbAtT;

		aEdgeNormalizedVisitProbAtT.timePoint = normalizedEdgesVisitProbsAtTInSTPMSN[i].timePoint;
		aEdgeNormalizedVisitProbAtT.edgeStartNodeNewPVIdx = (normalizedEdgesVisitProbsAtTInSTPMSN[i].edgeStartNodeNewMSNIdx % instance_spnetpv->nodeNum);

		aEdgeNormalizedVisitProbAtT.startNodeActState = (normalizedEdgesVisitProbsAtTInSTPMSN[i].edgeStartNodeNewMSNIdx / instance_spnetpv->nodeNum);

		aEdgeNormalizedVisitProbAtT.edgeEndNodeNewPVIdx = (normalizedEdgesVisitProbsAtTInSTPMSN[i].edgeEndNodeNewMSNIdx % instance_spnetpv->nodeNum);

		aEdgeNormalizedVisitProbAtT.endNodeActState = (normalizedEdgesVisitProbsAtTInSTPMSN[i].edgeEndNodeNewMSNIdx / instance_spnetpv->nodeNum);
		aEdgeNormalizedVisitProbAtT.sourceToSNVisitProb = normalizedEdgesVisitProbsAtTInSTPMSN[i].sourceToSNVisitProb;
		aEdgeNormalizedVisitProbAtT.ENToDestVisitProb = normalizedEdgesVisitProbsAtTInSTPMSN[i].ENToDestVisitProb;
		aEdgeNormalizedVisitProbAtT.edgeVisitProb = normalizedEdgesVisitProbsAtTInSTPMSN[i].edgeVisitProb;
		aEdgeNormalizedVisitProbAtT.snkEdgeID = normalizedEdgesVisitProbsAtTInSTPMSN[i].snkEdgeID;
		aEdgeNormalizedVisitProbAtT.oldPVNetEdgeID = normalizedEdgesVisitProbsAtTInSTPMSN[i].oldPVNetEdgeID;
		aEdgeNormalizedVisitProbAtT.normedEdgeVPAfterSplitTvlAct = normalizedEdgesVisitProbsAtTInSTPMSN[i].normedEdgeVPAfterSplitTvlAct;  

		normalizedEdgesVisitProbsAtTInSTPForm.push_back(aEdgeNormalizedVisitProbAtT);
	}
	return normalizedEdgesVisitProbsAtTInSTPForm;
}

// reform 一下格式
vector<EdgeVisitProbAtTPV> NormalizedVisitProbabilityInSTPForm2_v1(const vector<EdgeVisitProbAtTMSN>& normalizedEdgesVisitProbsAtTInSTPMSN, RNGraphV1* rnNetwork)
{
	int rnNetworkNodeNum = rnNetwork->rnNodeNum;

	vector<EdgeVisitProbAtTPV> normalizedEdgesVisitProbsAtTInSTPForm;

	for (unsigned int i = 0; i < normalizedEdgesVisitProbsAtTInSTPMSN.size(); ++i)
	{
		EdgeVisitProbAtTPV aEdgeNormalizedVisitProbAtT;

		aEdgeNormalizedVisitProbAtT.timePoint = normalizedEdgesVisitProbsAtTInSTPMSN[i].timePoint;
		aEdgeNormalizedVisitProbAtT.edgeStartNodeNewPVIdx = (normalizedEdgesVisitProbsAtTInSTPMSN[i].edgeStartNodeNewMSNIdx % rnNetworkNodeNum);
		aEdgeNormalizedVisitProbAtT.startNodeActState = (normalizedEdgesVisitProbsAtTInSTPMSN[i].edgeStartNodeNewMSNIdx / rnNetworkNodeNum);
		aEdgeNormalizedVisitProbAtT.edgeEndNodeNewPVIdx = (normalizedEdgesVisitProbsAtTInSTPMSN[i].edgeEndNodeNewMSNIdx % rnNetworkNodeNum);
		aEdgeNormalizedVisitProbAtT.endNodeActState = (normalizedEdgesVisitProbsAtTInSTPMSN[i].edgeEndNodeNewMSNIdx / rnNetworkNodeNum);
		aEdgeNormalizedVisitProbAtT.sourceToSNVisitProb = normalizedEdgesVisitProbsAtTInSTPMSN[i].sourceToSNVisitProb;
		aEdgeNormalizedVisitProbAtT.ENToDestVisitProb = normalizedEdgesVisitProbsAtTInSTPMSN[i].ENToDestVisitProb;
		aEdgeNormalizedVisitProbAtT.edgeVisitProb = normalizedEdgesVisitProbsAtTInSTPMSN[i].edgeVisitProb;
		aEdgeNormalizedVisitProbAtT.snkEdgeID = normalizedEdgesVisitProbsAtTInSTPMSN[i].snkEdgeID;
		aEdgeNormalizedVisitProbAtT.oldPVNetEdgeID = normalizedEdgesVisitProbsAtTInSTPMSN[i].oldPVNetEdgeID;
		aEdgeNormalizedVisitProbAtT.normedEdgeVPAfterSplitTvlAct = normalizedEdgesVisitProbsAtTInSTPMSN[i].normedEdgeVPAfterSplitTvlAct;  

		normalizedEdgesVisitProbsAtTInSTPForm.push_back(aEdgeNormalizedVisitProbAtT);
	}
	return normalizedEdgesVisitProbsAtTInSTPForm;
}

pair<vector<EdgeVisitProbAtTMSN>, vector<EdgeVisitProbAtTMSN> > getUniqueAndDuplicatedEdgeVPAtTMSNVec(const vector<EdgeVisitProbAtTMSN>& inOGATPEdgeVisitProbAtTMSNVec)
{
	vector<EdgeVisitProbAtTMSN> uniqueEdgeVisitProbAtTMSNVec;
	vector<EdgeVisitProbAtTMSN> duplicateEdgeVisitProbAtTMSNVec;

	for (const auto& item : inOGATPEdgeVisitProbAtTMSNVec)
	{
		bool isDuplicate = false;

		for (const auto& unique_item : uniqueEdgeVisitProbAtTMSNVec)
		{
			if (item == unique_item)
			{
				isDuplicate = true;
				break;
			}
		}

		if (isDuplicate)
		{
			duplicateEdgeVisitProbAtTMSNVec.push_back(item);
		}
		else
		{
			uniqueEdgeVisitProbAtTMSNVec.push_back(item);
		}
	}

	return make_pair(uniqueEdgeVisitProbAtTMSNVec, duplicateEdgeVisitProbAtTMSNVec);
}

// 提取 non-zero visit probability
vector<EdgeVisitProbAtTMSN> getNonZeroEdgeProbEdgeVisitProbAtTMSNVec(const vector<EdgeVisitProbAtTMSN>& inputEdgeVisitProbAtTMSNVec)
{
	vector<EdgeVisitProbAtTMSN> nonZeroEdgeProbEdgeVisitProbAtTMSNVec;
	for (unsigned int rid = 0; rid < inputEdgeVisitProbAtTMSNVec.size(); ++rid)
	{
		double currEdgeVisitProbAtT = inputEdgeVisitProbAtTMSNVec[rid].edgeVisitProb;
		if (currEdgeVisitProbAtT != 0)
		{
			nonZeroEdgeProbEdgeVisitProbAtTMSNVec.push_back(inputEdgeVisitProbAtTMSNVec[rid]);
		}
	}
	return nonZeroEdgeProbEdgeVisitProbAtTMSNVec;
}

vector<EdgeVisitProbAtTPV> getNonZeroEdgeVisitProbAtTPVVec(const vector<EdgeVisitProbAtTPV>& inputEdgeVisitProbAtTPVVec)
{
	vector<EdgeVisitProbAtTPV> nonZeroEdgeVisitProbAtTPVVec;
	for (unsigned int rid = 0; rid < inputEdgeVisitProbAtTPVVec.size(); ++rid)
	{
		double currEdgeVisitProbAtT = inputEdgeVisitProbAtTPVVec[rid].edgeVisitProb;
		if (currEdgeVisitProbAtT != 0)
		{
			nonZeroEdgeVisitProbAtTPVVec.push_back(inputEdgeVisitProbAtTPVVec[rid]);
		}
	}
	return nonZeroEdgeVisitProbAtTPVVec;
}

// 分成 travel link 和 activity link
vector<EdgeVisitProbAtTPV> getNonZeroTravelEdgeVisitProbAtTPVVecAtActState(const vector<EdgeVisitProbAtTPV>& inputEdgeVisitProbAtTPVVec, int actState)
{
	vector<EdgeVisitProbAtTPV> nonZeroEdgeVisitProbAtTPVVecAtActState;

	for (unsigned int rid = 0; rid < inputEdgeVisitProbAtTPVVec.size(); ++rid)
	{
		int startNodeActState = inputEdgeVisitProbAtTPVVec[rid].startNodeActState;
		int endNodeActState = inputEdgeVisitProbAtTPVVec[rid].endNodeActState;

		if ((startNodeActState == endNodeActState) && (startNodeActState == actState))
		{
			nonZeroEdgeVisitProbAtTPVVecAtActState.push_back(inputEdgeVisitProbAtTPVVec[rid]);
		}
	}

	return nonZeroEdgeVisitProbAtTPVVecAtActState;
}

vector<vector<double> > getOldPVLinksEdgeVisitProbSumVal(const vector<EdgeVisitProbAtTPV>& inputEdgeVisitProbAtTPVVec, int oldPVEdgeNum)
{

	vector<vector<double> > allOldPVLinksEdgeVPSumValVec(oldPVEdgeNum, vector<double>(3, 0.0));

	for (unsigned int oldPVEdgeID = 0; oldPVEdgeID < oldPVEdgeNum; ++oldPVEdgeID)
	{
		allOldPVLinksEdgeVPSumValVec[oldPVEdgeID][0] = (oldPVEdgeID + 1); // from 1 to 61032 (oldPVEdgeNum)
	}

	for (unsigned int nonzeroEdgeID = 0; nonzeroEdgeID < inputEdgeVisitProbAtTPVVec.size(); ++nonzeroEdgeID)
	{
		int edgePVLinkOldID = inputEdgeVisitProbAtTPVVec[nonzeroEdgeID].oldPVNetEdgeID - 1; // oldPVNetEdgeID index from 1

		allOldPVLinksEdgeVPSumValVec[edgePVLinkOldID][1] += inputEdgeVisitProbAtTPVVec[nonzeroEdgeID].edgeVisitProb;  
		allOldPVLinksEdgeVPSumValVec[edgePVLinkOldID][2] += inputEdgeVisitProbAtTPVVec[nonzeroEdgeID].normedEdgeVPAfterSplitTvlAct; 
	}
	return allOldPVLinksEdgeVPSumValVec;
}


// activity links
vector<EdgeVisitProbAtTPV> getNonZeroActEdgeVisitProbAtTPVVec(const vector<EdgeVisitProbAtTPV>& inputEdgeVisitProbAtTPVVec)
{
	vector<EdgeVisitProbAtTPV> nonZeroActEdgeVisitProbAtTPVVec;

	for (unsigned int rid = 0; rid < inputEdgeVisitProbAtTPVVec.size(); ++rid)
	{
		int startNodeActState = inputEdgeVisitProbAtTPVVec[rid].startNodeActState;
		int endNodeActState = inputEdgeVisitProbAtTPVVec[rid].endNodeActState;

		if (startNodeActState != endNodeActState)
		{
			nonZeroActEdgeVisitProbAtTPVVec.push_back(inputEdgeVisitProbAtTPVVec[rid]);
		}
	}
	return nonZeroActEdgeVisitProbAtTPVVec;
}
// 找到某个特定 activity transition 的 activity links
vector<EdgeVisitProbAtTPV> getNonZeroActEdgeVisitProbAtTPVVecSpeciAct(const vector<EdgeVisitProbAtTPV>& inputActEdgeVisitProbAtTPVVec, int fromActState, int toActState)
{
	vector<EdgeVisitProbAtTPV> nonZeroActEdgeVisitProbAtTPVSpeciActVec;

	for (unsigned int rid = 0; rid < inputActEdgeVisitProbAtTPVVec.size(); ++rid)
	{
		int startNodeActState = inputActEdgeVisitProbAtTPVVec[rid].startNodeActState;
		int endNodeActState = inputActEdgeVisitProbAtTPVVec[rid].endNodeActState;

		if ((startNodeActState == fromActState) && (endNodeActState == toActState))
		{
			nonZeroActEdgeVisitProbAtTPVSpeciActVec.push_back(inputActEdgeVisitProbAtTPVVec[rid]);
		}
	}
	return nonZeroActEdgeVisitProbAtTPVSpeciActVec;
}

int findActLocRowIDInPCVec(int actLocNewNodeID, const vector<vector<int> >& ActLocToPCIntVec)
{
	auto iter = find_if(ActLocToPCIntVec.begin(), ActLocToPCIntVec.end(), [actLocNewNodeID](const vector<int>& aActLoc) {return aActLoc[1] == actLocNewNodeID; });
	if (iter != ActLocToPCIntVec.end())
	{
		int rowIdx = iter - ActLocToPCIntVec.begin();
		return rowIdx;
	}
	else

	{
		return -1;
	}
}

vector<vector<double> > getFixedFlexActLocsVisitProbAtT(const vector<vector<int> >& ActLocToPCIntVec, const vector<EdgeVisitProbAtTPV>& selectActStateNonZeroProbActEdgesAtT)
{
	int actLocsNum = ActLocToPCIntVec.size();  
	vector<vector<double> > fixedFlexActLocsVisitProbSumValVec(actLocsNum, vector<double>(3, 0.0));

	for (unsigned int actLocID = 0; actLocID < actLocsNum; ++actLocID)  
	{
		fixedFlexActLocsVisitProbSumValVec[actLocID][0] = actLocID + 1; // from 1 to 61032 (oldPVEdgeNum)
	}

	for (unsigned int actLocID = 0; actLocID < selectActStateNonZeroProbActEdgesAtT.size(); ++actLocID)
	{
		int actLocNewNodeID = selectActStateNonZeroProbActEdgesAtT[actLocID].edgeStartNodeNewPVIdx; 
		int actLocNodeRowID = findActLocRowIDInPCVec(actLocNewNodeID, ActLocToPCIntVec);

		fixedFlexActLocsVisitProbSumValVec[actLocNodeRowID][1] += selectActStateNonZeroProbActEdgesAtT[actLocID].edgeVisitProb; 
		fixedFlexActLocsVisitProbSumValVec[actLocNodeRowID][2] += selectActStateNonZeroProbActEdgesAtT[actLocID].normedEdgeVPAfterSplitTvlAct; 
	}

	return fixedFlexActLocsVisitProbSumValVec;
}

// 第6步: 将提取出 non-zero (unique link) 的 visit probability 分成: travel link 和 activity link (对 NewNormalizedReform 操作)
// the visit probability of the "start time point" and the "end time point" are all 0
void generate_travel_activity_links_VisitProb_SumVal(const string& inSimATPIDStr, const string& inSimTrajMonth, const string& inATPIDTimePointStr, const string& inNonZeroProbStr, string& inTimeWindowStr, string recordDateStr, vector<vector<int> > actLocToPCIntVec, const vector<EdgeVisitProbAtTPV>& nonZeroProbUniqueReformNormEdgeVPAtTPVVec, int oldPVEdgeNum)
{
	string simATPIDStr = inSimATPIDStr;     
	string simTrajMonth = inSimTrajMonth;   
	string nonZeroProbStr = inNonZeroProbStr; 
	string ATPIDTimePointStr = inATPIDTimePointStr;  
	string timeWindowStr = inTimeWindowStr;

	vector<int> actStateVec;
	actStateVec.push_back(0);  // non conducted
	actStateVec.push_back(1);  // work conducted
	actStateVec.push_back(2);  // shopping conducted
	actStateVec.push_back(3);  // all conducted

	vector<EdgeVisitProbAtTPV> selectActStateNonZeroProbActEdgesAtT = getNonZeroActEdgeVisitProbAtTPVVec(nonZeroProbUniqueReformNormEdgeVPAtTPVVec);

	int NoWork_NoFlex_ActState = 0;
	int work_NoFlex_ActState = 1;
	int NoWork_Flex_ActState = 2;
	int work_Flex_ActState = 3;

	int if0To1 = 0;
	int if2To3 = 0;
	int if0To2 = 0;
	int if1To3 = 0;


	string oldPVLinksIDProbVecPathStr = "..\\..\\DataFiles\\NLNBATPsEdgeVisitProbs\\TravelLinks\\";

	string FixedFlexActLocsProbVecPathStr = "..\\..\\DataFiles\\NLNBATPsEdgeVisitProbs\\ActLinks\\";

	// for travel link sum VP to PC
	for (unsigned int actStateRID = 0; actStateRID < actStateVec.size(); ++actStateRID)
	{
		int selectedActState = actStateVec[actStateRID];
		string actStateStr = to_string(selectedActState);
		string ATPIDTimePointActStateStr = ATPIDTimePointStr + "TravelActState" + actStateStr;

		vector<EdgeVisitProbAtTPV>  selectActStateNonZeroProbTravelEdgesAtT = getNonZeroTravelEdgeVisitProbAtTPVVecAtActState(nonZeroProbUniqueReformNormEdgeVPAtTPVVec, selectedActState);
		resetNormedEdgeVisitProb_afterSplitTvlAct_at_T_actStatePair(selectActStateNonZeroProbTravelEdgesAtT);

		vector<vector<double> > oldPVLinks_ID_ProbSumVal_mtrx = getOldPVLinksEdgeVisitProbSumVal(selectActStateNonZeroProbTravelEdgesAtT, oldPVEdgeNum);

		//string oldPVLinksIDProbVecPathFileNameCSV = oldPVLinksIDProbVecPathStr + "New_NLNB_OldPVLinkID_TravelLinkProbSumVal_" + ATPIDTimePointActStateStr + recordDateStr + ".csv"; // 
		string oldPVLinksIDProbVecPathFileNameCSV = oldPVLinksIDProbVecPathStr + "NLNB_PVLinkID_TravelLinkVP_" + ATPIDTimePointActStateStr + ".csv"; // 

		WriteOldPVLinksIDWithVisitProbVecToCSV(oldPVLinks_ID_ProbSumVal_mtrx, oldPVLinksIDProbVecPathFileNameCSV);
		
	}
	// for activity link prob
	for (unsigned int nonzeroActEdgeID = 0; nonzeroActEdgeID < selectActStateNonZeroProbActEdgesAtT.size(); ++nonzeroActEdgeID)
	{
		int currStartNodeActState = selectActStateNonZeroProbActEdgesAtT[nonzeroActEdgeID].startNodeActState;
		int currEndNodeActState = selectActStateNonZeroProbActEdgesAtT[nonzeroActEdgeID].endNodeActState;

		if ((currStartNodeActState == NoWork_NoFlex_ActState) && (currEndNodeActState == work_NoFlex_ActState)) // work first
		{
			if (if0To1 == 0)
			{
				vector<EdgeVisitProbAtTPV> workFirstWorkEdgeVec = getNonZeroActEdgeVisitProbAtTPVVecSpeciAct(selectActStateNonZeroProbActEdgesAtT, NoWork_NoFlex_ActState, work_NoFlex_ActState);
				resetNormedEdgeVisitProb_afterSplitTvlAct_at_T_actStatePair(workFirstWorkEdgeVec);
				vector<vector<double> > workFirstWorkEdgeFixedFlexActLocs_ID_ProbSumVal_mtrx = getFixedFlexActLocsVisitProbAtT(actLocToPCIntVec, workFirstWorkEdgeVec);

				//string workFirstWorkEdgeFixedFlexActLocsProbVecPathFileNameCSV = FixedFlexActLocsProbVecPathStr + "New_NLNB_FixedFlexActLocsProbSumVal_" + ATPIDTimePointStr + to_string(NoWork_NoFlex_ActState) + "To" + to_string(work_NoFlex_ActState) + recordDateStr + ".csv";
				string workFirstWorkEdgeFixedFlexActLocsProbVecPathFileNameCSV = FixedFlexActLocsProbVecPathStr + "NLNB_FixedFlexActLocsVP_" + ATPIDTimePointStr + to_string(NoWork_NoFlex_ActState) + "To" + to_string(work_NoFlex_ActState) + ".csv";
				WriteFixedFlexActLocsWithVisitProbVecToCSV(workFirstWorkEdgeFixedFlexActLocs_ID_ProbSumVal_mtrx, actLocToPCIntVec, workFirstWorkEdgeFixedFlexActLocsProbVecPathFileNameCSV);

				if0To1 = 1;
			}
		}
		else if ((currStartNodeActState == NoWork_Flex_ActState) && (currEndNodeActState == work_Flex_ActState)) // work after flexible
		{
			if (if2To3 == 0)
			{
				vector<EdgeVisitProbAtTPV> workSecondWorkEdgeVec = getNonZeroActEdgeVisitProbAtTPVVecSpeciAct(selectActStateNonZeroProbActEdgesAtT, NoWork_Flex_ActState, work_Flex_ActState);

				resetNormedEdgeVisitProb_afterSplitTvlAct_at_T_actStatePair(workSecondWorkEdgeVec);

				vector<vector<double> > workSecondWorkEdgeFixedFlexActLocs_ID_ProbSumVal_mtrx = getFixedFlexActLocsVisitProbAtT(actLocToPCIntVec, workSecondWorkEdgeVec);

				//string workSecondWorkEdgeFixedFlexActLocsProbVecPathFileNameCSV = FixedFlexActLocsProbVecPathStr + "New_NLNB_FixedFlexActLocsProbSumVal_" + ATPIDTimePointStr + to_string(NoWork_Flex_ActState) + "To" + to_string(work_Flex_ActState) + recordDateStr + ".csv";
				string workSecondWorkEdgeFixedFlexActLocsProbVecPathFileNameCSV = FixedFlexActLocsProbVecPathStr + "NLNB_FixedFlexActLocsVP_" + ATPIDTimePointStr + to_string(NoWork_Flex_ActState) + "To" + to_string(work_Flex_ActState) + ".csv";
				WriteFixedFlexActLocsWithVisitProbVecToCSV(workSecondWorkEdgeFixedFlexActLocs_ID_ProbSumVal_mtrx, actLocToPCIntVec, workSecondWorkEdgeFixedFlexActLocsProbVecPathFileNameCSV);

				if2To3 = 1;

				//==================================================================================================
			}
		}
		else if ((currStartNodeActState == NoWork_NoFlex_ActState) && (currEndNodeActState == NoWork_Flex_ActState)) // flexible first
		{
			if (if0To2 == 0)
			{
				vector<EdgeVisitProbAtTPV> flexFirstFlexEdgeVec = getNonZeroActEdgeVisitProbAtTPVVecSpeciAct(selectActStateNonZeroProbActEdgesAtT, NoWork_NoFlex_ActState, NoWork_Flex_ActState);

				resetNormedEdgeVisitProb_afterSplitTvlAct_at_T_actStatePair(flexFirstFlexEdgeVec);

				vector<vector<double> > flexFirstFlexEdgeFixedFlexActLocs_ID_ProbSumVal_mtrx = getFixedFlexActLocsVisitProbAtT(actLocToPCIntVec, flexFirstFlexEdgeVec);

				//string flexFirstFlexEdgeFixedFlexActLocsProbVecPathFileNameCSV = FixedFlexActLocsProbVecPathStr + "New_NLNB_FixedFlexActLocsProbSumVal_" + ATPIDTimePointStr + to_string(NoWork_NoFlex_ActState) + "To" + to_string(NoWork_Flex_ActState) + recordDateStr + ".csv";
				string flexFirstFlexEdgeFixedFlexActLocsProbVecPathFileNameCSV = FixedFlexActLocsProbVecPathStr + "NLNB_FixedFlexActLocsVP_" + ATPIDTimePointStr + to_string(NoWork_NoFlex_ActState) + "To" + to_string(NoWork_Flex_ActState) + ".csv";
				WriteFixedFlexActLocsWithVisitProbVecToCSV(flexFirstFlexEdgeFixedFlexActLocs_ID_ProbSumVal_mtrx, actLocToPCIntVec, flexFirstFlexEdgeFixedFlexActLocsProbVecPathFileNameCSV);

				if0To2 = 1;
			}
		}
		else if ((currStartNodeActState == work_NoFlex_ActState) && (currEndNodeActState == work_Flex_ActState))  // flexible after work
		{
			if (if1To3 == 0)
			{
				vector<EdgeVisitProbAtTPV> flexSecondFlexEdgeVec = getNonZeroActEdgeVisitProbAtTPVVecSpeciAct(selectActStateNonZeroProbActEdgesAtT, work_NoFlex_ActState, work_Flex_ActState);

				resetNormedEdgeVisitProb_afterSplitTvlAct_at_T_actStatePair(flexSecondFlexEdgeVec);

				vector<vector<double> > flexSecondFlexEdgeFixedFlexActLocs_ID_ProbSumVal_mtrx = getFixedFlexActLocsVisitProbAtT(actLocToPCIntVec, flexSecondFlexEdgeVec);

				//string flexSecondFlexEdgeFixedFlexActLocsProbVecPathFileNameCSV = FixedFlexActLocsProbVecPathStr + "New_NLNB_FixedFlexActLocsProbSumVal_" + ATPIDTimePointStr + to_string(work_NoFlex_ActState) + "To" + to_string(work_Flex_ActState) + recordDateStr + ".csv";
				string flexSecondFlexEdgeFixedFlexActLocsProbVecPathFileNameCSV = FixedFlexActLocsProbVecPathStr + "NLNB_FixedFlexActLocsVP_" + ATPIDTimePointStr + to_string(work_NoFlex_ActState) + "To" + to_string(work_Flex_ActState) + ".csv";
				WriteFixedFlexActLocsWithVisitProbVecToCSV(flexSecondFlexEdgeFixedFlexActLocs_ID_ProbSumVal_mtrx, actLocToPCIntVec, flexSecondFlexEdgeFixedFlexActLocsProbVecPathFileNameCSV);

				if1To3 = 1;
			}
		}
		else
		{
			int aa = -1;
		}
	}

}
// 在分开了 travel && activity links 之后, 在每个 T && state->state 上 计算 normedEdgeVPAfterSplitTvlAct
void resetNormedEdgeVisitProb_afterSplitTvlAct_at_T_actStatePair(vector<EdgeVisitProbAtTPV>& nonZeroProbUniqueReformNormEdgeVPAtTPVVec)
{
	double totalEdgeVisitProb = 0.0;
	for (const auto& edgeVP : nonZeroProbUniqueReformNormEdgeVPAtTPVVec)
	{
		totalEdgeVisitProb += edgeVP.edgeVisitProb;
	}

	if (totalEdgeVisitProb > 0)
	{ 
		for (auto& edgeVP : nonZeroProbUniqueReformNormEdgeVPAtTPVVec)
		{
			edgeVP.normedEdgeVPAfterSplitTvlAct = edgeVP.edgeVisitProb / totalEdgeVisitProb;
		}
	}
	else {

		for (auto& edgeVP : nonZeroProbUniqueReformNormEdgeVPAtTPVVec)
		{
			edgeVP.normedEdgeVPAfterSplitTvlAct = 0.0;
		}
	}
}
