# Supplementary material for: Visit probability and accessibility within space–time prism of activity program
Source: Int J Geogr Inf Sci. 2024 Jul 17;39(5):1076–99. doi: 10.1080/13658816.2024.2378066 (PMC11996065; doi:10.1080/13658816.2024.2378066)
Supplement: Supplemental Material [file TGIS_A_2378066_SM5406.zip › CodesDataFiles/cppCodes/VisitProbability_STP_AP/VisitProbability_STP_AP/STPVPFuncs_Queue.h]

#pragma once
#include <unordered_map>
#include <utility>   // For std::pair
#include "Graph.h"

pair<vector<STPNodesInMSN>, unordered_map<int, int> > outputSTP_ForwardBackwardDistRL(RNGraphV1* rnNetwork, SNKGraphV1* snkNetwork, vector<double> distanceDisU_forward, vector<double> distanceDisU_backward, int sourceDepartTime, int destArrivalTime);
int findNodeRowIDInSTPNodeVec(int nodeNewIdxVal, const unordered_map<int, int>& snkNodeNewIdx_RowID_inSTPNodesVec);

vector<EdgeVisitProbAtTMSN> calVisitProbabilityInSTPLatentClassExp2LogN3_modi(SNKGraphV1* snkNetwork, const vector<STPNodesInMSN>& outputSTPNodes, const unordered_map<int, int>& snkNodeNewIdx_RowID_inSTPNodesVec, vector<vector<double> > paraEXP, vector<vector<double> > EXPBetaMtrx, vector<vector<double> > paraLogN, vector<vector<double> > LogNBetaMtrx, vector<vector<double> > paraLogN_fixed, vector<vector<double> > LogNBetaMtrx_fixed, vector<double> xiVec, double timePoint, int sourceDepartTime, int destArrivalTime, double fixedActDura);


vector<EdgeVisitProbAtTMSN> calNormalizedVisitProbabilityInSTP(const vector<EdgeVisitProbAtTMSN>& nodesVisitProbabilityAtTInSTP);
vector<EdgeVisitProbAtTPV> NormalizedVisitProbabilityInSTPForm2(const vector<EdgeVisitProbAtTMSN>& normalizedEdgesVisitProbsAtTInSTPMSN);
vector<EdgeVisitProbAtTPV> NormalizedVisitProbabilityInSTPForm2_v1(const vector<EdgeVisitProbAtTMSN>& normalizedEdgesVisitProbsAtTInSTPMSN, RNGraphV1* rnNetwork);

pair<vector<EdgeVisitProbAtTMSN>, vector<EdgeVisitProbAtTMSN> > getUniqueAndDuplicatedEdgeVPAtTMSNVec(const vector<EdgeVisitProbAtTMSN>& inOGATPEdgeVisitProbAtTMSNVec);
vector<EdgeVisitProbAtTMSN> getNonZeroEdgeProbEdgeVisitProbAtTMSNVec(const vector<EdgeVisitProbAtTMSN>& inputEdgeVisitProbAtTMSNVec);
vector<EdgeVisitProbAtTPV> getNonZeroEdgeVisitProbAtTPVVec(const vector<EdgeVisitProbAtTPV>& inputEdgeVisitProbAtTPVVec);
vector<EdgeVisitProbAtTPV> getNonZeroTravelEdgeVisitProbAtTPVVecAtActState(const vector<EdgeVisitProbAtTPV>& inputEdgeVisitProbAtTPVVec, int actState);
vector<vector<double> > getOldPVLinksEdgeVisitProbSumVal(const vector<EdgeVisitProbAtTPV>& inputEdgeVisitProbAtTPVVec, int oldPVEdgeNum);
vector<EdgeVisitProbAtTPV> getNonZeroActEdgeVisitProbAtTPVVec(const vector<EdgeVisitProbAtTPV>& inputEdgeVisitProbAtTPVVec);
vector<EdgeVisitProbAtTPV> getNonZeroActEdgeVisitProbAtTPVVecSpeciAct(const vector<EdgeVisitProbAtTPV>& inputActEdgeVisitProbAtTPVVec, int fromActState, int toActState);
int findActLocRowIDInPCVec(int actLocNewNodeID, const vector<vector<int> >& ActLocToPCIntVec);
vector<vector<double> > getFixedFlexActLocsVisitProbAtT(const vector<vector<int> >& ActLocToPCIntVec, const vector<EdgeVisitProbAtTPV>& selectActStateNonZeroProbActEdgesAtT);


void resetNormedEdgeVisitProb_afterSplitTvlAct_at_T_actStatePair(vector<EdgeVisitProbAtTPV>& nonZeroProbUniqueReformNormEdgeVPAtTPVVec);
void generate_travel_activity_links_VisitProb_SumVal(const string& inSimATPIDStr, const string& inSimTrajMonth, const string& inATPIDTimePointStr, const string& inNonZeroProbStr, string& inTimeWindowStr, string recordDateStr, vector<vector<int> > actLocToPCIntVec, const vector<EdgeVisitProbAtTPV>& nonZeroProbUniqueReformNormEdgeVPAtTPVVec, int oldPVEdgeNum);
