# Supplementary material for: Visit probability and accessibility within space–time prism of activity program
Source: Int J Geogr Inf Sci. 2024 Jul 17;39(5):1076–99. doi: 10.1080/13658816.2024.2378066 (PMC11996065; doi:10.1080/13658816.2024.2378066)
Supplement: Supplemental Material [file TGIS_A_2378066_SM5406.zip › CodesDataFiles/cppCodes/VisitProbability_STP_AP/VisitProbability_STP_AP/ToolsTBS.cpp]

#include <algorithm> // 包含 std::max
#include "PathAndLabels.h"
#include "ConstructPVNet.h"
#include "ConstructSNK.h"

const double INF_DIST = 2000000;

pair<snkPath, pair<vector<double>, vector<double> > > dijkstra_path_snk_tbs_1st_timebudget_timeVary_TimeWindow_v1(SNKGraphV1* snkNetwork, int sourceNewIdx, int targetNewIdx, int pvflag, const vector<vector<int> >& actCombMatrix, const OutATPInfos& inputATP, double actDuraMultiplier, int startTime, double speedMultiplier, vector<vector<int> > peakHoursStartEndTimes, int APTimeBudget, pair<vector<int>, vector<int> > fixedFlexibleActLocsTimeWindow, vector<int> travelLinksTimeWindow)
{
	vector<int> fixedActLocsTimeWindow = fixedFlexibleActLocsTimeWindow.first; 
	int fixedActLocsOpenTime = fixedActLocsTimeWindow[0];
	int fixedActLocsCloseTime = fixedActLocsTimeWindow[1];

	vector<int> flexibleActLocsTimeWindow = fixedFlexibleActLocsTimeWindow.second;  
	int flexibleActLocsOpenTime = flexibleActLocsTimeWindow[0];
	int flexibleActLocsCloseTime = flexibleActLocsTimeWindow[1];

	int travelLinksOpenTime = travelLinksTimeWindow[0];  
	int travelLinksCloseTime = travelLinksTimeWindow[1];  

	unsigned int count = 0;  
	PriorityQueueAS queue;  
	snkPath resPath;   

	double newLength = 0;  
	double newTime = 0;
	double newDisU = 0;
	double newVisitProbs = 0;

	SNKGraphV1::snkEdgeListV1::iterator iterAdj;  

	vector<double> distancesLen(snkNetwork->snkNodeNum, INF_DIST); 
	vector<double> distancesTime(snkNetwork->snkNodeNum, INF_DIST);  
	vector<double> distancesDisU(snkNetwork->snkNodeNum, INF_DIST);  
	vector<double> distancesVP(snkNetwork->snkNodeNum, INF_DIST); 

	vector<bool> visited(snkNetwork->snkNodeNum);   

	Label* targetLabel = nullptr;  
	distancesLen[sourceNewIdx] = 0;  
	distancesTime[sourceNewIdx] = 0;
	distancesDisU[sourceNewIdx] = 0;
	distancesVP[sourceNewIdx] = 0;

	vector<Label*> allCreatedLabels;  

	double newLowerBound = get_n1_to_n2_ActTvlTime(snkNetwork, sourceNewIdx, targetNewIdx, pvflag, actCombMatrix, inputATP, actDuraMultiplier);

	Label* srcLabel = new Label(sourceNewIdx, newLength, newTime, newDisU, newVisitProbs, newLowerBound);   

	queue.push(srcLabel);    
	allCreatedLabels.push_back(srcLabel);  

	while (!queue.empty())  
	{
		Label* curLabel = queue.top(); 
		queue.pop();  

		if (visited[curLabel->nodeNewID])  
			continue;

		visited[curLabel->nodeNewID] = true;

		distancesLen[curLabel->nodeNewID] = curLabel->pathLength;
		distancesTime[curLabel->nodeNewID] = curLabel->pathTimeExpense;
		distancesDisU[curLabel->nodeNewID] = curLabel->pathDisU;
		distancesVP[curLabel->nodeNewID] = curLabel->pathVisitProb;

		if (curLabel->nodeNewID == targetNewIdx)
		{
			targetLabel = curLabel;

			resPath.pathLength = curLabel->pathLength;
			resPath.pathTimeExpense = curLabel->pathTimeExpense;
			resPath.pathDisU = curLabel->pathDisU;
			resPath.pathVisitProb = curLabel->pathVisitProb;
			break;
		}
		
		if (++count == snkNetwork->snkNodeNum) 
			break;
		else {
			for (iterAdj = snkNetwork->nodeAdjListOut[curLabel->nodeNewID].begin(); iterAdj != snkNetwork->nodeAdjListOut[curLabel->nodeNewID].end(); iterAdj++)
			{
				int adjEdgeID = iterAdj->second;
				double cur_time = startTime + distancesTime[curLabel->nodeNewID];  

				double addTime_casedByTimeWindow = 0;
				double addDisU_casedByTimeWindow = 0;

				double linkOpenTime;
				double linkCloseTime;
				if (snkNetwork->snkEdgesV1[adjEdgeID].edgeTypeFlag == 0) // travel link
				{
					linkOpenTime = travelLinksOpenTime;
					linkCloseTime = travelLinksCloseTime;
				}
				else
				{
					if (snkNetwork->snkEdgesV1[adjEdgeID].edgeTypeFlag == 1) // working
					{
						linkOpenTime = fixedActLocsOpenTime;
						linkCloseTime = fixedActLocsCloseTime;
					}
					if (snkNetwork->snkEdgesV1[adjEdgeID].edgeTypeFlag == 2)  // shopping
					{
						linkOpenTime = flexibleActLocsOpenTime;
						linkCloseTime = flexibleActLocsCloseTime;
					}
				}
				double cur_time_timeWindow_dist = linkOpenTime - (double)cur_time;   
				double max_time_timeWindow_dist = max(0.0, cur_time_timeWindow_dist);  
				// check (can be deleted)
				addTime_casedByTimeWindow += max_time_timeWindow_dist;
				addDisU_casedByTimeWindow += max_time_timeWindow_dist; // time == disU
				// check (can be deleted)
				if (addDisU_casedByTimeWindow == 0)
				{
					int check_for_noTimeWindow_effect = 0;
				}
				if (addDisU_casedByTimeWindow != 0)
				{
					int check_for_noTimeWindow_effect = 1;
				}

				double edgeLength = snkNetwork->snkEdgesV1[adjEdgeID].edgeLength;

				double edgeTime;
				double edgeDisU = snkNetwork->snkEdgesV1[adjEdgeID].edgeDisU;
				if (snkNetwork->snkEdgesV1[adjEdgeID].edgeTypeFlag == 0)  
				{
					int morningPeakStartTime = peakHoursStartEndTimes[0][0];
					int morningPeakEndTime = peakHoursStartEndTimes[0][1];
					int eveningPeakStartTime = peakHoursStartEndTimes[1][0];
					int eveningPeakEndTime = peakHoursStartEndTimes[1][1];

					edgeTime = snkNetwork->snkEdgesV1[adjEdgeID].edgeTvlTime;  
					if ((cur_time >= morningPeakStartTime && cur_time <= morningPeakEndTime) || (cur_time >= eveningPeakStartTime && cur_time <= eveningPeakEndTime))
					{
						edgeTime *= (1 / speedMultiplier); 
						edgeDisU *= (1 / speedMultiplier); 
					}
				}
				else {
					edgeTime = snkNetwork->snkEdgesV1[adjEdgeID].edgeActDura;
				}
				double end_time = startTime + curLabel->pathTimeExpense + edgeTime;  

				// check (can be deleted)
				if (addDisU_casedByTimeWindow == 0)
				{
					int check_for_noTimeWindow_effect = 0;
				}
				if (addDisU_casedByTimeWindow != 0)
				{
					int check_for_noTimeWindow_effect = 1;
				}
				edgeTime += addTime_casedByTimeWindow;
				edgeDisU += addDisU_casedByTimeWindow;

				double edgeVisitProb = 0; 

				newLength = curLabel->pathLength + edgeLength;
				newTime = curLabel->pathTimeExpense + edgeTime;
				newDisU = curLabel->pathDisU + edgeDisU;
				newVisitProbs = curLabel->pathVisitProb * edgeVisitProb;

				int adjEdgeEndNodeNewIdx = snkNetwork->snkEdgesV1[adjEdgeID].snkEndNodeNewIdx;
				newLowerBound = newDisU + get_n1_to_n2_ActTvlTime(snkNetwork, adjEdgeEndNodeNewIdx, targetNewIdx, pvflag, actCombMatrix, inputATP, actDuraMultiplier);  			

				Label* newPrevious = curLabel;  

				// all the checks codes can be deleted
				if (end_time <= linkCloseTime)
				{
					if (newLowerBound <= (double)APTimeBudget) 
					{
						if (distancesDisU[iterAdj->first] > newDisU)  
						{
							Label* label = new Label(iterAdj->first, newLength, newTime, newDisU, newVisitProbs, newLowerBound, newPrevious);
							allCreatedLabels.push_back(label);
							queue.push(label);
						}
						else
						{
							int check_3 = 1;
						}
					}
					else
					{
						int check_2 = 1;
					}
				}
				else
				{
					int check_1 = 1;
				}
			}
		}
	}
	
	while (targetLabel != nullptr)
	{
		snkNode targetNode = snkNetwork->snkNodes[targetLabel->nodeNewID];
		resPath.nodes.push_back(targetNode);
		int targetNodeNewID = targetNode.snkNodeNewIdx;
		double targetNodeTimeDist = distancesTime[targetNodeNewID];
		int targetNode_DepT_arrT = startTime + targetNodeTimeDist;
		resPath.nodesTime.push_back(targetNode_DepT_arrT);

		targetLabel = targetLabel->previousLabel;
	}
	reverse(resPath.nodes.begin(), resPath.nodes.end());
	reverse(resPath.nodesTime.begin(), resPath.nodesTime.end());

	for (unsigned int j = 0; j < resPath.nodes.size() - 1; j++)
	{
		int resPathEdgeStartNodeNewIdx = resPath.nodes[j].snkNodeNewIdx;
		int resPathEdgeEndNodeNewIdx = resPath.nodes[j + 1].snkNodeNewIdx;

		int adjSNKEdgeID = snkNetwork->nodeAdjListOut[resPathEdgeStartNodeNewIdx][resPathEdgeEndNodeNewIdx];
		snkEdgeV1 resPathEdge = snkNetwork->snkEdgesV1[adjSNKEdgeID];
		resPath.edges.push_back(resPathEdge);
	}

	for (unsigned int i = 0; i < allCreatedLabels.size(); i++)
		delete allCreatedLabels[i];

	pair<vector<double>, vector<double> > distances_Time_DisU_pair = make_pair(distancesTime, distancesDisU);
	
	return make_pair(resPath, distances_Time_DisU_pair);
}

pair<snkPath, pair<vector<double>, vector<double> > > dijkstra_path_snk_tbs_2nd_timebudget_timeVary_v1(SNKGraphV1* snkNetwork_reverse, int sourceNewIdx, int targetNewIdx, int pvflag, int startTime, double speedMultiplier, vector<vector<int> > peakHoursStartEndTimes, int APTimeBudget, const vector<double>& distanceDisU_from_1st_search, const vector<double>& distanceTime_from_1st_search)
{
	unsigned int count = 0;  
	PriorityQueueDisU queue;   
	snkPath resPath;   

	double newLength = 0;  
	double newTime = 0;
	double newDisU = 0;
	double newVisitProbs = 0;

	SNKGraphV1::snkEdgeListV1::iterator iterAdj;  

	vector<double> distancesLen(snkNetwork_reverse->snkNodeNum, INF_DIST); 
	vector<double> distancesTime(snkNetwork_reverse->snkNodeNum, INF_DIST);  
	vector<double> distancesDisU(snkNetwork_reverse->snkNodeNum, INF_DIST);  
	vector<double> distancesVP(snkNetwork_reverse->snkNodeNum, INF_DIST); 

	vector<bool> visited(snkNetwork_reverse->snkNodeNum);  

	Label* targetLabel = nullptr;  
	distancesLen[sourceNewIdx] = 0;  
	distancesTime[sourceNewIdx] = 0;
	distancesDisU[sourceNewIdx] = 0;
	distancesVP[sourceNewIdx] = 0;

	vector<Label*> allCreatedLabels;  

	Label* srcLabel = new Label(sourceNewIdx, newLength, newTime, newDisU, newVisitProbs);   
	queue.push(srcLabel);     
	allCreatedLabels.push_back(srcLabel);  

	while (!queue.empty())  
	{
		Label* curLabel = queue.top();  
		queue.pop();  

		if (visited[curLabel->nodeNewID])  
			continue;

		visited[curLabel->nodeNewID] = true;

		distancesLen[curLabel->nodeNewID] = curLabel->pathLength;
		distancesTime[curLabel->nodeNewID] = curLabel->pathTimeExpense;
		distancesDisU[curLabel->nodeNewID] = curLabel->pathDisU;
		distancesVP[curLabel->nodeNewID] = curLabel->pathVisitProb;

		if (curLabel->nodeNewID == targetNewIdx)
		{
			targetLabel = curLabel;

			resPath.pathLength = curLabel->pathLength;
			resPath.pathTimeExpense = curLabel->pathTimeExpense;
			resPath.pathDisU = curLabel->pathDisU;
			resPath.pathVisitProb = curLabel->pathVisitProb;
			
			break;
			
		}
		
		if (++count == snkNetwork_reverse->snkNodeNum) 
			break;
		else {
			for (iterAdj = snkNetwork_reverse->nodeAdjListOut[curLabel->nodeNewID].begin(); iterAdj != snkNetwork_reverse->nodeAdjListOut[curLabel->nodeNewID].end(); iterAdj++)
			{
				
				int adjEdgeID = iterAdj->second;

				int adjEdgeEndNodeNewIdx = snkNetwork_reverse->snkEdgesV1[adjEdgeID].snkEndNodeNewIdx;

				double cur_time = startTime + distanceTime_from_1st_search[adjEdgeEndNodeNewIdx];

				double edgeLength = snkNetwork_reverse->snkEdgesV1[adjEdgeID].edgeLength;
				double edgeTime;
				double edgeDisU = snkNetwork_reverse->snkEdgesV1[adjEdgeID].edgeDisU;
				if (snkNetwork_reverse->snkEdgesV1[adjEdgeID].edgeTypeFlag == 0)
				{
					int morningPeakStartTime = peakHoursStartEndTimes[0][0];
					int morningPeakEndTime = peakHoursStartEndTimes[0][1];
					int eveningPeakStartTime = peakHoursStartEndTimes[1][0];
					int eveningPeakEndTime = peakHoursStartEndTimes[1][1];

					edgeTime = snkNetwork_reverse->snkEdgesV1[adjEdgeID].edgeTvlTime;  // travel:0; activity:1: work/study, 2: flexible
					if ((cur_time >= morningPeakStartTime && cur_time <= morningPeakEndTime) || (cur_time >= eveningPeakStartTime && cur_time <= eveningPeakEndTime))
					{
						edgeTime *= (1 / speedMultiplier); 
						edgeDisU *= (1 / speedMultiplier); 
					}
				}
				else {
					edgeTime = snkNetwork_reverse->snkEdgesV1[adjEdgeID].edgeActDura;
				}
				double edgeVisitProb = 0; 

				newLength = curLabel->pathLength + edgeLength;
				newTime = curLabel->pathTimeExpense + edgeTime;
				newDisU = curLabel->pathDisU + edgeDisU;
				newVisitProbs = curLabel->pathVisitProb * edgeVisitProb;

				Label* newPrevious = curLabel; 

				double newDistReal = distanceDisU_from_1st_search[adjEdgeEndNodeNewIdx] + newDisU;

				// all the checks codes can be deleted
				if (newDistReal <= (double)APTimeBudget) 
				{
					if (distancesDisU[iterAdj->first] > newDisU)  
					{
						Label* label = new Label(iterAdj->first, newLength, newTime, newDisU, newVisitProbs, newPrevious);
						allCreatedLabels.push_back(label);
						queue.push(label);
					}
					else
					{
						int check_1 = 1;
					}
				}
				else
				{
					int check_2 = 1;
				}
			}
		}
	}

	while (targetLabel != nullptr)
	{
		snkNode targetNode = snkNetwork_reverse->snkNodes[targetLabel->nodeNewID];
		resPath.nodes.push_back(targetNode);
		int targetNodeNewID = targetNode.snkNodeNewIdx;
		double targetNodeTimeDist = distanceTime_from_1st_search[targetNodeNewID];
		int targetNode_DepT_arrT = startTime + targetNodeTimeDist;
		resPath.nodesTime.push_back(targetNode_DepT_arrT);
		targetLabel = targetLabel->previousLabel;
	}
	
	for (unsigned int j = 0; j < resPath.nodes.size() - 1; j++)
	{
		int resPathEdgeStartNodeNewIdx = resPath.nodes[j].snkNodeNewIdx;
		int resPathEdgeEndNodeNewIdx = resPath.nodes[j + 1].snkNodeNewIdx;
		int adjSNKEdgeID = snkNetwork_reverse->nodeAdjListOut[resPathEdgeEndNodeNewIdx][resPathEdgeStartNodeNewIdx];
		snkEdgeV1 resPathEdge = snkNetwork_reverse->snkEdgesV1[adjSNKEdgeID];
		resPath.edges.push_back(resPathEdge);
	}

	for (unsigned int i = 0; i < allCreatedLabels.size(); i++)
		delete allCreatedLabels[i];

	pair<vector<double>, vector<double> > distances_Time_DisU_pair = make_pair(distancesTime, distancesDisU);

	return make_pair(resPath, distances_Time_DisU_pair);
}
