# Supplementary material for: Visit probability and accessibility within space–time prism of activity program
Source: Int J Geogr Inf Sci. 2024 Jul 17;39(5):1076–99. doi: 10.1080/13658816.2024.2378066 (PMC11996065; doi:10.1080/13658816.2024.2378066)
Supplement: Supplemental Material [file TGIS_A_2378066_SM5406.zip › CodesDataFiles/cppCodes/VisitProbability_STP_AP/VisitProbability_STP_AP/VisitProbability_STP_AP.vcxproj]

<?xml version="1.0" encoding="utf-8"?>
<Project DefaultTargets="Build" xmlns="http://schemas.microsoft.com/developer/msbuild/2003">
  <ItemGroup Label="ProjectConfigurations">
    <ProjectConfiguration Include="Debug|Win32">
      <Configuration>Debug</Configuration>
      <Platform>Win32</Platform>
    </ProjectConfiguration>
    <ProjectConfiguration Include="Release|Win32">
      <Configuration>Release</Configuration>
      <Platform>Win32</Platform>
    </ProjectConfiguration>
    <ProjectConfiguration Include="Debug|x64">
      <Configuration>Debug</Configuration>
      <Platform>x64</Platform>
    </ProjectConfiguration>
    <ProjectConfiguration Include="Release|x64">
      <Configuration>Release</Configuration>
      <Platform>x64</Platform>
    </ProjectConfiguration>
  </ItemGroup>
  <PropertyGroup Label="Globals">
    <VCProjectVersion>16.0</VCProjectVersion>
    <Keyword>Win32Proj</Keyword>
    <ProjectGuid>{46446f8b-0276-4e8d-a3d6-43afa19edeef}</ProjectGuid>
    <RootNamespace>VisitProbabilitySTPAP</RootNamespace>
    <WindowsTargetPlatformVersion>10.0</WindowsTargetPlatformVersion>
  </PropertyGroup>
  <Import Project="$(VCTargetsPath)\Microsoft.Cpp.Default.props" />
  <PropertyGroup Condition="'$(Configuration)|$(Platform)'=='Debug|Win32'" Label="Configuration">
    <ConfigurationType>Application</ConfigurationType>
    <UseDebugLibraries>true</UseDebugLibraries>
    <PlatformToolset>v142</PlatformToolset>
    <CharacterSet>Unicode</CharacterSet>
  </PropertyGroup>
  <PropertyGroup Condition="'$(Configuration)|$(Platform)'=='Release|Win32'" Label="Configuration">
    <ConfigurationType>Application</ConfigurationType>
    <UseDebugLibraries>false</UseDebugLibraries>
    <PlatformToolset>v142</PlatformToolset>
    <WholeProgramOptimization>true</WholeProgramOptimization>
    <CharacterSet>Unicode</CharacterSet>
  </PropertyGroup>
  <PropertyGroup Condition="'$(Configuration)|$(Platform)'=='Debug|x64'" Label="Configuration">
    <ConfigurationType>Application</ConfigurationType>
    <UseDebugLibraries>true</UseDebugLibraries>
    <PlatformToolset>v142</PlatformToolset>
    <CharacterSet>Unicode</CharacterSet>
  </PropertyGroup>
  <PropertyGroup Condition="'$(Configuration)|$(Platform)'=='Release|x64'" Label="Configuration">
    <ConfigurationType>Application</ConfigurationType>
    <UseDebugLibraries>false</UseDebugLibraries>
    <PlatformToolset>v142</PlatformToolset>
    <WholeProgramOptimization>true</WholeProgramOptimization>
    <CharacterSet>Unicode</CharacterSet>
  </PropertyGroup>
  <Import Project="$(VCTargetsPath)\Microsoft.Cpp.props" />
  <ImportGroup Label="ExtensionSettings">
  </ImportGroup>
  <ImportGroup Label="Shared">
  </ImportGroup>
  <ImportGroup Label="PropertySheets" Condition="'$(Configuration)|$(Platform)'=='Debug|Win32'">
    <Import Project="$(UserRootDir)\Microsoft.Cpp.$(Platform).user.props" Condition="exists('$(UserRootDir)\Microsoft.Cpp.$(Platform).user.props')" Label="LocalAppDataPlatform" />
  </ImportGroup>
  <ImportGroup Label="PropertySheets" Condition="'$(Configuration)|$(Platform)'=='Release|Win32'">
    <Import Project="$(UserRootDir)\Microsoft.Cpp.$(Platform).user.props" Condition="exists('$(UserRootDir)\Microsoft.Cpp.$(Platform).user.props')" Label="LocalAppDataPlatform" />
  </ImportGroup>
  <ImportGroup Label="PropertySheets" Condition="'$(Configuration)|$(Platform)'=='Debug|x64'">
    <Import Project="$(UserRootDir)\Microsoft.Cpp.$(Platform).user.props" Condition="exists('$(UserRootDir)\Microsoft.Cpp.$(Platform).user.props')" Label="LocalAppDataPlatform" />
  </ImportGroup>
  <ImportGroup Label="PropertySheets" Condition="'$(Configuration)|$(Platform)'=='Release|x64'">
    <Import Project="$(UserRootDir)\Microsoft.Cpp.$(Platform).user.props" Condition="exists('$(UserRootDir)\Microsoft.Cpp.$(Platform).user.props')" Label="LocalAppDataPlatform" />
  </ImportGroup>
  <PropertyGroup Label="UserMacros" />
  <PropertyGroup Condition="'$(Configuration)|$(Platform)'=='Debug|Win32'">
    <LinkIncremental>true</LinkIncremental>
    <IncludePath>D:\Cppsoft\boost_1_83_0;$(IncludePath)</IncludePath>
    <LibraryPath>D:\Cppsoft\boost_1_83_0\stage\lib;$(LibraryPath)</LibraryPath>
  </PropertyGroup>
  <PropertyGroup Condition="'$(Configuration)|$(Platform)'=='Release|Win32'">
    <LinkIncremental>false</LinkIncremental>
  </PropertyGroup>
  <PropertyGroup Condition="'$(Configuration)|$(Platform)'=='Debug|x64'">
    <LinkIncremental>true</LinkIncremental>
    <IncludePath>$(IncludePath)</IncludePath>
    <LibraryPath>$(LibraryPath)</LibraryPath>
  </PropertyGroup>
  <PropertyGroup Condition="'$(Configuration)|$(Platform)'=='Release|x64'">
    <LinkIncremental>false</LinkIncremental>
  </PropertyGroup>
  <ItemDefinitionGroup Condition="'$(Configuration)|$(Platform)'=='Debug|Win32'">
    <ClCompile>
      <WarningLevel>Level3</WarningLevel>
      <SDLCheck>true</SDLCheck>
      <PreprocessorDefinitions>WIN32;_DEBUG;_CONSOLE;%(PreprocessorDefinitions)</PreprocessorDefinitions>
      <ConformanceMode>true</ConformanceMode>
    </ClCompile>
    <Link>
      <SubSystem>Console</SubSystem>
      <GenerateDebugInformation>true</GenerateDebugInformation>
    </Link>
  </ItemDefinitionGroup>
  <ItemDefinitionGroup Condition="'$(Configuration)|$(Platform)'=='Release|Win32'">
    <ClCompile>
      <WarningLevel>Level3</WarningLevel>
      <FunctionLevelLinking>true</FunctionLevelLinking>
      <IntrinsicFunctions>true</IntrinsicFunctions>
      <SDLCheck>true</SDLCheck>
      <PreprocessorDefinitions>WIN32;NDEBUG;_CONSOLE;%(PreprocessorDefinitions)</PreprocessorDefinitions>
      <ConformanceMode>true</ConformanceMode>
    </ClCompile>
    <Link>
      <SubSystem>Console</SubSystem>
      <EnableCOMDATFolding>true</EnableCOMDATFolding>
      <OptimizeReferences>true</OptimizeReferences>
      <GenerateDebugInformation>true</GenerateDebugInformation>
    </Link>
  </ItemDefinitionGroup>
  <ItemDefinitionGroup Condition="'$(Configuration)|$(Platform)'=='Debug|x64'">
    <ClCompile>
      <WarningLevel>Level3</WarningLevel>
      <SDLCheck>true</SDLCheck>
      <PreprocessorDefinitions>_DEBUG;_CONSOLE;%(PreprocessorDefinitions)</PreprocessorDefinitions>
      <ConformanceMode>true</ConformanceMode>
    </ClCompile>
    <Link>
      <SubSystem>Console</SubSystem>
      <GenerateDebugInformation>true</GenerateDebugInformation>
    </Link>
  </ItemDefinitionGroup>
  <ItemDefinitionGroup Condition="'$(Configuration)|$(Platform)'=='Release|x64'">
    <ClCompile>
      <WarningLevel>Level3</WarningLevel>
      <FunctionLevelLinking>true</FunctionLevelLinking>
      <IntrinsicFunctions>true</IntrinsicFunctions>
      <SDLCheck>true</SDLCheck>
      <PreprocessorDefinitions>NDEBUG;_CONSOLE;%(PreprocessorDefinitions)</PreprocessorDefinitions>
      <ConformanceMode>true</ConformanceMode>
    </ClCompile>
    <Link>
      <SubSystem>Console</SubSystem>
      <EnableCOMDATFolding>true</EnableCOMDATFolding>
      <OptimizeReferences>true</OptimizeReferences>
      <GenerateDebugInformation>true</GenerateDebugInformation>
    </Link>
  </ItemDefinitionGroup>
  <ItemGroup>
    <ClInclude Include="AccessibilityMeasure.h" />
    <ClInclude Include="ATPInOut.h" />
    <ClInclude Include="ConstructPVNet.h" />
    <ClInclude Include="ConstructPVNSNK.h" />
    <ClInclude Include="ConstructSNK.h" />
    <ClInclude Include="GPSElements.h" />
    <ClInclude Include="Graph.h" />
    <ClInclude Include="GraphElements.h" />
    <ClInclude Include="MainFunctions.h" />
    <ClInclude Include="PathAndLabels.h" />
    <ClInclude Include="ReadWrite.h" />
    <ClInclude Include="ReadWriteFile.h" />
    <ClInclude Include="SimulateVisitProbability_Queue.h" />
    <ClInclude Include="STPVPElements.h" />
    <ClInclude Include="STPVPFuncs_Queue.h" />
  </ItemGroup>
  <ItemGroup>
    <ClCompile Include="AccessibilityMeasure.cpp" />
    <ClCompile Include="ATPInOut.cpp" />
    <ClCompile Include="ConstructPVNet.cpp" />
    <ClCompile Include="ConstructSNK.cpp" />
    <ClCompile Include="GPSElements.cpp" />
    <ClCompile Include="Graph.cpp" />
    <ClCompile Include="GraphElements.cpp" />
    <ClCompile Include="MainAccessibilityMeasures.cpp" />
    <ClCompile Include="MainFunctions.cpp" />
    <ClCompile Include="ConstructPVNSNK.cpp" />
    <ClCompile Include="MainVisitProbability.cpp" />
    <ClCompile Include="PathAndLabels.cpp" />
    <ClCompile Include="ReadWrite.cpp" />
    <ClCompile Include="ReadWriteFile.cpp" />
    <ClCompile Include="SimulateVisitProbability_Queue.cpp" />
    <ClCompile Include="STPVPElements.cpp" />
    <ClCompile Include="STPVPFuncs_Queue.cpp" />
    <ClCompile Include="ToolsTBS.cpp" />
  </ItemGroup>
  <Import Project="$(VCTargetsPath)\Microsoft.Cpp.targets" />
  <ImportGroup Label="ExtensionTargets">
  </ImportGroup>
</Project>
