# Supplementary material for: Visit probability and accessibility within space–time prism of activity program
Source: Int J Geogr Inf Sci. 2024 Jul 17;39(5):1076–99. doi: 10.1080/13658816.2024.2378066 (PMC11996065; doi:10.1080/13658816.2024.2378066)
Supplement: Supplemental Material [file TGIS_A_2378066_SM5406.zip › CodesDataFiles/cppCodes/VisitProbability_STP_AP/VisitProbability_STP_AP/VisitProbability_STP_AP.vcxproj.filters]

<?xml version="1.0" encoding="utf-8"?>
<Project ToolsVersion="4.0" xmlns="http://schemas.microsoft.com/developer/msbuild/2003">
  <ItemGroup>
    <Filter Include="Source Files">
      <UniqueIdentifier>{4FC737F1-C7A5-4376-A066-2A32D752A2FF}</UniqueIdentifier>
      <Extensions>cpp;c;cc;cxx;c++;cppm;ixx;def;odl;idl;hpj;bat;asm;asmx</Extensions>
    </Filter>
    <Filter Include="Header Files">
      <UniqueIdentifier>{93995380-89BD-4b04-88EB-625FBE52EBFB}</UniqueIdentifier>
      <Extensions>h;hh;hpp;hxx;h++;hm;inl;inc;ipp;xsd</Extensions>
    </Filter>
    <Filter Include="Resource Files">
      <UniqueIdentifier>{67DA6AB6-F800-4c08-8B7A-83BB121AAD01}</UniqueIdentifier>
      <Extensions>rc;ico;cur;bmp;dlg;rc2;rct;bin;rgs;gif;jpg;jpeg;jpe;resx;tiff;tif;png;wav;mfcribbon-ms</Extensions>
    </Filter>
  </ItemGroup>
  <ItemGroup>
    <ClInclude Include="AccessibilityMeasure.h">
      <Filter>Header Files</Filter>
    </ClInclude>
    <ClInclude Include="ATPInOut.h">
      <Filter>Header Files</Filter>
    </ClInclude>
    <ClInclude Include="ConstructPVNet.h">
      <Filter>Header Files</Filter>
    </ClInclude>
    <ClInclude Include="ConstructPVNSNK.h">
      <Filter>Header Files</Filter>
    </ClInclude>
    <ClInclude Include="ConstructSNK.h">
      <Filter>Header Files</Filter>
    </ClInclude>
    <ClInclude Include="GPSElements.h">
      <Filter>Header Files</Filter>
    </ClInclude>
    <ClInclude Include="Graph.h">
      <Filter>Header Files</Filter>
    </ClInclude>
    <ClInclude Include="GraphElements.h">
      <Filter>Header Files</Filter>
    </ClInclude>
    <ClInclude Include="MainFunctions.h">
      <Filter>Header Files</Filter>
    </ClInclude>
    <ClInclude Include="PathAndLabels.h">
      <Filter>Header Files</Filter>
    </ClInclude>
    <ClInclude Include="ReadWrite.h">
      <Filter>Header Files</Filter>
    </ClInclude>
    <ClInclude Include="ReadWriteFile.h">
      <Filter>Header Files</Filter>
    </ClInclude>
    <ClInclude Include="SimulateVisitProbability_Queue.h">
      <Filter>Header Files</Filter>
    </ClInclude>
    <ClInclude Include="STPVPElements.h">
      <Filter>Header Files</Filter>
    </ClInclude>
    <ClInclude Include="STPVPFuncs_Queue.h">
      <Filter>Header Files</Filter>
    </ClInclude>
  </ItemGroup>
  <ItemGroup>
    <ClCompile Include="AccessibilityMeasure.cpp">
      <Filter>Source Files</Filter>
    </ClCompile>
    <ClCompile Include="ATPInOut.cpp">
      <Filter>Source Files</Filter>
    </ClCompile>
    <ClCompile Include="ConstructPVNet.cpp">
      <Filter>Source Files</Filter>
    </ClCompile>
    <ClCompile Include="ConstructSNK.cpp">
      <Filter>Source Files</Filter>
    </ClCompile>
    <ClCompile Include="GPSElements.cpp">
      <Filter>Source Files</Filter>
    </ClCompile>
    <ClCompile Include="Graph.cpp">
      <Filter>Source Files</Filter>
    </ClCompile>
    <ClCompile Include="GraphElements.cpp">
      <Filter>Source Files</Filter>
    </ClCompile>
    <ClCompile Include="MainFunctions.cpp">
      <Filter>Source Files</Filter>
    </ClCompile>
    <ClCompile Include="ConstructPVNSNK.cpp">
      <Filter>Source Files</Filter>
    </ClCompile>
    <ClCompile Include="MainVisitProbability.cpp">
      <Filter>Source Files</Filter>
    </ClCompile>
    <ClCompile Include="PathAndLabels.cpp">
      <Filter>Source Files</Filter>
    </ClCompile>
    <ClCompile Include="ReadWrite.cpp">
      <Filter>Source Files</Filter>
    </ClCompile>
    <ClCompile Include="ReadWriteFile.cpp">
      <Filter>Source Files</Filter>
    </ClCompile>
    <ClCompile Include="SimulateVisitProbability_Queue.cpp">
      <Filter>Source Files</Filter>
    </ClCompile>
    <ClCompile Include="STPVPElements.cpp">
      <Filter>Source Files</Filter>
    </ClCompile>
    <ClCompile Include="STPVPFuncs_Queue.cpp">
      <Filter>Source Files</Filter>
    </ClCompile>
    <ClCompile Include="ToolsTBS.cpp">
      <Filter>Source Files</Filter>
    </ClCompile>
    <ClCompile Include="MainAccessibilityMeasures.cpp">
      <Filter>Source Files</Filter>
    </ClCompile>
  </ItemGroup>
</Project>
