# Supplementary material for: Visit probability and accessibility within space–time prism of activity program
Source: Int J Geogr Inf Sci. 2024 Jul 17;39(5):1076–99. doi: 10.1080/13658816.2024.2378066 (PMC11996065; doi:10.1080/13658816.2024.2378066)
Supplement: Supplemental Material [file TGIS_A_2378066_SM5406.zip › CodesDataFiles/cppCodes/VisitProbability_STP_AP/VisitProbability_STP_AP/x64/Debug/VisitProbability_STP_AP.Build.CppClean.log]

e:\paper2023codes\codesfiles\cppcodes\visitprobability_stp_ap\visitprobability_stp_ap\x64\debug\vc142.pdb
e:\paper2023codes\codesfiles\cppcodes\visitprobability_stp_ap\visitprobability_stp_ap\x64\debug\vc142.idb
e:\paper2023codes\codesfiles\cppcodes\visitprobability_stp_ap\visitprobability_stp_ap\x64\debug\toolstbs.obj
e:\paper2023codes\codesfiles\cppcodes\visitprobability_stp_ap\visitprobability_stp_ap\x64\debug\stpvpfuncs_queue.obj
e:\paper2023codes\codesfiles\cppcodes\visitprobability_stp_ap\visitprobability_stp_ap\x64\debug\stpvpelements.obj
e:\paper2023codes\codesfiles\cppcodes\visitprobability_stp_ap\visitprobability_stp_ap\x64\debug\simulatevisitprobability_queue.obj
e:\paper2023codes\codesfiles\cppcodes\visitprobability_stp_ap\visitprobability_stp_ap\x64\debug\readwritefile.obj
e:\paper2023codes\codesfiles\cppcodes\visitprobability_stp_ap\visitprobability_stp_ap\x64\debug\readwrite.obj
e:\paper2023codes\codesfiles\cppcodes\visitprobability_stp_ap\visitprobability_stp_ap\x64\debug\pathandlabels.obj
e:\paper2023codes\codesfiles\cppcodes\visitprobability_stp_ap\visitprobability_stp_ap\x64\debug\mainvisitprobability.obj
e:\paper2023codes\codesfiles\cppcodes\visitprobability_stp_ap\visitprobability_stp_ap\x64\debug\constructpvnsnk.obj
e:\paper2023codes\codesfiles\cppcodes\visitprobability_stp_ap\visitprobability_stp_ap\x64\debug\mainfunctions.obj
e:\paper2023codes\codesfiles\cppcodes\visitprobability_stp_ap\visitprobability_stp_ap\x64\debug\mainaccessibilitymeasures.obj
e:\paper2023codes\codesfiles\cppcodes\visitprobability_stp_ap\visitprobability_stp_ap\x64\debug\graphelements.obj
e:\paper2023codes\codesfiles\cppcodes\visitprobability_stp_ap\visitprobability_stp_ap\x64\debug\graph.obj
e:\paper2023codes\codesfiles\cppcodes\visitprobability_stp_ap\visitprobability_stp_ap\x64\debug\gpselements.obj
e:\paper2023codes\codesfiles\cppcodes\visitprobability_stp_ap\visitprobability_stp_ap\x64\debug\constructsnk.obj
e:\paper2023codes\codesfiles\cppcodes\visitprobability_stp_ap\visitprobability_stp_ap\x64\debug\constructpvnet.obj
e:\paper2023codes\codesfiles\cppcodes\visitprobability_stp_ap\visitprobability_stp_ap\x64\debug\atpinout.obj
e:\paper2023codes\codesfiles\cppcodes\visitprobability_stp_ap\visitprobability_stp_ap\x64\debug\accessibilitymeasure.obj
e:\paper2023codes\codesfiles\cppcodes\visitprobability_stp_ap\x64\debug\visitprobability_stp_ap.exe
e:\paper2023codes\codesfiles\cppcodes\visitprobability_stp_ap\x64\debug\visitprobability_stp_ap.ilk
e:\paper2023codes\codesfiles\cppcodes\visitprobability_stp_ap\x64\debug\visitprobability_stp_ap.pdb
e:\paper2023codes\codesfiles\cppcodes\visitprobability_stp_ap\visitprobability_stp_ap\x64\debug\visitpro.46446f8b.tlog\cl.command.1.tlog
e:\paper2023codes\codesfiles\cppcodes\visitprobability_stp_ap\visitprobability_stp_ap\x64\debug\visitpro.46446f8b.tlog\cl.read.1.tlog
e:\paper2023codes\codesfiles\cppcodes\visitprobability_stp_ap\visitprobability_stp_ap\x64\debug\visitpro.46446f8b.tlog\cl.write.1.tlog
e:\paper2023codes\codesfiles\cppcodes\visitprobability_stp_ap\visitprobability_stp_ap\x64\debug\visitpro.46446f8b.tlog\link.command.1.tlog
e:\paper2023codes\codesfiles\cppcodes\visitprobability_stp_ap\visitprobability_stp_ap\x64\debug\visitpro.46446f8b.tlog\link.read.1.tlog
e:\paper2023codes\codesfiles\cppcodes\visitprobability_stp_ap\visitprobability_stp_ap\x64\debug\visitpro.46446f8b.tlog\link.write.1.tlog
