# Supplementary material for: Visit probability and accessibility within space–time prism of activity program
Source: Int J Geogr Inf Sci. 2024 Jul 17;39(5):1076–99. doi: 10.1080/13658816.2024.2378066 (PMC11996065; doi:10.1080/13658816.2024.2378066)
Supplement: Supplemental Material [file TGIS_A_2378066_SM5406.zip › CodesDataFiles/cppCodes/VisitProbability_STP_AP/VisitProbability_STP_AP/x64/Debug/VisitProbability_STP_AP.log]

  VisitProbability_STP_AP.vcxproj -> C:\Users\Jing Lyu\Desktop\fullpaper0311\ForSubmission_0216\figshare\codes\CodesDataFiles\cppCodes\VisitProbability_STP_AP\x64\Debug\VisitProbability_STP_AP.exe
