# Supplementary material for: Visit probability and accessibility within space–time prism of activity program
Source: Int J Geogr Inf Sci. 2024 Jul 17;39(5):1076–99. doi: 10.1080/13658816.2024.2378066 (PMC11996065; doi:10.1080/13658816.2024.2378066)
Supplement: Supplemental Material [file TGIS_A_2378066_SM5406.zip › CodesDataFiles/pythonCodes/MLE_EM/DataFiles/ExtraTvlTime_3ageGroup_dummyCoding.xlsx]

## Sheet: Sheet1
const	gender	age_less_equal_50	age_50_in65	extraTvlTime
1	0	0	1	42.415
1	1	1	0	24.729
1	1	1	0	25.333
1	1	1	0	16.938
1	1	0	1	13.236
1	1	0	1	18.264
1	0	0	1	19.615
1	0	0	1	27.459
1	0	0	1	30.864
1	0	1	0	37.957
1	1	0	1	18.552
1	1	0	1	18.858
1	1	0	1	9.933
1	1	1	0	40.928
1	1	1	0	7.001
1	1	1	0	34.525
1	0	0	1	6.957
1	1	0	1	31.407
1	1	0	1	17.117
1	1	0	1	1.904
1	0	0	1	43.393
1	1	1	0	20.441
1	1	1	0	9.761
1	1	1	0	30.801
1	1	1	0	29.068
1	1	1	0	31.983
1	1	0	0	60.673
1	1	0	0	34.046
1	0	0	1	39.739
1	1	0	0	5.667
1	1	0	0	13.3939
1	1	0	0	17.581
1	1	0	0	6.499
1	1	0	1	12.258
1	1	0	1	49.017
1	0	0	1	0.964
1	0	0	1	16.186
1	0	0	1	86.896
1	1	1	0	43.2
1	1	0	1	36.435
1	0	0	0	15.063
1	1	0	1	5.767
1	1	0	1	22.912
1	0	0	1	21.87
1	1	0	1	14.669
1	1	0	1	27.358
1	0	1	0	66.768
1	1	0	0	50.254
1	1	0	1	42.615
1	1	0	1	22.248
1	1	0	1	15.039
1	1	0	1	36.644
1	0	0	1	7.67
1	0	0	1	14.014
1	1	0	1	61.958
1	1	0	1	54.512
1	1	0	1	7.465
1	1	0	1	21.577
1	0	1	0	60.122
1	1	0	1	12.35
1	1	0	1	20.817
1	1	0	1	13.022
1	0	0	1	7.229
1	0	1	0	22.076
1	0	1	0	29.412
1	0	0	0	19.945
1	0	1	0	16.315
1	0	1	0	36.727
1	0	0	1	24.328
1	1	0	1	21.669
1	1	0	1	9.549
1	0	1	0	12.956
1	0	0	1	33.359
1	0	0	1	18.961
1	1	0	1	24.556
1	1	0	1	37.309
1	1	1	0	69.106
1	1	1	0	33.679
1	1	0	1	48.1547
1	1	1	0	2.689
1	0	0	1	17.1349
1	1	0	1	31.493
1	1	0	1	28.893
1	0	0	1	33.981
1	1	1	0	33.002
1	0	0	1	16.929
1	1	0	1	4.655
1	0	0	1	54.915
1	1	0	1	9.341
1	1	0	1	20.759
1	0	0	1	11.53
1	1	0	1	17.989
1	1	0	1	36.865
1	0	0	1	23.036
1	0	0	1	32.036
1	0	0	1	50.782
1	1	0	1	38.486
1	1	0	1	12.9
1	1	0	1	26.075
1	1	0	0	14.621
1	1	0	0	14.513
1	1	1	0	15.052
1	0	1	0	19.088
1	0	1	0	11.827
1	1	1	0	48.265
1	0	0	1	66.301
1	0	0	1	77.694
1	1	0	1	60.669
1	1	0	1	24.157
1	1	0	1	40.516
1	1	0	1	29.72
1	1	0	1	67.352
1	1	1	0	41.618
1	1	1	0	37.678
1	1	1	0	38.025
1	1	1	0	29.758
1	1	1	0	9.493
1	1	0	1	18.383
1	1	0	1	19.067
1	0	0	1	13.561
1	0	0	1	24.876
1	0	0	1	27.256
1	1	0	1	26.445
1	0	0	1	12.169
1	0	0	0	10.258
1	0	0	1	68.563
1	1	0	1	33.752
1	1	0	1	31.417
1	0	0	1	85.572
1	1	0	0	56.917
1	1	1	0	19.777
1	0	0	1	62.742
1	1	0	1	25.963
1	1	0	1	29.292
1	1	0	1	21.633
1	1	0	1	40.895
1	1	0	1	9.914
1	1	0	1	27.159
1	0	0	1	21.858
1	1	0	1	17.555
1	0	0	1	39.47
1	0	0	1	40.217
1	1	0	1	25.62
1	1	0	1	23.783
1	0	0	1	17.4633
1	1	0	1	5.4715
1	0	0	1	26.926
1	0	1	0	74.476
1	0	1	0	43.223
1	0	0	1	63.723
1	1	0	1	47.755
1	1	0	1	20.831
1	0	0	1	13.161
1	1	0	1	20.779
1	1	0	1	18.064
1	0	0	1	35.246
1	1	0	1	25.029
1	1	0	1	26.215
1	1	0	1	28.536
1	1	0	1	17.261
1	0	0	1	48.72
1	0	0	1	22.331
1	0	0	1	16.513
1	0	0	1	57.343
1	0	0	1	22.635
1	0	0	1	65.777
1	0	0	1	33.059
1	1	0	1	36.555
1	1	0	1	21.653
1	1	0	1	39.561
1	0	0	1	71.242
1	1	0	1	21.446
1	1	0	1	43.033
1	1	0	1	34.874
1	1	0	1	7.2477
1	1	1	0	26.439
1	1	1	0	69.1883
1	1	0	0	32.386
1	1	0	0	4.334
1	0	0	1	0.42
1	0	0	0	18.581
1	1	0	0	22.247
1	0	0	1	24.442
1	0	0	1	12.071
1	0	0	1	34.713
1	1	0	1	47.373
1	0	1	0	23.345
1	1	0	1	7.558
1	0	0	1	42.162
1	1	0	0	70.481
1	1	1	0	17.544
1	1	1	0	12.267
1	1	1	0	23.561
1	1	1	0	18.344
1	1	0	0	23.552
1	0	0	1	26.743
1	0	0	1	21.677
1	0	0	1	25.849
1	1	0	1	24.25
1	1	0	1	23.768
1	0	1	0	46.229
1	1	0	1	29.259
1	1	0	1	5.701
1	0	0	1	47.897
1	1	0	1	29.7084
1	1	0	1	24.062
1	1	0	1	45.476
1	1	0	1	38.041
1	0	0	1	30.373
1	0	0	0	35.205
1	1	0	0	58.654
1	0	1	0	34.781
1	0	1	0	44.183
1	0	0	1	60.054
1	0	0	1	21.839
1	0	0	1	38.015
1	1	0	1	26.32
1	1	0	1	21.844
1	1	0	0	10.464
1	1	0	1	12.436
1	1	0	1	10.215
1	1	0	1	7.179
1	1	0	1	39.429
1	1	0	0	18.343
1	1	0	0	16.574
1	1	0	0	38.888
1	1	0	0	12.975
1	1	0	0	17.213
1	1	0	1	56.608
1	1	0	1	17.847
1	1	0	0	29.62
1	0	0	0	22.499
1	1	1	0	39.403
1	1	0	1	15.497
1	0	1	0	39.543
1	1	0	1	29.582
1	1	0	1	12.485
1	1	0	1	9.627
1	1	1	0	12.538
1	1	0	1	44.092
1	0	1	0	73.221
1	1	0	1	13.273
1	1	0	1	9.368
1	1	0	1	2.873
1	1	0	1	3.877
1	1	0	1	8.216
1	0	0	0	90.678
1	0	0	0	18.567
1	0	0	0	12.858
1	1	0	1	37.922
1	0	0	1	54.294
1	0	0	0	28.457
1	1	0	1	31.035
1	1	0	1	20.053
1	1	0	1	28.47
1	1	1	0	23.787
1	0	0	1	20.688
1	1	0	1	16.482
1	1	0	1	32.582
1	1	0	1	42.623
1	0	0	1	52.6
1	0	0	1	23.507
1	0	1	0	2.355
1	0	0	0	49.512
1	0	0	1	18.934
1	0	0	1	30.163
1	1	0	1	47.622
1	1	0	1	25.559
1	1	1	0	36.399
1	1	1	0	21.059
1	0	0	1	22.472
1	1	0	0	28.5209
1	1	0	0	38.781
1	1	0	0	4.399
1	1	0	1	10.241
1	0	0	1	13.639
1	1	0	1	22.774
1	1	0	1	23.005
1	1	0	1	21.206
1	0	0	1	54.129
1	0	1	0	26.499
1	0	1	0	40.572
1	1	0	1	29.512
1	1	0	1	23.844
1	1	0	1	16.623
1	1	0	1	68.525
1	1	0	1	27.779
1	0	0	1	18.44
1	0	0	1	26.507
1	0	0	1	9.424
1	1	0	1	17.588
1	1	0	1	13.246
1	1	0	1	10.793
1	0	1	0	66.515
1	0	0	1	37.26
1	0	0	1	48.793
1	0	0	0	13.21
1	0	0	0	17.044
1	0	0	1	80.908
1	0	0	0	88.65
1	0	1	0	30.838
1	1	0	1	9.846
1	1	0	1	17.372
1	1	0	0	15.961
1	1	0	1	13.792
1	1	0	1	1.893
1	1	0	1	26.526
1	1	0	1	22.806
1	0	0	1	24.137
1	0	0	1	24.084
1	0	0	1	27.154
1	0	0	1	47.593
1	1	0	1	39.066
1	1	0	1	59.951
1	0	0	1	12.565
1	1	0	1	28.705
1	1	0	1	63.702
1	1	0	1	28.063
1	1	1	0	48.695
1	1	1	0	40.564
1	1	1	0	50.597
1	1	0	1	30.649
1	1	0	1	22.354
1	1	0	1	29.23
1	0	0	1	31.16
1	0	1	0	60.624
1	0	0	1	17.011
1	0	0	1	13.892
1	0	0	1	48.324
1	0	0	1	41.913
1	0	0	1	0.6398
1	1	0	1	47.615
1	0	0	1	8.604
1	1	0	1	57.166
1	1	0	1	10.097
1	1	0	1	7.978
1	1	0	0	12.085
1	0	0	1	15.336
1	1	0	1	24.485
1	1	0	1	22.436
1	0	0	1	24.421
1	1	0	1	17.317
1	1	0	1	5.551
1	0	0	1	9.378
1	0	0	0	61.862
1	1	1	0	27.986
1	1	0	1	4.81
1	1	0	1	13.659
1	1	0	0	34.917
1	1	0	0	45.663
1	1	0	0	41.799
1	1	0	0	12.69
1	0	0	1	43.392
1	0	0	1	53.505
1	0	0	1	29.431
1	1	1	0	32.282
1	0	0	1	14.962
1	0	0	1	55.64
1	1	0	1	11.874
1	0	0	1	68.059
1	1	0	1	37.747
1	1	0	1	46.048
1	1	0	1	14.5987
1	1	0	1	15.254
1	1	0	1	31.404
1	1	0	1	18.734
1	1	1	0	27.61
1	1	1	0	35.111
1	1	1	0	33.075
1	1	1	0	26.564
1	1	1	0	33.135
1	1	1	0	36.522
1	0	0	1	12.8106
1	1	1	0	13.932
1	1	1	0	27.519
1	0	0	1	8.129
1	0	0	1	5.787
1	1	0	1	25.349
1	1	0	1	21.762
1	1	0	1	35.885
1	0	0	1	96.317
1	0	0	1	83.899
1	0	0	1	8.611
1	1	0	1	56.141
1	1	0	1	19.1131
1	0	0	1	65.466
1	1	0	1	14.756
1	1	0	0	16.307
1	0	1	0	19.164
1	0	1	0	20.577
1	0	0	1	69.761
1	0	0	1	22.576
1	1	0	0	17.859
1	1	0	1	17.6
1	0	0	1	26.55
1	1	0	1	49.55
1	1	0	1	27.257
1	0	1	0	11.144
1	0	1	0	65.244
1	0	1	0	39.156
1	1	0	1	8.071
1	1	0	1	14.237
1	1	0	1	26.983
1	0	0	1	28.102
1	0	0	1	29.133
1	0	0	0	17.654
1	0	0	0	17.427
1	1	0	1	21.668
1	0	0	0	15.63
1	0	0	0	37.332
1	0	0	1	44.285
1	0	0	1	57.513
1	0	0	1	51.512
1	0	0	1	32.984
1	1	0	1	33.929
1	1	0	1	18
1	0	0	0	14.744
1	1	1	0	35.849
1	0	0	1	17.319
1	1	0	1	21.566
1	1	0	1	29.534
1	1	0	0	17.819
1	0	1	0	6.576
1	0	0	0	80.113
1	1	0	1	8.448
1	1	0	1	28.736
1	1	0	1	35.926
1	0	0	1	33.347
1	1	0	1	42.111
1	0	0	0	38.636
1	1	0	1	19.449
1	1	0	1	17.477
1	0	0	1	57.639
1	0	0	1	15.538
1	1	0	1	36.16
1	0	0	1	25.867
1	0	1	0	12.665
1	0	0	1	31.117
1	0	0	1	17.635
1	0	0	0	40.736
1	0	0	1	22.654
1	0	0	0	49.014
1	1	0	0	15.204
1	0	0	1	27.071
1	0	1	0	27.357
1	1	0	1	19.935
1	0	0	0	87.215
1	1	0	1	37.791
1	0	0	0	37.052
1	1	0	0	16.109
1	0	1	0	33.776
1	0	1	0	47.105
1	0	0	1	27.356
1	1	0	1	14.641
1	1	0	1	16.916
1	1	0	1	19.433
1	1	0	1	23.199
1	1	1	0	10.832
1	1	0	1	32.11
1	0	1	0	11.069
1	0	0	1	0.924
1	0	0	1	7.836
1	0	0	1	39.757
1	0	0	1	42.231
1	1	1	0	18.7473
1	1	0	1	17.379
1	1	1	0	34.105
1	0	1	0	52.648
1	0	1	0	53.503
1	1	0	1	35.572
1	1	0	1	22.46
1	1	0	1	91.304
1	1	0	1	63.566
1	1	0	1	10.144
1	1	0	1	19.703
1	0	0	1	26.827
1	0	0	1	23.682
1	0	0	1	27.089
1	1	0	1	31.35
1	0	0	1	4.248
1	0	0	1	44.897
1	0	0	1	39.675
1	1	0	1	15.691
1	1	1	0	7.668
1	1	0	1	27.688
1	1	0	1	30.311
1	1	0	1	34.43
1	1	0	0	16.572
1	1	0	1	43.643
1	1	0	1	84.969
1	0	1	0	16.41
1	1	0	1	16.581
1	1	0	1	12.791
1	1	1	0	26.069
1	0	0	0	18.4573
1	1	0	1	13.655
1	1	0	1	9.055
1	1	0	1	12.66
1	1	0	0	41.874
1	1	1	0	29.827
1	1	0	1	25.681
1	1	0	1	13.529
1	1	0	1	10.458
1	1	0	1	12.235
1	0	0	1	35.533
1	1	1	0	84.7269
1	1	1	0	26.878
1	0	0	0	57.917
1	0	0	0	46.578
1	0	0	1	68.277
1	1	0	1	10.206
1	1	0	1	19.495
1	0	0	1	16.868
1	0	0	1	43.637
1	0	0	1	19.376
1	0	1	0	13.276
1	0	0	1	35.386
1	1	0	1	47.951
1	1	0	1	12.216
1	0	0	1	67.507
1	0	0	1	8.188
1	0	0	1	13.513
1	0	0	0	61.155
1	0	0	0	10.532
1	1	0	1	25.318
1	1	0	1	10.243
1	1	0	0	61.349
1	1	0	0	9.987
1	0	0	0	63.396
1	0	0	0	85.878
1	0	0	0	69.572
1	0	0	0	60.951
1	0	0	0	54.646
1	0	0	1	15.36
1	1	0	1	47.22
1	0	0	1	27.051
1	0	0	1	28.213
1	1	0	0	0.777
1	1	0	0	20.905
1	1	0	1	63.783
1	0	1	0	68.81
1	1	0	0	2.136
1	1	0	0	27.733
1	1	0	1	39.262
1	1	0	1	14.456
1	1	0	1	26.288
1	1	0	1	12.022
1	0	0	1	13.995
1	0	0	1	19.872
1	0	0	1	21.95
1	0	0	1	73.317
1	0	0	1	14.42
1	0	0	0	41.757
1	1	0	1	86.524
1	1	0	1	16.9547
1	1	0	1	22.679
1	1	0	1	16.963
1	1	1	0	24.074
1	1	1	0	15.33
1	0	0	1	13.395
1	1	0	0	27.644
1	0	0	1	11.5158
1	0	0	1	10.227
1	0	0	0	19.341
1	0	0	1	26.387
1	1	0	1	49.964
1	0	0	1	43.469
1	0	0	1	40.087
1	0	1	0	16.292
1	0	1	0	98.429
1	1	1	0	43.693
1	1	1	0	30.925
1	1	0	1	39.509
1	1	1	0	21.39
1	1	0	1	11.286
1	1	0	1	8.605
1	1	0	0	18.644
1	0	0	1	26.126
1	0	0	1	70.329
1	1	0	1	35.821
1	1	0	1	14.154
1	1	0	1	17.696
1	0	0	0	28.756
1	1	0	1	15.606
1	1	0	1	36.35
1	0	0	1	38.25
1	1	0	1	9.386
1	0	0	1	10.775
1	0	0	1	29.129
1	0	1	0	18.571
1	0	1	0	18.624
1	0	1	0	13.925
1	0	0	1	81.79
1	0	0	1	68.399
1	0	0	1	42.302
1	1	0	1	50.386
1	1	1	0	21.858
1	1	0	1	16.028
1	0	0	0	4.71
1	1	0	1	37.069
1	0	0	1	23.419
1	0	1	0	5.253
1	0	0	0	41.875
1	1	0	1	11.721
1	1	0	1	21.34
1	0	0	0	23.343
1	0	0	1	27.184
1	0	0	1	23.829
1	1	0	1	16.687
1	1	0	1	10.23
1	1	0	1	19.968
1	1	0	1	20.176
1	1	0	1	18.321
1	1	0	1	17.593
1	1	0	1	44.975
1	0	0	1	21.155
1	1	0	1	22.354
1	1	0	1	25.561
1	1	0	1	37.257
1	0	0	1	24.541
1	1	0	1	13.4636
1	0	0	1	29.84
1	1	1	0	12.365
1	1	0	1	14.199
1	1	0	1	24.654
1	0	0	0	23.533
1	1	1	0	14.318
1	1	0	1	49.762
1	1	0	1	29.999
1	1	1	0	39.871
1	0	0	1	72.311
1	0	0	1	68.415
1	1	1	0	34.736
1	1	1	0	36.875
1	0	0	1	10.911
1	0	0	1	42.893
1	0	0	1	19.343
1	1	0	1	40.607
1	1	0	1	30.1
1	1	0	1	22.036
1	1	0	1	24.599
1	1	0	1	18.465
1	0	0	1	18.79
1	1	0	1	3.564
1	1	0	1	15.361
1	1	0	1	18.126
1	1	0	0	44.937
1	0	0	0	30.116
1	0	0	1	56.359
1	0	0	1	18.529
1	0	0	1	53.192
1	0	0	1	16.6
1	1	0	1	23.019
1	1	0	1	8.444
1	0	0	1	37.943
1	0	0	1	7.761
1	0	0	1	35.393
1	0	0	1	61.588
1	0	0	1	29.251
1	1	1	0	30.65
1	1	1	0	34.171
1	0	0	0	41.077
1	0	0	1	24.357
1	0	0	1	55.02
1	0	0	1	70.494
1	0	0	1	64.116
1	0	0	1	70
1	1	0	1	40.941
1	0	0	1	77.739
1	1	0	0	30.937
1	0	0	1	37.054
1	0	0	1	17.057
1	1	0	1	33.144
1	1	0	0	3.493
1	0	0	1	62.379
1	0	0	0	23.235
1	1	0	1	23.083
1	0	0	0	16.32
1	0	0	1	35.247
1	0	0	0	3.7
1	1	0	0	24.451
1	1	0	0	20.401
1	1	0	0	5.148
1	1	0	0	29.92
1	0	0	0	23.075
1	0	0	1	21.666
1	0	0	1	11.229
1	1	0	0	10.986
1	0	0	0	24.695
1	0	0	1	15.884
1	1	0	1	8.8992
1	1	0	1	68.066
1	0	0	1	8.432
1	0	1	0	28.431
1	1	0	1	19.242
1	1	0	1	58.858
1	0	0	1	27.254
1	1	0	1	23.489
1	1	0	1	24.558
1	0	0	1	65.268
1	1	0	1	19.355
1	1	0	1	17.401
1	1	0	1	16.815
1	1	0	1	12.594
1	0	0	0	12.651
1	0	0	1	81.23
1	1	0	1	32.884
1	0	0	1	12.999
1	1	1	0	42.992
1	1	0	1	33.477
1	1	0	1	18.411
1	0	0	1	33.164
1	0	0	1	18.118
1	0	0	1	4.124
1	1	1	0	7.278
1	1	1	0	21.012
1	1	0	0	36.664
1	1	1	0	28.8477
1	1	1	0	30.961
1	0	1	0	38.53
1	0	1	0	28.901
1	0	1	0	52.73
1	0	1	0	68.255
1	0	0	1	20.276
1	1	0	1	19.276
1	0	0	1	16.425
1	1	1	0	23.866
1	0	0	1	22.979
1	1	0	1	5.591
1	1	0	1	25.559
1	1	0	1	17.06
1	1	0	1	25.067
1	1	0	1	68.336
1	1	0	1	46.09
1	1	0	1	97.598
1	1	0	1	11.108
1	0	0	1	83.612
1	0	0	1	27.521
1	0	0	0	17.574
1	0	0	1	36.323
1	0	0	1	35.184
1	1	1	0	20.839
1	1	1	0	42.827
1	0	0	0	39.587
1	1	0	1	68.47
1	1	1	0	31.014
1	1	1	0	12.1428
1	0	0	0	81.8955
1	1	0	0	44.831
1	1	0	1	18.793
1	1	0	1	28.765
1	1	0	0	15.424
1	1	0	1	1.841
1	0	0	1	69.206
1	0	0	1	10.336
1	1	0	0	29.483
1	1	1	0	38.016
1	1	0	1	26.585
1	0	0	1	10.532
1	1	0	1	16.681
1	1	0	1	26.158
1	1	0	1	4.191
1	0	0	1	23.128
1	0	0	1	45.728
1	0	1	0	21.295
1	0	1	0	21.211
1	0	0	1	7.662
1	0	0	1	91.683
1	0	1	0	30.106
1	0	0	1	48.771
1	1	0	1	5.504
1	1	0	1	21.828
1	1	0	1	44.503
1	0	1	0	16.093
1	0	0	1	21.807
1	0	0	1	9.651
1	0	0	1	16.301
1	1	0	0	63.554
1	0	0	0	62.129
1	0	0	1	24.868
1	1	0	1	47.509
1	1	0	1	39.462
1	0	0	0	14.814
1	0	0	1	12.746
1	0	0	1	25.201
1	0	0	1	41.56
1	1	0	1	11.506
1	1	0	1	40.181
1	1	0	1	9.063
1	0	0	1	28.074
1	0	0	0	16.794
1	1	1	0	16.3292
1	1	1	0	16.436
1	1	0	1	68.673
1	1	0	0	14.336
1	1	0	1	58.058
1	0	0	1	33.451
1	0	0	1	40.643
1	1	0	1	23.949
1	1	0	1	24.941
1	0	0	0	11.4705
1	1	0	1	35.305
1	1	0	1	27.674
1	0	0	1	18.622
1	0	0	0	24.518
1	1	0	1	20.132
1	0	0	1	18.11
1	0	1	0	43.921
1	0	0	1	20.628
1	0	0	0	53.738
1	1	1	0	22.387
1	1	0	1	31.999
1	1	1	0	10.932
1	0	1	0	34.345
1	0	0	1	71.55
1	0	0	0	32.23
1	1	1	0	33.793
1	1	1	0	18.418
1	0	0	1	53.529
1	0	0	1	23.559
1	1	1	0	66.492
1	1	1	0	7.474
1	0	0	1	16.913
1	0	0	1	37.804
1	0	1	0	46.685
1	1	0	1	18.863
1	1	0	1	17.662
1	1	0	1	6.643
1	1	1	0	41.488
1	1	1	0	27.528
1	1	1	0	39.785
1	1	0	1	49.032
1	0	0	1	15.9
1	0	0	1	15.1
1	1	0	0	37.558
1	0	0	1	23.872
1	1	0	0	13.565
1	0	0	1	32.833
1	1	0	1	6.443
1	0	0	1	11.922
1	0	0	1	32.589
1	0	0	1	37.415
1	1	0	0	13.003
1	0	0	1	49.007
1	0	0	0	18.772
1	0	1	0	46.016
1	0	1	0	75.034
1	1	0	1	53.356
1	1	1	0	33.046
1	1	0	1	32.861
1	0	0	1	20.959
1	1	0	1	57.962
1	0	1	0	25.461
1	0	0	1	22.9108
1	0	1	0	32.324
1	1	0	1	8.309
1	0	0	1	45.988
1	0	0	1	41.334
1	1	0	1	27.499
1	1	0	1	9.063
1	1	0	1	45.859
1	0	0	1	30.298
1	0	0	1	23.558
1	1	0	1	45.185
1	1	0	1	16.663
1	0	0	1	25.956
1	0	0	1	14.005
1	0	0	1	55.498
1	1	1	0	24.492
1	1	1	0	66.228
1	1	1	0	37.014
1	1	1	0	27.143
1	0	0	0	17.427
1	0	0	0	43.659
1	1	0	1	14.231
1	0	0	1	15.938
1	0	1	0	42.027
1	0	0	1	46.578
1	0	0	0	64.168
1	0	0	1	68.868
1	0	0	1	20.735
1	0	0	0	21.529
1	1	0	1	28.798
1	1	0	1	37.971
1	1	0	1	23.458
1	0	0	1	29.434
1	0	0	1	71.852
1	1	0	1	24.593
1	1	0	1	27.421
1	0	0	0	40.587
1	0	0	1	13.8075
1	1	0	0	69.489
1	0	0	1	9.383
1	0	0	1	31.124
1	1	0	1	28.222
1	0	1	0	22.587
1	0	1	0	42.656
1	1	0	1	18.77
1	0	0	1	11.288
1	0	0	0	55.226
1	1	1	0	36.667
1	1	1	0	37.696
1	0	0	1	20.404
1	0	0	1	20.964
1	1	0	1	42.098
1	0	0	1	21.194
1	0	0	1	26.859
1	0	0	1	17.906
1	1	0	1	28.602
1	1	0	1	57.111
1	1	0	1	23.269
1	1	0	1	40.588
1	1	0	0	40.574
1	1	0	0	18.6319
1	1	0	1	13.086
1	1	0	1	18.187
1	1	0	1	67.831
1	1	0	1	51.315
1	1	0	1	30.301
1	1	0	1	28.127
1	1	0	1	7.592
1	1	0	1	30.106
1	0	0	1	17.88
1	1	0	0	13.134
1	1	0	0	13.817
1	0	1	0	26.829
1	0	0	1	9.272
1	0	0	1	17.647
1	0	0	1	54.374
1	0	0	0	8.038
1	0	0	1	61.691
1	0	0	1	12.691
1	0	0	1	26.151
1	0	0	1	43.175
1	1	0	0	6.05
1	1	0	1	37.377
1	0	0	1	60.432
1	0	0	1	96.759
1	0	0	1	64.794
1	0	0	1	25.642
1	0	0	1	41.951
1	0	0	1	24.656
1	1	0	0	41.982
1	1	0	1	41.855
1	0	0	1	76.19
1	1	0	1	22.148
1	0	0	0	73.984
1	1	0	1	61.217
1	1	0	1	80.253
1	0	0	0	30.692
1	1	0	1	74.261
1	1	0	1	75.381
1	0	0	1	15.768
1	0	0	1	31.31
1	1	0	1	15.85
1	1	0	1	85.65
1	1	0	0	37.414
1	1	0	1	13.045
1	0	0	1	77.437
1	1	0	1	54.01
1	1	0	1	80.49
1	0	0	0	29.813
1	1	1	0	93.842
1	0	0	1	11.429
1	0	0	1	40.731
1	0	0	1	15.697
1	1	0	0	16.952
1	1	0	1	72.281
1	0	0	1	95.433
1	1	0	1	28.731
1	0	0	1	6.685
1	0	0	1	5.807
1	1	0	0	26.7557
1	0	0	0	21.368
1	1	0	1	32.047
1	0	0	0	98.189
1	1	0	1	68.152
1	1	0	1	34.376
1	1	0	1	40.219
1	1	0	1	30.555
1	1	0	1	20.106
1	1	0	1	30.268
1	1	0	1	3.059
1	0	0	0	12.617
1	1	0	1	30.608
1	1	0	1	57.031
1	0	0	1	22.62
1	1	0	1	6.169
1	1	0	1	65.691
1	1	0	1	27.588
1	1	0	1	38.038
1	1	0	1	29.527
1	0	1	0	21.393
1	0	0	1	7.225
1	0	0	1	27.978
1	0	0	1	25.841
1	0	0	1	28.057
1	0	0	1	34.052
1	0	0	1	25.515
1	0	0	0	18.85
1	1	1	0	15.8848
1	0	0	1	28.098
1	0	1	0	12.875
1	0	1	0	56.764
1	1	0	1	14.825
1	1	0	1	22.658
1	1	0	1	38.232
1	1	0	1	30.938
1	1	0	1	27.707
1	1	0	1	19.729
1	1	0	1	11.168
1	1	0	1	27.095
1	1	1	0	13.045
1	1	1	0	17.25
1	1	0	0	69.413
1	0	0	1	98.834
1	0	0	1	31.615
1	1	0	1	33.42
1	1	0	1	26.831
1	1	0	0	16.984
1	0	0	0	83.867
1	0	0	0	46.363
1	0	0	0	74.646
1	1	1	0	10.537
1	0	0	1	10.333
1	1	0	0	26.697
1	1	0	1	36.59
1	0	0	1	7.221
1	1	0	0	20.021
1	1	0	0	27.827
1	1	0	1	25.287
1	0	0	1	27.286
1	0	0	1	54.43
1	1	0	1	79.567
1	0	0	1	45.393
1	1	0	0	12.733
1	1	1	0	38.527
1	1	1	0	32.29
1	1	1	0	28.83
1	1	1	0	40.587
1	0	0	1	31.561
1	0	0	1	23.674
1	0	0	1	24.122
1	0	0	1	21.68
1	0	1	0	9.222
1	0	1	0	0.734
1	0	1	0	12.211
1	0	1	0	26.643
1	0	0	0	20.251
1	0	0	1	0.322
1	0	0	1	4.822
1	1	0	1	3.511
1	1	0	1	20.526
1	0	1	0	16.064
1	0	1	0	31.99
1	0	0	1	46.878
1	1	0	1	19.68
1	1	0	1	27.252
1	1	0	1	8.005
1	0	0	1	26.668
1	0	0	1	15.117
1	0	0	1	17.516
1	1	0	1	20.906
1	1	0	1	31.937
1	1	0	0	83.486
1	1	1	0	28.0472
1	0	0	1	13.811
1	0	0	0	53.425
1	0	0	0	47.225
1	1	0	1	29.709
1	0	0	1	11.752
1	1	0	1	32.301
1	1	0	1	69.931
1	0	0	1	88.958
1	0	0	1	46.807
1	0	0	1	10.676
1	1	1	0	84.711
1	1	0	1	6.024
1	0	0	1	33.866
1	0	0	1	18.016
1	0	0	1	14.357
1	0	0	1	26.247
1	1	0	1	17.186
1	0	0	1	15.391
1	0	0	1	3.7
1	1	0	0	16.874
1	0	1	0	25.242
1	0	1	0	33.437
1	0	1	0	50.228
1	1	0	1	12.828
1	1	1	0	5.873
1	0	0	1	67.499
1	0	0	0	22.755
1	1	0	1	25.67
1	0	0	0	73.816
1	0	0	1	7.131
1	1	0	1	51.012
1	1	0	1	31.296
1	1	0	1	31.066
1	1	0	1	38.374
1	0	1	0	0.68
1	0	0	0	63.423
1	1	0	1	5.253
1	0	0	0	8.312
1	0	0	0	10.617
1	0	0	1	35.314
1	1	0	1	19.585
1	1	0	1	42.227
1	0	0	1	23.211
1	1	0	1	29.001
1	1	0	1	11.575
1	0	0	1	35.34
1	0	0	0	4.379
1	1	1	0	9.868
1	1	1	0	7.182
1	1	0	1	57.306
1	0	0	0	65.551
1	1	0	0	55.192
1	1	0	1	20.434
1	1	0	0	79.782
1	0	1	0	28.114
1	0	1	0	44.446
1	1	0	1	4.606
1	1	0	1	25.302
1	1	0	1	58.519
1	1	0	1	36.811
1	0	0	1	20.021
1	0	0	0	28.44
1	0	0	0	12.914
1	0	0	1	10.295
1	1	0	1	16.979
1	0	0	0	16.677
1	0	0	1	65.293
1	0	0	0	21.618
1	0	1	0	68.219
1	0	0	1	22.127
1	1	1	0	50.416
1	0	0	0	55.445
1	1	1	0	31.308
1	0	0	1	37.488
1	1	0	1	64.207
1	1	0	1	80.372
1	0	0	1	25.652
1	1	0	1	14.144
1	0	0	1	35.57
1	1	0	1	35.693
1	1	0	1	22.861
1	1	0	1	33.926
1	1	0	1	25.501
1	1	0	1	12.019
1	1	0	0	38.909
1	1	1	0	51.618
1	0	0	0	70.234
1	0	0	0	47.421
1	1	0	1	10.176
1	1	0	0	31.201
1	1	0	0	1.13
1	1	0	0	32.336
1	0	0	1	78.794
1	0	0	1	23.209
1	1	0	1	13.781
1	1	0	0	31.437
1	1	0	0	24.111
1	1	0	1	14.369
1	0	0	1	25.971
1	0	0	0	3.95
1	1	0	0	43.561
1	1	0	0	57.69
1	1	0	1	61.599
1	1	0	1	34.718
1	0	1	0	57.903
1	0	1	0	60.066
1	1	1	0	16.975
1	1	1	0	47.571
1	1	1	0	41.58
1	1	1	0	30.127
1	1	1	0	19.741
1	1	0	1	23.359
1	0	0	1	15.084
1	0	0	1	27.409
1	0	0	1	28.964
1	0	1	0	59.091
1	0	0	1	16.526
1	1	0	1	0.79
1	1	0	1	54.226
1	1	1	0	10.668
1	0	1	0	56.736
1	0	1	0	54.519
1	1	0	1	1.705
1	1	0	1	0.82
1	1	0	1	17.739
1	0	0	1	43.47
1	0	0	1	55.806
1	0	1	0	45.257
1	1	0	1	68.7
1	1	0	0	29.556
1	1	0	1	54.411
1	1	0	1	51.9
1	0	1	0	23.875
1	0	0	0	30.117
1	1	0	1	28.933
1	1	0	1	38.788
1	1	0	1	24.436
1	0	0	1	22.804
1	1	1	0	7.169
1	1	0	1	26.24
1	1	0	1	23.95
1	0	0	1	31.958
1	0	0	1	25.477
1	1	0	1	43.692
1	1	0	1	16.334
1	1	0	1	8.274
1	0	0	1	19.027
1	0	0	1	27.868
1	0	0	1	20.344
1	1	1	0	31.104
1	1	0	1	16.774
1	1	0	1	69.127
1	0	0	1	26.537
1	0	0	1	33.224
1	1	0	1	48.124
1	1	0	1	16.99
1	0	0	1	18.222
1	0	0	1	10.386
1	0	0	1	9.242
1	0	0	1	29.448
1	1	0	1	33.576
1	1	0	0	29.666
1	1	0	0	20.79
1	0	0	1	13.289
1	0	0	1	35.989
1	0	0	1	52.385
1	0	0	1	26.555
1	0	0	1	4.629
1	1	0	1	15.711
1	1	0	1	78.766
1	1	0	0	17.272
1	1	0	1	4.628
1	1	1	0	71.998
1	1	0	1	23.753
1	1	0	1	40.3074
1	1	1	0	40.582
1	1	1	0	35.604
1	0	0	1	20.021
1	0	0	1	53.306
1	0	0	1	31.95
1	0	0	1	6.8
1	0	0	1	11.883
1	0	0	1	8.391
1	0	0	1	11.498
1	1	0	1	97.188
1	1	1	0	31.026
1	1	1	0	26.739
1	1	0	1	21.379
1	0	0	1	18.992
1	0	0	1	8.613
1	0	0	1	59.728
1	1	0	0	34.529
1	0	1	0	8.641
1	0	0	1	4.001
1	0	0	1	15.345
1	1	0	1	27.099
1	0	0	1	51.247
1	1	0	1	12.582
1	0	0	1	15.056
1	0	0	1	12.069
1	1	0	1	34.54
1	1	0	0	8.708
1	1	0	1	9.794
1	1	0	1	50.493
1	1	0	1	16.239
1	1	0	1	28.716
1	0	0	1	46.316
1	0	0	1	24.131
1	1	0	1	25.288
1	0	1	0	28.829
1	1	0	0	18.974
1	0	0	1	73.02
1	0	0	1	71.335
1	0	0	1	78.601
1	0	0	0	31.447
1	1	0	1	15.659
1	1	0	1	68.629
1	0	0	1	97.036
1	1	0	1	40.896
1	0	0	1	24.85
1	0	0	1	92.172
1	1	0	1	10.607
1	1	0	1	13.224
1	1	0	1	12.639
1	1	0	0	44.843
1	1	1	0	18.52
1	0	1	0	7.682
1	0	0	1	54.302
1	0	0	1	19.884
1	0	0	1	29.624
1	0	0	1	16.276
1	1	0	1	88.892
1	1	0	1	8.826
1	1	0	0	38.494
1	1	0	1	18.053
1	0	0	0	28.875
1	1	0	1	22.269
1	0	0	1	78.893
1	0	0	1	25.468
1	0	0	1	23.684
1	1	0	1	35.016
1	1	0	1	21.365
1	1	0	1	25.541
1	1	0	1	13.371
1	1	0	1	16.115
1	0	1	0	23.802
1	0	0	0	23.002
1	0	0	0	11.327
1	0	0	1	26.007
1	0	0	1	16.326
1	0	0	1	38.846
1	0	0	1	62.95
1	0	0	1	93.202
1	0	0	1	58.945
1	1	0	1	13.441
1	0	0	1	36.503
1	0	0	1	25.724
1	0	1	0	15
1	1	0	1	19.855
1	0	0	1	34.602
1	0	0	1	42.846
1	1	1	0	27.902
1	1	0	1	26.33
1	1	0	1	43.798
1	0	0	1	19.687
1	1	0	1	22.873
1	1	0	1	24.896
1	1	0	1	11.677
1	1	0	1	17.973
1	1	0	1	25.806
1	1	0	1	13.247
1	1	1	0	25.646
1	1	0	1	8.706
1	1	1	0	57.502
1	0	0	0	14.647
1	1	0	0	21.795
1	1	0	1	34.755
1	1	0	1	26.602
1	1	0	1	16.304
1	0	1	0	47.039
1	0	0	1	6.125
1	0	0	1	17.519
1	0	0	1	14.251
1	0	0	1	34.663
1	1	0	1	22.822
1	0	0	1	24.457
1	0	0	0	12.175
1	1	0	1	17.737
1	1	0	1	19.852
1	1	0	1	24.356
1	1	0	1	28.483
1	1	0	0	3.469
1	1	0	1	40.635
1	1	0	1	21.243
1	1	0	1	72.6531
1	1	0	1	38.929
1	0	0	1	44.086
1	1	0	1	14.92
1	1	0	1	48.394
1	1	0	1	12.585
1	1	0	1	60.28
1	1	0	1	18.88
1	0	0	0	5.9066
1	0	0	0	57.674
1	1	0	1	10.478
1	1	0	1	24.469
1	0	0	1	31.042
1	0	0	0	68.671
1	0	0	0	42.112
1	0	1	0	21.399
1	1	0	1	6.212
1	0	0	1	4.068
1	1	1	0	27.147
1	1	0	1	27.415
1	1	0	1	23.284
1	1	0	1	12.401
1	1	1	0	17.11
1	1	1	0	8.582
1	1	0	1	31.307
1	1	0	1	40.226
1	0	0	1	19.944
1	1	0	0	15.8166
1	1	0	1	33.074
1	1	0	1	27.368
1	1	0	1	31.586
1	1	0	1	76.121
1	0	0	1	41.236
1	0	0	1	17.969
1	1	1	0	33.371
1	1	1	0	9.933
1	1	1	0	53.524
1	1	0	0	63.618
1	1	0	1	9.054
1	1	0	1	14.897
1	1	0	1	42.547
1	1	0	0	27.744
1	1	1	0	34.605
1	1	1	0	13.45
1	1	1	0	39.358
1	1	1	0	11.418
1	1	1	0	40.689
1	1	1	0	96.533
1	1	0	1	16.427
1	1	0	1	45.504
1	0	0	1	41.692
1	0	0	1	32.456
1	0	0	1	35.915
1	0	0	0	49.795
1	0	0	1	4.559
1	0	0	1	13.231
1	0	1	0	36.346
1	0	1	0	7.865
1	0	1	0	32.783
1	1	0	1	35.213
1	1	0	1	14.059
1	1	0	1	31.824
1	1	0	1	55.431
1	0	1	0	18.77
1	0	0	1	30.645
1	0	0	1	18.99
1	0	0	1	20.921
1	0	0	1	56.12
1	1	0	1	14.996
1	0	0	0	26.189
1	1	0	1	17.156
1	1	0	1	11.101
1	0	0	1	90.133
1	1	0	1	21.811
1	1	0	0	14.295
1	0	0	1	30.8472
1	0	0	0	44.748
1	0	0	0	49.483
1	1	0	1	38.97
1	1	0	1	26.789
1	1	0	1	25.799
1	1	0	1	22.439
1	0	0	1	57.239
1	0	0	1	24.241
1	1	0	1	28.781
1	1	0	0	22.865
1	0	1	0	44.999
1	0	0	0	74.272
1	1	0	1	40.672
1	1	0	1	9.281
1	1	0	0	68.306
1	0	0	1	29.452
1	0	0	1	44.075
1	0	0	1	35.148
1	1	0	0	33.012
1	1	0	0	42.095
1	0	0	1	18.103
1	0	0	1	17.286
1	1	0	1	21.184
1	0	0	1	26.544
1	0	0	1	33.137
1	1	0	1	28.315
1	0	0	1	55.664
1	0	0	1	20.678
1	1	0	0	81.723
1	0	0	0	62.32
1	1	0	1	21.62
1	1	0	1	31.605
1	0	0	1	37.145
1	0	0	1	38.756
1	1	0	1	41.57
1	0	1	0	11.285
1	0	0	1	21.115
1	0	0	0	14.8949
1	0	1	0	15.6
1	1	1	0	9.392
1	0	0	1	2.927
1	1	0	1	13.017
1	0	0	1	20.657
1	1	0	1	18.704
1	1	0	1	35.33
1	1	0	1	29.964
1	1	0	1	33.401
1	1	0	1	9.585
1	1	0	1	13.884
1	1	0	1	15.184
1	0	0	1	21.855
1	0	0	1	9.739
1	1	0	1	88.546
1	1	0	1	22.4802
1	0	0	1	10.835
1	0	0	1	25.003
1	1	0	1	27.273
1	1	0	1	24.846
1	1	0	1	23.958
1	0	0	1	33.855
1	1	0	1	24.098
1	1	0	1	35.147
1	0	0	1	45.145
1	1	0	0	42.167
1	1	1	0	10.636
1	1	0	1	54.101
1	1	0	1	25.047
1	0	1	0	22.442
1	0	0	1	14.339
1	0	0	0	30.053
1	0	0	1	20.969
1	0	1	0	41.372
1	0	1	0	16.869
1	1	0	1	16.348
1	1	0	1	22.786
1	0	0	1	20.791
1	0	0	1	23.214
1	0	0	1	77.744
1	0	0	1	32.741
1	0	1	0	33.996
1	0	0	1	34.626
1	0	0	0	78.926
1	0	0	0	34.367
1	0	0	1	33.019
1	1	0	1	46.762
1	1	0	1	18.485
1	1	0	1	54.098
1	1	0	1	56.874
1	0	0	1	77.563
1	1	0	1	9.117
1	0	0	1	22.94
1	1	0	0	24.236
1	1	0	0	19.105
