# Supplementary material for: Visit probability and accessibility within space–time prism of activity program
Source: Int J Geogr Inf Sci. 2024 Jul 17;39(5):1076–99. doi: 10.1080/13658816.2024.2378066 (PMC11996065; doi:10.1080/13658816.2024.2378066)
Supplement: Supplemental Material [file TGIS_A_2378066_SM5406.zip › CodesDataFiles/pythonCodes/MLE_EM/DataFiles/NonDaily_extraDura_3ageGroup_dummyCoding.xlsx]

## Sheet: Tabelle1
const	gender	age_less_equal_50	age_50_in65	extra_duration
1	0	1	0	11.2833
1	1	1	0	58.85
1	1	0	0	12.8833
1	1	0	0	4.5
1	1	0	1	63.1
1	1	0	1	42.25
1	1	0	1	26.1333
1	1	0	1	17.9
1	1	0	1	6.91667
1	0	1	0	11.4
1	0	0	1	56.05
1	1	1	0	8.65
1	0	0	1	12.2
1	1	0	0	27.4833
1	0	1	0	0.61667
1	0	0	1	1.48333
1	1	0	1	12.1167
1	1	0	1	30.9667
1	0	0	1	57.7667
1	0	0	1	44.8667
1	1	0	1	46.5
1	1	0	1	1.38333
1	0	0	1	0.58333
1	0	0	1	0.8
1	1	1	0	0.88333
1	1	1	0	41.7833
1	0	1	0	124.533
1	0	1	0	0.76667
1	0	0	1	12.15
1	0	1	0	17.9
1	1	0	1	12.9667
1	1	0	0	17.8667
1	1	0	0	1.45
1	1	0	1	40.1833
1	1	0	1	1.26667
1	1	1	0	0.45
1	0	1	0	95
1	0	0	0	0.3
1	1	0	1	130.367
1	0	0	1	121.133
1	0	1	0	0.2
1	0	0	0	15.8833
1	0	0	1	80.7167
1	1	0	1	71.2667
1	1	0	0	1.26667
1	1	0	1	12.9667
1	0	0	1	118.083
1	0	0	1	87.5333
1	0	1	0	1.56667
1	1	0	1	27.3
1	1	0	1	95.7333
1	0	0	1	1.76667
1	0	0	1	1
1	1	0	1	57.6333
1	0	0	1	8.8
1	1	0	1	7
1	0	0	1	27.85
1	1	1	0	1.88333
1	1	0	1	17.1833
1	1	0	1	80.0833
1	1	0	1	0.63333
1	0	0	1	5.63333
1	1	0	1	44
1	1	0	1	40.4333
1	1	0	1	61.6667
1	0	0	0	23.1333
1	0	0	0	47.6
1	0	0	1	39.0333
1	1	0	1	47.3833
1	0	0	1	86.7167
1	1	1	0	95.6333
1	0	0	1	1.43333
1	1	0	1	0.9
1	1	0	0	12.15
1	1	0	1	22.9167
1	0	0	0	4.86667
1	1	0	1	0.01667
1	1	0	0	49.5833
1	1	0	1	103.7
1	0	0	0	44.25
1	0	0	1	61.3
1	1	0	0	0.46667
1	0	0	1	61.3
1	0	0	1	17.95
1	1	1	0	0.01667
1	0	0	1	22.6667
1	0	0	1	12.2667
1	1	0	1	20.2167
1	1	0	1	80.7333
1	0	1	0	8.6333
1	0	0	0	0.36667
1	0	0	1	26.5667
1	1	0	1	11.3667
1	1	1	0	12.6333
1	0	0	1	0.38333
1	1	1	0	44.2333
1	0	0	1	61.65
1	0	0	1	1.15
1	1	0	1	17.8167
1	0	0	1	1.33333
1	1	0	1	95.8
1	0	0	1	0.76667
1	0	0	0	30.25
1	1	0	1	86.8667
1	0	0	1	17.7333
1	1	1	0	20.45
1	0	0	1	22.05
1	0	0	1	98.8
1	1	0	1	0.03333
1	0	0	1	39.3
1	1	0	1	44.8833
1	0	0	0	1
1	0	0	1	27.35
1	1	1	0	0.95
1	1	0	0	2.58333
1	0	0	1	47.4667
1	0	1	0	121.817
1	1	0	1	95.0333
1	1	1	0	51.6
1	0	1	0	0.71667
1	1	0	1	30.1667
1	0	0	1	97.117
1	1	0	1	61.75
1	0	0	1	11.5
1	1	0	1	11.4833
1	1	1	0	80.9833
1	0	0	0	1.53333
1	0	0	1	126.05
1	0	0	0	1.91667
1	0	0	0	8.0667
1	0	0	1	8.75
1	1	0	1	17.2833
1	1	0	1	37.2833
1	1	0	1	49.7667
1	0	0	1	11.5333
1	0	0	1	0.1
1	0	0	1	131.983
1	1	0	0	130.617
1	0	0	1	0.36667
1	0	0	1	5.95
1	1	0	1	0.73333
1	0	0	1	12.0667
1	1	0	1	8.2667
1	1	0	1	0.48333
1	1	0	0	46.8667
1	0	0	0	33.2333
1	0	0	0	1.21667
1	0	0	1	11.55
1	1	0	0	8.35
1	1	1	0	86.9333
1	0	0	1	17.5167
1	0	1	0	0.91667
1	1	0	1	15.3667
1	0	0	1	44.9
1	0	1	0	12.2
1	0	0	1	1.68333
1	1	0	1	17.3667
1	0	0	0	42.8833
1	0	0	0	73.4
1	0	0	0	26.4
1	0	0	0	69.4833
1	1	0	0	35.35
1	0	1	0	0.88333
1	0	1	0	0.7
1	1	0	1	0.68333
1	1	0	1	12.4667
1	1	0	1	44.2833
1	0	0	1	131.1
1	1	1	0	39.4833
1	0	0	1	1.51667
1	0	0	1	33.8333
1	0	1	0	0.45
1	0	0	1	30.5333
1	0	0	1	49.2
1	1	0	1	33.1833
1	1	0	1	8.85
1	0	0	1	41.75
1	0	0	1	0.88333
1	0	0	1	85.5167
1	0	0	1	125.05
1	0	0	1	86.45
1	1	0	1	8.1333
1	1	0	1	98.45
1	1	0	1	5.7
1	0	0	0	0.68333
1	0	1	0	17.9667
1	1	0	1	17.05
1	1	0	1	17.3
1	0	0	1	17.7333
1	1	1	0	17.8833
1	1	0	0	8.7833
1	1	0	1	35.9
1	1	0	1	1.23333
1	1	0	1	47.65
1	1	0	1	4
1	0	0	1	0.1
1	0	0	0	6.11667
1	1	0	1	130.867
1	1	0	1	27.7333
1	0	0	1	86.2
1	1	1	0	0.35
1	1	0	1	33.8333
1	0	1	0	12.6333
1	0	0	1	46.15
1	1	0	1	0.33333
1	1	0	1	1.3
1	1	0	1	73.5333
1	1	0	0	0.98333
1	1	0	1	44.35
1	1	1	0	26.3667
1	1	1	0	0.61667
1	0	0	1	0.43333
1	0	0	1	33.1667
1	1	0	1	0.96667
1	1	0	1	7.9667
1	1	0	1	80.6333
1	0	0	1	27.9
1	1	1	0	27.1667
1	0	0	1	1.66667
1	0	0	1	30.2833
1	0	0	1	57.0333
1	0	0	0	27.7667
1	1	0	0	17.5
1	0	1	0	41.6667
1	0	0	0	33.2
1	0	0	1	0.61667
1	0	0	1	12.95
1	1	1	0	124.2
1	0	0	1	85.7333
1	0	0	1	61.7667
1	1	0	0	6.53333
1	1	1	0	12.35
1	0	0	1	5.76667
1	0	0	1	8.0333
1	0	0	1	85.6833
1	0	0	1	86.4833
1	0	1	0	86.35
1	1	1	0	105.067
1	1	0	1	17.9167
1	1	0	1	12.3667
1	1	0	1	71.3167
1	1	0	1	42.1
1	1	0	1	1.45
1	1	0	1	0.41667
1	1	0	1	107.417
1	0	0	1	54.2667
1	0	0	1	80.7333
1	0	0	1	0.68333
1	1	0	1	17.8167
1	0	0	1	27.3
1	1	0	1	1.21667
1	0	0	0	0.11667
1	1	0	0	69
1	0	0	1	132.9
1	1	0	1	4.85
1	1	0	1	41.9333
1	0	0	1	26.7333
1	1	0	1	27.3333
1	0	0	1	0.65
1	1	0	1	44.3667
1	1	0	1	39.15
1	0	0	1	34.35
1	0	0	1	61.3
1	0	1	0	6.55
1	0	0	0	12.2167
1	1	0	0	44.3667
1	1	0	1	11.5667
1	0	0	0	5.88333
1	1	0	1	86.8333
1	1	0	1	41.3333
1	0	0	1	0.41667
1	0	0	1	1.91667
1	0	0	1	57.0333
1	1	0	1	4.93333
1	0	0	1	14.5167
1	1	0	1	27.0333
1	0	0	1	8.5667
1	1	0	1	26.5667
1	0	0	1	22.2
1	1	0	1	86.65
1	0	0	1	37.45
1	1	0	1	57.9333
1	0	0	1	0.03333
1	0	0	0	12.9833
1	1	0	0	46.8667
1	1	0	1	0.11667
1	0	0	1	44.55
1	1	0	1	6.96667
1	0	0	0	4.28333
1	0	0	0	27.25
1	0	0	1	1.03333
1	0	0	1	44.5833
1	0	0	1	0.53333
1	0	0	1	11.65
1	1	0	1	44.95
1	1	0	0	41.2333
1	0	0	0	63.15
1	1	0	1	14.9833
1	0	1	0	8.5
1	0	0	0	0.4
1	1	0	1	27.75
1	1	0	1	33.1833
1	1	0	0	0.58333
1	1	0	0	42.7
1	1	0	1	41.75
1	1	0	1	47.65
1	1	0	1	14.95
1	0	0	0	1.41667
1	0	0	0	17.5333
1	1	1	0	11.5833
1	1	1	0	0.98333
1	0	0	1	58.0333
1	0	0	1	47.1333
1	0	1	0	0.33333
1	0	0	1	8.6833
1	1	1	0	12.7833
1	1	0	1	56.9
1	0	0	1	6.01667
1	0	0	1	54.5
1	0	1	0	61.7167
1	1	0	1	23.5833
1	0	0	0	0.73333
1	1	0	1	35.6167
1	0	0	1	49.3667
1	0	0	0	41.5833
1	1	0	1	63.05
1	1	1	0	41.8
1	1	0	1	46.5667
1	1	0	1	40.1667
1	0	0	1	57.6833
1	0	1	0	8.5
1	1	0	1	17.1
1	0	1	0	15.5333
1	1	0	1	14.6667
1	0	1	0	0.58333
1	1	0	1	57.2833
