# Supplementary material for: Visit probability and accessibility within space–time prism of activity program
Source: Int J Geogr Inf Sci. 2024 Jul 17;39(5):1076–99. doi: 10.1080/13658816.2024.2378066 (PMC11996065; doi:10.1080/13658816.2024.2378066)
Supplement: Supplemental Material [file TGIS_A_2378066_SM5406.zip › CodesDataFiles/pythonCodes/MLE_EM/DataFiles/Work_extraDura_3ageGroup_dummyCoding.xlsx]

## Sheet: Tabelle1
const	gender	age_less_equal_50	age_50_in65	extra_duration
1	0	0	1	201.167
1	1	1	0	527.783
1	1	1	0	555.55
1	1	1	0	369.15
1	1	0	1	391.167
1	1	0	1	182.9
1	0	0	1	543.483
1	0	0	1	564.067
1	0	0	1	702.75
1	0	1	0	509.8
1	1	0	1	149.25
1	1	0	1	563.867
1	1	0	1	469.067
1	1	1	0	209.467
1	1	1	0	526.2
1	1	1	0	47.8333
1	0	0	1	104.883
1	1	0	1	153.867
1	1	0	1	412.117
1	1	0	1	446.717
1	0	0	1	429.517
1	1	1	0	516.15
1	1	1	0	519.1
1	1	1	0	526.367
1	1	1	0	529.45
1	1	1	0	515.567
1	1	0	0	524.1
1	1	0	0	432.4
1	0	0	1	244.55
1	1	0	0	538.733
1	1	0	0	42.2
1	1	0	0	359.3
1	1	0	0	512.9
1	1	0	1	580.067
1	0	0	0	563.55
1	1	0	1	192.85
1	0	0	1	517.217
1	0	0	1	93.4
1	0	0	1	555.75
1	1	1	0	535.817
1	1	0	1	505.667
1	0	0	0	53.5
1	1	0	1	226.267
1	1	0	1	525.7
1	0	0	1	334.7
1	1	0	1	82.4667
1	1	0	1	122.267
1	1	0	1	496.267
1	0	1	0	188.567
1	1	0	0	152.833
1	1	0	1	359.783
1	1	0	1	487.3
1	1	0	1	148.783
1	1	0	1	185.867
1	0	0	1	151.233
1	0	0	1	518.9
1	1	0	1	118.833
1	1	0	1	237.5
1	1	0	1	96.5333
1	1	0	1	90.5333
1	0	1	0	593.183
1	1	0	1	344.617
1	1	0	1	451.717
1	1	0	1	295.933
1	0	0	1	141.967
1	0	1	0	258.683
1	0	1	0	327.617
1	0	0	0	463.4
1	0	1	0	584.283
1	0	1	0	555.383
1	0	0	1	309.35
1	1	0	1	462.25
1	1	0	1	137.05
1	0	1	0	180.733
1	0	0	1	552.117
1	0	0	1	329.95
1	1	0	1	35.9
1	1	0	1	551.617
1	1	1	0	529.65
1	1	1	0	542.633
1	1	0	1	29.6667
1	1	1	0	278.45
1	0	0	1	31.5667
1	1	0	1	514.8
1	1	0	1	557.2
1	0	0	1	361.317
1	1	1	0	500.75
1	0	0	1	603.533
1	1	0	1	196.15
1	0	0	1	343.333
1	1	0	1	541.217
1	1	0	1	541.1
1	0	0	1	578.017
1	1	0	1	557.167
1	1	0	1	588.3
1	0	0	1	362.383
1	0	0	1	500.45
1	0	0	1	195.7
1	1	0	1	62.4333
1	1	0	1	225.75
1	1	0	1	342.633
1	1	0	0	137.983
1	1	0	0	690.3
1	1	1	0	509.35
1	0	1	0	601.183
1	0	1	0	526.533
1	1	1	0	437.7
1	0	0	1	544.367
1	0	0	1	507.417
1	1	0	1	55.0167
1	1	0	1	504.25
1	1	0	1	557.267
1	1	0	1	154.267
1	1	0	1	385.183
1	1	1	0	510.533
1	1	1	0	520.117
1	1	1	0	576.983
1	1	1	0	588.367
1	1	1	0	575.133
1	1	0	1	401.183
1	1	0	1	516.25
1	0	0	1	225.033
1	0	0	1	447.217
1	0	0	1	283.617
1	1	0	1	445.4
1	0	0	1	364.683
1	0	0	0	548.167
1	0	0	1	413.117
1	1	0	1	535.717
1	1	0	1	544.717
1	0	0	1	430.533
1	1	0	0	536.017
1	1	1	0	521.083
1	0	0	1	431.45
1	1	0	1	548.883
1	1	0	1	327.35
1	1	0	1	502.433
1	1	0	1	508.133
1	1	0	1	542.617
1	1	0	1	129.567
1	0	0	1	390.333
1	1	0	1	545.05
1	0	0	1	371.7
1	0	0	1	273.45
1	1	0	1	318.55
1	1	0	1	30.9167
1	0	0	1	29.2
1	1	0	1	52.1
1	0	0	1	525.95
1	0	1	0	552.633
1	0	1	0	544.467
1	0	0	1	213.05
1	1	0	1	31.05
1	1	0	1	421.917
1	0	0	1	258.017
1	1	0	1	505.483
1	1	0	1	525.183
1	0	0	1	560.467
1	1	0	1	83.9833
1	1	0	1	372.267
1	1	0	1	512.683
1	1	0	1	261.183
1	0	0	1	510.567
1	0	0	1	34.85
1	0	0	1	403.567
1	0	0	1	552.383
1	0	0	1	561.35
1	0	0	1	299.917
1	0	0	1	430.1
1	1	0	1	494.5
1	1	0	1	673.767
1	1	0	1	266.25
1	0	0	1	577.717
1	1	0	1	306.75
1	1	0	1	518.083
1	1	0	1	572.867
1	1	0	1	28.2833
1	1	1	0	131.467
1	1	1	0	55.3833
1	1	0	0	603.867
1	1	0	0	541.133
1	0	0	1	616.783
1	0	0	0	358.933
1	1	0	0	320.483
1	0	0	1	538.017
1	0	0	1	551.633
1	0	0	1	580.667
1	1	0	1	107.933
1	0	1	0	538.717
1	1	0	1	523.75
1	0	0	1	512.183
1	1	0	0	532.667
1	1	1	0	519.817
1	1	1	0	563.917
1	1	1	0	441.533
1	1	1	0	539.317
1	1	0	0	45.1667
1	0	0	1	258.133
1	0	0	1	561.517
1	0	0	1	654.933
1	1	0	1	359.383
1	1	0	1	478.4
1	0	1	0	431.3
1	0	1	0	558.717
1	1	0	1	361.333
1	1	0	1	488
1	0	0	1	494.2
1	1	0	1	45.5333
1	1	0	1	521.333
1	1	0	1	74.35
1	1	0	1	573.383
1	0	0	1	487.833
1	0	0	0	365.25
1	1	0	0	520.667
1	0	1	0	336.55
1	0	1	0	516.517
1	0	1	0	456.733
1	0	0	1	134.783
1	0	0	1	568.167
1	0	0	1	428.567
1	1	0	1	589.433
1	1	0	1	587.017
1	1	0	0	267.183
1	1	0	0	306.8
1	1	0	1	532.95
1	1	0	1	555.25
1	1	0	1	536.483
1	1	0	1	646.633
1	1	0	0	543.15
1	1	0	0	562.967
1	1	0	0	441.05
1	1	0	0	599.6
1	1	0	0	556.417
1	1	0	1	528.717
1	1	0	1	247.1
1	1	0	1	455.333
1	1	0	0	229.933
1	0	0	0	501.2
1	1	1	0	457.25
1	1	0	1	196.517
1	0	1	0	368.283
1	1	0	1	44.2
1	1	0	1	552.2
1	1	0	1	167.117
1	1	0	1	567.333
1	1	1	0	270.083
1	1	0	1	519.2
1	0	1	0	257.383
1	1	0	1	606.7
1	1	0	1	542.6
1	1	0	1	553.85
1	1	0	1	504.7
1	1	0	1	105.75
1	0	0	0	440.583
1	0	0	0	520.033
1	0	0	0	40.1333
1	1	0	1	634.817
1	0	0	1	426.767
1	0	0	0	69.1333
1	1	0	1	415.317
1	1	0	1	664.15
1	1	0	1	538.467
1	1	1	0	522.383
1	1	1	0	529.05
1	0	0	1	188.2
1	1	0	1	340.017
1	1	0	1	316.267
1	1	0	1	477.833
1	0	0	1	525.9
1	0	0	1	531.967
1	0	1	0	109.817
1	1	1	0	52.4333
1	0	0	0	129.717
1	0	0	1	167.817
1	0	0	1	245.3
1	1	0	1	485.6
1	1	0	1	308.55
1	1	1	0	394.983
1	1	1	0	375.2
1	0	0	1	462.283
1	1	0	0	78.8333
1	1	0	0	393.917
1	1	0	0	536.383
1	1	0	1	582.933
1	0	0	1	68.3333
1	0	0	1	123.9
1	1	0	1	258.717
1	1	0	1	135.7
1	1	0	1	513.567
1	1	0	1	550.233
1	0	0	1	480.9
1	0	1	0	554.783
1	0	1	0	533.65
1	1	0	1	91.7333
1	1	0	1	27.3667
1	1	0	1	583.433
1	1	0	1	271.667
1	1	0	1	557.067
1	0	0	1	65.8667
1	0	0	1	70.2833
1	0	0	1	547.75
1	1	0	1	257.2
1	1	0	1	184.9
1	1	0	1	507.9
1	1	0	1	520.367
1	0	1	0	518.617
1	0	0	1	278.933
1	0	0	1	525.05
1	0	0	0	133.5
1	0	0	0	148.517
1	0	0	1	425.05
1	0	0	0	404.4
1	0	1	0	550.5
1	1	0	1	510.4
1	1	0	1	487.083
1	1	0	0	207.483
1	1	0	1	89.0333
1	1	0	1	271.067
1	1	0	1	226.833
1	1	0	1	523.417
1	0	0	1	541.833
1	0	0	1	554.333
1	0	0	1	584.117
1	0	0	1	618.783
1	0	0	1	516.567
1	1	0	1	491.133
1	1	0	1	535.567
1	0	0	1	118.733
1	1	0	1	78.6833
1	1	0	1	260.717
1	1	0	1	489.267
1	1	1	0	522.183
1	1	1	0	555.133
1	1	1	0	83
1	1	0	1	70.8667
1	1	0	1	553.417
1	1	0	1	560.367
1	0	0	1	376.667
1	1	0	1	279.05
1	0	1	0	538.767
1	0	0	1	524.417
1	0	0	1	73.2833
1	0	0	1	554.067
1	0	0	1	543.617
1	0	0	1	31.8167
1	1	0	1	32.0333
1	0	0	1	72.0167
1	1	0	1	15.25
1	1	0	1	503.733
1	1	0	1	433.483
1	1	0	0	544.433
1	0	0	1	443.633
1	1	0	1	359.267
1	1	0	1	131.75
1	0	0	1	64.5
1	1	0	1	262.2
1	1	0	1	148.317
1	0	0	1	440.333
1	0	0	0	500.65
1	1	1	0	45.1667
1	1	0	1	119.333
1	1	0	1	528.667
1	1	0	0	395.05
1	1	0	0	704.233
1	1	0	0	592.733
1	1	0	0	635.85
1	0	0	1	245.8
1	0	0	1	546.133
1	0	0	1	227.283
1	1	1	0	111.683
1	0	0	1	467.2
1	0	0	1	107.383
1	1	0	1	248.183
1	0	0	1	518.967
1	1	0	1	167.467
1	1	0	1	571.3
1	1	0	1	68.5833
1	1	0	1	74.1167
1	1	0	1	247.633
1	1	0	1	238.617
1	1	1	0	526.217
1	1	1	0	515.183
1	1	1	0	522.067
1	1	1	0	577.417
1	1	1	0	532.45
1	1	1	0	521.367
1	0	0	1	65.8333
1	1	1	0	549.95
1	1	1	0	194.35
1	0	0	1	644.9
1	0	0	1	548.133
1	1	0	1	524.95
1	1	0	1	537.117
1	1	0	1	531.05
1	0	0	1	472.3
1	0	0	1	494.783
1	0	0	1	262.517
1	1	0	1	19.8667
1	1	0	1	16.6833
1	0	0	1	532.767
1	1	0	1	235.383
1	1	0	0	236.617
1	0	1	0	546.267
1	0	1	0	544.083
1	0	0	1	277.683
1	0	0	1	764.233
1	1	0	0	159.917
1	1	0	1	265.483
1	0	0	1	549.15
1	1	0	1	418.183
1	1	0	1	470.467
1	0	1	0	396.817
1	0	1	0	506.167
1	0	1	0	530.25
1	1	0	1	560.783
1	1	0	1	583.183
1	1	0	1	396.85
1	0	0	1	584.15
1	0	0	1	133
1	0	0	0	154.383
1	0	0	0	181.583
1	1	0	1	655.817
1	0	0	0	509.233
1	0	0	0	508.267
1	0	0	1	463.9
1	0	0	1	557.6
1	0	0	1	586.65
1	0	0	1	536.683
1	0	0	1	129.35
1	1	0	1	342.733
1	1	0	1	62.95
1	0	0	0	579.717
1	1	1	0	557.367
1	0	0	1	582.933
1	1	0	1	64.65
1	1	0	1	535.2
1	1	0	0	120.283
1	0	1	0	564.75
1	0	0	0	265.033
1	1	0	1	247.117
1	1	0	1	395.633
1	1	0	1	546.967
1	0	0	1	549.667
1	1	0	1	467.35
1	0	0	0	188.7
1	1	0	1	445.133
1	1	0	1	492.217
1	0	0	1	502.467
1	0	0	1	504.383
1	0	0	1	271.333
1	1	0	1	96.45
1	0	0	1	84.4
1	0	1	0	486.45
1	0	0	1	491.05
1	0	0	1	578.467
1	0	0	0	410.467
1	0	0	1	375.517
1	0	0	0	675.65
1	1	0	0	558.3
1	0	0	1	508.617
1	0	1	0	569.217
1	1	0	1	370.417
1	0	0	0	512.35
1	1	0	1	272.217
1	0	0	0	27.45
1	1	0	0	509.183
1	0	0	1	633.65
1	0	1	0	342.65
1	0	1	0	550.75
1	0	0	1	440.167
1	1	0	1	251.817
1	1	0	1	375.65
1	1	0	1	162
1	1	0	1	259.483
1	1	1	0	506.717
1	1	0	1	100.133
1	0	1	0	531.683
1	0	0	1	585.75
1	0	0	1	153.8
1	0	0	1	413.417
1	0	0	1	304.65
1	1	1	0	20.95
1	1	0	1	542.767
1	1	1	0	341.867
1	0	1	0	488.283
1	0	1	0	229.65
1	1	0	1	531.733
1	1	0	1	589.25
1	1	0	1	328.533
1	1	0	1	392.4
1	1	0	1	547.4
1	1	0	1	636.083
1	0	0	1	960.167
1	0	0	1	528.533
1	0	0	1	650.7
1	1	0	1	525.017
1	0	0	1	540.733
1	0	0	1	535.633
1	0	0	1	518.75
1	1	0	1	531.35
1	1	1	0	290.433
1	1	0	1	565.817
1	1	0	1	537.9
1	1	0	1	132.35
1	1	0	0	74.4333
1	1	0	1	44.2833
1	1	0	1	226.65
1	0	1	0	87.6
1	1	0	1	304
1	1	0	1	214.733
1	1	1	0	210.767
1	0	0	0	55.1667
1	1	0	1	573.717
1	1	0	1	423.017
1	1	0	1	568.317
1	1	0	0	162.217
1	1	1	0	584.6
1	1	0	1	444.733
1	1	0	1	135.833
1	1	0	1	435.1
1	1	0	1	66.25
1	0	0	1	81.4
1	1	1	0	29.4667
1	1	1	0	391.733
1	0	0	0	455.583
1	0	0	0	557.567
1	0	0	1	110.75
1	1	0	1	410.833
1	1	0	1	279.233
1	0	0	1	130.483
1	0	0	0	152.833
1	0	0	1	506.183
1	0	0	1	221.4
1	0	1	0	555.683
1	0	0	1	421.033
1	1	0	1	311.467
1	1	0	1	95.75
1	0	0	1	432.083
1	0	0	1	575.017
1	0	0	1	136.083
1	0	0	1	545.483
1	0	0	0	538.217
1	0	0	0	131.467
1	1	0	1	339.717
1	1	0	1	398.883
1	1	0	0	527.85
1	1	0	0	595.517
1	0	0	0	556.667
1	0	0	0	558.9
1	0	0	0	556.1
1	0	0	0	553.833
1	0	0	0	564.367
1	0	0	1	292.967
1	0	0	1	530.15
1	1	0	1	397.867
1	0	0	1	121.55
1	0	0	1	525.717
1	1	0	0	565.433
1	1	0	0	87.4167
1	1	0	1	76.5167
1	0	1	0	576.067
1	1	0	0	587.367
1	1	0	0	569.45
1	1	0	1	590.5
1	1	0	1	353.767
1	1	0	1	129.5
1	1	1	0	559.733
1	1	0	1	339.8
1	0	0	1	154.967
1	0	0	1	534.333
1	0	0	1	494.833
1	0	0	1	566.767
1	0	0	1	104.25
1	0	0	0	54.5833
1	1	0	1	74.3833
1	1	0	1	68.7
1	1	0	1	395.683
1	1	0	1	553.8
1	1	0	1	229.433
1	1	1	0	225.117
1	1	1	0	326.067
1	0	0	1	550.617
1	1	0	0	527.65
1	0	0	1	40.35
1	0	0	1	234.1
1	0	0	0	248.367
1	0	0	1	546.067
1	1	0	1	212.95
1	1	0	1	224.117
1	0	0	1	441.383
1	0	0	1	552.383
1	0	1	0	89.7
1	0	1	0	561.233
1	1	1	0	542.1
1	1	1	0	613.4
1	1	0	1	134.883
1	1	1	0	501.367
1	1	0	1	453.4
1	1	0	1	496.2
1	1	0	0	71.3333
1	0	0	1	266.117
1	0	0	1	516.283
1	1	0	1	342.117
1	1	0	1	383
1	1	0	1	370.167
1	0	0	0	422.867
1	1	0	1	546.633
1	1	0	1	559.333
1	0	0	1	446.933
1	1	0	1	144.583
1	0	0	1	100.667
1	0	0	1	158.217
1	0	1	0	554.417
1	0	1	0	567.6
1	0	1	0	237.267
1	0	0	1	427.15
1	0	0	1	573.983
1	0	0	1	461.433
1	1	0	1	447.517
1	1	1	0	167.067
1	1	0	1	457.633
1	0	0	0	526.633
1	1	0	1	547.25
1	0	0	1	512.85
1	0	1	0	110.933
1	0	0	0	130.85
1	1	0	1	506.283
1	1	0	1	371.167
1	0	0	0	483.567
1	0	0	1	122.383
1	0	0	1	552.017
1	1	0	1	486.633
1	1	0	1	537.733
1	1	0	1	525.467
1	1	0	1	342.667
1	1	0	1	124.85
1	1	0	1	244.05
1	1	0	1	409.717
1	0	0	1	394.533
1	1	0	1	89.5333
1	1	0	1	70.6333
1	1	0	1	307.917
1	0	0	1	232.767
1	1	0	1	40.3833
1	0	0	1	62.4
1	1	1	0	64.15
1	1	0	1	394.467
1	1	0	1	641.4
1	0	0	0	800.533
1	1	1	0	109.133
1	1	1	0	153.717
1	1	0	1	714.067
1	1	0	1	422.983
1	1	1	0	264.483
1	0	0	1	523.6
1	0	0	1	586.7
1	1	1	0	534.2
1	1	1	0	522.2
1	0	0	1	434.717
1	0	0	1	453.883
1	0	0	1	132.183
1	1	0	1	166.717
1	1	0	1	451.133
1	1	0	1	540.317
1	1	0	1	530.533
1	1	0	1	232.183
1	0	0	1	105.467
1	1	0	1	92.0333
1	1	0	1	571.9
1	1	0	1	458.717
1	1	0	0	201.683
1	0	0	0	226.483
1	0	0	1	158.5
1	0	0	1	303.9
1	0	0	1	29.7833
1	0	0	1	516.7
1	1	0	1	318.417
1	1	0	1	116.367
1	0	0	1	533.283
1	0	0	1	545.567
1	0	0	1	223.733
1	0	0	1	133.05
1	0	0	1	400.133
1	1	1	0	279.15
1	1	1	0	40.5667
1	0	0	0	298.933
1	0	0	1	632.4
1	0	0	1	571.367
1	0	0	1	569.833
1	0	0	1	243.167
1	0	0	1	397.2
1	1	0	1	541.667
1	0	0	1	370.65
1	1	0	0	566.033
1	0	0	1	0.36667
1	0	0	1	524.867
1	0	0	1	677.55
1	1	0	1	464.667
1	1	0	0	665.45
1	0	0	1	523.383
1	0	0	0	434.95
1	1	0	1	444.5
1	0	0	0	224.733
1	0	0	1	324.467
1	0	0	1	42.3833
1	0	0	0	100.433
1	1	0	0	229.55
1	1	0	0	267.833
1	1	0	0	496.083
1	1	0	0	134.233
1	0	0	0	282.1
1	0	0	1	471.35
1	0	0	1	556.333
1	1	0	0	260.55
1	0	0	0	238.083
1	0	0	1	546.517
1	1	0	1	35.6333
1	1	0	1	260.483
1	0	0	1	550.783
1	0	1	0	501.5
1	1	0	1	208.133
1	1	0	1	498.7
1	0	0	1	222.033
1	1	0	1	39.9667
1	1	0	1	591.283
1	0	0	1	304.533
1	1	0	1	291.7
1	1	0	1	278.167
1	1	0	1	262.4
1	1	0	1	514.917
1	1	0	1	317.017
1	0	0	0	502.35
1	0	0	1	63.9667
1	1	0	1	485.783
1	0	0	1	558.483
1	1	1	0	354.567
1	1	0	1	570.083
1	1	0	1	483.933
1	0	0	1	524.967
1	0	0	1	522.85
1	0	0	1	587.233
1	1	1	0	20.2667
1	1	1	0	263.867
1	1	0	0	601.233
1	1	1	0	35.1333
1	1	1	0	464.817
1	0	1	0	509.817
1	0	1	0	393.35
1	0	1	0	551.4
1	0	1	0	507.783
1	0	0	1	500.433
1	1	0	1	282.083
1	0	0	1	587.3
1	1	1	0	733.217
1	0	0	1	498.5
1	1	0	1	278.85
1	1	0	1	533.35
1	1	0	1	590.717
1	1	0	1	485.767
1	1	0	1	748.25
1	1	0	1	264.05
1	1	0	1	603.217
1	1	0	1	16.6833
1	0	0	1	320.133
1	0	0	1	588.3
1	0	0	0	497.783
1	0	0	1	540.15
1	0	0	1	320.9
1	1	1	0	197.583
1	1	1	0	523.933
1	0	0	0	298.6
1	1	0	1	64.0667
1	1	1	0	107.633
1	1	1	0	11.3
1	0	0	0	39.2
1	1	0	0	296.333
1	1	0	1	64.2833
1	1	0	1	569.15
1	1	0	0	630.283
1	1	0	1	73.3667
1	0	0	1	499.7
1	0	0	1	547.35
1	1	0	0	296.917
1	1	1	0	167.65
1	1	0	1	545.15
1	0	0	1	120.817
1	1	0	1	100.683
1	1	0	1	357.8
1	1	0	1	536.65
1	0	0	1	526.383
1	0	0	1	460.383
1	0	1	0	508.733
1	0	1	0	212.6
1	0	0	0	504.267
1	0	0	1	242.4
1	0	0	1	601.7
1	0	1	0	217.617
1	0	0	1	282.75
1	1	0	1	546.117
1	1	0	1	540.417
1	1	0	1	339.15
1	1	0	1	565.5
1	0	1	0	406.017
1	0	0	1	804.733
1	0	0	1	546.85
1	0	0	1	472.15
1	1	0	0	342.417
1	0	0	0	385.833
1	0	0	1	502.567
1	1	0	1	302.333
1	1	0	1	82.4167
1	0	0	0	321.817
1	0	0	1	482.383
1	0	0	1	282.367
1	0	0	1	302.8
1	1	0	1	174.317
1	1	0	1	387.683
1	1	0	1	446.067
1	0	0	1	491.517
1	0	0	0	210.217
1	1	1	0	49.9333
1	1	1	0	289.55
1	1	0	1	364.433
1	1	0	0	253.9
1	1	0	1	100.15
1	0	0	1	433.65
1	0	0	1	639.85
1	0	0	1	560.3
1	1	0	1	465.783
1	1	0	1	640.9
1	0	0	0	54.9667
1	1	0	1	391.267
1	1	0	1	284.367
1	0	0	1	378.05
1	0	0	0	75.3667
1	1	0	1	571.767
1	0	0	1	540.317
1	0	1	0	574.4
1	0	0	1	543.883
1	0	0	0	21.8
1	1	1	0	95.3667
1	1	0	1	671.033
1	1	1	0	190.417
1	0	1	0	501.817
1	0	0	1	173.5
1	0	0	0	504.15
1	1	1	0	694.767
1	1	1	0	419.667
1	0	0	1	529.15
1	0	0	1	430.717
1	1	1	0	484.4
1	1	1	0	188.05
1	0	0	1	144.35
1	0	0	1	504.267
1	0	1	0	497.6
1	1	0	1	195.75
1	1	0	1	524.867
1	1	0	1	492.583
1	1	1	0	539.483
1	1	1	0	566.833
1	1	1	0	537.733
1	1	0	1	127.233
1	0	0	1	565.867
1	0	0	1	553.55
1	1	0	0	410.217
1	0	0	1	287.133
1	1	0	0	471.683
1	0	0	1	207.217
1	1	0	1	73.6167
1	1	0	1	551.167
1	0	0	1	102.5
1	0	0	1	428.583
1	0	0	1	541.817
1	1	0	0	96.5833
1	0	0	1	365.383
1	0	0	0	477
1	0	1	0	579.267
1	0	1	0	171.4
1	1	0	1	192.717
1	1	1	0	364.55
1	1	0	1	528.517
1	0	0	1	680.883
1	1	0	1	426.45
1	0	1	0	543.233
1	0	0	1	0.56667
1	0	1	0	554.767
1	1	0	1	520.8
1	0	0	1	458.167
1	0	0	1	488.517
1	1	0	1	283.867
1	1	0	1	391.417
1	1	0	1	137.183
1	0	0	1	523.7
1	0	0	1	592.633
1	1	0	1	488.783
1	1	0	1	535.1
1	0	0	1	559.283
1	0	0	1	556.467
1	0	0	1	17.9
1	1	1	0	314.233
1	1	1	0	301.983
1	1	1	0	531.167
1	1	1	0	489.183
1	0	0	0	531.85
1	0	0	0	84.35
1	1	0	1	331.267
1	0	0	1	437.867
1	0	1	0	21.7333
1	0	1	0	122.2
1	0	0	1	671.65
1	0	0	1	317.833
1	0	0	0	645.85
1	0	0	1	73.7333
1	0	0	1	534.267
1	0	0	0	499.5
1	1	0	1	609.267
1	1	0	1	386.017
1	1	0	1	502.55
1	0	0	1	224.383
1	0	0	1	640.783
1	0	0	1	331.533
1	1	0	1	199.133
1	1	0	1	448.983
1	0	0	0	654.967
1	0	0	1	1.61667
1	1	0	0	328.633
1	0	0	1	480.967
1	0	0	1	254.017
1	1	0	1	236.783
1	0	1	0	151.933
1	0	1	0	516.417
1	1	0	1	305.45
1	0	0	1	14.5
1	0	0	1	52.0167
1	0	0	0	514.417
1	1	1	0	524.467
1	1	1	0	516.7
1	0	0	1	448.433
1	0	0	1	225.033
1	1	0	1	132.933
1	0	0	1	183.85
1	0	0	1	519.333
1	0	0	1	547.15
1	1	0	1	616.383
1	1	0	1	548.817
1	1	0	1	529.917
1	1	0	1	66.15
1	1	0	0	274.1
1	1	0	0	53.9
1	1	0	1	152.733
1	1	0	1	309.267
1	1	0	1	667.133
1	1	0	1	228.783
1	1	0	1	487.533
1	1	0	1	435.867
1	1	0	1	355.2
1	1	0	1	481.65
1	0	0	1	186.35
1	1	0	0	59.6167
1	1	0	0	191.433
1	0	1	0	539.817
1	0	0	1	647.7
1	0	0	1	229.75
1	0	0	1	651.05
1	0	0	0	490.6
1	0	0	1	524.833
1	0	0	1	45.65
1	0	0	1	568.133
1	0	0	1	306.55
1	1	0	0	559.5
1	1	0	1	400.15
1	0	0	1	603.45
1	0	0	1	494.85
1	0	0	1	620.383
1	0	0	1	327.233
1	0	0	1	529.867
1	0	0	1	355.067
1	0	0	1	467
1	1	0	0	114.6
1	1	0	1	183.467
1	0	0	1	249.067
1	1	0	1	562.917
1	0	0	0	59.4333
1	1	0	1	597.633
1	1	0	1	336.817
1	0	0	0	110.167
1	1	0	1	340.6
1	1	0	1	577.183
1	0	0	1	248.167
1	0	0	1	442.8
1	1	0	1	1.53333
1	1	0	1	484.1
1	1	0	0	83.6833
1	1	0	1	314.633
1	0	0	1	500.9
1	1	0	1	521.4
1	1	0	1	501.383
1	0	0	0	376.4
1	1	1	0	287.983
1	0	0	1	424.45
1	0	0	1	83.5833
1	0	0	1	359.333
1	1	0	0	185.417
1	1	0	1	265.167
1	0	0	1	582.883
1	1	0	1	569.3
1	0	0	1	503.35
1	0	0	1	524.567
1	1	0	0	39.9333
1	0	1	0	229.067
1	0	0	0	83.0167
1	1	0	1	387.783
1	0	0	0	518.317
1	1	0	1	518.333
1	1	0	1	155.7
1	1	0	1	158.867
1	1	0	1	517.617
1	1	0	1	533.267
1	1	0	1	518.283
1	1	0	1	70.0167
1	1	0	1	4.06667
1	0	0	0	11.6833
1	1	0	1	529.133
1	1	0	1	709.883
1	0	0	1	136.183
1	1	0	1	564.467
1	1	0	1	425.667
1	1	0	1	532.75
1	1	0	1	483.133
1	1	0	1	546.983
1	0	1	0	232.45
1	0	0	1	562.75
1	0	0	1	190.417
1	0	0	1	591.283
1	0	0	1	301.367
1	0	0	1	497.3
1	0	0	1	671.867
1	0	0	0	401.55
1	1	1	0	29.3667
1	0	0	1	571.467
1	0	1	0	521.683
1	0	1	0	450.217
1	1	0	1	291.067
1	1	0	1	307.417
1	1	0	1	127.7
1	1	0	1	29.0667
1	1	0	1	495.117
1	1	0	1	527.383
1	1	0	1	527.75
1	1	0	1	548.483
1	1	1	0	670.867
1	1	1	0	209.333
1	1	0	0	38.9833
1	0	0	1	72.8167
1	0	0	1	586.5
1	1	0	1	601.6
1	1	0	1	524.867
1	1	0	0	528.5
1	0	0	0	513.417
1	0	0	0	520.767
1	0	0	0	552.617
1	1	1	0	540.067
1	0	0	1	609.45
1	1	0	0	538.967
1	1	0	1	110.533
1	0	0	1	365.15
1	1	0	0	42.4667
1	1	0	0	309.117
1	1	0	1	229.933
1	0	0	1	547.983
1	0	0	1	510.6
1	1	0	1	248.833
1	0	0	1	430.983
1	1	0	0	452
1	1	1	0	544.85
1	1	1	0	542.083
1	1	1	0	546.55
1	1	1	0	134.067
1	1	1	0	444.333
1	0	0	1	621.283
1	0	0	1	506.5
1	0	0	1	418.133
1	0	0	1	333.617
1	0	1	0	490.917
1	0	1	0	511.25
1	0	1	0	463.867
1	0	1	0	260.683
1	0	0	0	77.9833
1	0	0	1	532.317
1	0	0	1	575.167
1	1	0	1	87.75
1	1	0	1	320
1	0	1	0	427.983
1	0	1	0	486.617
1	0	0	1	420.183
1	1	0	1	504.617
1	1	0	1	508.067
1	1	0	1	535.117
1	0	0	1	50.95
1	0	0	1	534.167
1	0	0	1	611.767
1	1	0	1	540.867
1	1	0	1	296.233
1	1	0	0	481.3
1	1	1	0	31.6
1	0	0	1	488.267
1	0	0	0	531.317
1	0	0	0	522.667
1	1	0	1	260.533
1	0	0	1	426.217
1	1	0	1	626.517
1	1	0	1	751.633
1	0	0	1	457.867
1	0	0	1	315.55
1	0	0	1	152.333
1	1	1	0	455.35
1	1	0	1	529.567
1	0	0	1	499.267
1	0	0	1	465.05
1	0	0	1	539.083
1	0	0	1	517.167
1	1	0	1	606.35
1	0	0	1	244.933
1	0	0	1	587.917
1	1	0	0	366.65
1	0	1	0	543.633
1	0	1	0	82.2667
1	0	1	0	740.283
1	0	1	0	480.6
1	1	0	1	528.133
1	1	0	0	535.2
1	1	1	0	554.083
1	0	0	1	513.117
1	0	0	0	611.283
1	1	0	1	55.45
1	0	0	0	528.4
1	0	0	1	337.867
1	1	0	1	289.6
1	1	0	1	533.35
1	1	0	1	490.7
1	1	0	1	70.3333
1	0	1	0	641.583
1	0	0	0	441.917
1	1	0	1	552.283
1	0	0	0	196.3
1	0	0	0	374.15
1	0	0	1	538.667
1	1	0	1	692.3
1	1	0	1	107.117
1	0	0	1	334.133
1	1	0	1	72.4167
1	1	0	1	404.967
1	0	0	1	561.033
1	0	0	0	430.583
1	1	1	0	340.167
1	1	1	0	456.583
1	1	0	1	518.15
1	0	0	0	387.5
1	1	0	0	160.9
1	1	0	1	560.167
1	1	0	0	468.783
1	0	1	0	524.55
1	0	1	0	182.7
1	1	0	1	444.683
1	1	0	1	525.383
1	1	0	1	423.133
1	1	0	1	29.0167
1	0	0	1	206.75
1	0	0	0	544.15
1	0	1	0	265.45
1	0	0	0	603.783
1	0	0	1	461.283
1	1	0	1	394.533
1	0	0	0	492.75
1	0	0	1	104.867
1	0	1	0	196.2
1	0	0	0	509.65
1	0	1	0	530.867
1	0	0	1	257.633
1	1	1	0	491.7
1	0	0	0	158.7
1	1	1	0	356.133
1	0	0	1	249.883
1	1	0	1	435.183
1	1	0	1	191.15
1	1	1	0	548.017
1	0	0	1	525.867
1	1	0	1	370.267
1	0	0	1	481.95
1	1	0	1	366.683
1	1	0	1	504.65
1	1	0	1	312.333
1	1	0	1	535.65
1	1	0	0	227.167
1	1	1	0	547.4
1	0	0	0	529.267
1	0	0	0	41.45
1	1	0	1	519.017
1	1	0	0	258.667
1	1	0	0	491.717
1	1	0	0	532.383
1	0	0	1	573.533
1	0	0	1	500.9
1	1	0	1	246.45
1	1	0	0	274.317
1	1	0	0	96.3
1	1	0	1	214.017
1	0	0	1	160.3
1	0	0	0	370.483
1	1	0	0	412.15
1	1	0	0	260.45
1	1	0	1	508.333
1	1	0	1	472.7
1	0	1	0	551.717
1	0	1	0	499.583
1	1	1	0	563.1
1	1	1	0	535.283
1	1	1	0	541.783
1	1	1	0	534.517
1	1	1	0	376.433
1	1	1	0	238.7
1	1	0	1	0.41667
1	1	0	1	354.817
1	0	0	1	562.75
1	0	0	1	544.8
1	0	0	1	62.2333
1	0	0	1	323.883
1	0	1	0	382.15
1	0	0	1	487.95
1	1	0	1	149.983
1	1	0	1	66.6833
1	1	1	0	556.033
1	0	0	0	244.85
1	0	1	0	551.833
1	0	1	0	549.45
1	1	0	1	384.1
1	1	0	1	487.933
1	1	0	1	306.667
1	0	0	1	509.467
1	0	0	1	486.1
1	0	1	0	489.817
1	1	0	1	389.4
1	1	0	0	450.567
1	1	0	1	210.4
1	1	0	1	544.017
1	0	1	0	76.0167
1	0	0	0	149.167
1	1	0	1	159.833
1	1	0	1	715.167
1	1	0	1	557.8
1	0	0	1	337.933
1	1	1	0	211.317
1	1	0	1	570.583
1	1	0	1	451.55
1	1	0	1	310.7
1	0	0	1	563.4
1	0	0	1	572.867
1	1	0	1	88.7
1	1	0	1	172.717
1	0	0	0	8.4667
1	1	0	1	259.217
1	0	0	1	622.283
1	0	0	1	631.833
1	0	0	1	487.833
1	0	0	1	416.167
1	0	0	1	535.317
1	1	1	0	183.55
1	1	0	1	410.083
1	1	0	1	27.9833
1	0	0	1	108.633
1	0	0	1	514.433
1	1	0	1	197.45
1	1	0	1	260.883
1	0	0	1	307.55
1	0	0	1	525.9
1	0	0	1	516.1
1	0	0	1	423.367
1	1	0	1	371.583
1	1	0	0	465.667
1	1	0	0	65.5333
1	0	0	1	526.333
1	0	0	1	337.8
1	0	0	1	214.35
1	0	0	1	443.567
1	0	0	1	525.483
1	1	0	1	81.45
1	1	0	1	535.717
1	1	0	0	459.383
1	1	0	1	50.4167
1	1	0	1	223.883
1	1	1	0	38.9667
1	1	0	1	64.7
1	1	0	1	43.2667
1	1	1	0	523.983
1	1	1	0	521.667
1	0	0	1	385.6
1	0	0	1	127
1	0	0	1	441.383
1	0	0	1	270.217
1	0	0	1	283.817
1	0	0	1	570.483
1	0	0	1	527.3
1	1	0	1	502.517
1	1	1	0	440.9
1	1	1	0	507.85
1	1	0	1	63.0833
1	0	0	1	375.767
1	0	0	1	574.067
1	0	0	1	581.217
1	1	0	1	84.4333
1	1	0	0	36.4667
1	0	1	0	557.333
1	0	1	0	571.317
1	0	0	1	537.867
1	0	0	1	529.567
1	1	0	1	154.283
1	0	0	1	492.55
1	1	0	1	78.4167
1	0	0	1	266.317
1	0	0	1	68.2667
1	1	0	1	523.117
1	1	0	0	196.4
1	1	0	1	367.3
1	1	0	1	657.233
1	1	0	1	500.333
1	1	0	1	266.7
1	0	0	1	564.85
1	0	0	1	63.6167
1	1	0	1	105.033
1	0	1	0	581.083
1	1	0	0	443.45
1	0	0	1	585.15
1	0	0	1	559.133
1	0	0	1	579.233
1	0	0	0	378.617
1	1	0	1	648.283
1	1	0	1	93.9167
1	0	0	1	615.133
1	1	0	1	251.017
1	0	0	1	258.2
1	0	0	1	260.783
1	1	0	1	474.417
1	1	0	1	532
1	1	0	1	459.467
1	1	0	0	419.6
1	1	1	0	545.767
1	0	1	0	277.983
1	0	0	1	510.967
1	0	0	1	517.817
1	0	0	1	553.683
1	0	0	1	513.15
1	0	0	1	674.667
1	1	0	1	264.95
1	1	0	1	151.017
1	1	0	0	265.933
1	1	0	1	71.95
1	0	0	0	110.1
1	1	0	1	315.183
1	0	0	1	158.35
1	0	0	1	185.783
1	0	0	1	545.033
1	1	0	1	226.433
1	1	0	1	559.1
1	1	0	1	443.633
1	1	0	1	515.9
1	1	0	1	524.467
1	0	1	0	546.333
1	0	0	0	329.533
1	0	0	0	281.85
1	0	0	1	66.1333
1	0	0	1	110.85
1	0	0	1	231.033
1	0	0	1	442.283
1	0	0	1	496.167
1	0	0	1	516.717
1	1	0	1	646.517
1	0	0	1	434.683
1	0	0	1	491.667
1	0	1	0	568.817
1	0	1	0	530.05
1	1	0	1	354.25
1	0	0	1	29.8333
1	0	0	1	269.167
1	1	1	0	533.65
1	1	0	1	521.867
1	1	0	1	245.833
1	0	0	1	522.3
1	1	0	1	94.7333
1	1	0	1	287.317
1	1	0	1	239.233
1	1	0	1	303.083
1	1	0	1	111.983
1	1	0	1	439.15
1	1	1	0	153.25
1	1	0	1	633.85
1	1	1	0	45.5333
1	0	0	0	584.217
1	1	0	0	88.3667
1	1	0	1	547.467
1	1	0	1	491.683
1	1	0	1	523.183
1	0	1	0	496.017
1	0	0	1	29.3167
1	0	0	1	523.417
1	0	0	1	525.633
1	0	0	1	530.133
1	1	0	1	96.6833
1	0	0	1	585.433
1	0	0	0	497.033
1	1	0	1	525.533
1	1	0	1	509.933
1	1	0	1	600.3
1	1	0	1	588.667
1	1	0	1	589.7
1	1	0	0	113.433
1	1	0	1	530.183
1	1	0	1	511.45
1	1	0	1	63.7167
1	1	0	1	517.933
1	0	0	1	527.75
1	1	0	1	589.567
1	1	0	1	454.417
1	1	0	1	59.85
1	1	0	1	494.033
1	1	0	1	405.517
1	0	0	0	2.75
1	1	0	0	536.417
1	0	0	0	608.733
1	1	0	1	387.4
1	1	0	1	370.5
1	0	0	1	568.4
1	0	0	0	583.667
1	0	0	0	555.4
1	0	1	0	452.367
1	1	0	1	243.1
1	0	0	1	535.15
1	1	1	0	229.683
1	1	0	1	449.017
1	1	0	1	401.433
1	1	0	1	29.9
1	1	1	0	96.5167
1	1	1	0	324.983
1	1	0	1	70.0333
1	1	0	1	210.4
1	0	0	1	40.1333
1	1	0	0	29.75
1	1	0	1	238.317
1	1	0	1	424.917
1	1	0	1	456.533
1	1	0	1	136.617
1	0	0	1	545.35
1	0	0	1	139.933
1	1	1	0	411.483
1	1	0	1	668.883
1	1	1	0	235.2
1	1	1	0	468.883
1	1	0	0	199.867
1	1	0	1	537.017
1	1	0	1	561.417
1	1	0	1	151.5
1	1	0	0	27.8667
1	1	1	0	536.65
1	1	1	0	96.75
1	1	1	0	133.583
1	1	1	0	536.983
1	1	1	0	197.15
1	1	1	0	93.5167
1	1	0	1	498.317
1	1	0	1	459.6
1	0	0	1	529.617
1	0	0	1	445.517
1	0	0	1	231.3
1	0	0	0	72.2333
1	0	0	1	562.45
1	0	0	1	566.467
1	0	1	0	244.517
1	0	1	0	490.05
1	0	1	0	542.617
1	1	0	1	208.8
1	1	0	1	497.333
1	1	0	1	307.05
1	1	0	1	508.733
1	1	0	1	39.5
1	0	1	0	354.5
1	0	0	1	444.283
1	0	0	1	82.9167
1	0	0	1	247.35
1	0	0	1	31.0667
1	1	0	1	561.65
1	0	0	0	449.9
1	1	0	1	105.733
1	1	0	1	179.683
1	0	0	1	430.583
1	1	0	0	525.933
1	1	0	0	607.367
1	1	0	1	366.25
1	1	0	0	264.033
1	0	0	1	29.1333
1	0	0	0	527.083
1	0	0	0	591.183
1	1	0	1	548.033
1	1	0	1	74.1667
1	1	0	1	78.8
1	1	0	1	277.067
1	0	0	1	299.883
1	0	0	1	563.083
1	0	0	1	488.717
1	1	0	1	244.467
1	1	0	0	199.267
1	0	1	0	644.317
1	0	0	0	182.7
1	1	0	1	548.517
1	1	0	1	290.75
1	1	0	0	181.217
1	0	0	1	511.567
1	0	0	1	497.367
1	0	0	1	510.55
1	1	0	0	533.183
1	1	0	0	174.567
1	0	0	1	391.483
1	0	0	1	533.533
1	1	0	1	213.167
1	0	0	1	332.233
1	0	0	1	535.95
1	1	0	0	115.533
1	1	0	1	34.75
1	0	0	1	551.367
1	0	0	1	566.433
1	1	0	0	334.1
1	0	0	0	124.15
1	1	0	1	133.167
1	1	0	1	539.183
1	0	0	1	530.983
1	0	0	1	74.65
1	1	0	1	156.833
1	0	1	0	105.3
1	0	0	1	200
1	0	0	0	40.7333
1	0	1	0	645.733
1	1	1	0	559.8
1	0	0	1	513.433
1	1	0	1	58.2667
1	0	0	1	422.133
1	1	0	1	552.55
1	1	0	1	245.433
1	1	0	1	433.75
1	1	0	1	544.833
1	1	0	1	65.1333
1	1	0	1	224.533
1	1	0	1	252.767
1	0	0	1	548.3
1	0	0	1	724.833
1	0	0	1	560.2
1	1	0	1	160.717
1	0	0	1	0.86667
1	1	0	1	38.2167
1	0	0	1	526.117
1	0	0	1	104.3
1	0	0	1	543.55
1	0	0	1	578.533
1	1	0	1	559.117
1	1	0	1	317.683
1	1	0	1	535.967
1	1	0	1	545.8
1	0	0	1	491.183
1	1	0	1	75.6833
1	1	0	1	441.733
1	0	0	1	383.033
1	1	0	0	197.233
1	1	1	0	538.683
1	1	0	1	483.55
1	1	0	1	466.767
1	0	1	0	225.95
1	0	0	1	249.967
1	0	0	0	377.583
1	0	0	1	620.433
1	0	1	0	391.667
1	1	0	0	293.817
1	0	1	0	283.217
1	1	0	1	447.483
1	1	0	1	551.717
1	0	0	1	644.533
1	0	0	1	546.25
1	0	0	1	477.467
1	0	0	1	489.317
1	0	1	0	530.133
1	0	0	1	501.483
1	0	0	0	71.9667
1	0	0	0	348.233
1	0	0	1	111.6
1	1	0	1	496.4
1	1	0	1	516
1	1	0	1	497.283
1	1	0	1	465.8
1	0	0	1	552.617
1	1	0	1	422.833
1	0	0	1	506.783
1	1	0	0	152.517
1	1	0	0	99.883
1	0	0	1	538.983
1	1	0	1	365
1	1	0	1	70.0333
1	1	0	1	463.983
1	1	0	1	565.417
1	1	0	1	293.133
1	0	0	1	317.683
1	1	1	0	548.867
1	1	0	0	604.8
1	0	0	1	627.867
1	1	0	0	435.883
1	1	0	1	38.5667
1	1	0	1	198.367
1	1	0	1	657.067
1	0	0	1	492.333
1	0	0	1	553.567
1	1	0	0	614.033
1	1	0	0	533.467
1	1	0	0	271.6
1	1	0	0	566.1
1	1	0	1	512.367
1	1	0	1	499.283
1	0	1	0	501.967
1	0	1	0	514.45
1	1	1	0	694.017
1	1	1	0	200.6
1	1	0	0	559.017
1	1	1	0	489.3
1	1	1	0	548.833
1	1	1	0	94.2
1	0	1	0	159.383
1	1	0	1	337.233
1	0	1	0	488.95
1	0	0	1	727.067
1	1	0	1	15.1833
1	1	0	1	520.817
1	0	0	0	100.2
1	0	0	1	552.7
1	0	0	1	223.6
1	0	1	0	573.117
1	1	0	0	523.917
1	1	1	0	152.117
1	0	0	1	522.267
1	1	0	1	127.1
1	1	0	1	544.583
1	1	0	1	553.483
1	0	0	1	554.85
1	0	0	1	96.5167
1	0	1	0	547.233
1	0	0	1	504.8
1	1	1	0	413.967
1	1	0	1	377.85
1	0	0	1	496.683
1	0	0	1	158.85
1	0	0	1	136.1
1	1	0	1	72.1833
1	0	0	1	578.517
1	0	0	1	471.467
1	1	0	1	261.55
1	1	0	1	499.767
1	1	0	1	255.517
1	1	0	1	159.033
1	1	0	1	299.283
1	1	0	1	364
1	0	0	1	126.167
1	1	0	1	55.2333
1	1	0	1	237.283
1	1	0	1	541.7
1	1	0	1	159.45
1	1	0	1	458.9
1	1	0	1	228.017
1	0	0	1	403.633
1	0	0	0	179.167
1	0	0	0	378.2
1	0	0	1	316.367
1	1	0	1	502.117
1	1	1	0	544.5
1	0	0	1	613.183
1	0	0	1	341.733
1	1	1	0	161.9
1	0	1	0	370.3
1	1	0	0	575.2
1	0	0	1	611.233
1	1	1	0	483.683
1	0	1	0	152.85
1	0	0	1	219.567
1	0	1	0	449.217
1	0	1	0	537.95
1	0	0	1	584.867
1	1	0	1	82.9167
1	0	0	1	513.067
1	1	0	1	449.783
1	0	0	1	532.3
1	1	0	1	626.083
1	0	0	1	494.617
1	1	0	1	77.15
1	1	0	1	81.2833
1	1	0	1	556.55
1	1	0	1	269.067
1	1	0	1	263.583
1	1	0	1	133.833
1	0	0	1	503.583
1	1	0	1	536.567
1	0	1	0	1.38333
1	1	0	1	358.633
1	0	0	1	151.4
1	1	0	1	624.2
1	0	0	1	313.533
1	0	0	1	253.7
1	0	0	1	34.5333
1	0	1	0	266.433
1	1	0	0	579.933
1	1	0	1	590.717
1	0	0	1	550.65
1	0	0	1	492.883
1	1	0	1	468.3
1	0	0	1	582.533
1	0	0	1	576.983
1	0	0	1	517.783
1	0	0	1	128.067
1	0	0	1	503.433
1	0	0	1	514.083
1	0	0	1	575.533
1	0	0	1	543.267
1	0	0	0	478.9
1	0	0	1	382.55
1	1	0	1	450.817
1	1	0	1	391.5
1	1	0	1	383.25
1	1	0	1	258.967
1	0	1	0	574
1	0	0	0	250.2
1	0	1	0	555.533
1	0	1	0	550.55
1	0	1	0	564.133
1	0	1	0	545.7
1	1	0	0	464.633
1	0	0	1	540.133
1	1	0	1	647.45
1	0	0	1	181.3
1	1	0	1	563.017
1	0	0	0	666.417
1	1	0	0	207.25
1	0	1	0	657.7
1	0	0	1	469.433
1	0	1	0	496.733
1	0	1	0	548.35
1	0	0	0	270.317
1	0	0	0	273.3
1	1	0	0	397.75
1	1	1	0	307.1
1	1	1	0	216.267
1	1	1	0	432.45
1	1	0	0	545.233
1	0	1	0	548.917
1	1	0	1	393.55
1	1	0	1	568.133
1	0	0	1	537.467
1	0	0	1	236.717
1	1	0	1	563.067
1	1	0	1	291.117
1	1	0	1	564.667
1	0	0	1	515.45
1	0	0	1	260.45
1	0	0	1	8.5
1	0	0	0	229.45
1	1	0	1	534.467
1	0	0	1	564.733
1	0	1	0	526.317
1	0	0	1	570.3
1	0	0	1	492.083
1	0	0	1	116.733
1	1	0	1	142.35
1	1	1	0	373.167
1	0	0	1	62.55
1	1	0	1	371.05
1	1	0	1	370.433
1	1	0	1	532.733
1	1	0	1	529.5
1	0	0	1	408.233
1	1	0	0	84.4
1	0	0	1	190.733
1	0	0	1	593.45
1	1	0	1	342.15
1	0	0	1	550.633
1	1	0	1	356.45
1	1	0	1	555.533
1	1	1	0	127.683
1	0	0	0	196.217
1	1	0	1	502.983
1	1	1	0	206.617
1	0	0	1	518.9
1	1	1	0	70.5333
1	1	1	0	153.317
1	1	0	0	528.683
1	1	1	0	256.2
1	1	0	1	580.267
1	0	0	1	93.1167
1	0	0	0	193.533
1	0	0	0	273.733
1	0	0	1	492.9
1	0	0	1	183.983
1	1	0	0	59.7
1	1	1	0	553.367
1	1	1	0	589.967
1	1	0	1	131.133
1	1	0	1	32.3333
1	1	0	1	491.583
1	0	0	1	571.2
1	0	0	1	221.75
1	0	0	1	293.333
1	0	1	0	280.783
1	0	1	0	500.467
1	0	0	0	94.2333
1	1	0	1	224.45
1	1	0	0	560.917
1	0	0	1	160.783
1	0	0	0	248.167
1	0	1	0	64.45
1	1	0	0	531.917
1	1	0	1	72.55
1	1	0	1	382.467
1	0	0	0	484.35
1	0	0	0	530.033
1	0	0	0	567.517
1	0	0	0	543.4
1	0	0	1	325.883
1	0	0	1	500.05
1	0	0	1	468.317
1	0	0	1	338.283
1	0	0	1	474.983
1	1	0	1	459.35
1	1	0	1	274.6
1	0	0	0	465.05
1	0	0	0	303.767
1	1	0	1	531.683
1	0	0	1	517.233
1	0	0	1	198.267
1	1	1	0	259.233
1	0	0	1	260.583
1	1	0	1	207.367
1	1	0	1	84.8667
1	0	0	1	564.667
1	1	0	0	385.4
1	0	1	0	536.133
1	1	0	1	561.983
1	0	0	1	578.05
1	0	1	0	325.483
1	0	1	0	522.617
1	1	0	1	430.433
1	1	0	1	149.133
1	0	0	1	297.133
1	1	0	1	408.917
1	0	0	0	497.883
1	0	1	0	581.717
1	1	0	1	161.217
1	0	0	1	579.683
1	1	0	0	83.1833
1	0	0	1	542.567
1	0	0	1	343.3
1	0	0	1	250.333
1	0	0	1	136.75
1	1	0	1	556.117
1	0	0	0	59.6
1	1	0	1	594.467
1	0	0	1	770.933
1	0	0	1	562.65
1	0	0	1	557.533
1	1	0	1	262.833
1	0	0	1	778.85
1	1	0	1	472.683
1	1	0	1	437.267
1	0	0	1	235.433
1	0	1	0	553.483
1	0	1	0	556.183
1	0	1	0	539.317
1	1	0	1	443.383
1	1	1	0	523.317
1	0	1	0	110.133
1	0	1	0	401.2
1	0	1	0	545.683
1	1	0	1	65.7
1	1	0	1	332.4
1	0	1	0	371.317
1	1	0	1	487.65
1	1	0	1	481.233
1	1	0	1	28.8667
1	1	0	1	504.933
1	0	0	1	547.533
1	1	0	1	528.55
1	1	0	1	506.717
1	0	0	0	534
1	0	0	0	154.4
1	1	0	1	253.467
1	0	0	1	250.567
1	1	0	1	593.433
1	1	0	1	593.467
1	1	0	0	230.35
1	1	0	1	496.883
1	1	0	0	525.083
1	1	1	0	328.45
1	1	0	1	127.75
1	1	0	1	390.267
1	0	1	0	610.033
1	0	1	0	193.267
1	0	0	1	508.317
1	0	0	1	534.417
1	1	1	0	561
1	1	0	1	555.783
1	1	0	1	494.55
1	1	0	1	82.2
1	1	0	1	457.967
1	1	1	0	505.783
1	1	1	0	512.35
1	1	1	0	522.417
1	0	0	0	499.167
1	1	0	0	537.667
1	0	0	1	215.317
1	1	0	1	47.0667
1	1	0	1	124.433
1	1	0	0	463.367
1	1	0	1	484.767
1	1	0	1	631.6
1	1	0	1	476.867
1	1	0	1	827.2
1	1	0	1	26.95
1	1	0	0	484.217
1	1	0	1	374.233
1	0	0	1	509.683
1	1	1	0	514.967
1	1	1	0	508.717
1	1	1	0	531.9
1	1	0	1	516.433
1	1	0	1	68.35
1	1	0	1	321.617
1	1	0	1	246.133
1	1	0	1	485.733
1	1	0	1	524.75
1	1	0	1	243.4
1	0	0	1	409.3
1	0	0	1	242.25
1	1	1	0	528.5
1	0	1	0	607.633
1	0	1	0	578.217
1	1	0	1	483.117
1	1	0	1	319.483
1	1	0	1	271.217
1	0	0	1	557.1
1	0	0	1	248.933
1	1	1	0	547.7
1	1	0	1	172.483
1	1	0	0	713.733
1	1	0	1	607.15
1	0	0	1	495.983
1	1	0	1	244.033
1	1	0	1	564.533
1	1	0	1	503.283
1	0	0	1	528.8
1	0	0	0	82.15
1	1	1	0	55.6833
1	1	0	1	506.6
1	1	1	0	491.55
1	0	0	1	360.75
1	1	1	0	305.333
1	1	0	1	613.867
1	1	1	0	521.9
1	0	0	0	519.917
1	0	0	1	573.233
1	0	0	1	384.367
1	0	0	1	672.433
1	1	0	1	524.7
1	1	0	1	59.5833
1	1	0	1	69
1	1	0	1	357.45
1	1	0	1	269.833
1	1	0	1	254.35
1	0	1	0	542.1
1	0	1	0	527.85
1	0	0	1	513.85
1	1	0	1	274.883
1	0	0	1	65.6667
1	0	0	0	479.617
1	0	0	0	159.95
1	0	0	1	54.95
1	0	0	1	392.2
1	0	1	0	445.833
1	0	1	0	78.7833
1	1	0	1	62.5
1	0	0	1	438.2
1	0	0	1	254.15
1	0	0	1	533.9
1	0	0	1	305.283
1	0	0	1	45.25
1	1	0	0	340.65
1	0	0	1	334.283
1	0	0	1	570.567
1	0	0	0	465.383
1	0	0	0	481.817
1	0	0	1	549.75
1	1	0	1	121.617
[truncated: 715 more rows]
