# Supplementary material for: Visit probability and accessibility within space–time prism of activity program
Source: Int J Geogr Inf Sci. 2024 Jul 17;39(5):1076–99. doi: 10.1080/13658816.2024.2378066 (PMC11996065; doi:10.1080/13658816.2024.2378066)
Supplement: Supplemental Material [file TGIS_A_2378066_SM5406.zip › CodesDataFiles/pythonCodes/MLE_EM/exponLatentClass_EM.py]

import numpy as np
from scipy.stats import expon
from scipy.optimize import minimize
from scipy.special import logsumexp
import autograd.numpy as anp
from autograd import hessian
from autograd.scipy.special import logsumexp as autograd_logsumexp
import scipy.stats as st
import pandas as pd
from scipy.optimize import approx_fprime


class LatentClassExponentialModel:
    def __init__(self, num_classes, num_features):
        self.num_classes = num_classes
        self.num_features = num_features
        # 初始化参数，注意最后一类的beta设置为0
        # self.beta = np.zeros((num_classes - 1, num_features))
        # 初始化beta参数，为前num_classes - 1类引入随机性
        # 最后一类的beta保持为0，作为参考类
        self.beta = np.random.randn(num_classes - 1, num_features) * 0.01
        self.lambdas = np.ones(num_classes)  # 替换mu和sigma为lambdas
        # self.lambda_reg = 5.5

    def membership_probabilities(self, X):
        """
        计算成员概率。
        """
        logits = X @ self.beta.T
        logits = np.hstack([logits, np.zeros((logits.shape[0], 1))])  # 添加最后一类的logits，始终为0
        # log_probs = logits - logsumexp(logits, axis=1)[:, None]
        log_probs = logits - logsumexp(logits, axis=1, keepdims=True)
        probs = np.exp(log_probs)
        return probs

    def log_likelihood(self, X, tau):
        """
        计算对数似然。
        X: 数据点的特征
        tau: 目标变量
        """
        EPSILON = 1e-8  # 定义一个小的正数以避免对数为负无穷

        probs = self.membership_probabilities(X)  # 计算 P(C_k | X_q)
        total_log_likelihood = 0.0

        for q in range(X.shape[0]):  # 遍历所有数据点
            log_sum_k = []  # 用于存储每个类别 k 的 log(P(C_k | X_q) * f(tau_q; lambda_k))

            for k in range(self.num_classes):  # 遍历所有类别
                # 计算 log(f(tau_q; lambda_k))，即第 q 个数据点在第 k 个类的对数密度
                log_density = expon.logpdf(tau[q], scale=(1 / self.lambdas[k]), loc=0)
                # log_density = expon.logpdf(tau[q], scale=1/self.lambdas[k])
                # 修改：
                # 计算 f(tau_q; lambda_k)，即第 q 个数据点在第 k 个类的密度
                # density = expon.pdf(tau[q], scale=(1 / self.lambdas[k]))

                # 计算第 q 个数据点属于第 k 个类的对数联合概率
                # log_joint_probability = np.log(probs[q, k]) + log_density
                log_joint_probability = np.log(probs[q, k] + EPSILON) + log_density
                # 修改：
                # 计算第 q 个数据点属于第 k 个类的联合概率
                # joint_probability = probs[q, k] * density

                # 将该类别的对数联合概率添加到列表中
                log_sum_k.append(log_joint_probability)

            # 使用 log-sum-exp 技巧来计算 log(sum(exp(log_joint_probabilities)))
            # 这对应于 log(Σ_k P(C_k | X_q) * f(tau_q; mu_k, sigma_k))
            a_max = np.max(log_sum_k)  # 防止数值问题
            log_sum_exp = a_max + np.log(np.sum(np.exp(np.array(log_sum_k) - a_max)))

            # 累加每个数据点的对数似然
            total_log_likelihood += log_sum_exp

        return total_log_likelihood

    def e_step(self, X, tau):
        """
        E步骤：根据当前参数估计隐变量的分布。
        """
        probs = self.membership_probabilities(X)
        responsibilities = np.zeros((X.shape[0], self.num_classes))
        for k in range(self.num_classes):
            # 计算每个类别的对数正态分布
            log_density = expon.logpdf(tau, scale=(1 / self.lambdas[k]), loc=0)  # log_density = expon.logpdf(tau, scale=1 / self.lambda_[k])
            responsibilities[:, k] = probs[:, k] * np.exp(log_density)
        # 归一化责任度
        responsibilities /= responsibilities.sum(axis=1)[:, None]
        return responsibilities

    def m_step(self, X, tau, responsibilities, lambda_reg):
        """
        M步骤：最大化期望对数似然来更新参数。
        """
        # 新增: 定义正则化强度

        # 更新每个类别的lambda
        for k in range(self.num_classes):
            # 使用原始数据更新指数分布的参数 lambda
            self.lambdas[k] = np.sum(responsibilities[:, k]) / np.sum(responsibilities[:, k] * tau)

        if self.num_classes > 1:
            # 更新beta
            def neg_log_likelihood_beta(flattened_beta):
                self.beta = flattened_beta.reshape((self.num_classes - 1, self.num_features))
                neg_log_likelihood_beta_value = -self.log_likelihood(X, tau)
                return neg_log_likelihood_beta_value

            # 更新beta
            def neg_log_likelihood_beta_based_on_membership(flattened_beta):
                self.beta = flattened_beta.reshape((self.num_classes - 1, self.num_features))
                probs = self.membership_probabilities(X)
                log_probs = np.log(probs + 1e-8)  # 防止对数为负无穷
                neg_log_likelihood_beta_value = -np.sum(responsibilities * log_probs)
                # weighted_log_probs = responsibilities[:, :-1] * log_probs[:, :-1]
                # neg_log_likelihood_beta_value = -np.sum(weighted_log_probs)
                return neg_log_likelihood_beta_value

            # 更新beta
            def neg_log_likelihood_beta_based_on_membership_penalty(flattened_beta):
                self.beta = flattened_beta.reshape((self.num_classes - 1, self.num_features))
                probs = self.membership_probabilities(X)
                log_probs = np.log(probs + 1e-8)  # 防止对数为负无穷
                neg_log_likelihood_beta_value = -np.sum(responsibilities * log_probs)
                # weighted_log_probs = responsibilities[:, :-1] * log_probs[:, :-1]
                # neg_log_likelihood_beta_value = -np.sum(weighted_log_probs)

                # 新增: 在损失函数中添加L2正则化项
                l2_penalty = lambda_reg * np.sum(self.beta ** 2)
                neg_log_likelihood_beta_value_penalty = neg_log_likelihood_beta_value + l2_penalty
                return neg_log_likelihood_beta_value_penalty

            # 定义梯度函数
            def gradient(flattened_beta):
                self.beta = flattened_beta.reshape(self.num_classes - 1, self.num_features)
                # beta_full = np.vstack([beta, np.zeros(self.num_features)])  # 最后一类的beta设置为0
                # logits = np.dot(X, beta_full.T)
                # probs = np.exp(logits - logsumexp(logits, axis=1, keepdims=True))
                probs = self.membership_probabilities(X)
                grad = np.dot((probs - responsibilities).T, X)

                # 新增: 梯度中包含L2正则化的部分
                l2_grad = 2 * lambda_reg * self.beta
                grad_penalty = grad[:-1] + l2_grad
                # 只返回前(num_classes - 1)的梯度，因为最后一类的beta是0
                return grad_penalty.flatten()

            # 定义 beta 的上下界，确保值在 -2 到 2 之间
            # beta_bounds = [(-3, 3) for _ in range((self.num_classes - 1) * self.num_features)]

            # 使用L-BFGS算法优化beta
            initial_beta = self.beta.flatten()  # Flatten beta for the optimizer
            # result = minimize(neg_log_likelihood_beta, initial_beta, method='L-BFGS-B')
            # result = minimize(neg_log_likelihood_beta_based_on_membership_penalty, initial_beta, method='L-BFGS-B')
            # 使用约束优化进行参数估计
            result = minimize(
                fun=neg_log_likelihood_beta_based_on_membership_penalty,
                x0=initial_beta,
                method='L-BFGS-B',
                jac=gradient,
                # options={'disp': True}
                # bounds=beta_bounds  # 应用约束
            )

            self.beta = result.x.reshape((self.num_classes - 1, self.num_features))
        else:
            # 如果 num_classes 为 1，说明我们只有一个类别，所以 beta 是不必要的
            self.beta = np.zeros((self.num_classes - 1, self.num_features))

    def fit(self, X, tau, max_iter=100, tol=1e-6, lambda_reg=5.5):
        """
        使用EM算法来估计模型参数，同时分别检查每个参数和对数似然的收敛性。
        参数:
        X : ndarray
            数据集，其中每一行是一个数据点。
        tau : ndarray
            数据集中每个数据点的时间。
        max_iter : int
            最大迭代次数。
        tol : float
            收敛阈值。
        """

        # 初始化参数的旧值
        params_old = {
            'beta': np.copy(self.beta),
            'lambda': np.copy(self.lambdas)
        }

        # 初始化对数似然的旧值
        log_likelihood_old = -np.inf
        log_likelihood_new = -np.inf  # 初始化 log_likelihood_new

        # 开始迭代过程
        for iteration in range(max_iter):

            # E步骤和M步骤
            responsibilities = self.e_step(X, tau)
            self.m_step(X, tau, responsibilities, lambda_reg)

            # 计算更新参数后的对数似然值
            log_likelihood_new = self.log_likelihood(X, tau)

            # 检查每个参数的收敛性
            params_converged = {
                'beta': np.all(np.abs(self.beta - params_old['beta']) < tol),
                'lambda': np.all(np.abs(self.lambdas - params_old['lambda']) < tol)
            }

            # 打印当前迭代的状态
            print(f"Iteration {iteration}: Log-likelihood = {log_likelihood_new}, Old Log-likelihood = {log_likelihood_old}, Parameter convergence: {params_converged}")

            # # 检查对数似然值的收敛性
            if np.abs(log_likelihood_new - log_likelihood_old) < tol:
                print("Log-likelihood has converged.")
                # log_likelihood_old = log_likelihood_new
                # 注释掉下面的 break 语句，如果您不希望因为对数似然的收敛而停止整个算法
                # break

            if all(params_converged.values()):
                print("All parameters have converged.")
                # 注释掉下面的 break 语句，如果您不希望因为参数的收敛而停止整个算法
                # break

            # 检查对数似然和参数是否都满足收敛条件
            if np.abs(log_likelihood_new - log_likelihood_old) < tol and all(params_converged.values()):
                print("Both log-likelihood and parameters have converged.")
                break

            # 更新参数和对数似然的旧值，用于下一次迭代的比较
            params_old = {
                'beta': np.copy(self.beta),
                'lambda': np.copy(self.lambdas)
            }
            log_likelihood_old = log_likelihood_new

        # 返回最终的对数似然值和参数
        return log_likelihood_new, self.beta, self.lambdas  #log_likelihood_old

    def membership_probabilities_autograd(self, X):
        """
        使用 autograd 版本的 numpy 计算成员概率。
        """
        logits = anp.dot(X, self.beta.T)
        logits = anp.hstack([logits, anp.zeros((logits.shape[0], 1))])  # 添加最后一类的logits，始终为0

        log_probs = logits - autograd_logsumexp(logits, axis=1, keepdims=True)
        probs = anp.exp(log_probs)

        return probs

    def log_likelihood_autograd(self, X, tau):
        """
        使用 autograd 版本的 numpy 计算对数似然。
        """
        EPSILON = 1e-8  # 定义一个小的正数以避免对数为负无穷

        probs = self.membership_probabilities_autograd(X)  # 使用 autograd 版本的函数计算 P(C_k | X_q)
        total_log_likelihood = 0.0

        for q in range(X.shape[0]):  # 遍历所有数据点
            log_sum_k = []  # 用于存储每个类别 k 的 log(P(C_k | X_q) * f(tau_q; mu_k, sigma_k))

            for k in range(self.num_classes):  # 遍历所有类别
                # 计算 log(f(tau_q; mu_k, sigma_k))，即第 q 个数据点在第 k 个类的对数密度
                lambda_k = self.lambdas[k]
                log_density = -tau[q] / self.lambdas[k] - anp.log(lambda_k)

                # 计算第 q 个数据点属于第 k 个类的对数联合概率
                log_joint_probability = anp.log(probs[q, k] + EPSILON) + log_density

                # 将该类别的对数联合概率添加到列表中
                log_sum_k.append(log_joint_probability)

            # 使用 log-sum-exp 技巧来计算 log(sum(exp(log_joint_probabilities)))
            a_max = anp.max(log_sum_k)
            log_sum_exp = a_max + anp.log(anp.sum(anp.exp(anp.array(log_sum_k) - a_max)))

            # 累加每个数据点的对数似然
            total_log_likelihood += log_sum_exp

        return total_log_likelihood

    def neg_log_likelihood_beta_based_on_membership_penalty_autograd(self, flattened_beta, X, responsibilities, lambda_reg):
        self.beta = flattened_beta.reshape((self.num_classes - 1, self.num_features))
        probs = self.membership_probabilities_autograd(X)
        # responsibilities = self.e_step(X, tau)  # 直接在这个方法里调用e_step
        # responsibilities = self.e_step_autograd(X, tau)
        log_probs = anp.log(probs + 1e-8)  # 防止对数为负无穷
        neg_log_likelihood_beta_value = -anp.sum(responsibilities * log_probs)

        # 在损失函数中添加L2正则化项
        # 新增: 定义正则化强度

        l2_penalty = lambda_reg * anp.sum(self.beta ** 2)
        neg_log_likelihood_beta_value_penalty = neg_log_likelihood_beta_value + l2_penalty
        return neg_log_likelihood_beta_value_penalty

    def compute_hessian(self, X, tau):
        # 创建一个函数，该函数接受一个参数向量，并计算对数似然
        def log_likelihood_given_params(params):
            # 保存原始参数
            original_lambdas = self.lambdas
            original_beta = self.beta

            # 解包参数向量以恢复 mu, sigma, 和 beta 的形状
            split = original_lambdas.size
            lambdas, beta = params[:split], params[split:]
            beta = beta.reshape(self.num_classes - 1, self.num_features)  # 假设 beta 是一个二维数组

            try:
                # 临时设置类的参数为解包后的参数
                self.lambdas = lambdas
                self.beta = beta

                # 现在调用 log_likelihood 函数，它将使用上面设置的临时参数
                return self.log_likelihood_autograd(X, tau)  # return self.log_likelihood(X, tau)
            finally:
                # 恢复原始参数
                self.lambdas = original_lambdas
                self.beta = original_beta

        # 创建海森矩阵函数
        H_func = hessian(log_likelihood_given_params)

        # 将模型参数<打包>成一个参数向量
        params = anp.concatenate((self.lambdas, self.beta.flatten()))

        # 计算海森矩阵
        H = H_func(params)

        # 定义一个足够小的阈值，比如1e-5或者1e-6
        threshold = 1e-6

        # 提取 lambda 和 beta 的 Hessian 子矩阵部分
        # 这里我们定义 num_lambda 为 lambdas 参数的数量
        num_lambda = self.lambdas.size
        H_lambda = H[:num_lambda, :num_lambda]
        H_beta = H[num_lambda:, num_lambda:]

        return H, H_lambda, H_beta  # regularized_H  # H

    def compute_hessian_method1(self, X, tau):
        # 保存原始参数
        original_lambdas = self.lambdas.copy()
        original_beta = self.beta.copy()

        # 将参数扁平化，先是lambdas然后是beta
        flattened_params = np.concatenate([self.lambdas, self.beta.flatten()])

        # 负对数似然函数
        def neg_log_likelihood(params):
            # 更新模型参数
            num_lambda_params = len(self.lambdas)
            self.lambdas = params[:num_lambda_params]
            self.beta = params[num_lambda_params:].reshape((self.num_classes - 1, self.num_features))
            # 计算负对数似然
            return -self.log_likelihood(X, tau)

        # Hessian矩阵的大小
        hessian_size = len(flattened_params)
        hessian = np.zeros((hessian_size, hessian_size))
        epsilon = np.sqrt(np.finfo(float).eps)  # 用于数值梯度的小扰动量

        # 计算Hessian矩阵
        for i in range(hessian_size):
            # 第i个参数的梯度元素
            def partial_i_th(params):
                return approx_fprime(params, neg_log_likelihood, epsilon)[i]

            # 计算Hessian矩阵的第i行
            hessian[i, :] = approx_fprime(flattened_params, partial_i_th, epsilon)

        # 计算完成后恢复原始参数
        self.lambdas = original_lambdas
        self.beta = original_beta

        # 提取lambdas和beta的Hessian子矩阵
        num_lambda = len(self.lambdas)
        hessian_lambda = hessian[:num_lambda, :num_lambda]
        hessian_beta = hessian[num_lambda:, num_lambda:]

        # 返回Hessian矩阵及其子矩阵
        return hessian, hessian_lambda, hessian_beta

    def compute_hessian_beta(self, X, tau, lambda_reg):
        """
        计算 beta 的 Hessian 矩阵。
        """
        # 保存原始参数
        original_lambdas = self.lambdas.copy()
        original_beta = self.beta.copy()

        # 确保在调用此函数之前已经优化了 beta
        flattened_beta = self.beta.flatten()

        # 先计算优化 beta 之后的 responsibilities: 使用e-step(X, tau)
        responsibilities = self.e_step(X, tau)

        # 创建 Hessian 函数
        hessian_func = hessian(self.neg_log_likelihood_beta_based_on_membership_penalty_autograd)

        # 计算 Hessian 矩阵
        hessian_matrix = hessian_func(flattened_beta, X, responsibilities, lambda_reg)

        # 计算完成后恢复原始参数
        self.lambdas = original_lambdas
        self.beta = original_beta

        return hessian_matrix

    def compute_statistics_from_hessian_param(self, H_param, param_values):
        # 计算协方差矩阵
        covariance_matrix_param = -np.linalg.inv(H_param)
        # 计算标准差
        std_estimates_param = np.sqrt(np.diagonal(covariance_matrix_param))

        # 计算param的z值和p值
        param_z, param_p = self.calculate_statistics(param_values, std_estimates_param)

        return param_z, param_p, std_estimates_param

    def compute_statistics_from_beta_hessian(self, H_beta, beta_values):
        # 计算协方差矩阵
        # beta 通过最小化负对数似然函数neg_log_likelihood_beta_based_on_membership_penalty获得参数估计，得到的Hessian矩阵是正的(因为你是在最小化过程中获得它的)
        # 所以应该直接取 得到的Hessian矩阵是正的 的逆，而不需要先取负号
        covariance_matrix_beta = np.linalg.inv(H_beta)
        # 计算标准差
        std_estimates_beta = np.sqrt(np.diagonal(covariance_matrix_beta))

        # 如果param_values是多维的，需要确保std_estimates_param具有相同的形状
        if beta_values.ndim > 1:
            # 重塑std_estimates_param以匹配param_values的形状
            std_estimates_beta = std_estimates_beta.reshape(beta_values.shape)

        # 计算param的z值和p值
        beta_z, beta_p = self.calculate_statistics(beta_values, std_estimates_beta)

        return beta_z, beta_p, std_estimates_beta

    def calculate_statistics(self, param_estimates, param_errors):
        # 计算z值
        # 检查param_estimates是否为多维数组，并尝试重塑param_errors
        if param_estimates.ndim > 1:
            try:
                # 重塑param_errors以匹配param_estimates的形状
                param_errors = param_errors.reshape(param_estimates.shape)
            except ValueError:
                # 如果重塑不成功，抛出错误
                raise ValueError("param_errors cannot be reshaped to match the shape of param_estimates")

        z_values = param_estimates / param_errors

        # 计算p值
        p_values = 2 * (1 - st.norm.cdf(np.abs(z_values)))
        p_values_v1 = 2 * st.norm.sf(abs(z_values))

        return z_values, p_values

    def compute_statistics_from_hessian(self, H):
        # 从Hessian矩阵计算标准差
        try:
            # 尝试使用Cholesky分解来求解协方差矩阵
            # 由于H是负的协方差矩阵的逆，所以我们对-H进行Cholesky分解
            cholesky_decomp = np.linalg.cholesky(-H)
            inv_cholesky = np.linalg.inv(cholesky_decomp)
            # 协方差矩阵是Cholesky分解的逆的转置与其自身的乘积
            covariance_matrix = inv_cholesky.T @ inv_cholesky
        except np.linalg.LinAlgError:
            # 如果Cholesky分解失败，说明-H不是正定的，或者其他数值问题，改用原始方法
            covariance_matrix = -np.linalg.inv(H)

        std_estimates = np.sqrt(np.diagonal(covariance_matrix))

        # 提取mu, sigma和beta的标准差
        lambdas_errors = std_estimates[:self.lambdas.size]
        # 计算mu, sigma和beta的z值和p值
        lambdas_z, lambdas_p = self.calculate_statistics(self.lambdas, lambdas_errors)

        # beta_errors = std_estimates[-self.beta.size:]
        # 检查是否需要提取beta的标准差
        beta_z, beta_p = np.array([]), np.array([])
        if self.num_classes > 1:
            beta_errors = std_estimates[-self.beta.size:]
            # 计算beta的z值和p值
            beta_z, beta_p = self.calculate_statistics(self.beta, beta_errors)
            # beta_z, beta_p = self.calculate_statistics(self.beta.flatten(), beta_errors)
        else:
            # 如果self.num_classes = 1，则beta_errors应为空或不存在
            beta_errors = np.array([])

        return (lambdas_z, lambdas_p), (beta_z, beta_p), lambdas_errors, beta_errors

    def bootstrap_std_error(self, X, tau, num_bootstrap=1000):
        """
        用bootstrap方法估计参数的标准误差。
        """
        bootstrapped_betas = np.zeros((num_bootstrap, self.num_classes - 1, self.num_features))
        bootstrapped_lambdas = np.zeros((num_bootstrap, self.num_classes))

        for i in range(num_bootstrap):
            indices = np.random.choice(range(X.shape[0]), size=X.shape[0], replace=True)
            X_boot = X[indices]
            tau_boot = tau[indices]
            model_boot = LatentClassExponentialModel(self.num_classes, self.num_features)
            model_boot.fit(X_boot, tau_boot)
            bootstrapped_betas[i] = model_boot.beta
            bootstrapped_lambdas[i] = model_boot.lambdas

        # Compute standard errors
        beta_std_errors = bootstrapped_betas.std(axis=0)
        lambda_std_errors = bootstrapped_lambdas.std(axis=0)

        return beta_std_errors, lambda_std_errors

    def calculate_p_values_bootstrap(self, X, tau, num_bootstrap=1000):
        """
        计算参数的p值。
        """
        beta_std_errors, lambda_std_errors = self.bootstrap_std_error(X, tau, num_bootstrap)

        # 标准误差不能为零，避免除零错误
        beta_p_values = st.norm.sf(np.abs(self.beta) / beta_std_errors) * 2  # 双尾检验
        lambda_p_values = st.norm.sf(np.abs(self.lambdas) / lambda_std_errors) * 2

        return beta_p_values, lambda_p_values, beta_std_errors, lambda_std_errors

    def aic(self, X, tau):
        """
        计算AIC。
        """
        log_likelihood = self.log_likelihood(X, tau)
        # exclude the base class's beta number: self.num_features
        num_params_excl = (self.num_classes - 1) * self.num_features + self.num_classes  # num_beta + (num_lambda)
        # include the base class's beta number: self.num_features
        num_params_incl = self.num_classes * self.num_features + self.num_classes  # num_beta + (num_lambda)
        return 2 * num_params_excl - 2 * log_likelihood, 2 * num_params_incl - 2 * log_likelihood

    def bic(self, X, tau):
        """
        计算BIC。
        """
        log_likelihood = self.log_likelihood(X, tau)
        # exclude the base class's beta number: self.num_features
        num_params_excl = (self.num_classes - 1) * self.num_features + self.num_classes
        # include the base class's beta number: self.num_features
        num_params_incl = self.num_classes * self.num_features + self.num_classes
        return np.log(X.shape[0]) * num_params_excl - 2 * log_likelihood, np.log(X.shape[0]) * num_params_incl - 2 * log_likelihood

    def get_class_size(self, X):
        # 计算membership probability bability of being in each class
        # 同计算概率Pik
        probs = self.membership_probabilities(X)  # 计算 P(C_k | X_q)  # N*K
        # 以最大概率分配类别
        class_assignments = np.argmax(probs, axis=1)  # N*1;

        k_num = self.num_classes
        sample_num = X.shape[0]
        k_count_mtrx = np.zeros([k_num, 1], dtype=np.float64)

        for sample_id in range(sample_num):
            sample_k_i_id = class_assignments[sample_id]
            k_count_mtrx[sample_k_i_id] += 1

        k_count_prob_mtrx = k_count_mtrx / sample_num  # np.div(k_count_mtrx, sample_num)

        # 方法2: probs (N*K) 每列求和 (1*K), 计算每一列是否占比10%以上 # 若input为2维矩阵，dim=0，对列求和；dim=1，对行求和。
        probs_col_sum = np.sum(probs, axis=0)  # np.sum(probs, dim=0)  # N*K to 1*K
        N = probs.shape[0]  # shape[0]输出矩阵的行数
        probs_col_sum_norm = probs_col_sum / sample_num  # np.div(probs_col_sum, sample_num)  # norm to 0-1
        # probs_col_sum_norm = np.div(probs_col_sum, N)

        return k_count_mtrx, k_count_prob_mtrx, probs, probs_col_sum, probs_col_sum_norm

    def predict_probability(self, X, tau):
        # 计算每个样本属于每个类别的成员概率
        membership_probs = self.membership_probabilities(X)  # 形状为 (n_samples, n_classes)

        # 方法1：对每个tau值选择最大成员概率对应类别的对数正态概率
        method1_probs = np.zeros(len(tau))
        for i in range(len(tau)):
            max_prob_class = np.argmax(membership_probs[i])
            lambda_max_prob_class = self.lambdas[max_prob_class]
            method1_probs[i] = expon.pdf(tau[i], scale=(1 / lambda_max_prob_class), loc=0)

        # 方法2：对每个tau值使用成员概率作为权重计算混合对数正态概率
        method2_probs = np.zeros(len(tau))
        for i in range(len(tau)):
            weighted_prob = 0
            for k in range(self.num_classes):
                class_prob = membership_probs[i, k] * expon.pdf(tau[i], scale=(1 / self.lambdas[k]), loc=0)
                weighted_prob += class_prob
            method2_probs[i] = weighted_prob

        return method1_probs, method2_probs

    def calculate_square_error(self, X, tau, bins):
        # Sort X and tau by the values of tau
        sorted_indices = np.argsort(tau)
        X_sorted = X[sorted_indices]
        tau_sorted = tau[sorted_indices]

        # Calculate histogram and bin edges for the sorted tau to get the probability densities
        counts, bin_edges = np.histogram(tau_sorted, bins=bins, density=True)

        # The actual probabilities are the densities calculated from the histogram
        actual_probs = counts

        # 收集每个bin的中心对应的X和tau值
        X_centers = []
        tau_centers = []
        for bin_index in range(len(bin_edges) - 1):
            bin_center = (bin_edges[bin_index] + bin_edges[bin_index + 1]) / 2
            closest_index = np.abs(tau_sorted - bin_center).argmin()
            X_centers.append(X_sorted[closest_index])
            tau_centers.append(tau_sorted[closest_index])

        # 利用收集到的X_centers和tau_centers来计算所有bins的预测概率
        # 将X_centers和tau_centers转换为numpy数组
        X_centers_array = np.array(X_centers)
        tau_centers_array = np.array(tau_centers)
        pred_probs_method1, pred_probs_method2 = self.predict_probability(X_centers_array, tau_centers_array)

        # Calculate the square errors for both methods
        square_error_method1 = np.mean((actual_probs - pred_probs_method1) ** 2)
        square_error_method2 = np.mean((actual_probs - pred_probs_method2) ** 2)

        return square_error_method1, square_error_method2

    def compute_loglikelihood_ratio(self, X, tau):

        def get_expon_params_maxll(tau):
            # 使用 scipy 的 lognorm.fit 方法来拟合数据，并获取参数
            # lambda_mle = len(tau) / np.sum(tau)
            # 另一种写法
            loc_maxll, scale_maxll = st.expon.fit(tau, floc=0)
            lambda_maxll = 1 / scale_maxll  # params[1] 是 scale 参数
            return lambda_maxll, scale_maxll

        def get_expon_max_log_likelihood(tau, in_scale):
            # 计算对数正态分布的log-likelihood
            # 防止计算 log(0)
            tau = np.maximum(tau, 1e-10)
            log_likelihood_maxll = np.sum(expon.logpdf(tau, scale=in_scale, loc=0))
            return log_likelihood_maxll

        def get_lr_test_val(null_log_likelihood, alt_log_likelihood, df):
            # 计算似然比检验的统计量
            LR_val = 2 * (alt_log_likelihood - null_log_likelihood)

            # 使用自由度df计算检验统计量的p值
            p_value = st.chi2.sf(LR_val, df)

            # 上面的st.chi2.sf已经计算了p_value，以下两行是多余的
            # p_value_1 = 1 - st.chi2(df).cdf(LR_val)  # 这是另一种计算p值的方法
            # p_value_2 = 1.0 - st.chi2.cdf(LR_val, df)  # 这里df应该是模型自由度的差
            return LR_val, p_value

        # 计算null model的对数似然
        null_lambda, null_scale = get_expon_params_maxll(tau)
        null_log_likelihood = get_expon_max_log_likelihood(X, null_scale)

        # 计算alternative model的对数似然
        alternative_log_likelihood = self.log_likelihood(X, tau)

        # 计算自由度 df
        num_beta = (self.num_classes - 1) * self.num_features
        num_lambda = self.num_classes  # 对于 lambda
        num_paras_alt = num_beta + num_lambda
        num_paras_null = 1  # 因为不考虑分组的话只有 lamba 1个参数
        df = num_paras_alt - num_paras_null

        # 计算对数似然比
        LR_val, p_value = get_lr_test_val(null_log_likelihood, alternative_log_likelihood, df)

        return LR_val, p_value, null_lambda, null_scale, null_log_likelihood, alternative_log_likelihood


def generate_expon_data(num_samples, num_features, num_classes, true_betas, true_lambdas, true_scales):
    """
    生成模拟数据。
    """
    X = np.random.randn(num_samples, num_features)  # 生成特征

    # 计算成员概率
    logits = X @ true_betas.T
    logits = np.hstack([logits, np.zeros((logits.shape[0], 1))])  # 添加最后一类的logits，始终为0
    log_probs = logits - logsumexp(logits, axis=1, keepdims=True)
    # log_probs = logits - logsumexp(logits, axis=1)[:, None]
    probs = np.exp(log_probs)

    # 以最大概率分配类别
    class_assignments = np.argmax(probs, axis=1)
    # class_assignments = np.random.choice(num_classes, size=num_samples)  # 随机分配类别
    tau = np.zeros(num_samples)

    for i in range(num_samples):
        k = class_assignments[i]
        lambda_k = true_lambdas[k]
        scale_k = true_scales[k]  # 可以选择用true_lambdas[k]代替，它们是互为倒数的
        # tau[i] = np.random.exponential(scale=scale_k, size=1)  # 生成来自指数分布的tau值
        tau[i] = expon.rvs(loc=0, scale=scale_k, size=1)

    return X, tau


# Main function example
def main():
    # Example data
    # # 生成数据, 用于测试EM代码: ================================================================================
    # num_samples = 1000  # 样本数量
    # num_features = 3  # 特征数量
    # num_classes = 2  # 类别数量
    # max_iter = 1000  # 最大迭代次数
    # tol = 1e-6  # 收敛阈值
    #
    # # 真实参数，用于生成数据
    # true_betas = np.random.randn(num_classes - 1, num_features)  # 只有一个beta向量，因为只有两个类别
    # true_lambdas = np.random.rand(num_classes) + 0.1  # λ参数为正值
    # true_scales = 1 / true_lambdas
    #
    # # Print the estimated parameters
    # print("True betas:")
    # print(true_betas)
    # print("True lambdas:")
    # print(true_lambdas)
    # print("True scales:")
    # print(true_scales)
    #
    # # 生成数据
    # X, tau = generate_expon_data(num_samples, num_features, num_classes, true_betas, true_lambdas, true_scales)
    # # 生成数据, 用于测试EM代码: ================================================================================

    # 真实数据: ++++++++++++++++++++++++++++++++++++++++++++++++++++++++++++++++++++++++++++++++++++++++++++
    # file path
    TvlExtraTimePath = r'DataFiles'
    # file name
    # 2 age group:
    # TvlExtraTimeFileName = r'\ExtraTvlTime_2ageGroup_dummyCoding.xlsx'
    # TvlExtraTimeFileName = r'\ExtraTvlTime_2ageGroup_effectsCoding.xlsx'

    # 3 age group:
    TvlExtraTimeFileName = r'\ExtraTvlTime_3ageGroup_dummyCoding.xlsx'
    # TvlExtraTimeFileName = r'\ExtraTvlTime_3ageGroup_effectsCoding.xlsx'

    # 5 age group:
    # TvlExtraTimeFileName = r'\ExtraTvlTime_5ageGroup_dummyCoding.xlsx'
    # TvlExtraTimeFileName = r'\ExtraTvlTime_5ageGroup_effectsCoding.xlsx'

    dataPath = TvlExtraTimePath + TvlExtraTimeFileName
    dataExtraTvlTime = pd.read_excel(dataPath)

    # 读文件数据到 X 和 tau
    # X:
    # 2 age group:
    # X = dataExtraTvlTime[['const', 'gender', 'age_less_equal_55']].values
    # num_features = 3  # 特征数量: 1. const 2. gender 3. age_less_equal_55 (base class: age_above55_Ref) 4.extra_duration
    # 3 age group:
    X = dataExtraTvlTime[['const', 'gender', 'age_less_equal_50', 'age_50_in65']].values
    num_features = 4  # 特征数量: 1. const 2. gender 3. age_less_equal_50, 4. age_50_in65 (base class: age_above65_Ref) 5.extra_duration
    # 5 age group:
    # X = dataExtraTvlTime[['const', 'gender', 'age_less_equal_45', 'age_45_in55', 'age_55_in60', 'age_60_in65']].values
    # num_features = 6  # 特征数量: 1. const 2. gender 3. age_less_equal_45, 4. age_45_in55, 5.age_55_in60, 6.age_60_in65 (base class: age_above65_Ref) 7.extra_duration
    # tau:
    tau = dataExtraTvlTime['extraTvlTime'].values

    # 其他定义:
    # class 数量:
    num_classes = 1  # 类别数量
    max_iter = 2000  # 最大迭代次数
    tol = 1e-6  # 收敛阈值
    # tol = 1e-8  # 收敛阈值
    lambda_reg = 5  # 之后可调整

    # 真实数据: ++++++++++++++++++++++++++++++++++++++++++++++++++++++++++++++++++++++++++++++++++++++++++++
    # 估计参数: ============================================================================================
    # Create and fit the model
    model = LatentClassExponentialModel(num_classes=num_classes, num_features=num_features)
    model.fit(X, tau, max_iter, tol, lambda_reg)

    print('Sample number:', X.shape[0])
    print('log(X.shape[0]): ', np.log(X.shape[0]))
    print('number of features: ', num_features)
    print('Original AIC add:', 2 * num_features)
    print('Original BIC add:', num_features * np.log(X.shape[0]))

    print('log(X.shape[0]): ', np.log(X.shape[0]))
    print('number of features: ', num_features)
    print('Original AIC add:', 2 * num_features)
    print('Original BIC add:', num_features * np.log(X.shape[0]))

    # Print the estimated parameters
    print("Estimated betas:")
    print(model.beta)
    print("Estimated lambdas:")
    print(model.lambdas)
    print("Log-likelihood:")
    print(model.log_likelihood(X, tau))

    # Compute AIC and BIC
    aic_value_exclBaseclass, aic_value_inclBaseclass = model.aic(X, tau)
    bic_value_exclBaseclass, bic_value_inclBaseclass = model.bic(X, tau)
    # Calculate and print AIC and BIC
    print("AIC (exclude Baseclass):", aic_value_exclBaseclass)
    print("AIC (include Baseclass):", aic_value_inclBaseclass)
    print("BIC (exclude Baseclass):", bic_value_exclBaseclass)
    print("BIC (include Baseclass):", bic_value_inclBaseclass)

    # Compute the Hessian and statistics from the Hessian
    Hessian, Hessian_lambda, Hessian_beta = model.compute_hessian(X, tau)
    (lambdas_z, lambdas_p), (beta_z, beta_p), lambdas_stds, beta_stds = model.compute_statistics_from_hessian(Hessian)
    # Print statistics from the Hessian
    # print("Statistics from Hessian:")
    # print("stds for lambdas:", lambdas_stds)
    # print("z-values for lambdas:", lambdas_z)
    # print("p-values for lambdas:", lambdas_p)
    # print("stds for beta:", beta_stds)
    # print("z-values for beta:", beta_z)
    # print("p-values for beta:", beta_p)

    lambda_z_seperate, lambda_p_seperate, lambda_std_seperate = model.compute_statistics_from_hessian_param(Hessian_lambda, model.lambdas)
    beta_z_seperate, beta_p_seperate, beta_std_seperate = np.array([]), np.array([]), np.array([])
    if model.num_classes > 1:
        beta_z_seperate, beta_p_seperate, beta_std_seperate = model.compute_statistics_from_hessian_param(Hessian_beta, model.beta)
    # Print statistics from the Hessian
    print("Statistics from Hessian(Seperate):")
    print("stds for lambda (Seperate):", lambda_std_seperate)
    print("z-values for lambda (Seperate):", lambda_z_seperate)
    print("p-values for lambda (Seperate):", lambda_p_seperate)
    # print("stds for beta (Seperate):", beta_std_seperate)
    # print("z-values for beta(Seperate):", beta_z_seperate)
    # print("p-values for beta(Seperate):", beta_p_seperate)

    beta_z_single, beta_p_single, beta_std_single = np.array([]), np.array([]), np.array([])
    if model.num_classes > 1:
        Hessian_beta_single = model.compute_hessian_beta(X, tau, lambda_reg)
        beta_z_single, beta_p_single, beta_std_single = model.compute_statistics_from_beta_hessian(Hessian_beta_single, model.beta)
    print("Beta statistics from Hessian (Single):")
    print("std for beta(Single):", beta_std_single)
    print("z-values for beta(Single):", beta_z_single)
    print("p-values for beta(Single):", beta_p_single)

    # 计算 K组 每组数据占比
    k_count_mtrx, k_count_prob_mtrx, all_probs, probs_col_sum, probs_col_sum_norm = model.get_class_size(X)
    print("class_X_count:", k_count_mtrx)
    print("class_X_count probability:", k_count_prob_mtrx)
    print("membership probability sum for each class:", probs_col_sum)
    print("membership probability sum for each class (normalized):", probs_col_sum_norm)

    # sq error
    num_bins = 500
    square_error_method1, square_error_method2 = model.calculate_square_error(X, tau, num_bins)
    print("square_error_method1_max:", square_error_method1)
    print("square_error_method2_weighted:", square_error_method2)

    # LR test
    LR, LR_p_value, mle_mu, mle_sigma, null_ll, alternative_ll = model.compute_loglikelihood_ratio(X, tau)
    print("alternative (model convergence) log-likelihood:", alternative_ll)
    print("null (MLE) mu:", mle_mu)
    print("null (MLE) sigma:", mle_sigma)
    print("null (MLE) log-likelihood:", null_ll)
    print('LR_val:', LR, ' LR_p_val: ', LR_p_value)

    # print('lambda_reg:', lambda_reg)


if __name__ == "__main__":
    main()
